# Supplementary material for: Scalable linkage-disequilibrium-based selective sweep detection: a performance guide
Source: Gigascience. 2016 Feb 8;5:7. doi: 10.1186/s13742-016-0114-9 (PMC4746822; doi:10.1186/s13742-016-0114-9)
Supplement: Supplementary file 1 — Human Chromosome 1 OmegaPlus results. This file contains the OmegaPlus reports and information files for the analysis of the first chromosome of the human genome (2,504 genomes) for two different data representations: DNA data (4 bits per allele) and binary data (1 bit per allele). (ZIP 155 kb) [file 13742_2016_114_MOESM1_ESM.zip]

Archive with 5 entries (4 files):
- CHR1_DNA_BIN/
- CHR1_DNA_BIN/OmegaPlus_Info.S
- CHR1_DNA_BIN/OmegaPlus_Info.S.BIN
- CHR1_DNA_BIN/OmegaPlus_Report.S
- CHR1_DNA_BIN/OmegaPlus_Report.S.BIN
