# Supplementary material for: Scalable linkage-disequilibrium-based selective sweep detection: a performance guide
Source: Gigascience. 2016 Feb 8;5:7. doi: 10.1186/s13742-016-0114-9 (PMC4746822; doi:10.1186/s13742-016-0114-9)
Supplement: Supplementary file 1 — Human Chromosome 1 OmegaPlus results. This file contains the OmegaPlus reports and information files for the analysis of the first chromosome of the human genome (2,504 genomes) for two different data representations: DNA data (4 bits per allele) and binary data (1 bit per allele). (ZIP 155 kb) [file 13742_2016_114_MOESM1_ESM.zip › CHR1_DNA_BIN/OmegaPlus_Info.S]

                                      _______________

                                         OmegaPlus
                                      _______________


 OmegaPlus version 3.0.0 released by Nikolaos Alachiotis and Pavlos Pavlidis in December 2014.


 Command:

	 ./OmegaPlus -name S -input ../ALL.chr1.phase3_shapeit2_mvncall_integrated_v5.20130502.genotypes.vcf -grid 10000 -minwin 1000 -maxwin 200000 -seed 12345


 Input file format (0:ms, 1:fasta, 2:macs, 3:vcf, 4:sf):	3
 Gap (-) imputation:						OFF
 Ambiguous character (N) imputation:				OFF
 Omega search strategy:						Exhaustive
 Alignment deduction to binary:					OFF
 Total number of samples in the VCF:				2504
 Samples excluded from the analysis:				0


 Alignment 1
		Sequences:		5008
		Sites:			6195844

		WARNING: Maximum window (-maxwin) has changed to 115052

		Processing (seconds) - starts at 4739.137087:	421900.212824

		Max Omega:		396171.531250
		Location:		149445280.00
		Leftmost SNP:		149433322
		Rightmost SNP:		149448635


 Total elapsed time 421901.592324 seconds.
