# Supplementary material for: Scalable linkage-disequilibrium-based selective sweep detection: a performance guide
Source: Gigascience. 2016 Feb 8;5:7. doi: 10.1186/s13742-016-0114-9 (PMC4746822; doi:10.1186/s13742-016-0114-9)
Supplement: Supplementary file 1 — Human Chromosome 1 OmegaPlus results. This file contains the OmegaPlus reports and information files for the analysis of the first chromosome of the human genome (2,504 genomes) for two different data representations: DNA data (4 bits per allele) and binary data (1 bit per allele). (ZIP 155 kb) [file 13742_2016_114_MOESM1_ESM.zip › CHR1_DNA_BIN/OmegaPlus_Report.S]

//1
10505.0000	0.000000
35430.4961	442.759949
60355.9922	5.854197
85281.4844	27.877073
110206.9844	2299.004883
135132.4844	75.218208
160057.9844	7.688939
184983.4844	307.283020
209908.9844	307.283020
234834.4844	451.186646
259759.9844	6542.301270
284685.4688	34445.570312
309610.9688	34445.570312
334536.4688	252.762314
359461.9688	252.762314
384387.4688	177.824295
409312.9688	22685.283203
434238.4688	854.179749
459163.9688	3481.423096
484089.4688	119.871056
509014.9688	119.871056
533940.4375	13.492543
558865.9375	228.226212
583791.4375	99.942070
608716.9375	13843.332031
633642.4375	662.555542
658567.9375	24.600872
683493.4375	40.494572
708418.9375	175.937134
733344.4375	4.387924
758269.9375	2.312192
783195.4375	2.016080
808120.9375	3.902186
833046.4375	2.986218
857971.9375	3.340273
882897.4375	3.963933
907822.9375	5.360629
932748.4375	10.835704
957673.9375	3.108832
982599.4375	2.955439
1007524.9375	3.147190
1032450.4375	3.209806
1057375.8750	2.570497
1082301.3750	4.841979
1107226.8750	5.907611
1132152.3750	3.133146
1157077.8750	6.230570
1182003.3750	4.552045
1206928.8750	3.178575
1231854.3750	3.017610
1256779.8750	2.771583
1281705.3750	3.000228
1306630.8750	32.269855
1331556.3750	4.081732
1356481.8750	3.420171
1381407.3750	3.947030
1406332.8750	2.251317
1431258.3750	2.092556
1456183.8750	2.157206
1481109.3750	2.883877
1506034.8750	4.071247
1530960.3750	4.355231
1555885.8750	3.164493
1580811.3750	2.982596
1605736.8750	7.881457
1630662.3750	25.066895
1655587.8750	8.384443
1680513.3750	4.557412
1705438.8750	2.529994
1730364.3750	2.586037
1755289.8750	3.247257
1780215.3750	7.637937
1805140.8750	11.718689
1830066.3750	3.740884
1854991.8750	3.510644
1879917.3750	5.681618
1904842.8750	3.356684
1929768.3750	4.983532
1954693.8750	4.433861
1979619.3750	5.766433
2004544.8750	2.930740
2029470.3750	2.881400
2054395.8750	7.370037
2079321.3750	2.445617
2104246.7500	1.884515
2129172.2500	3.976939
2154097.7500	22.402609
2179023.2500	11.414789
2203948.7500	2.991366
2228874.2500	3.474637
2253799.7500	4.084002
2278725.2500	2.218595
2303650.7500	5.320394
2328576.2500	3.697542
2353501.7500	3.455175
2378427.2500	10.382488
2403352.7500	5.413579
2428278.2500	3.152394
2453203.7500	3.235042
2478129.2500	6.335416
2503054.7500	32.729481
2527980.2500	3.880530
2552905.7500	1.702974
2577831.2500	6.068607
2602756.7500	24.880003
2627682.2500	2.143192
2652607.7500	5224.475586
2677533.2500	5224.475586
2702458.7500	2.221060
2727384.2500	2.881867
2752309.7500	6.107421
2777235.2500	5.579785
2802160.7500	3.264163
2827086.2500	2.900079
2852011.7500	3.158961
2876937.2500	6.588597
2901862.7500	4.428198
2926788.2500	2.817575
2951713.7500	2.194680
2976639.2500	4.929818
3001564.7500	4.955323
3026490.2500	4.465316
3051415.7500	5.261513
3076341.2500	2.741852
3101266.7500	8.455256
3126192.2500	3.810971
3151117.7500	7.995584
3176043.2500	4.289627
3200968.7500	2.433473
3225894.2500	2.192859
3250819.7500	2.991417
3275745.2500	4.182972
3300670.7500	3.072161
3325596.2500	2.844127
3350521.7500	3.862446
3375447.2500	2.682109
3400372.7500	2.635243
3425298.2500	5.145425
3450223.7500	2.983157
3475149.2500	2.951460
3500074.7500	2.629313
3525000.2500	2.834585
3549925.7500	4.082101
3574851.2500	3.661474
3599776.7500	3.851072
3624702.2500	4.046571
3649627.7500	4.337779
3674553.2500	9.227678
3699478.7500	3.483432
3724404.2500	2.108700
3749329.7500	1.692723
3774255.2500	3.697318
3799180.7500	10.157475
3824106.2500	3.948205
3849031.7500	0.000000
3873957.2500	0.000000
3898882.7500	52.987453
3923808.2500	52.987453
3948733.7500	52.987453
3973659.2500	0.000000
3998584.7500	4.687231
4023510.2500	4.136634
4048435.7500	5.731337
4073361.2500	2.283808
4098286.7500	3.788522
4123212.2500	7.250187
4148137.7500	5.627000
4173063.2500	4.620567
4197988.5000	2.653469
4222914.0000	4.882652
4247839.5000	4.226745
4272765.0000	4.241103
4297690.5000	8.585125
4322616.0000	3.774049
4347541.5000	5.029166
4372467.0000	9.724990
4397392.5000	4.215312
4422318.0000	2.696115
4447243.5000	2.390059
4472169.0000	3.506881
4497094.5000	4.433482
4522020.0000	4.935605
4546945.5000	4.510680
4571871.0000	2.727761
4596796.5000	2.467850
4621722.0000	3.350942
4646647.5000	4.206864
4671573.0000	8.476044
4696498.5000	3.883475
4721424.0000	3.663014
4746349.5000	5.428111
4771275.0000	6.013547
4796200.5000	3.294895
4821126.0000	4.084053
4846051.5000	3.203717
4870977.0000	3.166866
4895902.5000	8.611906
4920828.0000	2.281656
4945753.5000	3.505817
4970679.0000	3.251888
4995604.5000	4.960114
5020530.0000	31.380182
5045455.5000	4.347604
5070381.0000	3.840761
5095306.5000	6.274004
5120232.0000	3.852982
5145157.5000	4.225600
5170083.0000	3.619134
5195008.5000	2.902709
5219934.0000	3.064530
5244859.5000	3.313450
5269785.0000	3.878173
5294710.5000	5.203559
5319636.0000	8.267195
5344561.5000	7.745172
5369487.0000	5.184908
5394412.5000	4.852961
5419338.0000	3.974842
5444263.5000	6.454676
5469189.0000	5.273685
5494114.5000	3.447748
5519040.0000	5.459992
5543965.5000	7.167587
5568891.0000	4.419987
5593816.5000	2.984768
5618742.0000	2.862060
5643667.5000	5.033292
5668593.0000	4.424909
5693518.5000	4.001659
5718444.0000	5.562567
5743369.5000	4.279128
5768295.0000	3.393178
5793220.5000	2.830972
5818146.0000	2.318747
5843071.5000	5.223895
5867997.0000	4.351490
5892922.5000	4.236124
5917848.0000	4.559780
5942773.5000	2.816455
5967699.0000	4.939801
5992624.5000	1.626027
6017550.0000	3.488412
6042475.5000	2.524546
6067401.0000	8.119990
6092326.5000	3.213466
6117252.0000	3.277975
6142177.5000	4.261314
6167103.0000	13.077394
6192028.5000	5.434731
6216954.0000	5.290656
6241879.5000	13.906926
6266805.0000	3.916640
6291730.5000	21.384794
6316656.0000	3.687853
6341581.5000	3.379819
6366507.0000	1.921117
6391432.5000	2.686275
6416358.0000	1.702640
6441283.5000	1.835890
6466209.0000	3.442886
6491134.5000	2.428626
6516060.0000	3.936002
6540985.5000	5.087462
6565911.0000	8.724774
6590836.5000	2.006450
6615762.0000	3.118221
6640687.5000	16.724091
6665613.0000	4.878729
6690538.5000	3.410507
6715464.0000	2.743262
6740389.5000	2.545420
6765315.0000	2.144387
6790240.5000	48.416256
6815166.0000	3.733067
6840091.5000	14.367205
6865017.0000	5.839355
6889942.5000	4.078345
6914868.0000	8.075930
6939793.5000	1.976580
6964719.0000	2.713587
6989644.5000	2.295262
7014570.0000	2.507651
7039495.5000	5.502322
7064421.0000	5.647068
7089346.5000	2.001430
7114272.0000	2.411430
7139197.5000	3.578274
7164123.0000	3.251516
7189048.5000	5.951410
7213974.0000	3.213610
7238899.5000	5.016913
7263825.0000	3.220437
7288750.5000	2.498026
7313676.0000	3.156509
7338601.5000	3.477545
7363527.0000	35.180058
7388452.5000	3.176562
7413378.0000	2.317464
7438303.5000	2.885285
7463229.0000	2.346725
7488154.5000	12.805814
7513080.0000	5.081119
7538005.5000	3.011913
7562931.0000	5.562115
7587856.5000	7.725473
7612782.0000	5.073610
7637707.5000	3.488807
7662633.0000	2.459287
7687558.5000	2.648211
7712484.0000	5.656681
7737409.5000	4.864293
7762335.0000	4.801663
7787260.5000	41.761295
7812186.0000	2.728281
7837111.5000	2.839546
7862037.0000	2.328717
7886962.5000	2.655368
7911888.0000	4.698309
7936813.5000	3.392184
7961739.0000	2.726094
7986664.5000	2.222979
8011590.0000	17.943634
8036515.5000	3.971559
8061441.0000	4.500090
8086366.5000	2.174032
8111292.0000	1.830912
8136217.5000	18.883997
8161143.0000	1.983300
8186068.5000	3.225408
8210994.0000	8.473497
8235919.5000	3.192087
8260845.0000	2.850886
8285770.5000	2.448634
8310696.0000	2.956261
8335621.5000	4.586512
8360547.0000	3.440874
8385472.5000	3.786834
8410398.0000	6.254889
8435323.0000	4.000800
8460248.0000	3.396680
8485173.0000	1.934825
8510098.0000	5.226724
8535023.0000	3.106667
8559948.0000	2.231618
8584873.0000	14.336532
8609798.0000	1.936730
8634723.0000	11.308667
8659648.0000	2.512125
8684573.0000	1.664480
8709498.0000	1.811348
8734423.0000	21.504452
8759348.0000	14.252279
8784273.0000	40.441967
8809198.0000	22.154083
8834123.0000	10.623582
8859048.0000	4.041893
8883973.0000	13.359071
8908898.0000	3.213274
8933823.0000	4.145792
8958748.0000	2.147069
8983673.0000	7.947818
9008598.0000	3.905794
9033523.0000	3.829059
9058448.0000	4.180325
9083373.0000	4.273449
9108298.0000	2.839328
9133223.0000	4.968482
9158148.0000	3.141440
9183073.0000	3.188205
9207998.0000	26.158634
9232923.0000	5.112106
9257848.0000	2684.353027
9282773.0000	4.670144
9307698.0000	2.684858
9332623.0000	2.915336
9357548.0000	3.513433
9382473.0000	7.394650
9407398.0000	3.382921
9432323.0000	3.634300
9457248.0000	4.012971
9482173.0000	5.781395
9507098.0000	5.823380
9532023.0000	3.993915
9556948.0000	7.843198
9581873.0000	2.835701
9606798.0000	1.746456
9631723.0000	4.691724
9656648.0000	5.369097
9681573.0000	3.158061
9706498.0000	4.815333
9731423.0000	12.835580
9756348.0000	5.034533
9781273.0000	2.817523
9806198.0000	2.081002
9831123.0000	4.652793
9856048.0000	2.720230
9880973.0000	3.816069
9905898.0000	8.169695
9930823.0000	3.989396
9955748.0000	2.347757
9980673.0000	3.434950
10005598.0000	2.074993
10030523.0000	2.328149
10055448.0000	19.697954
10080373.0000	93.432945
10105298.0000	2.495834
10130223.0000	953.309265
10155148.0000	4.616014
10180073.0000	2.280116
10204998.0000	3.283400
10229923.0000	7.516687
10254848.0000	2.229730
10279773.0000	2.788602
10304698.0000	2.406430
10329623.0000	1.436877
10354548.0000	1.441927
10379473.0000	7.138848
10404398.0000	3.445420
10429323.0000	1.520129
10454248.0000	2.015755
10479173.0000	5.340486
10504098.0000	4.855425
10529023.0000	3.381397
10553948.0000	7.214102
10578873.0000	3.220481
10603798.0000	3.018550
10628723.0000	2.212061
10653648.0000	6.743928
10678573.0000	3.378749
10703498.0000	2.546040
10728423.0000	2.071270
10753348.0000	3.415673
10778273.0000	2.967296
10803198.0000	9.445468
10828123.0000	2.835430
10853048.0000	3.157757
10877973.0000	4.866930
10902898.0000	2.632115
10927823.0000	9.125801
10952748.0000	4.091237
10977673.0000	3.244796
11002598.0000	4.126344
11027523.0000	10.110007
11052448.0000	5.238723
11077373.0000	4.592008
11102298.0000	14.282700
11127223.0000	2.103426
11152148.0000	1.704586
11177073.0000	25.265139
11201998.0000	45.375156
11226923.0000	2.201515
11251848.0000	19.375782
11276773.0000	3.835226
11301698.0000	2.100780
11326623.0000	2.750372
11351548.0000	3.138129
11376473.0000	5.052049
11401398.0000	3.052467
11426323.0000	2.865398
11451248.0000	2.375288
11476173.0000	2.828542
11501098.0000	3.680582
11526023.0000	2.423265
11550948.0000	2.998001
11575873.0000	2.740763
11600798.0000	2.652617
11625723.0000	11.473801
11650648.0000	3.108052
11675573.0000	2.391394
11700498.0000	3.996083
11725423.0000	3.320820
11750348.0000	4.099801
11775273.0000	6.458820
11800198.0000	7.808667
11825123.0000	9.258608
11850048.0000	7.838812
11874973.0000	2.123881
11899898.0000	3.339718
11924823.0000	4.763397
11949748.0000	3.524110
11974673.0000	2.920535
11999598.0000	2.928607
12024523.0000	2.975602
12049448.0000	79.367523
12074373.0000	5.426949
12099298.0000	4.292731
12124223.0000	10.467102
12149148.0000	5.580256
12174073.0000	4.996993
12198998.0000	13.355079
12223923.0000	3.063361
12248848.0000	3.016883
12273773.0000	6.305295
12298698.0000	3.186787
12323623.0000	2.221205
12348548.0000	6.750658
12373473.0000	3.154620
12398398.0000	6.446621
12423323.0000	9.054740
12448248.0000	1.774708
12473173.0000	1.704624
12498098.0000	46.073376
12523023.0000	3.311659
12547948.0000	3.923232
12572873.0000	2.560288
12597798.0000	8.275711
12622723.0000	2.873450
12647648.0000	6.515507
12672573.0000	5.272757
12697498.0000	4.201804
12722423.0000	5.029591
12747348.0000	3.626153
12772273.0000	9.215016
12797198.0000	4.471172
12822123.0000	6.073536
12847048.0000	24.003469
12871973.0000	7.611977
12896898.0000	30.703743
12921823.0000	4.233274
12946748.0000	4.648567
12971673.0000	21.564653
12996598.0000	89.390579
13021523.0000	241.995148
13046448.0000	7.302718
13071373.0000	8781.820312
13096298.0000	8781.820312
13121223.0000	13.501910
13146148.0000	8.644188
13171073.0000	8.342793
13195998.0000	15.087616
13220923.0000	9158.916992
13245848.0000	9158.916992
13270773.0000	9158.916992
13295698.0000	9158.916992
13320623.0000	9158.916992
13345548.0000	134.090897
13370473.0000	50.583874
13395398.0000	10.517981
13420323.0000	4.098394
13445248.0000	1187.986694
13470173.0000	610.744202
13495098.0000	179.186127
13520023.0000	119093.578125
13544948.0000	8.812083
13569873.0000	192.660553
13594798.0000	192.660553
13619723.0000	161.620560
13644648.0000	110.959297
13669573.0000	311.464935
13694498.0000	6469.260254
13719423.0000	8.716904
13744348.0000	39.421150
13769273.0000	393.047150
13794198.0000	3.628659
13819123.0000	8.456130
13844048.0000	4.907728
13868973.0000	4.157256
13893898.0000	6.325412
13918823.0000	8.499058
13943748.0000	9.556409
13968673.0000	3.207956
13993598.0000	6.414728
14018523.0000	2.870181
14043448.0000	3.285608
14068373.0000	2.145272
14093298.0000	3.499108
14118223.0000	4.912148
14143148.0000	5.038033
14168073.0000	5.793760
14192998.0000	4.326655
14217923.0000	5.618884
14242848.0000	7.273808
14267773.0000	5.934476
14292698.0000	3.546947
14317623.0000	25.268061
14342548.0000	4.134619
14367473.0000	4.800411
14392398.0000	10.263365
14417323.0000	4.608675
14442248.0000	19.291561
14467173.0000	5.290388
14492098.0000	3.735772
14517023.0000	8.172434
14541948.0000	8.753545
14566873.0000	4.534783
14591798.0000	4.566201
14616723.0000	16.296713
14641648.0000	2.676232
14666573.0000	13.161532
14691498.0000	3.740211
14716423.0000	3.748538
14741348.0000	7.174308
14766273.0000	2.870382
14791198.0000	4.171256
14816123.0000	5.083195
14841048.0000	3.124373
14865973.0000	3.672060
14890898.0000	5.199587
14915823.0000	2.898894
14940748.0000	2.722905
14965673.0000	3.458771
14990598.0000	2.984479
15015523.0000	4.403252
15040448.0000	2.728811
15065373.0000	3.632190
15090298.0000	5.201849
15115223.0000	3.758121
15140148.0000	3.457229
15165073.0000	4.330214
15189998.0000	5.154321
15214923.0000	14.024726
15239848.0000	4.924779
15264773.0000	4.226490
15289698.0000	3.667736
15314623.0000	4.581925
15339548.0000	4.728298
15364473.0000	5.924658
15389398.0000	4.509343
15414323.0000	9.136291
15439248.0000	8.895571
15464173.0000	9.239036
15489098.0000	4.715195
15514023.0000	3.322078
15538948.0000	4.372716
15563873.0000	10.443942
15588798.0000	4.103298
15613723.0000	6.062361
15638648.0000	4.103136
15663573.0000	3.943395
15688498.0000	8.894320
15713423.0000	2.274110
15738348.0000	3.353726
15763273.0000	4.196900
15788198.0000	5.097112
15813123.0000	5.206679
15838048.0000	2.213456
15862973.0000	2.144352
15887898.0000	1.885211
15912823.0000	2.270170
15937748.0000	4.279459
15962673.0000	1.597740
15987598.0000	3.712148
16012523.0000	2.822604
16037448.0000	2.395046
16062373.0000	4.053405
16087298.0000	4.812177
16112223.0000	5.894185
16137148.0000	21.951052
16162073.0000	2.462172
16186998.0000	3.324128
16211923.0000	2.235929
16236848.0000	4.868813
16261773.0000	3.042711
16286698.0000	5.052521
16311623.0000	2.188477
16336548.0000	3.574846
16361473.0000	2.710318
16386398.0000	3.653106
16411323.0000	3.266357
16436248.0000	14.391869
16461173.0000	3.470807
16486098.0000	3.885238
16511023.0000	2.841414
16535948.0000	9.097346
16560873.0000	2.510024
16585798.0000	5.184349
16610723.0000	1.979667
16635648.0000	1.501520
16660573.0000	5.265935
16685498.0000	1.835461
16710423.0000	3.385067
16735348.0000	5.366669
16760273.0000	5.575339
16785198.0000	4.867028
16810124.0000	14.903013
16835050.0000	20.419725
16859976.0000	2.376879
16884902.0000	7.764685
16909828.0000	3.704246
16934754.0000	2.511690
16959680.0000	2.331631
16984606.0000	12.896071
17009532.0000	14.562315
17034458.0000	1.814966
17059384.0000	11.410782
17084310.0000	5.663218
17109236.0000	4.438497
17134162.0000	3363.024902
17159088.0000	3363.024902
17184014.0000	4.095432
17208940.0000	4.190911
17233866.0000	4.877219
17258792.0000	2.257561
17283718.0000	3.675760
17308644.0000	4.104075
17333570.0000	14.510172
17358496.0000	4.681202
17383422.0000	3.931972
17408348.0000	3.321529
17433274.0000	8.505436
17458200.0000	6.529931
17483126.0000	5.013910
17508052.0000	3.825370
17532978.0000	5.773225
17557904.0000	7.490637
17582830.0000	4.552419
17607756.0000	3.878305
17632682.0000	5.684162
17657608.0000	3.053862
17682534.0000	10.315027
17707460.0000	10.712240
17732386.0000	3.389003
17757312.0000	2.547617
17782238.0000	2.567612
17807164.0000	2.739278
17832090.0000	4.643709
17857016.0000	3.894733
17881942.0000	7.238109
17906868.0000	10.516256
17931794.0000	4.227032
17956720.0000	2.681346
17981646.0000	4.471530
18006572.0000	2.525415
18031498.0000	6.630894
18056424.0000	3.811364
18081350.0000	3.160507
18106276.0000	5.378276
18131202.0000	5.590664
18156128.0000	4.131963
18181054.0000	11.254613
18205980.0000	3.931376
18230906.0000	2.716821
18255832.0000	17.129391
18280758.0000	6.271719
18305684.0000	4.090208
18330610.0000	5.894093
18355536.0000	3.181104
18380462.0000	2.686189
18405388.0000	3.686858
18430314.0000	4.905116
18455240.0000	6.972960
18480166.0000	3.994782
18505092.0000	5.281368
18530018.0000	85.995758
18554944.0000	10.112973
18579870.0000	5.527182
18604796.0000	7.163472
18629722.0000	5.752482
18654648.0000	4.575136
18679574.0000	3.448296
18704500.0000	4.442726
18729426.0000	3.709191
18754352.0000	5.914529
18779278.0000	3.521026
18804204.0000	3.411518
18829130.0000	3.811483
18854056.0000	7.929608
18878982.0000	4.408545
18903908.0000	6.573154
18928834.0000	3.284209
18953760.0000	2.732075
18978686.0000	2.938361
19003612.0000	11.615872
19028538.0000	4.798407
19053464.0000	9.934645
19078390.0000	5.768647
19103316.0000	5.856261
19128242.0000	5.117298
19153168.0000	2.825930
19178094.0000	9.886090
19203020.0000	4.711703
19227946.0000	4.776784
19252872.0000	4.491598
19277798.0000	21.181904
19302724.0000	2.129980
19327650.0000	1.684915
19352576.0000	5.974429
19377502.0000	4.010282
19402428.0000	3.851764
19427354.0000	3.939295
19452280.0000	2.175478
19477206.0000	47.569141
19502132.0000	3.339103
19527058.0000	4.156734
19551984.0000	4.909515
19576910.0000	4.222745
19601836.0000	1.909252
19626762.0000	4.305152
19651688.0000	3.263746
19676614.0000	2.509592
19701540.0000	1.883401
19726466.0000	1.530432
19751392.0000	4.891681
19776318.0000	5.199091
19801244.0000	4.943308
19826170.0000	4.186786
19851096.0000	3.245552
19876022.0000	2.294218
19900948.0000	1.955882
19925874.0000	2.198526
19950800.0000	2.049425
19975726.0000	5.867022
20000652.0000	3.888578
20025578.0000	5.201642
20050504.0000	48.740959
20075430.0000	5.677974
20100356.0000	4.676775
20125282.0000	4.086957
20150208.0000	7.239189
20175134.0000	6.269342
20200060.0000	2.297256
20224986.0000	4.035405
20249912.0000	5.131495
20274838.0000	3.863499
20299764.0000	3.861921
20324690.0000	2.655343
20349616.0000	2.417411
20374542.0000	1.821205
20399468.0000	2.236376
20424394.0000	3.025885
20449320.0000	4.116259
20474246.0000	4.023422
20499172.0000	3.489310
20524098.0000	3.701417
20549024.0000	7.906521
20573950.0000	4.425162
20598876.0000	5.340587
20623802.0000	4.372490
20648728.0000	2.151245
20673654.0000	2.007227
20698580.0000	2.396604
20723506.0000	24.446856
20748432.0000	5.554893
20773358.0000	5.218887
20798284.0000	5.971445
20823210.0000	10.578102
20848136.0000	30.417482
20873062.0000	5.686203
20897988.0000	4.201792
20922914.0000	119.883179
20947840.0000	2.307815
20972766.0000	3.162143
20997692.0000	5.625811
21022618.0000	4.913943
21047544.0000	3.238995
21072470.0000	4.093772
21097396.0000	17.705179
21122322.0000	1.908274
21147248.0000	2.349652
21172174.0000	1.664709
21197100.0000	2.092611
21222026.0000	2.026725
21246952.0000	3.522223
21271878.0000	2.336058
21296804.0000	1.357928
21321730.0000	3.931914
21346656.0000	40.818005
21371582.0000	13.337869
21396508.0000	1.569098
21421434.0000	2.516890
21446360.0000	4.552923
21471286.0000	51.788708
21496212.0000	2.807232
21521138.0000	4.908687
21546064.0000	2.298389
21570990.0000	5.223080
21595916.0000	4.367854
21620842.0000	3.399205
21645768.0000	4.121482
21670694.0000	2.751324
21695620.0000	3.459388
21720546.0000	3.137883
21745472.0000	304.617188
21770398.0000	2.767198
21795324.0000	5.771595
21820250.0000	4.288057
21845176.0000	5.169222
21870102.0000	3.498911
21895028.0000	2.389747
21919954.0000	3.072673
21944880.0000	3.845294
21969806.0000	3.383535
21994732.0000	9.807459
22019658.0000	2.911381
22044584.0000	1.989443
22069510.0000	3.441698
22094436.0000	13.286490
22119362.0000	2.545147
22144288.0000	6.540628
22169214.0000	3.111227
22194140.0000	3.437416
22219066.0000	4.899612
22243992.0000	4.027673
22268918.0000	4.310215
22293844.0000	2.246083
22318770.0000	4.882136
22343696.0000	6.233311
22368622.0000	4.594212
22393548.0000	4.473230
22418474.0000	2.250804
22443400.0000	2.089659
22468326.0000	3.631258
22493252.0000	3.813587
22518178.0000	2.804514
22543104.0000	2.139540
22568030.0000	2.425142
22592956.0000	5.135137
22617882.0000	3.536587
22642808.0000	4.318786
22667734.0000	12.250325
22692660.0000	6.322288
22717586.0000	5.213199
22742512.0000	3.917689
22767438.0000	2.727692
22792364.0000	4.093027
22817290.0000	3.338862
22842216.0000	4.937202
22867142.0000	5.443039
22892068.0000	3.325072
22916994.0000	3.763239
22941920.0000	2.863012
22966846.0000	2.764056
22991772.0000	4.277296
23016698.0000	3.061608
23041624.0000	3.109728
23066550.0000	5.429290
23091476.0000	8.343094
23116402.0000	6.023188
23141328.0000	2.370898
23166254.0000	3.156252
23191180.0000	22.504795
23216106.0000	2.967458
23241032.0000	3.353503
23265958.0000	2.985516
23290884.0000	17.664358
23315810.0000	3.008642
23340736.0000	2.086785
23365662.0000	2.754635
23390588.0000	1.367417
23415514.0000	2.654351
23440440.0000	95.514954
23465366.0000	1.860027
23490292.0000	3.186259
23515218.0000	1.403753
23540144.0000	2.076053
23565070.0000	3.657052
23589996.0000	2.747558
23614922.0000	2.253787
23639848.0000	1.716833
23664774.0000	3.197217
23689700.0000	2.338694
23714626.0000	3.090577
23739552.0000	2.272307
23764478.0000	7.494990
23789404.0000	1.774942
23814330.0000	1.729208
23839256.0000	5.657431
23864182.0000	3.350043
23889108.0000	8.473726
23914034.0000	4.497078
23938960.0000	3.618386
23963886.0000	2.983480
23988812.0000	2.371835
24013738.0000	4.724382
24038664.0000	4.328006
24063590.0000	3.215305
24088516.0000	5.382397
24113442.0000	3.693182
24138368.0000	428.264709
24163294.0000	2.825564
24188220.0000	12.152028
24213146.0000	53.721626
24238072.0000	13.841883
24262998.0000	30.927341
24287924.0000	6.036304
24312850.0000	223.909958
24337776.0000	55.743450
24362702.0000	2.760489
24387628.0000	4.188358
24412554.0000	2.937909
24437480.0000	3.111372
24462406.0000	3.079370
24487332.0000	3.343856
24512258.0000	3.916348
24537184.0000	4.496311
24562110.0000	6.507851
24587036.0000	4.193505
24611962.0000	4.641004
24636888.0000	3.154189
24661814.0000	7.276428
24686740.0000	5.461556
24711666.0000	4.029478
24736592.0000	2.144846
24761518.0000	6.510885
24786444.0000	4.512068
24811370.0000	3.545079
24836296.0000	12.077293
24861222.0000	3.836682
24886148.0000	5.446122
24911074.0000	18.045053
24936000.0000	2.064682
24960926.0000	12.986092
24985852.0000	4.224170
25010778.0000	5.545436
25035704.0000	17.336618
25060630.0000	1.639087
25085556.0000	4.866648
25110482.0000	9.273967
25135408.0000	11.559942
25160334.0000	2.528661
25185260.0000	7.951673
25210186.0000	2.968759
25235112.0000	3.582191
25260038.0000	4.414078
25284964.0000	7.888003
25309890.0000	10.316208
25334816.0000	3.596331
25359742.0000	5.633383
25384668.0000	2.808373
25409594.0000	3.901180
25434520.0000	4.030416
25459446.0000	2.829808
25484372.0000	3.267308
25509298.0000	11.244611
25534224.0000	4.366513
25559150.0000	2.513631
25584076.0000	4.464052
25609002.0000	3.095894
25633928.0000	9.937614
25658854.0000	2.752823
25683780.0000	9.878631
25708706.0000	11.666821
25733632.0000	2.856143
25758558.0000	3.603030
25783484.0000	1.739984
25808410.0000	4.867786
25833336.0000	39.462986
25858262.0000	5.080837
25883188.0000	7.374527
25908114.0000	23.424004
25933040.0000	1.911453
25957966.0000	2.156792
25982892.0000	7.246291
26007818.0000	6.601766
26032744.0000	97.418282
26057670.0000	3.446785
26082596.0000	3.209852
26107522.0000	7.074350
26132448.0000	3.064198
26157374.0000	1.991868
26182300.0000	3.059426
26207226.0000	4.667697
26232152.0000	361.146088
26257078.0000	2.922452
26282004.0000	3.566569
26306930.0000	2.606122
26331856.0000	3.181589
26356782.0000	104.262802
26381708.0000	6.091776
26406634.0000	2.882358
26431560.0000	2.201062
26456486.0000	2.483127
26481412.0000	5.440259
26506338.0000	3.477654
26531264.0000	4.237847
26556190.0000	1.652666
26581116.0000	4.901416
26606042.0000	5.212123
26630968.0000	2.638839
26655894.0000	2.715216
26680820.0000	3.871285
26705746.0000	4.904563
26730672.0000	4.137186
26755598.0000	3.351377
26780524.0000	2.399889
26805450.0000	2.610847
26830376.0000	2.344299
26855302.0000	3.397579
26880228.0000	2.426582
26905154.0000	4.602118
26930080.0000	3.303952
26955006.0000	149.743134
26979932.0000	13.243167
27004858.0000	3.391556
27029784.0000	6.225992
27054710.0000	2.742232
27079636.0000	1.495417
27104562.0000	37.396446
27129488.0000	40.460804
27154414.0000	2.110934
27179340.0000	2.849842
27204266.0000	2.620464
27229192.0000	201.772171
27254118.0000	3.825411
27279044.0000	1.927854
27303970.0000	2.076563
27328896.0000	2.932485
27353822.0000	7.539366
27378748.0000	3.406995
27403674.0000	6.714530
27428600.0000	6.097850
27453526.0000	21.675293
27478452.0000	2.232904
27503378.0000	2.420307
27528304.0000	3.951496
27553230.0000	3644.312500
27578156.0000	3.051669
27603082.0000	4.460976
27628008.0000	341.589813
27652934.0000	12.653265
27677860.0000	57.240929
27702786.0000	32.356060
27727712.0000	3.297197
27752638.0000	3.759022
27777564.0000	22.641041
27802490.0000	4.160263
27827416.0000	3.567858
27852342.0000	3.148330
27877268.0000	14.321236
27902194.0000	16.499859
27927120.0000	2.515387
27952046.0000	6.225719
27976972.0000	2.937718
28001898.0000	2.544812
28026824.0000	1.871271
28051750.0000	2.934221
28076676.0000	18.570457
28101602.0000	3.319539
28126528.0000	1.569586
28151454.0000	4.446684
28176380.0000	7.028010
28201306.0000	3.441817
28226232.0000	6.335890
28251158.0000	2.458029
28276084.0000	66.004211
28301010.0000	3.535172
28325936.0000	6.669867
28350862.0000	2.273906
28375788.0000	2.293090
28400714.0000	67.381630
28425640.0000	4.462189
28450566.0000	3.762532
28475492.0000	3.361150
28500418.0000	3.826874
28525344.0000	1.828963
28550270.0000	2.265076
28575196.0000	6.834181
28600122.0000	4.491192
28625048.0000	12.020284
28649974.0000	3.479914
28674900.0000	6.947923
28699826.0000	3.255831
28724752.0000	3.298566
28749678.0000	3.303892
28774604.0000	9.962222
28799530.0000	2.966728
28824456.0000	1.909357
28849382.0000	14.681291
28874308.0000	3.502136
28899234.0000	4.977746
28924160.0000	2396.000244
28949086.0000	4.700099
28974012.0000	2.866814
28998938.0000	3.172758
29023864.0000	1.621520
29048790.0000	2.599113
29073716.0000	1.739452
29098642.0000	48.751869
29123568.0000	2.147735
29148494.0000	4.093244
29173420.0000	2.700781
29198346.0000	3.115778
29223272.0000	2.998459
29248198.0000	15.376977
29273124.0000	14.865005
29298050.0000	3.084956
29322976.0000	1.317595
29347902.0000	2.106186
29372828.0000	2.550986
29397754.0000	6.169147
29422680.0000	190.125351
29447606.0000	2.343252
29472532.0000	5.962089
29497458.0000	2.956598
29522384.0000	21.994432
29547310.0000	36.270763
29572236.0000	2.502590
29597162.0000	25.883543
29622088.0000	2.677045
29647014.0000	3.653692
29671940.0000	3.917354
29696866.0000	4.500664
29721792.0000	4.077299
29746718.0000	3.419348
29771644.0000	8.203909
29796570.0000	5.794278
29821496.0000	6.505517
29846422.0000	4.595181
29871348.0000	9.316118
29896274.0000	0.000000
29921200.0000	16.015141
29946126.0000	16.015141
29971052.0000	16.015141
29995978.0000	0.000000
30020904.0000	0.000000
30045830.0000	7.843205
30070756.0000	3.729193
30095682.0000	3.175997
30120608.0000	4.697770
30145534.0000	3.329223
30170460.0000	5.876945
30195386.0000	3.808846
30220312.0000	2.574707
30245238.0000	8.463621
30270164.0000	7.238856
30295090.0000	3.218628
30320016.0000	3.072422
30344942.0000	2.647963
30369868.0000	3.438025
30394794.0000	4.282008
30419720.0000	3.667875
30444646.0000	2.710344
30469572.0000	6.301071
30494498.0000	2.790161
30519424.0000	5.162443
30544350.0000	7.901581
30569276.0000	3.426605
30594202.0000	5.926597
30619128.0000	5.100557
30644054.0000	2.896431
30668980.0000	3.595088
30693906.0000	2.699562
30718832.0000	5.486247
30743758.0000	14.229400
30768684.0000	4.673844
30793610.0000	9.245187
30818536.0000	2.782955
30843462.0000	2.945405
30868388.0000	4.616441
30893314.0000	8.395160
30918240.0000	4.198726
30943166.0000	3.424843
30968092.0000	3.242881
30993018.0000	6.412423
31017944.0000	3.264278
31042870.0000	2.470256
31067796.0000	8.597049
31092722.0000	3.068829
31117648.0000	5.672402
31142574.0000	5.898321
31167500.0000	5.617877
31192426.0000	3.518064
31217352.0000	8.379355
31242278.0000	5.003030
31267204.0000	3.396554
31292130.0000	2.526475
31317056.0000	7.167248
31341982.0000	3.683172
31366908.0000	4.830332
31391834.0000	3.072847
31416760.0000	3.306032
31441686.0000	10.168745
31466612.0000	2.338072
31491538.0000	1.489239
31516464.0000	2.738439
31541390.0000	3.405936
31566316.0000	4.398514
31591242.0000	2.814075
31616168.0000	3.312270
31641094.0000	5.676970
31666020.0000	3.594474
31690946.0000	5.338625
31715872.0000	4.086285
31740798.0000	2.995564
31765724.0000	2.746206
31790650.0000	2.516925
31815576.0000	9.904314
31840502.0000	4.554078
31865428.0000	1.661984
31890354.0000	2.520879
31915280.0000	2.804363
31940206.0000	4.068419
31965132.0000	4.219807
31990058.0000	2.399263
32014984.0000	19.353544
32039910.0000	8.626876
32064836.0000	8.190226
32089762.0000	3.041547
32114688.0000	3.224013
32139614.0000	3.147246
32164540.0000	3.079483
32189466.0000	2.049031
32214392.0000	5.474249
32239318.0000	2.256491
32264244.0000	4.158996
32289170.0000	2.898036
32314096.0000	3.539995
32339022.0000	5.374378
32363948.0000	2.649718
32388874.0000	1.763167
32413800.0000	2.767968
32438726.0000	5.987999
32463652.0000	2.909036
32488578.0000	1.878433
32513504.0000	2.475485
32538430.0000	2.600322
32563356.0000	4.896670
32588282.0000	1.428957
32613208.0000	8.366730
32638134.0000	1.829693
32663060.0000	608.725952
32687986.0000	37.876789
32712912.0000	2.844734
32737838.0000	9.739506
32762764.0000	1.758005
32787690.0000	12.982022
32812616.0000	6.131382
32837542.0000	1.868630
32862468.0000	7.462177
32887394.0000	2.690195
32912320.0000	3.430506
32937246.0000	19.673559
32962172.0000	103.027718
32987098.0000	7.477844
33012024.0000	1.897779
33036950.0000	9.357588
33061876.0000	17.065859
33086802.0000	4.726603
33111728.0000	3.305463
33136654.0000	2.831472
33161580.0000	2.382106
33186506.0000	5.794954
33211432.0000	5.318710
33236358.0000	21.797091
33261284.0000	14.314362
33286210.0000	4.454104
33311136.0000	48.581184
33336062.0000	1.907235
33360988.0000	2.091475
33385914.0000	4.961488
33410840.0000	2.850282
33435766.0000	3.020108
33460692.0000	3.071733
33485618.0000	1.945045
33510544.0000	1.482966
33535470.0000	3.796651
33560396.0000	2.803067
33585320.0000	3.498903
33610244.0000	2.033732
33635168.0000	3.131471
33660092.0000	3.681985
33685016.0000	1.934442
33709940.0000	8.241800
33734864.0000	3.202487
33759788.0000	3.438471
33784712.0000	2.640797
33809636.0000	2.375149
33834560.0000	2.017614
33859484.0000	1.624377
33884408.0000	6.454205
33909332.0000	3.672006
33934256.0000	4.750023
33959180.0000	2.798972
33984104.0000	4.123088
34009028.0000	2.661223
34033952.0000	3.412067
34058876.0000	7.667903
34083800.0000	3.641077
34108724.0000	2.192203
34133648.0000	3.523550
34158572.0000	4.000567
34183496.0000	77.186974
34208420.0000	4.768975
34233344.0000	5.531948
34258268.0000	6.173477
34283192.0000	2.343974
34308116.0000	3.906683
34333040.0000	6.995621
34357964.0000	6.592716
34382888.0000	6.798579
34407812.0000	4.701072
34432736.0000	3.242912
34457660.0000	2.983597
34482584.0000	2.623198
34507508.0000	4.153138
34532432.0000	6.367599
34557356.0000	3.765180
34582280.0000	2.491977
34607204.0000	6.901479
34632128.0000	6.340564
34657052.0000	4.730044
34681976.0000	4.211508
34706900.0000	5.692070
34731824.0000	12.801178
34756748.0000	3.029211
34781672.0000	3.552649
34806596.0000	5.699857
34831520.0000	2.814196
34856444.0000	2.261955
34881368.0000	4.858815
34906292.0000	10.604391
34931216.0000	4.029987
34956140.0000	3.062992
34981064.0000	9.877541
35005988.0000	2.615580
35030912.0000	13.652343
35055836.0000	4.612621
35080760.0000	4.240318
35105684.0000	3.601804
35130608.0000	2.202654
35155532.0000	10.311873
35180456.0000	6.358489
35205380.0000	4.919546
35230304.0000	4.902894
35255228.0000	3.063119
35280152.0000	3.546185
35305076.0000	2.661324
35330000.0000	164.957199
35354924.0000	3.866194
35379848.0000	6.026390
35404772.0000	9.667911
35429696.0000	3.488482
35454620.0000	7.622629
35479544.0000	2.200243
35504468.0000	1.629925
35529392.0000	1.635263
35554316.0000	1.814589
35579240.0000	15.196395
35604164.0000	3.167610
35629088.0000	2.669697
35654012.0000	2.366402
35678936.0000	2.317778
35703860.0000	2.096193
35728784.0000	1.886369
35753708.0000	1.891561
35778632.0000	1.874279
35803556.0000	1.674401
35828480.0000	9.324400
35853404.0000	1.771209
35878328.0000	2.273724
35903252.0000	2.284048
35928176.0000	2.420612
35953100.0000	41.424622
35978024.0000	2.434765
36002948.0000	3.032291
36027872.0000	4.636497
36052796.0000	2.476527
36077720.0000	1.882876
36102644.0000	1.884291
36127568.0000	7.021234
36152492.0000	6.395563
36177416.0000	2.640929
36202340.0000	3.168459
36227264.0000	2.764179
36252188.0000	1.976525
36277112.0000	4.391215
36302036.0000	494.063873
36326960.0000	3.980196
36351884.0000	4.281387
36376808.0000	11.231680
36401732.0000	2.719398
36426656.0000	3.400556
36451580.0000	4.972578
36476504.0000	4.009718
36501428.0000	1.334672
36526352.0000	9.285733
36551276.0000	2.936650
36576200.0000	6.000865
36601124.0000	2.134183
36626048.0000	6.213377
36650972.0000	2.225742
36675896.0000	3.489792
36700820.0000	1.981421
36725744.0000	2.187618
36750668.0000	2.178188
36775592.0000	4.312145
36800516.0000	4.605463
36825440.0000	7.168922
36850364.0000	14.145663
36875288.0000	2.536334
36900212.0000	7.487459
36925136.0000	8.456891
36950060.0000	5.940299
36974984.0000	6.463846
36999908.0000	5.328582
37024832.0000	9.642741
37049756.0000	4.768923
37074680.0000	3.833201
37099604.0000	2.830245
37124528.0000	4.872508
37149452.0000	3.789858
37174376.0000	2.203574
37199300.0000	5.669239
37224224.0000	2.515622
37249148.0000	3.690653
37274072.0000	4.034270
37298996.0000	3.136769
37323920.0000	8.967651
37348844.0000	3.623578
37373768.0000	2.695234
37398692.0000	4.642516
37423616.0000	4.651940
37448540.0000	6.520218
37473464.0000	2.861620
37498388.0000	2.123694
37523312.0000	8.133013
37548236.0000	5.737836
37573160.0000	3.056521
37598084.0000	3.275953
37623008.0000	2.642957
37647932.0000	9.302678
37672856.0000	2.387975
37697780.0000	1.851090
37722704.0000	2.554075
37747628.0000	2.196985
37772552.0000	3.040929
37797476.0000	2.769285
37822400.0000	3.235495
37847324.0000	2.725786
37872248.0000	3.107364
37897172.0000	4.843084
37922096.0000	2.568404
37947020.0000	3.437158
37971944.0000	2.585761
37996868.0000	4.196357
38021792.0000	55.318916
38046716.0000	1.514537
38071640.0000	3.788819
38096564.0000	3.783466
38121488.0000	14.394386
38146412.0000	3.883402
38171336.0000	2.639131
38196260.0000	7.766337
38221184.0000	2.514984
38246108.0000	2.494785
38271032.0000	3.260221
38295956.0000	2.582942
38320880.0000	7560.345215
38345804.0000	1.662781
38370728.0000	3.736576
38395652.0000	2.251303
38420576.0000	2.505686
38445500.0000	3.194295
38470424.0000	8.918822
38495348.0000	3.475641
38520272.0000	3.685510
38545196.0000	3.150083
38570120.0000	4.558788
38595044.0000	4.481048
38619968.0000	5.544510
38644892.0000	2.293963
38669816.0000	3.845726
38694740.0000	6.428540
38719664.0000	3.727338
38744588.0000	3.498063
38769512.0000	2.674189
38794436.0000	2.574399
38819360.0000	3.100965
38844284.0000	2.653281
38869208.0000	5.226589
38894132.0000	3.334891
38919056.0000	9.497259
38943980.0000	5.530794
38968904.0000	16.282715
38993828.0000	16.077301
39018752.0000	4.216236
39043676.0000	8.506837
39068600.0000	10.741153
39093524.0000	2.828851
39118448.0000	3.598687
39143372.0000	5.708483
39168296.0000	4.592536
39193220.0000	3.582860
39218144.0000	4.068664
39243068.0000	3.456357
39267992.0000	4.615886
39292916.0000	52.890182
39317840.0000	5.734561
39342764.0000	3.083282
39367688.0000	3.448589
39392612.0000	5.190834
39417536.0000	3.992563
39442460.0000	3.506967
39467384.0000	2.606858
39492308.0000	1.493344
39517232.0000	2.597780
39542156.0000	6.685897
39567080.0000	6.195246
39592004.0000	22.678875
39616928.0000	1.902461
39641852.0000	164.161179
39666776.0000	3.587925
39691700.0000	4.083920
39716624.0000	4.951604
39741548.0000	1.419915
39766472.0000	1.748582
39791396.0000	2.374864
39816320.0000	1.916806
39841244.0000	3.364678
39866168.0000	1.983689
39891092.0000	1007.587524
39916016.0000	2.086940
39940940.0000	2.102465
39965864.0000	3.280533
39990788.0000	2.302423
40015712.0000	7.800520
40040636.0000	3.187513
40065560.0000	4.621393
40090484.0000	3.541574
40115408.0000	2.974120
40140332.0000	3.104784
40165256.0000	6.310159
40190180.0000	4.498098
40215104.0000	3.800223
40240028.0000	225.568680
40264952.0000	2.717030
40289876.0000	3.610307
40314800.0000	2.148671
40339724.0000	1.839576
40364648.0000	2.738006
40389572.0000	3.127668
40414496.0000	20.845802
40439420.0000	10.571549
40464344.0000	5.763000
40489268.0000	3.268679
40514192.0000	2.112961
40539116.0000	4.422838
40564040.0000	3.257029
40588964.0000	3.429063
40613888.0000	3.887322
40638812.0000	321.959259
40663736.0000	11.329945
40688660.0000	21.850735
40713584.0000	2.391304
40738508.0000	17.452747
40763432.0000	8.978736
40788356.0000	4.445164
40813280.0000	15.384892
40838204.0000	3.043959
40863128.0000	3.868329
40888052.0000	7.620960
40912976.0000	4.139778
40937900.0000	6.765630
40962824.0000	10.208817
40987748.0000	1.816271
41012672.0000	2.592060
41037596.0000	5.901143
41062520.0000	5.548202
41087444.0000	3.811599
41112368.0000	7.456639
41137292.0000	3.198773
41162216.0000	2.926234
41187140.0000	2.328809
41212064.0000	34.183449
41236988.0000	4.338828
41261912.0000	4.438911
41286836.0000	4.311865
41311760.0000	5.408578
41336684.0000	25.732496
41361608.0000	3.158064
41386532.0000	2.697513
41411456.0000	6.059012
41436380.0000	3.266464
41461304.0000	3.506708
41486228.0000	2.079170
41511152.0000	3.174264
41536076.0000	3.255478
41561000.0000	2.309918
41585924.0000	9.318527
41610848.0000	3.425361
41635772.0000	30.239422
41660696.0000	2.356129
41685620.0000	1.952438
41710544.0000	5.661997
41735468.0000	10.110487
41760392.0000	2.476082
41785316.0000	3.172196
41810240.0000	8.898177
41835164.0000	8.310536
41860088.0000	6.157830
41885012.0000	4.431279
41909936.0000	2.753059
41934860.0000	3.699643
41959784.0000	7.892564
41984708.0000	3.909074
42009632.0000	2.941648
42034556.0000	2.068798
42059480.0000	2.380602
42084404.0000	2.963884
42109328.0000	3.152911
42134252.0000	6.393017
42159176.0000	2.677592
42184100.0000	3.218268
42209024.0000	2.095697
42233948.0000	1.906513
42258872.0000	2.852597
42283796.0000	3.007123
42308720.0000	2.220056
42333644.0000	5.167676
42358568.0000	2.598829
42383492.0000	2.039584
42408416.0000	1.887831
42433340.0000	27.984669
42458264.0000	1.773090
42483188.0000	5.090136
42508112.0000	3.510711
42533036.0000	2.602536
42557960.0000	4.369328
42582884.0000	16.809774
42607808.0000	2.408536
42632732.0000	3.158154
42657656.0000	3.727283
42682580.0000	1.370312
42707504.0000	1.517020
42732428.0000	2.068204
42757352.0000	7.226222
42782276.0000	125.642296
42807200.0000	5.049054
42832124.0000	6.252786
42857048.0000	3.227159
42881972.0000	6.340047
42906896.0000	2.486704
42931820.0000	2.773864
42956744.0000	2.124259
42981668.0000	3.614691
43006592.0000	2.176494
43031516.0000	7.314653
43056440.0000	2.162255
43081364.0000	2.593882
43106288.0000	3.991737
43131212.0000	83.157555
43156136.0000	6.059464
43181060.0000	4.981101
43205984.0000	5.258052
43230908.0000	2.402654
43255832.0000	9.615952
43280756.0000	2.098924
43305680.0000	11.549697
43330604.0000	2.717908
43355528.0000	3.950067
43380452.0000	3.482292
43405376.0000	5.023167
43430300.0000	2.139694
43455224.0000	3.275813
43480148.0000	4.123819
43505072.0000	6.879293
43529996.0000	4.241918
43554920.0000	2.452558
43579844.0000	2.194639
43604768.0000	2.866081
43629692.0000	2.588692
43654616.0000	2.140914
43679540.0000	2.850351
43704464.0000	3.434124
43729388.0000	3.277568
43754312.0000	8.516724
43779236.0000	3.110462
43804160.0000	3.428298
43829084.0000	24.909298
43854008.0000	2577.709229
43878932.0000	1.680310
43903856.0000	2.415142
43928780.0000	46.211052
43953704.0000	5.868451
43978628.0000	2.329852
44003552.0000	2.681434
44028476.0000	3.165266
44053400.0000	3.596399
44078324.0000	3.297949
44103248.0000	2.650232
44128172.0000	2.210315
44153096.0000	2.164424
44178020.0000	6.122475
44202944.0000	4.868402
44227868.0000	2.496868
44252792.0000	7.615348
44277716.0000	1.616104
44302640.0000	1.856185
44327564.0000	2.813422
44352488.0000	1.758012
44377412.0000	1.884708
44402336.0000	2.050007
44427260.0000	1.857106
44452184.0000	30.181896
44477108.0000	9.570807
44502032.0000	4.405386
44526956.0000	5.168523
44551880.0000	12.590396
44576804.0000	5.927064
44601728.0000	3.301669
44626652.0000	8.381771
44651576.0000	35.517361
44676500.0000	4.662283
44701424.0000	21.785843
44726348.0000	3.124100
44751272.0000	1.342384
44776196.0000	2.000511
44801120.0000	1.913629
44826044.0000	27.169928
44850968.0000	2.894344
44875892.0000	38.264523
44900816.0000	4.648578
44925740.0000	2.298663
44950664.0000	2.825191
44975588.0000	4.838582
45000512.0000	3.002395
45025436.0000	3.078738
45050360.0000	2.965385
45075284.0000	9.948807
45100208.0000	2.829753
45125132.0000	3.765655
45150056.0000	9.025877
45174980.0000	3.985262
45199904.0000	111.659729
45224828.0000	1.906958
45249752.0000	5.989765
45274676.0000	2.012223
45299600.0000	1.918157
45324524.0000	6.899149
45349448.0000	6.174033
45374372.0000	1.884603
45399296.0000	1.454400
45424220.0000	1.598008
45449144.0000	2.033370
45474068.0000	2.428778
45498992.0000	3.087646
45523916.0000	4.549012
45548840.0000	3.424788
45573764.0000	1.604429
45598688.0000	2.529213
45623612.0000	3.728238
45648536.0000	1.817916
45673460.0000	5.076476
45698384.0000	3.676678
45723308.0000	2.081794
45748232.0000	7.800227
45773156.0000	22.583708
45798080.0000	8.388876
45823004.0000	1.931553
45847928.0000	2.063331
45872852.0000	2.017050
45897776.0000	3.329290
45922700.0000	4.579349
45947624.0000	5.796705
45972548.0000	4.282057
45997472.0000	2.974295
46022396.0000	2.174214
46047320.0000	6.414769
46072244.0000	2.313758
46097168.0000	6.231459
46122092.0000	43.692642
46147016.0000	1.698497
46171940.0000	1.378672
46196864.0000	33.592735
46221788.0000	6.322927
46246712.0000	6.763958
46271636.0000	14.919040
46296560.0000	1.749036
46321484.0000	9.239156
46346408.0000	2.030675
46371332.0000	1.898210
46396256.0000	7.851218
46421180.0000	23.344471
46446104.0000	1.924546
46471028.0000	25.529680
46495952.0000	2.706447
46520876.0000	109.533966
46545800.0000	2.467586
46570724.0000	1.778426
46595648.0000	2.193668
46620572.0000	2.955525
46645496.0000	97.778358
46670420.0000	5.074071
46695344.0000	2.160291
46720268.0000	299.647736
46745192.0000	9.297089
46770116.0000	4.408011
46795040.0000	3.484440
46819964.0000	2.792265
46844888.0000	7.884405
46869812.0000	8.468757
46894736.0000	6.812209
46919660.0000	6.778659
46944584.0000	58.185513
46969508.0000	3.329749
46994432.0000	4.216379
47019356.0000	2.420949
47044280.0000	3.113909
47069204.0000	2.757052
47094128.0000	3.023502
47119052.0000	9.350302
47143976.0000	2.959720
47168900.0000	3.352484
47193824.0000	2.695505
47218748.0000	5.281216
47243672.0000	4.831481
47268596.0000	2.953588
47293520.0000	1.957565
47318444.0000	1.853995
47343368.0000	9.331042
47368292.0000	1.652370
47393216.0000	3.108705
47418140.0000	2.357331
47443064.0000	3.052198
47467988.0000	3.793888
47492912.0000	2.514869
47517836.0000	2.431945
47542760.0000	2.069611
47567684.0000	2.239130
47592608.0000	4.052248
47617532.0000	3.101086
47642456.0000	6.718691
47667380.0000	4.779069
47692304.0000	3.019923
47717228.0000	13.494991
47742152.0000	1.815376
47767076.0000	1.603406
47792000.0000	5.377019
47816924.0000	3.766862
47841848.0000	2.652795
47866772.0000	23.123653
47891696.0000	2.353767
47916620.0000	19.511204
47941544.0000	7.494637
47966468.0000	2.265739
47991392.0000	2.808733
48016316.0000	5.050319
48041240.0000	3.720654
48066164.0000	6.954605
48091088.0000	4.389349
48116012.0000	4.435084
48140936.0000	3.264106
48165860.0000	7.354921
48190784.0000	4.855151
48215708.0000	4.641279
48240632.0000	4.324273
48265556.0000	2.267475
48290480.0000	2.942094
48315404.0000	6.576202
48340328.0000	2.018648
48365252.0000	3.751407
48390176.0000	16.413368
48415100.0000	1.805874
48440024.0000	2.456228
48464948.0000	4.671031
48489872.0000	4.324633
48514796.0000	4.863364
48539720.0000	9.954014
48564644.0000	4.467564
48589568.0000	18.317944
48614492.0000	6.382796
48639416.0000	1.859257
48664340.0000	3.358332
48689264.0000	6.800436
48714188.0000	18.959846
48739112.0000	9.338586
48764036.0000	3.573122
48788960.0000	1.633251
48813884.0000	1.970073
48838808.0000	1.994610
48863732.0000	2.605958
48888656.0000	1.749137
48913580.0000	1.527272
48938504.0000	3.123808
48963428.0000	11.285631
48988352.0000	6.860618
49013276.0000	4.108132
49038200.0000	5.471166
49063124.0000	4.556119
49088048.0000	4.201431
49112972.0000	2.495368
49137896.0000	1.988952
49162820.0000	2.871303
49187744.0000	13.140174
49212668.0000	5.665596
49237592.0000	4.579514
49262516.0000	3.645714
49287440.0000	3.347866
49312364.0000	2.318130
49337288.0000	2.481857
49362212.0000	1.536225
49387136.0000	2.031533
49412060.0000	27.410322
49436984.0000	3.240378
49461908.0000	2.594007
49486832.0000	1.470332
49511756.0000	1.911137
49536680.0000	6.317523
49561604.0000	2.107949
49586528.0000	3.048126
49611452.0000	57.550346
49636376.0000	11.435726
49661300.0000	32.160027
49686224.0000	8.364490
49711148.0000	1.468093
49736072.0000	3.274135
49760996.0000	21.939440
49785920.0000	4.337079
49810844.0000	3.147522
[truncated: 8,001 more rows]
