# Supplementary material for: Scalable linkage-disequilibrium-based selective sweep detection: a performance guide
Source: Gigascience. 2016 Feb 8;5:7. doi: 10.1186/s13742-016-0114-9 (PMC4746822; doi:10.1186/s13742-016-0114-9)
Supplement: Supplementary file 2 — Human Chromosome 1 OmegaPlus results per population. This file contains the OmegaPlus reports and information files for the analysis of the first chromosome of the human genome per population (26 populations) for DNA data representation. (ZIP 1120 kb) [file 13742_2016_114_MOESM2_ESM.zip]

Archive with 54 entries (53 files):
- OmegaPlus_pops/
- OmegaPlus_pops/OmegaPlus_Info.LWK
- OmegaPlus_pops/OmegaPlus_Report.CEU
- OmegaPlus_pops/OmegaPlus_Info.YRI
- OmegaPlus_pops/OmegaPlus_Report.ESN
- OmegaPlus_pops/OmegaPlus_Info.ESN
- OmegaPlus_pops/OmegaPlus_Report.CHB
- OmegaPlus_pops/OmegaPlus_Info.GIH
- OmegaPlus_pops/OmegaPlus_Info.JPT
- OmegaPlus_pops/OmegaPlus_Info.ITU
- OmegaPlus_pops/OmegaPlus_Report.ITU
- OmegaPlus_pops/OmegaPlus_Report.MXL
- OmegaPlus_pops/OmegaPlus_Info.CEU
- OmegaPlus_pops/OmegaPlus_Report.PJL
- OmegaPlus_pops/OmegaPlus_Info.GBR
- OmegaPlus_pops/OmegaPlus_Info.ASW
- OmegaPlus_pops/OmegaPlus_Info.PJL
- OmegaPlus_pops/OmegaPlus_Info.CHS
- OmegaPlus_pops/OmegaPlus_Report.GBR
- OmegaPlus_pops/OmegaPlus_Info.STU
- OmegaPlus_pops/OmegaPlus_Info.TSI
- OmegaPlus_pops/OmegaPlus_Info.MSL
- OmegaPlus_pops/OmegaPlus_Info.CLM
- OmegaPlus_pops/OmegaPlus_Info.ACB
- OmegaPlus_pops/OmegaPlus_Report.CHS
- OmegaPlus_pops/OmegaPlus_Report.BEB
- OmegaPlus_pops/OmegaPlus_Report.IBS
- OmegaPlus_pops/OmegaPlus_Report.PUR
- OmegaPlus_pops/OmegaPlus_Report.JPT
- OmegaPlus_pops/OmegaPlus_Report.GIH
- OmegaPlus_pops/OmegaPlus_Info.KHV
- OmegaPlus_pops/OmegaPlus_Report.KHV
- OmegaPlus_pops/OmegaPlus_Info.CHB
- OmegaPlus_pops/OmegaPlus_Report.ASW
- OmegaPlus_pops/OmegaPlus_Report.TSI
- OmegaPlus_pops/OmegaPlus_Report.CDX
- OmegaPlus_pops/OmegaPlus_Info.PEL
- OmegaPlus_pops/OmegaPlus_Report.FIN
- OmegaPlus_pops/OmegaPlus_Report.MSL
- OmegaPlus_pops/OmegaPlus_Info.CDX
- OmegaPlus_pops/OmegaPlus_Report.LIST
- OmegaPlus_pops/OmegaPlus_Report.PEL
- OmegaPlus_pops/OmegaPlus_Report.GWD
- OmegaPlus_pops/OmegaPlus_Report.YRI
- OmegaPlus_pops/OmegaPlus_Info.IBS
- OmegaPlus_pops/OmegaPlus_Report.LWK
- OmegaPlus_pops/OmegaPlus_Report.ACB
- OmegaPlus_pops/OmegaPlus_Info.BEB
- OmegaPlus_pops/OmegaPlus_Info.MXL
- OmegaPlus_pops/OmegaPlus_Report.STU
- OmegaPlus_pops/OmegaPlus_Info.FIN
- OmegaPlus_pops/OmegaPlus_Report.CLM
- OmegaPlus_pops/OmegaPlus_Info.PUR
- OmegaPlus_pops/OmegaPlus_Info.GWD
