# Supplementary material for: Scalable linkage-disequilibrium-based selective sweep detection: a performance guide
Source: Gigascience. 2016 Feb 8;5:7. doi: 10.1186/s13742-016-0114-9 (PMC4746822; doi:10.1186/s13742-016-0114-9)
Supplement: Supplementary file 2 — Human Chromosome 1 OmegaPlus results per population. This file contains the OmegaPlus reports and information files for the analysis of the first chromosome of the human genome per population (26 populations) for DNA data representation. (ZIP 1120 kb) [file 13742_2016_114_MOESM2_ESM.zip › OmegaPlus_pops/OmegaPlus_Report.CEU]

//1
11008.0000	0.000000
60863.8789	1.894206
110719.7578	2.577022
160575.6406	6.400086
210431.5156	9.206767
260287.3906	0.000000
310143.2812	0.000000
359999.1562	0.000000
409855.0312	0.000000
459710.9062	0.000000
509566.7812	0.000000
559422.6875	7.409874
609278.5625	44.987019
659134.4375	5.322410
708990.3125	14.243996
758846.1875	1.851774
808702.0625	5.337443
858557.9375	2.766536
908413.8125	6.834830
958269.6875	2.578931
1008125.5625	5.418828
1057981.5000	3.140280
1107837.3750	13.930086
1157693.2500	2.153254
1207549.1250	3.660384
1257405.0000	2.875294
1307260.8750	3.066684
1357116.7500	2.887122
1406972.6250	2.095881
1456828.5000	2.917206
1506684.3750	5.433882
1556540.2500	4.723120
1606396.1250	8.296237
1656252.0000	10.029696
1706107.8750	2.956096
1755963.7500	9.170732
1805819.6250	2.859945
1855675.5000	3.003325
1905531.3750	13.579411
1955387.2500	6.993032
2005243.1250	3.712663
2055099.0000	2.351628
2104955.0000	2.018402
2154811.0000	50.512970
2204667.0000	3.920938
2254523.0000	8.713363
2304379.0000	6.507959
2354235.0000	4.409869
2404091.0000	7.408561
2453947.0000	3.933990
2503803.0000	3.371206
2553659.0000	1.813981
2603515.0000	4.347940
2653371.0000	2.805861
2703227.0000	2.409383
2753083.0000	4.903254
2802939.0000	7.870101
2852795.0000	5.576426
2902651.0000	8.643283
2952507.0000	2.148885
3002363.0000	9.218862
3052219.0000	5.439981
3102075.0000	11.940527
3151931.0000	6.574274
3201787.0000	4.139571
3251643.0000	4.062052
3301499.0000	5.671821
3351355.0000	10.264415
3401211.0000	3.147146
3451067.0000	4.877455
3500923.0000	4.046114
3550779.0000	4.193344
3600635.0000	5.616801
3650491.0000	6.072781
3700347.0000	3.520757
3750203.0000	1.620538
3800059.0000	5.544067
3849915.0000	0.000000
3899771.0000	27.765421
3949627.0000	0.000000
3999483.0000	8.809736
4049339.0000	5.562225
4099195.0000	3.867193
4149051.0000	8.518634
4198907.0000	9.402535
4248763.0000	3.486169
4298619.0000	7.610106
4348475.0000	5.625953
4398331.0000	3.656998
4448187.0000	2.152803
4498043.0000	10.577929
4547899.0000	4.155308
4597755.0000	2.415304
4647611.0000	4.507926
4697467.0000	3.358524
4747323.0000	4.712005
4797179.0000	4.847973
4847035.0000	4.960254
4896891.0000	11.317245
4946747.0000	3.318264
4996603.0000	6.555142
5046459.0000	4.620047
5096315.0000	6.544023
5146171.0000	3.525184
5196027.0000	2.789664
5245883.0000	3.681107
5295739.0000	4.140057
5345595.0000	4.932163
5395451.0000	4.427054
5445307.0000	12.367320
5495163.0000	3.201321
5545019.0000	6.681109
5594875.0000	3.000246
5644731.0000	6.837452
5694587.0000	3.429654
5744443.0000	10.594871
5794299.0000	2.949741
5844155.0000	3.903735
5894011.0000	3.810127
5943867.0000	2.351291
5993723.0000	2.226787
6043579.0000	1.796526
6093435.0000	2.554415
6143291.0000	7.166053
6193147.0000	2.721551
6243003.0000	3.943006
6292859.0000	5.107061
6342715.0000	4.820852
6392571.0000	1.962232
6442427.0000	1.677974
6492283.0000	2.511120
6542139.0000	23.672638
6591995.0000	1.512137
6641851.0000	64.633408
6691707.0000	4.606875
6741563.0000	6.076194
6791419.0000	4.220076
6841275.0000	2.195848
6891131.0000	1.627498
6940987.0000	7.453800
6990843.0000	2.441569
7040699.0000	3.237840
7090555.0000	1.974180
7140411.0000	3.192758
7190267.0000	9.026661
7240123.0000	7.476030
7289979.0000	2.740093
7339835.0000	5.024270
7389691.0000	4.406652
7439547.0000	7.720424
7489403.0000	23.571562
7539259.0000	3.174477
7589115.0000	6.552326
7638971.0000	10.655105
7688827.0000	4.060048
7738683.0000	3.257392
7788539.0000	3.391544
7838395.0000	2.132283
7888251.0000	1.815752
7938107.0000	2.463007
7987963.0000	2.380785
8037819.0000	2.110840
8087675.0000	4.982954
8137531.0000	2.814978
8187387.0000	5.011125
8237243.0000	3.710495
8287099.0000	3.576243
8336955.0000	5.392217
8386811.0000	2.766834
8436667.0000	5.784815
8486523.0000	1.529351
8536379.0000	1.307844
8586235.0000	4.890677
8636091.0000	9.853477
8685947.0000	2.351379
8735803.0000	3.047132
8785659.0000	3.415276
8835515.0000	1.568470
8885371.0000	2.765039
8935227.0000	2.482595
8985083.0000	23.264444
9034939.0000	14.020592
9084795.0000	5.552883
9134651.0000	3.677803
9184507.0000	3.515480
9234363.0000	8.656716
9284219.0000	4.105377
9334075.0000	3.586348
9383931.0000	10.610620
9433787.0000	6.116859
9483643.0000	4.559498
9533499.0000	11.841419
9583355.0000	4.217476
9633211.0000	14.609544
9683067.0000	3.554708
9732923.0000	3.119375
9782779.0000	3.126818
9832635.0000	4.370199
9882491.0000	1.808967
9932347.0000	5.312471
9982203.0000	4.229219
10032059.0000	168.639969
10081915.0000	1.613791
10131771.0000	2.822377
10181627.0000	4.491475
10231483.0000	4.187955
10281339.0000	1.677773
10331195.0000	1.601761
10381051.0000	47.168976
10430907.0000	2.003857
10480763.0000	2.957770
10530619.0000	5.473591
10580475.0000	2.544193
10630331.0000	2.910964
10680187.0000	7.276575
10730043.0000	2.273678
10779899.0000	4.969652
10829755.0000	4.103633
10879611.0000	3.941764
10929467.0000	5.411176
10979323.0000	4.748706
11029179.0000	19.518444
11079035.0000	4.651844
11128891.0000	3.478672
11178747.0000	1.486964
11228603.0000	1.474456
11278459.0000	1.620250
11328315.0000	9.740455
11378171.0000	10.017466
11428027.0000	28.001562
11477883.0000	3.814840
11527739.0000	2.981431
11577595.0000	2.686810
11627451.0000	3.652183
11677307.0000	3.938441
11727163.0000	9.806494
11777019.0000	13.331617
11826875.0000	10.352885
11876731.0000	2.437793
11926587.0000	4.775046
11976443.0000	2.085752
12026299.0000	2.448814
12076155.0000	14.014118
12126011.0000	4.875586
12175867.0000	7.226606
12225723.0000	4.097354
12275579.0000	14.305034
12325435.0000	2.008396
12375291.0000	4.866201
12425147.0000	4.382193
12475003.0000	2.169908
12524859.0000	27.412498
12574715.0000	3.650097
12624571.0000	2.978801
12674427.0000	8.663550
12724283.0000	4.680915
12774139.0000	13.232285
12823995.0000	5.107086
12873851.0000	47.606361
12923707.0000	5.020622
12973563.0000	8.531088
13023419.0000	6.593404
13073275.0000	44.878120
13123131.0000	12.238290
13172987.0000	3.652545
13222843.0000	0.000000
13272699.0000	3.555303
13322555.0000	0.000000
13372411.0000	4.404726
13422267.0000	4.059267
13472123.0000	177.521210
13521979.0000	120.219444
13571835.0000	129.977280
13621691.0000	129.977280
13671547.0000	19.398798
13721403.0000	10.494548
13771259.0000	11.771501
13821115.0000	5.982839
13870971.0000	3.812755
13920827.0000	10.812013
13970683.0000	2.950194
14020539.0000	27.743902
14070395.0000	1.856632
14120251.0000	3.832879
14170107.0000	34.551861
14219963.0000	7.298382
14269819.0000	2.697984
14319675.0000	2.147484
14369531.0000	5.983161
14419387.0000	7.314959
14469243.0000	9.444464
14519099.0000	15.632875
14568955.0000	5.408895
14618811.0000	32.243336
14668667.0000	2.754128
14718523.0000	5.791200
14768379.0000	3.015011
14818235.0000	2.773766
14868091.0000	6.374456
14917947.0000	3.880786
14967803.0000	2.326837
15017659.0000	3.803560
15067515.0000	4.538443
15117371.0000	3.900038
15167227.0000	4.445119
15217083.0000	5.879042
15266939.0000	3.245899
15316795.0000	6.912917
15366651.0000	5.700598
15416507.0000	8.378409
15466363.0000	19.769657
15516219.0000	2.540324
15566075.0000	11.972026
15615931.0000	9.445723
15665787.0000	7.703961
15715643.0000	2.333419
15765499.0000	7.653924
15815355.0000	3.355865
15865211.0000	1.580517
15915067.0000	3.890071
15964923.0000	1.483565
16014779.0000	4.058252
16064635.0000	39.586895
16114491.0000	8.498425
16164347.0000	2.814330
16214203.0000	2.520329
16264059.0000	1.800766
16313915.0000	1.609270
16363771.0000	2.955641
16413627.0000	4.658836
16463483.0000	8.085698
16513339.0000	2.844027
16563195.0000	6.492377
16613051.0000	2.097867
16662907.0000	1.722496
16712763.0000	2.259693
16762619.0000	4.032498
16812474.0000	3.656523
16862330.0000	3.531348
16912186.0000	12.426954
16962042.0000	1.662463
17011898.0000	6.052918
17061754.0000	8.518897
17111610.0000	10.600207
17161466.0000	3.841492
17211322.0000	1.593814
17261178.0000	2.222562
17311034.0000	3.943900
17360890.0000	3.276938
17410746.0000	4.233877
17460602.0000	8.517228
17510458.0000	2.792174
17560314.0000	7.708835
17610170.0000	3.267406
17660026.0000	3.019681
17709882.0000	6.338771
17759738.0000	2.760480
17809594.0000	3.833155
17859450.0000	5.114776
17909306.0000	9.562975
17959162.0000	3.879884
18009018.0000	2.361217
18058874.0000	7.915863
18108730.0000	5.619548
18158586.0000	4.562354
18208442.0000	22.664703
18258298.0000	2.919754
18308154.0000	4.580917
18358010.0000	1.982957
18407866.0000	9.797332
18457722.0000	2.834499
18507578.0000	16.484715
18557434.0000	4.313797
18607290.0000	4.154324
18657146.0000	7.004525
18707002.0000	4.541742
18756858.0000	2.440250
18806714.0000	2.618387
18856570.0000	7.685658
18906426.0000	15.333260
18956282.0000	2.898669
19006138.0000	5.990872
19055994.0000	8.252728
19105850.0000	4.997294
19155706.0000	2.317008
19205562.0000	5.807561
19255418.0000	5.163080
19305274.0000	2.184170
19355130.0000	12.950137
19404986.0000	2.692194
19454842.0000	2.332806
19504698.0000	4.807971
19554554.0000	3.550328
19604410.0000	2.421147
19654266.0000	3.555307
19704122.0000	2.827635
19753978.0000	3.311279
19803834.0000	28.890532
19853690.0000	2.648915
19903546.0000	2.846967
19953402.0000	2.504398
20003258.0000	2.505963
20053114.0000	13.265503
20102970.0000	9.914596
20152826.0000	8.110369
20202682.0000	2.016323
20252538.0000	3.564966
20302394.0000	5.585023
20352250.0000	4.274366
20402106.0000	2.129426
20451962.0000	5.427562
20501818.0000	5.153887
20551674.0000	7.051034
20601530.0000	4.922751
20651386.0000	4.272170
20701242.0000	2.180670
20751098.0000	4.880543
20800954.0000	2.830561
20850810.0000	3.882285
20900666.0000	2.988587
20950522.0000	1.768190
21000378.0000	8.036103
21050234.0000	2.155756
21100090.0000	3.950218
21149946.0000	1.965177
21199802.0000	1.700888
21249658.0000	2.771563
21299514.0000	6.699898
21349370.0000	2.650018
21399226.0000	1.550764
21449082.0000	67.630447
21498938.0000	2.038088
21548794.0000	7.710746
21598650.0000	12.498638
21648506.0000	2.760158
21698362.0000	2.432235
21748218.0000	4.411238
21798074.0000	1.930372
21847930.0000	10.404554
21897786.0000	2.121915
21947642.0000	2.867291
21997498.0000	3.241153
22047354.0000	2.509841
22097210.0000	2.396124
22147066.0000	9.158629
22196922.0000	2.828945
22246778.0000	2.818878
22296634.0000	1.997885
22346490.0000	13.647267
22396346.0000	12.114760
22446202.0000	1.767227
22496058.0000	3.744467
22545914.0000	5.011345
22595770.0000	3.169441
22645626.0000	14.290376
22695482.0000	2.992413
22745338.0000	4.333091
22795194.0000	2.737195
22845050.0000	3.128050
22894906.0000	4.100384
22944762.0000	9.030654
22994618.0000	2.913880
23044474.0000	3.697831
23094330.0000	4.137463
23144186.0000	3.838497
23194042.0000	5.916325
23243898.0000	4.569024
23293754.0000	5.247852
23343610.0000	3.172914
23393466.0000	2.632173
23443322.0000	2.232922
23493178.0000	2.752049
23543034.0000	4.036115
23592890.0000	75.045776
23642746.0000	1.910902
23692602.0000	1.991884
23742458.0000	3.007964
23792314.0000	1.907573
23842170.0000	11.367832
23892026.0000	5.661278
23941882.0000	8.193596
23991738.0000	2.236231
24041594.0000	2.122793
24091450.0000	15.815928
24141306.0000	11.390797
24191162.0000	7.511293
24241018.0000	7.432609
24290874.0000	9.658432
24340730.0000	18.119576
24390586.0000	3.844342
24440442.0000	11.730519
24490298.0000	4.209018
24540154.0000	6.021132
24590010.0000	5.446483
24639866.0000	5.650506
24689722.0000	4.461125
24739578.0000	2.092642
24789434.0000	3.624603
24839290.0000	2.582802
24889146.0000	4.094922
24939002.0000	2.774205
24988858.0000	3.246270
25038714.0000	24.961679
25088570.0000	6.769526
25138426.0000	2.566959
25188282.0000	2.898680
25238138.0000	5.145468
25287994.0000	9.487005
25337850.0000	2.954592
25387706.0000	2.349964
25437562.0000	2.510652
25487418.0000	2.344266
25537274.0000	5.552979
25587130.0000	36.274410
25636986.0000	1.822697
25686842.0000	3.244807
25736698.0000	18.146465
25786554.0000	2.327114
25836410.0000	2.462821
25886266.0000	12.543422
25936122.0000	7.353930
25985978.0000	38.023418
26035834.0000	1.977824
26085690.0000	5.145558
26135546.0000	2.278795
26185402.0000	10.812305
26235258.0000	3.020789
26285114.0000	3.795888
26334970.0000	3.358294
26384826.0000	2.929616
26434682.0000	1.244706
26484538.0000	6.664999
26534394.0000	3.890609
26584250.0000	2.261606
26634106.0000	1.687062
26683962.0000	2.854567
26733818.0000	3.402659
26783674.0000	2.215278
26833530.0000	14.680752
26883386.0000	2.139210
26933242.0000	25.879374
26983098.0000	12.161788
27032954.0000	30.833569
27082810.0000	6.108596
27132666.0000	4.823841
27182522.0000	4.223405
27232378.0000	3.933026
27282234.0000	3.479580
27332090.0000	13.857059
27381946.0000	4.339529
27431802.0000	26.764496
27481658.0000	47.167889
27531514.0000	19.062120
27581370.0000	5.884514
27631226.0000	8.150601
27681082.0000	3.431507
27730938.0000	3.150374
27780794.0000	2.857188
27830650.0000	2.478359
27880506.0000	11.624157
27930362.0000	6.795122
27980218.0000	11.576589
28030074.0000	7.677594
28079930.0000	5.426394
28129786.0000	211.233505
28179642.0000	9.833312
28229498.0000	4.401889
28279354.0000	4.896709
28329210.0000	1.835203
28379066.0000	2.500485
28428922.0000	4.341701
28478778.0000	10.577634
28528634.0000	2.943087
28578490.0000	1.886236
28628346.0000	3.574678
28678202.0000	4.260100
28728058.0000	1.758053
28777914.0000	2.416547
28827770.0000	1.492651
28877626.0000	5.519729
28927482.0000	9.459716
28977338.0000	3.507244
29027194.0000	2.997328
29077050.0000	17.938086
29126906.0000	8.643858
29176762.0000	4.579353
29226618.0000	50.112892
29276474.0000	4.477819
29326330.0000	2.515945
29376186.0000	1.942294
29426042.0000	2.092772
29475898.0000	2.245569
29525754.0000	3.832677
29575610.0000	3.458312
29625466.0000	2.861981
29675322.0000	5.055487
29725178.0000	5.295850
29775034.0000	5.419374
29824890.0000	4.693015
29874746.0000	15.092005
29924602.0000	0.000000
29974458.0000	6.532806
30024314.0000	0.000000
30074170.0000	2.990981
30124026.0000	2.883860
30173882.0000	7.874498
30223738.0000	2.977085
30273594.0000	5.266386
30323450.0000	2.849610
30373306.0000	4.374831
30423162.0000	5.007219
30473018.0000	10.766423
30522874.0000	5.581094
30572730.0000	4.288652
30622586.0000	5.678205
30672442.0000	5.133248
30722298.0000	2.785123
30772154.0000	10.025075
30822010.0000	2.576081
30871866.0000	7.664930
30921722.0000	6.449545
30971578.0000	4.045120
31021434.0000	3.166454
31071290.0000	3.049230
31121146.0000	4.242865
31171002.0000	5.418597
31220858.0000	24.277493
31270714.0000	5.096033
31320570.0000	3.692781
31370426.0000	7.142859
31420282.0000	2.069208
31470138.0000	25.830181
31519994.0000	1.661334
31569850.0000	11.467441
31619706.0000	2.788667
31669562.0000	6.730439
31719418.0000	3.345515
31769274.0000	2.247245
31819130.0000	3.209658
31868986.0000	2.328381
31918842.0000	2.864460
31968698.0000	12.215352
32018554.0000	3.702761
32068410.0000	16.695208
32118266.0000	2.512528
32168122.0000	49.974144
32217978.0000	2.583612
32267834.0000	11.538141
32317690.0000	8.394493
32367546.0000	9.827441
32417402.0000	4.206392
32467258.0000	30.280111
32517114.0000	144.579361
32566970.0000	2.006190
32616826.0000	3.565894
32666682.0000	46.081123
32716538.0000	74.088326
32766394.0000	5.059349
32816250.0000	5.816544
32866106.0000	12.826787
32915962.0000	4.713922
32965818.0000	6.818123
33015674.0000	1.543862
33065530.0000	33.346973
33115386.0000	1553.502075
33165242.0000	4.838030
33215098.0000	14.617717
33264954.0000	1.606221
33314810.0000	1.623345
33364666.0000	2.685907
33414522.0000	14.773154
33464378.0000	2.615782
33514234.0000	2.135405
33564088.0000	7.096836
33613944.0000	1.706326
33663800.0000	7.375365
33713656.0000	3.303069
33763512.0000	2.836792
33813368.0000	4.821698
33863224.0000	3.418029
33913080.0000	5.770074
33962936.0000	2.606245
34012792.0000	6.497742
34062648.0000	8.369023
34112504.0000	2.724223
34162360.0000	4.386323
34212216.0000	6.890505
34262072.0000	8.515512
34311928.0000	3.300871
34361784.0000	6.213804
34411640.0000	7.727757
34461496.0000	2.905330
34511352.0000	4.114861
34561208.0000	9.375647
34611064.0000	3.696254
34660920.0000	4.689361
34710776.0000	5.007990
34760632.0000	3.633641
34810488.0000	9.044244
34860344.0000	2.656529
34910200.0000	5.272321
34960056.0000	2.706572
35009912.0000	2.330578
35059768.0000	5.395445
35109624.0000	3.311533
35159480.0000	3.118976
35209336.0000	7.498771
35259192.0000	3.670140
35309048.0000	8.748467
35358904.0000	6.573203
35408760.0000	4.917200
35458616.0000	4.065233
35508472.0000	1.634755
35558328.0000	4.855060
35608184.0000	9.575580
35658040.0000	1.618791
35707896.0000	9.806756
35757752.0000	3.242454
35807608.0000	2.929883
35857464.0000	155.757935
35907320.0000	2.777549
35957176.0000	1.364436
36007032.0000	6.271911
36056888.0000	1.616996
36106744.0000	6.241446
36156600.0000	7.108469
36206456.0000	2.355967
36256312.0000	1.704623
36306168.0000	30.825949
36356024.0000	22.708893
36405880.0000	4.704403
36455736.0000	181.230682
36505592.0000	2.763011
36555448.0000	3.346696
36605304.0000	1.605043
36655160.0000	3.216162
36705016.0000	1.937149
36754872.0000	1.941131
36804728.0000	9.628551
36854584.0000	32.154835
36904440.0000	2.169481
36954296.0000	6.354567
37004152.0000	4.052657
37054008.0000	5.708990
37103864.0000	2.986634
37153720.0000	4.460678
37203576.0000	2.753413
37253432.0000	6.245520
37303288.0000	3.561224
37353144.0000	5.122333
37403000.0000	8.338679
37452856.0000	52.178688
37502712.0000	2.238459
37552568.0000	6.521755
37602424.0000	6.568297
37652280.0000	2.186681
37702136.0000	2.801263
37751992.0000	2.942759
37801848.0000	4.644001
37851704.0000	3.976777
37901560.0000	4.952134
37951416.0000	8.631859
38001272.0000	3.428901
38051128.0000	1.540433
38100984.0000	4.988692
38150840.0000	4.668255
38200696.0000	6.663743
38250552.0000	1.900144
38300408.0000	1.568171
38350264.0000	1.941110
38400120.0000	1.813989
38449976.0000	3.891085
38499832.0000	7.195968
38549688.0000	3.736471
38599544.0000	6.476567
38649400.0000	2.677661
38699256.0000	5.012558
38749112.0000	3.452037
38798968.0000	3.781826
38848824.0000	2.735631
38898680.0000	3.232129
38948536.0000	8.405669
38998392.0000	5.062496
39048248.0000	11.117044
39098104.0000	7.881319
39147960.0000	4.127833
39197816.0000	3.619570
39247672.0000	3.462420
39297528.0000	4.814382
39347384.0000	2.050511
39397240.0000	3.374031
39447096.0000	4.084956
39496952.0000	2.157846
39546808.0000	9.273642
39596664.0000	35.206207
39646520.0000	2.533451
39696376.0000	2.379680
39746232.0000	2.525756
39796088.0000	12.933653
39845944.0000	2.582717
39895800.0000	1.676165
39945656.0000	1.640949
39995512.0000	45.000118
40045368.0000	1.616431
40095224.0000	4.495379
40145080.0000	2.404629
40194936.0000	5.867576
40244792.0000	3.338783
40294648.0000	3.233887
40344504.0000	2.005691
40394360.0000	3.682042
40444216.0000	32.071304
40494072.0000	2.162588
40543928.0000	2.874126
40593784.0000	4.751921
40643640.0000	3.927226
40693496.0000	2.103918
40743352.0000	5.371494
40793208.0000	1.835694
40843064.0000	3.582393
40892920.0000	5.180917
40942776.0000	4.088424
40992632.0000	2.363616
41042488.0000	2.942116
41092344.0000	3.503424
41142200.0000	4.493345
41192056.0000	2.172798
41241912.0000	4.203773
41291768.0000	4.496257
41341624.0000	3.204272
41391480.0000	2.613353
41441336.0000	3.189444
41491192.0000	3.879680
41541048.0000	3.069408
41590904.0000	3.744045
41640760.0000	3.972586
41690616.0000	2.408689
41740472.0000	7.544195
41790328.0000	3.208635
41840184.0000	13.951739
41890040.0000	3.587454
41939896.0000	4.038243
41989752.0000	4.469837
42039608.0000	3.450877
42089464.0000	3.800390
42139320.0000	3.747530
42189176.0000	1.911327
42239032.0000	1.936622
42288888.0000	2.746373
42338744.0000	1.836895
42388600.0000	2.108611
42438456.0000	1.935402
42488312.0000	1.599195
42538168.0000	5.495610
42588024.0000	1.986145
42637880.0000	3.448514
42687736.0000	1.339954
42737592.0000	1.758695
42787448.0000	19.979645
42837304.0000	14.982499
42887160.0000	3.638965
42937016.0000	2.682863
42986872.0000	1.479870
43036728.0000	1.652816
43086584.0000	3.263091
43136440.0000	5.194213
43186296.0000	15.151980
43236152.0000	1.672081
43286008.0000	2.612931
43335864.0000	7.204138
43385720.0000	4.425356
43435576.0000	2.024836
43485432.0000	7.251482
43535288.0000	4.929315
43585144.0000	2.415643
43635000.0000	1.481379
43684856.0000	3.852678
43734712.0000	4.718367
43784568.0000	3.165405
43834424.0000	3.196274
43884280.0000	1.366640
43934136.0000	5.133402
43983992.0000	2.331633
44033848.0000	2.652989
44083704.0000	2.514696
44133560.0000	3.267625
44183416.0000	1.736125
44233272.0000	3.376300
44283128.0000	2.361836
44332984.0000	1.881202
44382840.0000	3.085856
44432696.0000	2.996032
44482552.0000	8.658515
44532408.0000	4.154950
44582264.0000	7.927834
44632120.0000	1.977028
44681976.0000	2.349341
44731832.0000	2.784556
44781688.0000	1.974136
44831544.0000	12.874161
44881400.0000	12.389958
44931256.0000	3.976437
44981112.0000	4.949368
45030968.0000	2.417233
45080824.0000	7.321337
45130680.0000	3.101034
45180536.0000	7.454471
45230392.0000	3.043509
45280248.0000	3.433588
45330104.0000	1.909657
45379960.0000	1.367401
45429816.0000	2.106107
45479672.0000	2.394966
45529528.0000	3.232265
45579384.0000	1.267076
45629240.0000	2.470873
45679096.0000	1.297534
45728952.0000	2.466758
45778808.0000	14.658853
45828664.0000	3.199983
45878520.0000	1.539242
45928376.0000	1.724985
45978232.0000	1.786531
46028088.0000	2.773807
46077944.0000	6.176871
46127800.0000	5.614300
46177656.0000	8.557126
46227512.0000	1.699979
46277368.0000	3.483503
46327224.0000	1.686799
46377080.0000	1.963876
46426936.0000	2.276260
46476792.0000	1.376951
46526648.0000	1.964902
46576504.0000	3.963054
46626360.0000	2.311490
46676216.0000	2.680519
46726072.0000	5.619777
46775928.0000	10.404482
46825784.0000	1.518492
46875640.0000	7.596345
46925496.0000	5.003739
46975352.0000	3.126686
47025208.0000	9.379331
47075064.0000	3.327602
47124920.0000	2.524415
47174776.0000	2.602105
47224632.0000	49.070770
47274488.0000	11.693754
47324344.0000	2.297604
47374200.0000	2.525477
47424056.0000	3.316113
47473912.0000	3.304441
47523768.0000	1.600719
47573624.0000	1.229805
47623480.0000	3.073612
47673336.0000	5.105212
47723192.0000	2.424518
47773048.0000	1.592483
47822904.0000	1.302551
47872760.0000	1.848750
47922616.0000	2.089005
47972472.0000	3.301522
48022328.0000	5.133886
48072184.0000	4.149363
48122040.0000	20.520082
48171896.0000	2.362781
48221752.0000	6.914603
48271608.0000	2.387982
48321464.0000	1.771645
48371320.0000	1.542037
48421176.0000	2.356184
48471032.0000	3.217081
48520888.0000	7.426057
48570744.0000	7.358846
48620600.0000	5.578370
48670456.0000	1.809051
48720312.0000	2.335089
48770168.0000	1.664483
48820024.0000	1.427622
48869880.0000	1.734312
48919736.0000	3.617926
48969592.0000	3.231336
49019448.0000	3.511876
49069304.0000	12.300735
49119160.0000	10.239018
49169016.0000	16.183899
49218872.0000	7.039139
49268728.0000	3.770856
49318584.0000	1.829680
49368440.0000	3.259279
49418296.0000	3.202404
49468152.0000	3.267361
49518008.0000	2.034011
49567864.0000	2.973654
49617720.0000	1.437149
49667576.0000	16.282177
49717432.0000	2.535356
49767288.0000	2.310721
49817144.0000	2.103430
49867000.0000	2.522810
49916856.0000	1.899531
49966712.0000	1.461881
50016568.0000	6.420970
50066424.0000	2.527765
50116280.0000	2.307861
50166136.0000	2.394095
50215992.0000	4.167462
50265848.0000	2.042366
50315704.0000	1.661146
50365560.0000	10.941861
50415416.0000	13.756937
50465272.0000	478.430756
50515128.0000	1.749522
50564984.0000	1.663221
50614840.0000	4.800577
50664696.0000	2.596018
50714552.0000	5.286709
50764408.0000	10.261022
50814264.0000	3.072798
50864120.0000	1.776889
50913976.0000	15.569233
50963832.0000	1.728913
51013688.0000	1.468703
51063544.0000	53.965626
51113400.0000	1.696188
51163256.0000	3.591526
51213112.0000	2.869859
51262968.0000	177.961624
51312824.0000	1.577940
51362680.0000	1.884191
51412536.0000	15.376983
51462392.0000	3.853517
51512248.0000	1.866742
51562104.0000	2.789043
51611960.0000	1.800218
51661816.0000	56.269127
51711672.0000	1.666496
51761528.0000	3.078385
51811384.0000	2.911202
51861240.0000	2.151721
51911096.0000	20.513052
51960952.0000	2.880144
52010808.0000	4.377913
52060664.0000	8.689498
52110520.0000	2.154873
52160376.0000	2.680100
52210232.0000	3.932452
52260088.0000	5.447468
52309944.0000	3.808890
52359800.0000	1.499275
52409656.0000	1.713434
52459512.0000	13.211108
52509368.0000	1.415334
52559224.0000	2.099634
52609080.0000	3.489225
52658936.0000	1.596446
52708792.0000	1.539218
52758648.0000	1.328630
52808504.0000	2.716015
52858360.0000	7.657720
52908216.0000	1.877867
52958072.0000	10.413957
53007928.0000	4.595050
53057784.0000	2.509828
53107640.0000	6.598042
53157496.0000	3.541093
53207352.0000	3.888565
53257208.0000	4.340151
53307064.0000	2.262098
53356920.0000	668.815430
53406776.0000	10.708754
53456632.0000	2.211997
53506488.0000	2.209132
53556344.0000	4.190742
53606200.0000	5.462032
53656056.0000	5.300620
53705912.0000	2.397995
53755768.0000	5.660218
53805624.0000	5.543701
53855480.0000	4.329336
53905336.0000	1.645221
53955192.0000	4.391973
54005048.0000	6.885347
54054904.0000	2.734111
54104760.0000	2.708071
54154616.0000	9.586567
54204472.0000	6.650707
54254328.0000	22.924196
54304184.0000	14.500359
54354040.0000	2.524763
54403896.0000	4.052726
54453752.0000	3.170286
54503608.0000	5.012124
54553464.0000	1.737420
54603320.0000	5.035527
54653176.0000	7.153777
54703032.0000	3.248165
54752888.0000	8.152594
54802744.0000	4.771692
54852600.0000	17.066412
54902456.0000	2.472306
54952312.0000	12.241743
55002168.0000	5.730180
55052024.0000	2.333264
55101880.0000	3.766283
55151736.0000	16.605864
55201592.0000	2.183048
55251448.0000	10.518373
55301304.0000	1.847571
55351160.0000	11.745076
55401016.0000	6.869326
55450872.0000	4.186764
55500728.0000	7.883123
55550584.0000	3.631481
55600440.0000	126.542473
55650296.0000	2.140189
55700152.0000	6.873913
55750008.0000	3.923332
55799864.0000	2.818412
55849720.0000	3.156933
55899576.0000	10.925192
55949432.0000	2.534769
55999288.0000	5.488722
56049144.0000	6.835418
56099000.0000	2.223390
56148856.0000	1.908231
56198712.0000	3.432301
56248568.0000	5.064513
56298424.0000	5.917007
56348280.0000	1.858355
56398136.0000	5.758227
56447992.0000	2.970922
56497848.0000	5.948318
56547704.0000	2.098134
56597560.0000	2.420168
56647416.0000	2.591205
56697272.0000	1.299981
56747128.0000	2.294045
56796984.0000	7.349747
56846840.0000	5.214435
56896696.0000	8.282678
56946552.0000	4.321867
56996408.0000	3.897557
57046264.0000	180.782043
57096120.0000	2.580368
57145976.0000	2.542285
57195832.0000	9.164275
57245688.0000	8.573383
57295544.0000	8.631829
57345400.0000	2.747352
57395256.0000	4.457949
57445112.0000	3.856179
57494968.0000	4.807764
57544824.0000	4.278077
57594680.0000	3.228547
57644536.0000	2.907509
57694392.0000	5.202615
57744248.0000	3.439760
57794104.0000	5.772299
57843960.0000	1.671773
57893816.0000	4.896865
57943672.0000	5.333444
57993528.0000	3.175764
58043384.0000	3.796519
58093240.0000	4.726531
58143096.0000	3.036634
58192952.0000	9.166262
58242808.0000	2.916865
58292664.0000	1.943252
58342520.0000	2.976496
58392376.0000	5.365514
58442232.0000	20.075401
58492088.0000	9.416349
58541944.0000	5.781994
58591800.0000	66.872910
58641656.0000	1.663367
58691512.0000	4.201261
58741368.0000	2.211059
58791224.0000	4.115448
58841080.0000	4.698153
58890936.0000	4.006011
58940792.0000	8.187623
58990648.0000	1.559375
59040504.0000	2.782013
59090360.0000	2.932189
59140216.0000	1.813593
59190072.0000	2.342243
59239928.0000	4.599931
59289784.0000	2.686290
59339640.0000	11.867252
59389496.0000	3.719575
59439352.0000	3.580659
59489208.0000	86.317238
59539064.0000	5.040054
59588920.0000	7.711705
59638776.0000	2.875216
59688632.0000	5.980792
59738488.0000	4.310710
59788344.0000	4.298375
59838200.0000	2.806419
59888056.0000	7.934473
59937912.0000	2.696904
59987768.0000	7.352603
60037624.0000	2.286812
60087480.0000	3.345247
60137336.0000	22.005047
60187192.0000	12.948165
60237048.0000	32.749340
60286904.0000	44.179340
60336760.0000	61.479534
60386616.0000	8.461506
60436472.0000	15.597156
60486328.0000	3.530369
60536184.0000	2.869085
60586040.0000	2.417879
60635896.0000	6.429109
60685752.0000	2.212475
60735608.0000	6.016130
60785464.0000	5.900237
60835320.0000	2.638424
60885176.0000	4.202343
60935032.0000	2.518207
60984888.0000	2.683929
61034744.0000	1.472538
61084600.0000	3.196335
61134456.0000	7.347187
61184312.0000	9.836854
61234168.0000	2.231069
61284024.0000	2.928663
61333880.0000	2.430416
61383736.0000	2.921595
61433592.0000	2.612088
61483448.0000	1.943526
61533304.0000	21.041052
61583160.0000	238.308304
61633016.0000	309.762665
61682872.0000	3.579000
61732728.0000	3.625747
61782584.0000	3.432741
61832440.0000	4.306676
61882296.0000	4.206801
61932152.0000	6.479256
61982008.0000	8.536938
62031864.0000	5.254824
62081720.0000	4.513486
62131576.0000	3.970956
62181432.0000	2.048685
62231288.0000	6.414427
62281144.0000	4.389163
62331000.0000	4.783216
62380856.0000	10.914709
62430712.0000	9.254948
62480568.0000	8.451080
62530424.0000	7.214807
62580280.0000	2.345399
62630136.0000	4.878468
62679992.0000	3.124401
62729848.0000	11.166327
62779704.0000	8.988485
62829560.0000	15.231420
62879416.0000	6.454420
62929272.0000	2.030975
62979128.0000	2.454945
63028984.0000	2.708793
63078840.0000	36.537998
63128696.0000	1.885733
63178552.0000	4.424605
63228408.0000	1.825606
63278264.0000	1.779309
63328120.0000	1.624676
63377976.0000	15.172553
63427832.0000	7.060166
63477688.0000	3.460059
63527544.0000	4.856809
63577400.0000	4.821171
63627256.0000	4.841300
63677112.0000	2.550372
63726968.0000	2.797477
63776824.0000	3.322902
63826680.0000	9.499167
63876536.0000	2.149720
63926392.0000	5.017618
63976248.0000	8.014998
64026104.0000	2.950286
64075960.0000	5.413754
64125816.0000	5.232974
64175672.0000	93.678696
64225528.0000	2.235398
64275384.0000	20.866772
64325240.0000	4.279524
64375096.0000	4.012349
64424952.0000	1.732655
64474808.0000	4.451219
64524664.0000	7.911111
64574520.0000	3.418352
64624376.0000	3.960690
64674232.0000	2.961740
64724088.0000	2.247917
64773944.0000	1.684114
64823800.0000	5.255014
64873656.0000	9.151140
64923512.0000	5.862939
64973368.0000	3.231893
65023224.0000	4.116972
65073080.0000	2.636341
65122936.0000	2.690346
65172792.0000	5.507676
65222648.0000	1.890682
65272504.0000	4.063279
65322360.0000	1.718175
65372216.0000	2.381220
65422072.0000	1.809036
65471928.0000	4.908242
65521784.0000	3.711252
65571640.0000	5.139639
65621496.0000	7.068024
65671352.0000	5.044162
65721208.0000	8.352174
65771064.0000	3.146586
65820920.0000	64.735512
65870776.0000	6.844692
65920632.0000	3.024846
65970488.0000	2.147113
66020344.0000	2.650272
66070200.0000	4.456550
66120056.0000	1.941794
66169912.0000	6.336635
66219768.0000	4.054274
66269624.0000	3.116566
66319480.0000	2.774405
66369336.0000	2.574170
66419192.0000	2.499403
66469048.0000	3.689280
66518904.0000	3.104142
66568760.0000	3.059242
66618616.0000	4.223148
66668472.0000	2.219101
66718328.0000	2.970978
66768184.0000	5.555750
66818040.0000	13.533856
66867896.0000	56.631321
66917752.0000	2.697249
66967608.0000	3.047250
67017464.0000	4.353683
67067320.0000	1.813888
67117176.0000	4.366048
67167032.0000	1.479468
67216888.0000	2.925571
67266744.0000	5.454103
67316600.0000	22.500383
67366456.0000	6.859193
67416312.0000	11.138505
67466168.0000	4.092104
67516024.0000	3.891634
67565880.0000	2.237562
67615736.0000	2.602834
67665592.0000	3.144308
67715448.0000	3.158907
67765304.0000	13.242290
67815160.0000	2.230537
67865016.0000	6.719917
67914872.0000	5.928161
67964728.0000	2.561883
68014584.0000	3.141148
68064440.0000	3.684472
68114296.0000	5.574328
68164152.0000	2.944470
68214008.0000	3.199160
68263864.0000	3.153263
68313720.0000	1.807329
68363576.0000	2.903191
68413432.0000	2.798170
68463288.0000	3.917376
68513144.0000	3.844301
68563000.0000	8.511780
68612856.0000	5.096802
68662712.0000	4.859718
68712568.0000	2.346089
68762424.0000	5.333501
68812280.0000	6.384172
68862136.0000	2.740526
68911992.0000	5.705588
68961848.0000	2.199488
69011704.0000	5.004903
69061560.0000	4.640819
69111416.0000	3.609716
69161272.0000	4.489295
69211128.0000	2.201309
69260984.0000	2.928933
69310840.0000	3.652671
69360696.0000	3.284514
69410552.0000	1.847427
69460408.0000	8.856039
69510264.0000	2.286401
69560120.0000	2.700127
69609976.0000	2.349069
69659832.0000	3.895560
69709688.0000	2.169922
69759544.0000	2.309124
69809400.0000	3.417835
69859256.0000	1.482725
69909112.0000	8.602098
69958968.0000	3.576845
70008824.0000	3.219359
70058680.0000	1.665154
70108536.0000	2.357439
70158392.0000	3.699227
70208248.0000	4.630090
70258104.0000	6.541660
70307960.0000	2.598833
70357816.0000	1.764892
70407672.0000	37.765350
70457528.0000	2.320698
70507384.0000	10.226546
70557240.0000	2.819146
70607096.0000	3.553270
70656952.0000	2.745034
70706808.0000	9.406539
70756664.0000	4.601027
70806520.0000	3.948574
70856376.0000	3.282349
70906232.0000	24.853251
70956088.0000	8.601375
71005944.0000	4.588601
71055800.0000	2.938146
71105656.0000	6.098712
71155512.0000	11.204385
71205368.0000	2.312594
71255224.0000	7.417046
71305080.0000	1.702113
71354936.0000	147.864670
71404792.0000	3.211237
71454648.0000	2.092267
71504504.0000	2.794609
71554360.0000	1.755754
71604216.0000	2.013602
71654072.0000	1.870814
71703928.0000	1.491337
71753784.0000	2.357803
71803640.0000	3.850041
71853496.0000	3.153911
71903352.0000	1.664705
71953208.0000	7.486297
72003064.0000	5.406826
72052920.0000	34.393398
72102776.0000	19.182201
72152632.0000	1.754710
72202488.0000	4.196722
72252344.0000	8.707437
72302200.0000	3.101568
72352056.0000	3.123967
72401912.0000	2.634488
72451768.0000	2.826059
72501624.0000	4.642187
72551480.0000	2.620274
72601336.0000	1.413229
72651192.0000	2.867908
72701048.0000	30.756506
72750904.0000	2.403772
72800760.0000	4.224164
72850616.0000	2.785819
72900472.0000	1.877557
72950328.0000	2.828158
73000184.0000	22.931406
73050040.0000	4.914989
73099896.0000	2.654684
73149752.0000	3.266152
73199608.0000	2.558563
73249464.0000	2.086657
73299320.0000	2.517362
73349176.0000	1.281449
73399032.0000	4.600918
73448888.0000	2.810439
73498744.0000	1.991785
73548600.0000	1.478839
73598456.0000	2.059728
73648312.0000	20.378605
73698168.0000	3.037062
73748024.0000	8.321518
73797880.0000	1.779180
73847736.0000	2.353321
73897592.0000	1.438066
73947448.0000	6.880417
73997304.0000	4.096452
74047160.0000	3.158319
74097016.0000	2.282717
74146872.0000	4.977192
74196728.0000	2.457240
74246584.0000	5.461664
74296440.0000	3.186709
74346296.0000	3.369838
74396152.0000	1.394786
74446008.0000	2.581322
74495864.0000	3.413369
74545720.0000	1.909103
74595576.0000	2.848333
74645432.0000	2.643579
74695288.0000	3.042142
74745144.0000	2.402987
74795000.0000	1.870894
74844856.0000	4.310874
74894712.0000	1.904583
74944568.0000	17.641941
74994424.0000	2.919899
75044280.0000	28.478823
75094136.0000	2.446301
75143992.0000	5.489385
75193848.0000	2.290522
75243704.0000	2.974029
75293560.0000	6.299543
75343416.0000	2.575399
75393272.0000	2.440682
75443128.0000	2.842973
75492984.0000	2.871346
75542840.0000	3.319715
75592696.0000	3.746649
75642552.0000	2.172228
75692408.0000	5.676308
75742264.0000	2.109949
75792120.0000	4.821431
75841976.0000	2.145937
75891832.0000	7.829600
75941688.0000	5.384207
75991544.0000	7.975692
76041400.0000	3.043278
76091256.0000	4.743319
76141112.0000	1.385934
76190968.0000	1.414198
76240824.0000	1.465465
76290680.0000	5.555862
76340536.0000	1.949666
76390392.0000	2.521173
76440248.0000	4.167207
76490104.0000	3.038478
76539960.0000	3.187662
76589816.0000	3.364227
76639672.0000	2.961128
76689528.0000	4.378688
76739384.0000	4.475884
76789240.0000	5.770243
76839096.0000	2.254373
76888952.0000	3.569154
76938808.0000	3.719301
76988664.0000	4.151692
77038520.0000	5.115333
77088376.0000	6.349465
77138232.0000	6.986515
77188088.0000	12.487125
77237944.0000	4.025253
77287800.0000	4.116272
77337656.0000	3.169873
77387512.0000	3.142138
77437368.0000	6.583983
77487224.0000	2.403595
77537080.0000	6.082161
77586936.0000	1.705393
77636792.0000	3.262096
77686648.0000	3.267561
77736504.0000	2.384212
77786360.0000	2.268280
77836216.0000	2.858418
77886072.0000	3.139856
77935928.0000	8.016123
77985784.0000	10.553685
78035640.0000	1.599100
78085496.0000	2.624993
78135352.0000	1.344159
78185208.0000	2.877388
78235064.0000	2.027501
78284920.0000	2.752335
78334776.0000	2.535749
78384632.0000	1.553198
78434488.0000	1.687659
78484344.0000	1.773293
78534200.0000	3.042618
78584056.0000	1.845816
78633912.0000	1.973498
78683768.0000	2.590821
78733624.0000	3.466445
78783480.0000	2.204650
78833336.0000	3.378969
78883192.0000	9.659499
78933048.0000	3.098797
78982904.0000	2.729250
79032760.0000	3.066630
79082616.0000	20.479128
79132472.0000	4.373532
79182328.0000	3.163113
79232184.0000	3.439812
79282040.0000	4.048151
79331896.0000	1.640785
79381752.0000	2.190803
79431608.0000	1.739724
79481464.0000	5.473347
79531320.0000	5.295933
79581176.0000	7.233160
79631032.0000	10.427225
79680888.0000	3.471974
79730744.0000	2.654077
79780600.0000	1.705974
79830456.0000	2.518785
79880312.0000	2.659627
79930168.0000	1.587466
79980024.0000	1.712196
80029880.0000	1.875704
80079736.0000	2.035425
80129592.0000	8.479081
80179448.0000	2.586867
80229304.0000	3.006220
80279160.0000	3.831624
80329016.0000	3.573627
80378872.0000	2.309210
80428728.0000	1.654571
80478584.0000	3.432526
80528440.0000	2.135877
80578296.0000	1.467273
80628152.0000	2.435001
80678008.0000	11.549090
80727864.0000	5.238886
80777720.0000	27.934343
80827576.0000	14.115423
80877432.0000	12.989864
80927288.0000	4.438961
80977144.0000	3.550779
81027000.0000	2.406611
81076856.0000	15.651479
81126712.0000	5.101222
81176568.0000	2.289556
81226424.0000	14.588594
81276280.0000	3.237953
81326136.0000	12.909494
81375992.0000	6.747580
81425848.0000	2.982283
81475704.0000	9.126534
81525560.0000	3.078410
81575416.0000	2.378485
81625272.0000	1.977693
81675128.0000	2.765290
81724984.0000	2.251827
81774840.0000	5.819740
81824696.0000	3.321318
81874552.0000	4.384367
81924408.0000	2.800921
81974264.0000	4.074141
82024120.0000	6.717741
82073976.0000	3.642020
82123832.0000	10.258099
82173688.0000	2.420785
82223544.0000	5.753088
82273400.0000	2.656394
82323256.0000	4.762177
82373112.0000	3.113097
82422968.0000	1.596096
82472824.0000	1.676307
82522680.0000	2.727504
82572536.0000	8.279224
82622392.0000	35.398273
82672248.0000	4.682859
82722104.0000	5.884743
82771960.0000	31.708302
82821816.0000	3.933502
82871672.0000	5.641675
82921528.0000	2.353760
82971384.0000	4.992496
83021240.0000	2.604942
83071096.0000	5.881153
83120952.0000	5.048274
83170808.0000	2.585366
83220664.0000	2.096278
83270520.0000	4.519689
83320376.0000	2.919383
83370232.0000	2.923805
83420088.0000	37.132931
83469944.0000	17.255270
83519800.0000	3.749322
83569656.0000	1.867707
83619512.0000	2.503707
83669368.0000	25.153505
83719224.0000	6.004971
83769080.0000	26.781660
83818936.0000	1.793815
83868792.0000	4.092662
83918648.0000	4.295342
83968504.0000	4.044472
84018360.0000	9.231811
84068216.0000	5.733929
84118072.0000	3.339854
84167928.0000	5.360883
84217784.0000	2.077499
84267640.0000	2.972494
84317496.0000	5.659617
84367352.0000	1.383683
84417208.0000	2.044174
84467064.0000	1.964915
84516920.0000	2.328710
84566776.0000	5.304856
84616632.0000	4.517566
84666488.0000	3.764207
84716344.0000	2.218922
84766200.0000	40.746445
84816056.0000	3.606598
84865912.0000	4.468716
84915768.0000	2.935792
84965624.0000	24.682077
85015480.0000	1.925219
85065336.0000	3.040573
85115192.0000	2.435025
85165048.0000	2.012103
85214904.0000	5.006320
85264760.0000	2.755521
85314616.0000	3.063059
85364472.0000	4.804470
85414328.0000	7.989007
85464184.0000	1.973606
85514040.0000	2.551296
85563896.0000	4.397307
85613752.0000	10.425517
85663608.0000	10.899334
85713464.0000	3.262538
85763320.0000	3.008187
85813176.0000	2.684764
85863032.0000	1.645368
85912888.0000	2.220058
85962744.0000	3.692660
86012600.0000	9.037827
86062456.0000	3.806789
86112312.0000	1.431851
86162168.0000	2.392773
86212024.0000	4.098979
86261880.0000	3.365657
86311736.0000	3.245267
86361592.0000	2.106015
86411448.0000	6.576148
86461304.0000	4.071977
86511160.0000	6.169032
86561016.0000	5.142524
86610872.0000	2.899678
86660728.0000	3.264386
86710584.0000	5.508097
86760440.0000	7.723570
86810296.0000	7.595379
86860152.0000	3.212949
86910008.0000	5.588028
86959864.0000	11.466085
87009720.0000	3.249288
87059576.0000	4.735544
87109432.0000	1.649696
87159288.0000	2.579104
87209144.0000	1.882747
87259000.0000	1.987622
87308856.0000	2.673790
87358712.0000	6.665311
87408568.0000	1.536886
87458424.0000	1.480112
87508280.0000	2.470757
87558136.0000	3.436274
87607992.0000	4.345602
87657848.0000	18.353174
87707704.0000	4.863288
87757560.0000	18.170679
87807416.0000	7.104405
87857272.0000	5.038115
87907128.0000	4.023263
87956984.0000	3.509324
88006840.0000	3.726378
88056696.0000	5.463735
88106552.0000	2.232480
88156408.0000	2.321695
88206264.0000	3.114390
88256120.0000	4.111142
88305976.0000	2.599389
88355832.0000	7.818791
88405688.0000	4.297425
88455544.0000	28.476700
88505400.0000	2.623475
88555256.0000	5.103295
88605112.0000	6.256208
88654968.0000	26.343710
88704824.0000	2.887120
88754680.0000	3.002780
88804536.0000	1.665739
88854392.0000	5.476369
88904248.0000	2.014102
88954104.0000	163.982605
89003960.0000	6.219797
89053816.0000	1.954161
89103672.0000	3.244911
89153528.0000	2.769073
89203384.0000	1.296381
89253240.0000	1.369920
89303096.0000	1.895152
89352952.0000	6.390030
89402808.0000	12.716470
89452664.0000	98.849960
89502520.0000	2.648511
89552376.0000	2.264664
89602232.0000	1.555807
89652088.0000	1.499345
89701944.0000	6.071006
89751800.0000	11.553123
89801656.0000	3.918772
89851512.0000	2.750647
89901368.0000	3.610037
89951224.0000	5.092496
90001080.0000	3.065177
90050936.0000	5.867117
90100792.0000	3.877539
90150648.0000	626.180542
90200504.0000	2.424603
90250360.0000	1.892646
90300216.0000	8.706031
90350072.0000	3.481502
90399928.0000	3.641392
90449784.0000	2.310614
90499640.0000	38.295895
90549496.0000	17.406494
90599352.0000	9.041892
90649208.0000	4.534727
90699064.0000	21.649450
90748920.0000	7.447620
90798776.0000	5.555192
90848632.0000	12.337258
90898488.0000	3.065431
90948344.0000	2.141270
90998200.0000	3.346769
91048056.0000	3.951831
91097912.0000	3.988258
91147768.0000	2.485671
91197624.0000	4.024010
91247480.0000	4.791452
91297336.0000	6.702475
91347192.0000	3.276990
91397048.0000	74.854965
91446904.0000	2.137466
91496760.0000	5.982439
91546616.0000	3.774184
91596472.0000	3.436969
91646328.0000	2.065710
91696184.0000	4.152967
91746040.0000	1.294732
91795896.0000	8.662037
91845752.0000	4.234494
91895608.0000	5.148609
91945464.0000	3.432559
91995320.0000	2.794776
92045176.0000	3.225441
92095032.0000	3.295325
92144888.0000	4.772278
92194744.0000	3.427628
92244600.0000	3.676035
92294456.0000	1.734755
92344312.0000	2.093194
92394168.0000	2.797923
92444024.0000	1.521385
92493880.0000	2.797433
92543736.0000	5.753770
92593592.0000	4.005413
92643448.0000	1.611576
92693304.0000	28.100473
92743160.0000	1.279562
92793016.0000	1.977766
92842872.0000	1.597096
92892728.0000	1.422056
92942584.0000	2.698384
92992440.0000	11.899251
93042296.0000	3.731375
93092152.0000	4.367223
93142008.0000	1.730228
93191864.0000	6.587697
93241720.0000	3.194245
93291576.0000	5.959200
93341432.0000	11.404089
93391288.0000	1.307110
93441144.0000	6.837399
93491000.0000	2.638172
93540856.0000	13.033166
93590712.0000	2.575736
93640568.0000	7.318110
93690424.0000	3.861168
93740280.0000	1.846914
93790136.0000	2.077423
93839992.0000	1.737392
93889848.0000	4.177526
93939704.0000	2.005373
93989560.0000	6.935104
94039416.0000	2.444926
94089272.0000	2.313295
94139128.0000	7.962126
94188984.0000	33.089340
94238840.0000	1.770690
94288696.0000	1.985176
94338552.0000	2.803280
94388408.0000	2.703721
94438264.0000	3.515927
94488120.0000	6.841849
94537976.0000	13.171499
94587832.0000	2.030429
94637688.0000	2.563788
94687544.0000	3.461499
94737400.0000	2.278506
94787256.0000	1.619620
94837112.0000	1.613751
94886968.0000	3.297145
94936824.0000	8.921616
94986680.0000	4.606504
95036536.0000	1.655720
95086392.0000	9.877863
95136248.0000	4.621254
95186104.0000	5.018875
95235960.0000	5.832972
95285816.0000	1.938370
95335672.0000	6.280253
95385528.0000	2.514118
95435384.0000	2.108930
95485240.0000	3.071460
95535096.0000	2.943892
95584952.0000	4.890408
95634808.0000	3.398733
95684664.0000	1.755472
95734520.0000	47.897606
95784376.0000	1.905987
95834232.0000	3.606433
95884088.0000	2.250315
95933944.0000	1.880451
95983800.0000	2.028823
96033656.0000	3.187129
96083512.0000	2.486482
96133368.0000	4.518403
96183224.0000	2.366828
96233080.0000	53.235279
96282936.0000	2.535607
96332792.0000	3.289725
96382648.0000	3.502137
96432504.0000	3.199738
96482360.0000	2.563875
96532216.0000	1.750048
96582072.0000	6.101010
96631928.0000	2.674397
96681784.0000	4.159302
96731640.0000	4.977677
96781496.0000	1.771367
96831352.0000	5.636823
96881208.0000	9.017525
96931064.0000	4.596478
96980920.0000	4.149348
97030776.0000	2.963610
97080632.0000	2.554106
97130488.0000	1.794930
97180344.0000	1.944091
97230200.0000	10.377840
97280056.0000	4.018091
97329912.0000	2.008913
97379768.0000	5.036771
97429624.0000	3.299764
97479480.0000	2.660969
97529336.0000	25.607262
97579192.0000	7.285046
97629048.0000	2.941309
97678904.0000	8.106846
97728760.0000	6.661834
97778616.0000	2.616960
97828472.0000	3.773205
97878328.0000	4.731407
97928184.0000	7.302347
97978040.0000	3.742094
98027896.0000	4.275515
98077752.0000	9.687988
98127608.0000	5.713452
98177464.0000	3.963077
98227320.0000	5.306775
98277176.0000	2.906053
98327032.0000	3.431054
98376888.0000	4.024559
98426744.0000	1.718265
98476600.0000	1.870213
98526456.0000	2.027510
98576312.0000	4.707384
98626168.0000	1.794313
98676024.0000	2.764749
98725880.0000	9.429085
98775736.0000	2.887321
98825592.0000	4.880713
98875448.0000	1.709853
98925304.0000	18.114990
98975160.0000	2.379105
99025016.0000	2.945803
99074872.0000	1.510840
99124728.0000	2.071285
99174584.0000	4.240313
99224440.0000	2.886548
99274296.0000	2.761914
99324152.0000	5.348487
99374008.0000	3.175668
99423864.0000	21.793633
99473720.0000	2.845023
99523576.0000	2.878803
99573432.0000	2.617198
99623288.0000	3.743538
[truncated: 3,001 more rows]
