# Supplementary material for: Scalable linkage-disequilibrium-based selective sweep detection: a performance guide
Source: Gigascience. 2016 Feb 8;5:7. doi: 10.1186/s13742-016-0114-9 (PMC4746822; doi:10.1186/s13742-016-0114-9)
Supplement: Supplementary file 2 — Human Chromosome 1 OmegaPlus results per population. This file contains the OmegaPlus reports and information files for the analysis of the first chromosome of the human genome per population (26 populations) for DNA data representation. (ZIP 1120 kb) [file 13742_2016_114_MOESM2_ESM.zip › OmegaPlus_pops/OmegaPlus_Report.ESN]

//1
10642.0000	0.000000
60497.9531	15.217322
110353.9062	2.818908
160209.8594	67.938126
210065.8125	40.899616
259921.7656	0.000000
309777.7188	64.260864
359633.6875	0.000000
409489.6250	0.000000
459345.5625	5.929313
509201.5000	0.000000
559057.4375	6.262135
608913.3750	10.621366
658769.3125	5.014948
708625.2500	3.191177
758481.1875	1.653980
808337.1250	4.038333
858193.0625	3.666652
908049.0000	3.410594
957904.9375	2.708077
1007760.8750	2.458846
1057616.8750	2.861641
1107472.8750	3.813714
1157328.8750	4.894251
1207184.8750	2.186604
1257040.8750	5.966032
1306896.8750	5.504633
1356752.8750	4.752207
1406608.8750	1.849884
1456464.8750	4.449421
1506320.8750	3.957793
1556176.8750	3.009807
1606032.8750	5.605804
1655888.8750	5.545553
1705744.8750	2.564747
1755600.8750	4.836633
1805456.8750	2.051243
1855312.8750	2.415347
1905168.8750	4.118401
1955024.8750	3.156470
2004880.8750	3.925974
2054736.8750	1.949430
2104592.7500	7.446670
2154448.7500	2.437908
2204304.7500	2.265732
2254160.7500	3.391304
2304016.7500	3.730104
2353872.7500	2.871665
2403728.7500	3.544825
2453584.7500	3.500577
2503440.7500	3.076841
2553296.7500	1.812396
2603152.7500	9.475513
2653008.7500	2.868942
2702864.7500	1.670550
2752720.7500	2.852162
2802576.7500	3.329190
2852432.7500	2.391143
2902288.7500	2.789928
2952144.7500	2.740645
3002000.7500	3.158124
3051856.7500	4.493323
3101712.7500	4.435799
3151568.7500	5.751255
3201424.7500	2.567571
3251280.7500	2.547099
3301136.7500	5.380254
3350992.7500	2.989383
3400848.7500	3.764939
3450704.7500	2.489552
3500560.7500	2.069442
3550416.7500	2.109068
3600272.7500	4.500366
3650128.7500	2.859679
3699984.7500	3.416617
3749840.7500	1.473102
3799696.7500	4.461302
3849552.7500	0.000000
3899408.7500	7.583608
3949264.7500	0.000000
3999120.7500	2.968935
4048976.7500	6.188576
4098832.7500	2.618387
4148688.7500	3.283410
4198544.5000	1.957337
4248400.5000	3.050737
4298256.5000	4.618175
4348112.5000	3.570793
4397968.5000	3.862869
4447824.5000	1.540057
4497680.5000	3.354836
4547536.5000	3.688559
4597392.5000	1.977570
4647248.5000	2.749367
4697104.5000	2.607444
4746960.5000	4.668491
4796816.5000	4.343313
4846672.5000	2.818114
4896528.5000	5.813397
4946384.5000	2.578914
4996240.5000	3.971213
5046096.5000	3.981984
5095952.5000	2.741393
5145808.5000	2.719265
5195664.5000	2.282701
5245520.5000	2.448701
5295376.5000	4.849714
5345232.5000	7.433347
5395088.5000	3.256711
5444944.5000	27.268744
5494800.5000	2.910171
5544656.5000	6.131166
5594512.5000	3.392246
5644368.5000	3.423579
5694224.5000	2.842347
5744080.5000	3.469344
5793936.5000	2.264560
5843792.5000	4.127134
5893648.5000	3.189365
5943504.5000	3.599180
5993360.5000	1.646966
6043216.5000	1.911170
6093072.5000	3.903529
6142928.5000	3.127469
6192784.5000	2.547697
6242640.5000	2.232926
6292496.5000	2.553974
6342352.5000	2.829023
6392208.5000	2.491433
6442064.5000	1.884438
6491920.5000	6.466143
6541776.5000	4.781214
6591632.5000	2.026831
6641488.5000	8.648721
6691344.5000	5.287984
6741200.5000	2.224329
6791056.5000	4.205933
6840912.5000	1.899125
6890768.5000	2.023763
6940624.5000	2.514442
6990480.5000	1.744974
7040336.5000	2.205794
7090192.5000	1.499627
7140048.5000	2.186082
7189904.5000	1.986270
7239760.5000	4.504893
7289616.5000	1.841492
7339472.5000	10.855913
7389328.5000	2.592565
7439184.5000	3.635097
7489040.5000	10.028924
7538896.5000	3.189718
7588752.5000	2.914357
7638608.5000	2.540308
7688464.5000	2.213393
7738320.5000	5.667756
7788176.5000	2.637301
7838032.5000	2.156646
7887888.5000	2.147727
7937744.5000	2.434621
7987600.5000	2.704342
8037456.5000	1.634843
8087312.5000	1.995452
8137168.5000	3.181404
8187024.5000	2.822203
8236880.5000	2.395439
8286736.5000	3.100901
8336592.5000	2.537755
8386448.5000	2.050252
8436304.0000	3.128408
8486160.0000	3.018283
8536016.0000	1.938466
8585872.0000	5.005582
8635728.0000	6.009076
8685584.0000	2.801458
8735440.0000	6.070817
8785296.0000	31.195787
8835152.0000	9.530712
8885008.0000	3.034458
8934864.0000	6.253867
8984720.0000	8.614070
9034576.0000	3.005639
9084432.0000	2.909935
9134288.0000	2.619619
9184144.0000	2.710498
9234000.0000	5.905073
9283856.0000	4.359880
9333712.0000	2.569238
9383568.0000	5.699679
9433424.0000	2.438585
9483280.0000	2.717066
9533136.0000	2.655643
9582992.0000	2.494333
9632848.0000	3.497795
9682704.0000	2.782790
9732560.0000	2.251899
9782416.0000	7.371894
9832272.0000	1.807310
9882128.0000	2.705887
9931984.0000	3.066576
9981840.0000	2.373551
10031696.0000	6.742521
10081552.0000	4.309103
10131408.0000	63.452713
10181264.0000	1.721378
10231120.0000	2.268362
10280976.0000	2.067416
10330832.0000	1.759406
10380688.0000	3.335531
10430544.0000	3.378923
10480400.0000	4.132133
10530256.0000	1.905275
10580112.0000	1.821672
10629968.0000	1.920612
10679824.0000	2.843434
10729680.0000	2.159458
10779536.0000	2.568120
10829392.0000	2.286991
10879248.0000	2.918974
10929104.0000	6.068883
10978960.0000	3.637815
11028816.0000	6.028527
11078672.0000	2.890224
11128528.0000	1.952377
11178384.0000	1.833256
11228240.0000	1.285034
11278096.0000	3.083209
11327952.0000	4.376589
11377808.0000	127.073341
11427664.0000	2.859895
11477520.0000	3.949041
11527376.0000	4.046975
11577232.0000	2.299934
11627088.0000	2.310719
11676944.0000	2.956400
11726800.0000	3.073581
11776656.0000	11.313509
11826512.0000	7.497642
11876368.0000	2.190128
11926224.0000	3.654260
11976080.0000	2.581222
12025936.0000	3.027348
12075792.0000	2.937078
12125648.0000	3.139369
12175504.0000	4.213147
12225360.0000	3.917446
12275216.0000	5.287912
12325072.0000	6.046569
12374928.0000	2.185966
12424784.0000	1.723880
12474640.0000	2.771593
12524496.0000	1.598677
12574352.0000	2.210446
12624208.0000	2.052006
12674064.0000	4.080593
12723920.0000	2.375796
12773776.0000	4.739736
12823632.0000	8.754452
12873488.0000	2.990005
12923344.0000	6.489466
12973200.0000	7.778447
13023056.0000	4.016634
13072912.0000	19.779280
13122768.0000	7.809502
13172624.0000	5.623086
13222480.0000	0.000000
13272336.0000	42.282429
13322192.0000	0.000000
13372048.0000	7.651515
13421904.0000	7.179354
13471760.0000	244.715042
13521616.0000	11.514826
13571472.0000	21.877733
13621328.0000	21.877733
13671184.0000	101.387024
13721040.0000	5.104456
13770896.0000	8.847991
13820752.0000	3.829212
13870608.0000	15.679769
13920464.0000	5.064461
13970320.0000	2.176651
14020176.0000	4.785226
14070032.0000	3.886500
14119888.0000	3.277552
14169744.0000	8.540726
14219600.0000	3.802272
14269456.0000	2.262760
14319312.0000	3.128514
14369168.0000	2.912583
14419024.0000	11.875120
14468880.0000	12.099039
14518736.0000	3.352767
14568592.0000	3.473605
14618448.0000	7.887418
14668304.0000	3.815499
14718160.0000	3.525083
14768016.0000	2.296796
14817872.0000	2.157688
14867728.0000	25.873230
14917584.0000	2.699280
14967440.0000	2.546196
15017296.0000	1.821286
15067152.0000	2.927492
15117008.0000	2.410657
15166864.0000	3.023211
15216720.0000	4.978782
15266576.0000	3.807739
15316432.0000	3.070256
15366288.0000	4.291831
15416144.0000	13.696747
15466000.0000	6.734226
15515856.0000	2.659642
15565712.0000	7.536086
15615568.0000	10.083281
15665424.0000	2.615462
15715280.0000	5.151265
15765136.0000	3.308400
15814992.0000	2.978184
15864848.0000	1.635185
15914704.0000	4.629557
15964560.0000	2.343847
16014416.0000	3.744442
16064272.0000	3.148081
16114128.0000	9.636971
16163984.0000	2.617305
16213840.0000	13.356521
16263696.0000	3.976541
16313552.0000	3.528726
16363408.0000	3.647095
16413264.0000	2.518436
16463120.0000	7.219194
16512976.0000	5.273666
16562832.0000	2.454525
16612688.0000	3.371263
16662544.0000	2.345643
16712400.0000	1.745029
16762256.0000	2.605571
16812112.0000	2.625602
16861968.0000	2.146574
16911824.0000	5.695466
16961680.0000	2.299749
17011536.0000	6.937892
17061392.0000	4.941848
17111248.0000	6.505665
17161104.0000	6.042175
17210960.0000	1.938965
17260816.0000	2.448130
17310672.0000	2.891212
17360528.0000	2.205074
17410384.0000	4.474275
17460240.0000	5.299768
17510096.0000	2.351285
17559952.0000	4.097761
17609808.0000	4.998210
17659664.0000	2.303284
17709520.0000	3.720092
17759376.0000	2.766121
17809232.0000	3.902442
17859088.0000	9.803069
17908944.0000	26.622253
17958800.0000	6.076925
18008656.0000	1.770724
18058512.0000	2.720021
18108368.0000	9.017901
18158224.0000	3.417515
18208080.0000	9.180113
18257936.0000	2.106368
18307792.0000	2.643400
18357648.0000	3.260919
18407504.0000	3.209302
18457360.0000	4.190655
18507216.0000	3.396227
18557072.0000	2.995117
18606928.0000	3.660633
18656784.0000	3.903409
18706640.0000	2.771188
18756496.0000	2.504639
18806352.0000	2.750665
18856208.0000	3.950875
18906064.0000	8.539755
18955920.0000	2.385221
19005776.0000	84.208504
19055632.0000	7.048337
19105488.0000	6.114827
19155344.0000	2.931000
19205200.0000	4.211765
19255056.0000	36.430969
19304912.0000	1.730581
19354768.0000	28.047331
19404624.0000	2.436036
19454480.0000	2.358012
19504336.0000	1.330792
19554192.0000	13.864661
19604048.0000	1.778804
19653904.0000	1.868944
19703760.0000	1.515760
19753616.0000	2.491521
19803472.0000	4.604857
19853328.0000	2.531191
19903184.0000	2.176421
19953040.0000	2.032050
20002896.0000	3.728688
20052752.0000	11.729303
20102608.0000	5.470447
20152464.0000	4.115045
20202320.0000	1.906690
20252176.0000	2.881422
20302032.0000	3.859810
20351888.0000	3.546399
20401744.0000	2.429236
20451600.0000	12.797267
20501456.0000	3.603206
20551312.0000	5.239061
20601168.0000	5.332532
20651024.0000	1.940434
20700880.0000	2.121686
20750736.0000	3.841458
20800592.0000	5.039054
20850448.0000	3.240172
20900304.0000	2.943115
20950160.0000	1.884927
21000016.0000	13.485065
21049872.0000	3.276362
21099728.0000	8.924738
21149584.0000	3.684900
21199440.0000	1.399491
21249296.0000	3.383963
21299152.0000	1.753452
21349008.0000	2.703438
21398864.0000	1.429184
21448720.0000	3.058056
21498576.0000	2.319877
21548432.0000	10.235099
21598288.0000	2.415377
21648144.0000	21.968040
21698000.0000	2.525463
21747856.0000	2.252420
21797712.0000	1.830243
21847568.0000	6.419826
21897424.0000	1.751642
21947280.0000	2.197085
21997136.0000	3.137086
22046992.0000	1.996263
22096848.0000	1.814718
22146704.0000	4.548105
22196560.0000	2.219069
22246416.0000	2.264460
22296272.0000	4.835473
22346128.0000	10.614734
22395984.0000	2.042301
22445840.0000	2.160457
22495696.0000	5.355480
22545552.0000	2.085378
22595408.0000	5.666222
22645264.0000	2.960465
22695120.0000	2.604300
22744976.0000	3.731562
22794832.0000	2.609303
22844688.0000	2.725177
22894544.0000	2.178638
22944400.0000	7.364320
22994256.0000	15.729834
23044112.0000	2.794512
23093968.0000	5.285059
23143824.0000	5.978753
23193680.0000	3.155015
23243536.0000	2.700431
23293392.0000	2.850078
23343248.0000	1.968071
23393104.0000	9.515451
23442960.0000	3.857962
23492816.0000	3.348820
23542672.0000	2.191159
23592528.0000	4.738290
23642384.0000	2.482485
23692240.0000	2.996923
23742096.0000	3.511257
23791952.0000	2.171139
23841808.0000	4.243562
23891664.0000	2.570753
23941520.0000	7.840559
23991376.0000	5.321065
24041232.0000	2.093430
24091088.0000	4.145165
24140944.0000	2.228125
24190800.0000	4.123576
24240656.0000	4.651363
24290512.0000	5.143983
24340368.0000	14.774447
24390224.0000	5.152718
24440080.0000	3.327935
24489936.0000	3.644241
24539792.0000	3.311999
24589648.0000	6.216423
24639504.0000	2.305451
24689360.0000	3.084335
24739216.0000	1.598417
24789072.0000	3.160909
24838928.0000	3.607597
24888784.0000	4.085709
24938640.0000	3.184502
24988496.0000	7.592718
25038352.0000	16.254398
25088208.0000	10.005160
25138064.0000	2.274462
25187920.0000	2.630991
25237776.0000	8.744544
25287632.0000	3.271738
25337488.0000	2.255949
25387344.0000	2.026000
25437200.0000	4.009551
25487056.0000	2.843780
25536912.0000	3.481880
25586768.0000	4.608751
25636624.0000	2.748554
25686480.0000	2.682774
25736336.0000	2.225088
25786192.0000	4.900040
25836048.0000	2.289319
25885904.0000	6.493292
25935760.0000	3.861436
25985616.0000	2.905216
26035472.0000	3.048515
26085328.0000	2.749162
26135184.0000	3.021508
26185040.0000	1.799374
26234896.0000	4.442705
26284752.0000	3.846086
26334608.0000	2.345373
26384464.0000	3.813251
26434320.0000	3.163049
26484176.0000	4.054722
26534032.0000	3.557299
26583888.0000	1.811662
26633744.0000	1.894415
26683600.0000	3.333351
26733456.0000	12.127006
26783312.0000	1.695729
26833168.0000	3.303958
26883024.0000	4.193478
26932880.0000	2.027696
26982736.0000	3.924786
27032592.0000	27.152502
27082448.0000	2.721726
27132304.0000	4.485962
27182160.0000	1.991834
27232016.0000	2.599096
27281872.0000	3.147720
27331728.0000	5.619583
27381584.0000	2.698298
27431440.0000	3.447139
27481296.0000	5.530090
27531152.0000	6.697772
27581008.0000	2.547161
27630864.0000	23.949488
27680720.0000	2.554625
27730576.0000	3.069114
27780432.0000	2.764505
27830288.0000	2.196516
27880144.0000	6.309801
27930000.0000	3.460634
27979856.0000	2.674100
28029712.0000	7.486793
28079568.0000	1.975165
28129424.0000	1.438936
28179280.0000	3.609991
28229136.0000	3.398171
28278992.0000	3.505841
28328848.0000	2.414024
28378704.0000	1.521827
28428560.0000	6.790403
28478416.0000	3.102224
28528272.0000	2.514976
28578128.0000	2.129814
28627984.0000	4.453571
28677840.0000	4.086303
28727696.0000	2.050233
28777552.0000	1.555285
28827408.0000	2.522933
28877264.0000	3.906832
28927120.0000	1.915993
28976976.0000	2.665301
29026832.0000	1.343821
29076688.0000	2.085758
29126544.0000	3.113212
29176400.0000	2.813030
29226256.0000	3.341162
29276112.0000	11.087691
29325968.0000	1.812504
29375824.0000	2.105679
29425680.0000	1.804498
29475536.0000	1.652386
29525392.0000	2.005810
29575248.0000	2.749608
29625104.0000	2.623897
29674960.0000	2.966203
29724816.0000	2.957222
29774672.0000	3.157060
29824528.0000	7.958329
29874384.0000	4.085150
29924240.0000	0.000000
29974096.0000	8.449080
30023952.0000	0.000000
30073808.0000	5.159245
30123664.0000	19.226210
30173520.0000	3.281051
30223376.0000	2.455697
30273232.0000	4.791729
30323088.0000	2.339333
30372944.0000	3.179161
30422800.0000	2.953630
30472656.0000	19.560530
30522512.0000	5.086467
30572368.0000	3.101271
30622224.0000	2.348060
30672080.0000	3.117822
30721936.0000	2.463562
30771792.0000	3.124053
30821648.0000	2.132360
30871504.0000	4.197782
30921360.0000	2.734728
30971216.0000	2.284176
31021072.0000	2.771636
31070928.0000	3.022837
31120784.0000	3.789350
31170640.0000	3.144882
31220496.0000	8.409638
31270352.0000	2.429960
31320208.0000	5.149207
31370064.0000	11.904655
31419920.0000	2.758147
31469776.0000	1.980765
31519632.0000	2.287400
31569488.0000	11.702073
31619344.0000	2.975574
31669200.0000	4.782252
31719056.0000	2.285626
31768912.0000	2.344409
31818768.0000	1.507211
31868624.0000	2.215332
31918480.0000	2.942560
31968336.0000	2.911445
32018192.0000	3.848433
32068048.0000	12.803998
32117904.0000	9.663664
32167760.0000	2.864565
32217616.0000	13.839522
32267472.0000	4.074514
32317328.0000	2.992019
32367184.0000	1.751642
32417040.0000	14.087749
32466896.0000	3.091476
32516752.0000	61.286015
32566608.0000	1.655160
32616464.0000	3.595394
32666320.0000	1.996736
32716176.0000	2.265288
32766032.0000	1.570106
32815888.0000	2.117908
32865744.0000	4.332492
32915600.0000	2.689470
32965456.0000	2.911827
33015312.0000	1.602330
33065168.0000	6.461285
33115024.0000	3.152430
33164880.0000	2.699067
33214736.0000	4.243518
33264592.0000	3.823651
33314448.0000	1.241331
33364304.0000	19.210917
33414160.0000	2.492199
33464016.0000	2.885306
33513872.0000	1.590034
33563728.0000	3.276199
33613584.0000	3.134027
33663440.0000	2.982930
33713296.0000	2.912986
33763152.0000	1.963761
33813008.0000	2.592039
33862864.0000	14.431730
33912720.0000	4.062228
33962576.0000	2.427109
34012432.0000	5.546072
34062288.0000	3.958156
34112144.0000	1.965758
34162000.0000	98.602943
34211856.0000	3.419818
34261712.0000	4.780187
34311568.0000	25.842646
34361424.0000	4.101058
34411280.0000	3.310324
34461136.0000	2.635761
34510992.0000	3.454995
34560848.0000	5.840055
34610704.0000	2.393116
34660560.0000	3.488982
34710416.0000	12.306861
34760272.0000	3.057719
34810128.0000	4.226691
34859984.0000	2.763854
34909840.0000	7.328260
34959696.0000	2.260868
35009552.0000	1.951919
35059408.0000	4.034128
35109264.0000	2.716057
35159120.0000	2.324616
35208976.0000	2.875206
35258832.0000	15.605973
35308688.0000	13.825692
35358544.0000	3.044738
35408400.0000	3.907791
35458256.0000	1.425162
35508112.0000	2.451425
35557968.0000	1.498055
35607824.0000	2.166476
35657680.0000	2.231470
35707536.0000	4.654819
35757392.0000	1.884225
35807248.0000	16.989979
35857104.0000	14.962503
35906960.0000	2.450725
35956816.0000	3.219916
36006672.0000	11.299311
36056528.0000	2.663528
36106384.0000	2.020880
36156240.0000	2.843949
36206096.0000	3.898666
36255952.0000	1.318469
36305808.0000	2.069051
36355664.0000	1.768195
36405520.0000	3.585668
36455376.0000	2.504108
36505232.0000	9.092875
36555088.0000	2.380533
36604944.0000	2.492296
36654800.0000	2.598809
36704656.0000	4.200802
36754512.0000	1.348887
36804368.0000	3.103285
36854224.0000	12.730340
36904080.0000	11.244213
36953936.0000	5.547333
37003792.0000	2.736626
37053648.0000	2.600626
37103504.0000	2.723267
37153360.0000	1.896278
37203216.0000	5.745488
37253072.0000	70.891785
37302928.0000	2.954210
37352784.0000	2.100700
37402640.0000	9.175563
37452496.0000	2.434117
37502352.0000	3.276053
37552208.0000	2.978608
37602064.0000	6.169339
37651920.0000	3.472577
37701776.0000	4.169647
37751632.0000	1.695646
37801488.0000	2.491557
37851344.0000	5.435181
37901200.0000	3.226241
37951056.0000	4.024412
38000912.0000	2.147497
38050768.0000	12.691036
38100624.0000	11.513803
38150480.0000	2.379481
38200336.0000	3.884162
38250192.0000	2.005584
38300048.0000	1.464941
38349904.0000	2.499527
38399760.0000	9.688148
38449616.0000	2.499120
38499472.0000	7.277882
38549328.0000	2.596417
38599184.0000	3.466298
38649040.0000	2.320585
38698896.0000	3.245132
38748752.0000	2.798967
38798608.0000	2.198800
38848464.0000	2.238327
38898320.0000	3.439087
38948176.0000	4.950423
38998032.0000	7.768645
39047888.0000	7.097851
39097744.0000	8.998672
39147600.0000	3.378410
39197456.0000	2.993814
39247312.0000	2.679402
39297168.0000	2.781686
39347024.0000	1.513003
39396880.0000	6.471151
39446736.0000	2.491133
39496592.0000	1.378414
39546448.0000	6.070601
39596304.0000	2.122368
39646160.0000	6.213117
39696016.0000	4.766513
39745872.0000	2.832241
39795728.0000	2.540394
39845584.0000	8.014518
39895440.0000	1.739774
39945296.0000	1.625697
39995152.0000	6.225019
40045008.0000	1.809921
40094864.0000	7.013254
40144720.0000	2.182424
40194576.0000	3.455789
40244432.0000	2.283427
40294288.0000	5.863509
40344144.0000	1.955112
40394000.0000	2.432359
40443856.0000	5.826397
40493712.0000	1.851056
40543568.0000	4.705474
40593424.0000	2.040584
40643280.0000	1.658968
40693136.0000	2.116567
40742992.0000	3.427481
40792848.0000	2.106808
40842704.0000	2.356540
40892560.0000	74.650887
40942416.0000	3.248917
40992272.0000	7.569567
41042128.0000	2.512666
41091984.0000	10.432448
41141840.0000	2.429086
41191696.0000	1.985199
41241552.0000	2.862043
41291408.0000	2.872606
41341264.0000	2.263563
41391120.0000	2.548748
41440976.0000	7.318391
41490832.0000	2.015684
41540688.0000	8.966927
41590544.0000	70.621788
41640400.0000	5.147241
41690256.0000	2.362331
41740112.0000	3.884956
41789968.0000	3.659580
41839824.0000	6.578264
41889680.0000	3.747040
41939536.0000	2.106402
41989392.0000	13.016182
42039248.0000	2.523016
42089104.0000	2.255688
42138960.0000	11.411177
42188816.0000	2.393783
42238672.0000	17.546671
42288528.0000	3.129831
42338384.0000	1.746334
42388240.0000	4.306644
42438096.0000	3.182492
42487952.0000	5.088131
42537808.0000	2.577561
42587664.0000	2.430732
42637520.0000	2.210360
42687376.0000	2.480457
42737232.0000	3.411422
42787088.0000	21.440111
42836944.0000	6.781644
42886800.0000	9.279537
42936656.0000	3.534628
42986512.0000	1.300224
43036368.0000	3.431429
43086224.0000	2.890446
43136080.0000	3.554205
43185936.0000	9.958622
43235792.0000	3.315444
43285648.0000	1.948561
43335504.0000	2.922653
43385360.0000	5.148612
43435216.0000	2.188285
43485072.0000	3.077765
43534928.0000	2.853981
43584784.0000	1.765295
43634640.0000	1.858648
43684496.0000	3.183693
43734352.0000	5.549666
43784208.0000	39.041248
43834064.0000	3.623856
43883920.0000	1.348272
43933776.0000	10.256758
43983632.0000	2.677215
44033488.0000	5.974088
44083344.0000	1.757220
44133200.0000	2.246458
44183056.0000	1.641732
44232912.0000	2.397212
44282768.0000	2.622803
44332624.0000	2.247022
44382480.0000	1.787426
44432336.0000	1.690175
44482192.0000	3.453013
44532048.0000	3.581198
44581904.0000	4.478200
44631760.0000	2.213804
44681616.0000	2.650002
44731472.0000	3.726059
44781328.0000	1.940139
44831184.0000	5.089264
44881040.0000	4.945906
44930896.0000	3.449440
44980752.0000	2.360610
45030608.0000	1.946109
45080464.0000	4.215675
45130320.0000	2.295210
45180176.0000	2.973086
45230032.0000	1.511063
45279888.0000	1.870512
45329744.0000	2.034663
45379600.0000	1.317151
45429456.0000	3.079171
45479312.0000	2.413270
45529168.0000	4.626604
45579024.0000	1.918633
45628880.0000	1.940840
45678736.0000	1.435413
45728592.0000	3.301105
45778448.0000	2.496657
45828304.0000	6.327121
45878160.0000	1.487867
45928016.0000	3.329656
45977872.0000	2.046863
46027728.0000	3.390381
46077584.0000	2.908175
46127440.0000	1.662489
46177296.0000	2.384925
46227152.0000	1.507116
46277008.0000	3.250671
46326864.0000	1.699601
46376720.0000	22.039927
46426576.0000	2.613690
46476432.0000	2.149456
46526288.0000	1.467255
46576144.0000	1.819017
46626000.0000	2.567993
46675856.0000	7.818444
46725712.0000	2.875656
46775568.0000	8.648793
46825424.0000	1.658533
46875280.0000	12.672707
46925136.0000	3.513449
46974992.0000	2.880087
47024848.0000	3.504315
47074704.0000	4.456466
47124560.0000	2.285623
47174416.0000	3.469593
47224272.0000	11.817592
47274128.0000	5.525877
47323984.0000	2.645216
47373840.0000	1.452634
47423696.0000	2.155215
47473552.0000	2.896010
47523408.0000	1.596223
47573264.0000	1.640963
47623120.0000	3.136262
47672976.0000	3.597027
47722832.0000	1.979324
47772688.0000	1.709891
47822544.0000	1.566509
47872400.0000	2.914904
47922256.0000	1.993965
47972112.0000	2.292492
48021968.0000	2.504719
48071824.0000	2.375127
48121680.0000	3.355971
48171536.0000	23.528959
48221392.0000	22.211512
48271248.0000	1.816275
48321104.0000	1.556507
48370960.0000	2.311105
48420816.0000	2.154167
48470672.0000	3.385722
48520528.0000	8.186512
48570384.0000	4.329837
48620240.0000	18.014896
48670096.0000	3.227721
48719952.0000	2.181517
48769808.0000	2.127857
48819664.0000	1.898495
48869520.0000	1.306931
48919376.0000	2.358731
48969232.0000	2.426340
49019088.0000	4.626340
49068944.0000	7.775215
49118800.0000	4.106966
49168656.0000	3.290554
49218512.0000	3.856113
49268368.0000	1.950500
49318224.0000	1.574579
49368080.0000	2.488664
49417936.0000	26.539518
49467792.0000	1.271299
49517648.0000	1.798498
49567504.0000	1.991656
49617360.0000	3.398334
49667216.0000	10.532921
49717072.0000	1.622389
49766928.0000	3.077678
49816784.0000	1.993575
49866640.0000	4.623494
49916496.0000	2.033683
49966352.0000	13.142386
50016208.0000	2.081452
50066064.0000	1.819326
50115920.0000	5.896729
50165776.0000	2.112801
50215632.0000	26.723656
50265488.0000	3.027465
50315344.0000	1.274452
50365200.0000	2.566082
50415056.0000	4.636528
50464912.0000	1.598290
50514768.0000	1.440266
50564624.0000	1.819294
50614480.0000	3.224018
50664336.0000	4.391663
50714192.0000	3.538238
50764048.0000	2.888549
50813904.0000	2.550347
50863760.0000	6.308239
50913616.0000	2.629149
50963472.0000	1.589239
51013328.0000	2.222274
51063184.0000	8.507264
51113040.0000	4.531470
51162896.0000	4.396588
51212752.0000	16.724960
51262608.0000	1.329103
51312464.0000	3.943166
51362320.0000	3.118972
51412176.0000	10.040606
51462032.0000	1.906317
51511888.0000	2.030361
51561744.0000	1.562914
51611600.0000	1.557750
51661456.0000	3.898393
51711312.0000	1.933820
51761168.0000	3.416873
51811024.0000	2.966748
51860880.0000	3.156982
51910736.0000	5.372866
51960592.0000	1.590428
52010448.0000	2.480943
52060304.0000	4.077321
52110160.0000	2.374691
52160016.0000	7.990736
52209872.0000	10.270499
52259728.0000	4.203206
52309584.0000	1.702272
52359440.0000	2.114481
52409296.0000	1.971609
52459152.0000	1.757623
52509008.0000	4.609478
52558864.0000	3.226362
52608720.0000	132.384247
52658576.0000	2.130043
52708432.0000	5.453882
52758288.0000	1.855272
52808144.0000	3.006086
52858000.0000	1.508439
52907856.0000	1.611452
52957712.0000	15.348501
53007568.0000	1.914849
53057424.0000	2.058098
53107280.0000	3.408237
53157136.0000	2.596278
53206992.0000	1.571602
53256848.0000	3.132129
53306704.0000	1.800836
53356560.0000	3.000801
53406416.0000	2.646901
53456272.0000	3.006737
53506128.0000	1.787270
53555984.0000	6.459652
53605840.0000	5.675930
53655696.0000	3.249708
53705552.0000	3.537917
53755408.0000	2.578754
53805264.0000	2.106931
53855120.0000	3.726714
53904976.0000	1.647122
53954832.0000	78.826973
54004688.0000	2.697567
54054544.0000	3.141423
54104400.0000	2.212710
54154256.0000	4.249350
54204112.0000	3.119966
54253968.0000	28.180166
54303824.0000	4.047821
54353680.0000	3.273708
54403536.0000	2.589558
54453392.0000	2.338726
54503248.0000	7.285010
54553104.0000	1.784842
54602960.0000	2.447824
54652816.0000	2.542720
54702672.0000	3.073866
54752528.0000	3.498749
54802384.0000	5.573267
54852240.0000	12.976420
54902096.0000	2.842664
54951952.0000	3.763638
55001808.0000	2.930781
55051664.0000	2.587449
55101520.0000	3.112450
55151376.0000	4.661224
55201232.0000	1.800819
55251088.0000	4.923137
55300944.0000	2.110312
55350800.0000	7.718879
55400656.0000	2.629750
55450512.0000	3.094286
55500368.0000	4.115923
55550224.0000	4.858086
55600080.0000	2.438806
55649936.0000	1.565421
55699792.0000	1.891018
55749648.0000	2.287331
55799504.0000	2.170931
55849360.0000	2.142152
55899216.0000	4.335029
55949072.0000	2.901630
55998928.0000	4.334281
56048784.0000	2.977725
56098640.0000	2.882979
56148496.0000	2.119227
56198352.0000	4.245940
56248208.0000	4.371833
56298064.0000	1.806294
56347920.0000	2.827653
56397776.0000	3.337982
56447632.0000	101.424644
56497488.0000	2.349425
56547344.0000	2.879122
56597200.0000	1.505800
56647056.0000	6.705052
56696912.0000	1.383822
56746768.0000	2.372252
56796624.0000	4.219875
56846480.0000	6.564272
56896336.0000	4.601451
56946192.0000	3.240306
56996048.0000	2.822712
57045904.0000	3.386190
57095760.0000	2.589207
57145616.0000	2.305763
57195472.0000	3.359099
57245328.0000	5.104869
57295184.0000	3.062636
57345040.0000	2.552158
57394896.0000	3.012815
57444752.0000	3.263860
57494608.0000	3.784306
57544464.0000	2.176209
57594320.0000	6.616933
57644176.0000	2.463627
57694032.0000	7.174878
57743888.0000	5.564718
57793744.0000	3.154062
57843600.0000	1.765742
57893456.0000	3.263056
57943312.0000	2.741761
57993168.0000	4.010097
58043024.0000	2.032531
58092880.0000	2.539937
58142736.0000	1.903752
58192592.0000	3.632684
58242448.0000	2.826247
58292304.0000	2.056282
58342160.0000	2.425471
58392016.0000	3.181279
58441872.0000	2.642752
58491728.0000	3.130002
58541584.0000	8.923397
58591440.0000	2.532126
58641296.0000	1.483187
58691152.0000	3.070370
58741008.0000	1.833518
58790864.0000	2.594628
58840720.0000	1.806013
58890576.0000	2.965799
58940432.0000	3.901363
58990288.0000	3.188568
59040144.0000	2.894565
59090000.0000	2.975261
59139856.0000	1.673888
59189712.0000	5.173833
59239568.0000	3.072650
59289424.0000	90.902184
59339280.0000	3.226445
59389136.0000	1.882710
59438992.0000	8.208473
59488848.0000	12.034678
59538704.0000	2.351000
59588560.0000	3.644241
59638416.0000	2.856618
59688272.0000	2.978140
59738128.0000	4.449229
59787984.0000	3.825594
59837840.0000	2.321501
59887696.0000	3.161508
59937552.0000	4.488391
59987408.0000	5.545093
60037264.0000	3.149840
60087120.0000	2.322353
60136976.0000	3.345532
60186832.0000	4.076365
60236688.0000	3.581277
60286544.0000	14.346334
60336400.0000	2.525206
60386256.0000	1.785343
60436112.0000	7.307796
60485968.0000	5.577621
60535824.0000	1.950486
60585680.0000	1.947182
60635536.0000	1.617268
60685392.0000	2.791136
60735248.0000	2.116980
60785104.0000	4.030123
60834960.0000	1.659775
60884816.0000	4.554523
60934672.0000	1.624767
60984528.0000	3.869179
61034384.0000	1.842874
61084240.0000	2.802406
61134096.0000	3.656604
61183952.0000	4.573739
61233808.0000	1.958230
61283664.0000	2.794324
61333520.0000	2.004962
61383376.0000	2.804297
61433232.0000	5.966392
61483088.0000	3.695059
61532944.0000	4.117243
61582800.0000	2.375676
61632656.0000	4.702754
61682512.0000	3.800829
61732368.0000	2.484972
61782224.0000	3.552340
61832080.0000	3.380724
61881936.0000	3.102661
61931792.0000	3.759160
61981648.0000	2.969776
62031504.0000	2.455564
62081360.0000	2.560518
62131216.0000	3.616220
62181072.0000	2.300774
62230928.0000	2.840191
62280784.0000	2.396872
62330640.0000	3.640774
62380496.0000	6.126443
62430352.0000	2.608248
62480208.0000	3.354178
62530064.0000	2.370006
62579920.0000	2.006996
62629776.0000	2.341581
62679632.0000	8.460982
62729488.0000	2.955916
62779344.0000	7.920221
62829200.0000	7.949087
62879056.0000	2.898887
62928912.0000	1.744854
62978768.0000	1.676484
63028624.0000	1.620292
63078480.0000	2.694196
63128336.0000	1.435811
63178192.0000	2.219636
63228048.0000	1.927406
63277904.0000	1.735322
63327760.0000	1.984612
63377616.0000	4.743316
63427472.0000	2.740801
63477328.0000	2.570422
63527184.0000	4.186590
63577040.0000	4.330160
63626896.0000	3.438320
63676752.0000	5.204288
63726608.0000	1.821042
63776464.0000	11.325921
63826320.0000	2.532963
63876176.0000	3.080740
63926032.0000	3.645396
63975888.0000	3.770979
64025744.0000	2.833517
64075600.0000	4.422962
64125456.0000	2.966504
64175312.0000	3.719020
64225168.0000	1.843256
64275024.0000	4.961702
64324880.0000	2.554731
64374736.0000	2.856486
64424592.0000	1.400221
64474448.0000	1.904617
64524304.0000	3.885985
64574160.0000	2.940994
64624016.0000	3.536184
64673872.0000	7.685012
64723728.0000	2.208115
64773584.0000	1.939027
64823440.0000	3.114560
64873296.0000	9.761532
64923152.0000	2.778521
64973008.0000	2.177042
65022864.0000	2.775528
65072720.0000	3.404715
65122576.0000	2.988829
65172432.0000	3.340308
65222288.0000	4.297009
65272144.0000	1.725976
65322000.0000	2.200423
65371856.0000	3.614656
65421712.0000	1.648032
65471568.0000	14.434106
65521424.0000	2.628242
65571280.0000	2.532026
65621136.0000	3.244354
65670992.0000	5.129246
65720848.0000	2.232311
65770704.0000	4.881422
65820560.0000	4.438159
65870416.0000	3.914097
65920272.0000	2.517361
65970128.0000	2.578475
66019984.0000	2.240253
66069840.0000	5.406430
66119696.0000	2.112677
66169552.0000	13.428531
66219408.0000	5.994241
66269264.0000	2.441502
66319120.0000	2.161922
66368976.0000	1.954004
66418832.0000	1.969602
66468688.0000	3.022085
66518544.0000	2.270121
66568400.0000	2.556448
66618256.0000	4.011276
66668112.0000	1.566007
66717968.0000	6.930260
66767824.0000	3.135831
66817680.0000	3.775793
66867536.0000	3.818334
66917392.0000	3.065861
66967248.0000	2.293387
67017104.0000	3.923745
67066960.0000	2.591631
67116816.0000	2.110522
67166672.0000	1.991067
67216528.0000	4.820739
67266384.0000	2.814255
67316240.0000	2.677533
67366096.0000	4.185746
67415952.0000	4.187679
67465808.0000	2.073889
67515664.0000	4.241788
67565520.0000	2.154894
67615376.0000	3.664500
67665232.0000	3.324352
67715088.0000	5.197871
67764944.0000	4.657160
67814800.0000	1.589295
67864656.0000	2.241383
67914512.0000	2.984063
67964368.0000	3.153004
68014224.0000	2.581215
68064080.0000	2.349059
68113936.0000	9.482551
68163792.0000	4.867945
68213648.0000	1.656353
68263504.0000	2.246361
68313360.0000	2.581336
68363216.0000	4.582455
68413072.0000	2.923601
68462928.0000	6.230318
68512784.0000	20.658861
68562640.0000	4.644278
68612496.0000	47.170757
68662352.0000	3.095735
68712208.0000	2.256282
68762064.0000	6.421302
68811920.0000	2.637065
68861776.0000	3.352204
68911632.0000	4.648042
68961488.0000	1.807190
69011344.0000	2.939830
69061200.0000	16.351702
69111056.0000	2.726257
69160912.0000	2.340041
69210768.0000	1.810626
69260624.0000	1.464712
69310480.0000	1.950928
69360336.0000	1.327821
69410192.0000	1.714354
69460048.0000	9.428005
69509904.0000	8.676544
69559760.0000	1.711919
69609616.0000	7.647008
69659472.0000	2.099002
69709328.0000	2.579709
69759184.0000	2.447454
69809040.0000	2.554647
69858896.0000	1.623563
69908752.0000	3.536144
69958608.0000	1.925978
70008464.0000	4.067827
70058320.0000	1.632359
70108176.0000	3.467482
70158032.0000	5.350832
70207888.0000	2.377590
70257744.0000	3.607848
70307600.0000	2.323186
70357456.0000	1.429144
70407312.0000	1.922303
70457168.0000	2.215042
70507024.0000	3.201005
70556880.0000	8.879768
70606736.0000	5.236299
70656592.0000	1.954755
70706448.0000	2.155053
70756304.0000	3.180393
70806160.0000	44.986580
70856016.0000	2.431542
70905872.0000	3.292706
70955728.0000	4.662121
71005584.0000	3.258989
71055440.0000	2.818160
71105296.0000	2.900201
71155152.0000	4.217149
71205008.0000	7.533330
71254864.0000	2.065603
71304720.0000	1.878084
71354576.0000	1.858150
71404432.0000	2.313430
71454288.0000	2.144937
71504144.0000	3.690017
71554000.0000	7.386800
71603856.0000	1.664659
71653712.0000	2.508332
71703568.0000	7.925464
71753424.0000	2.906379
71803280.0000	1.450516
71853136.0000	8.595400
71902992.0000	2.235614
71952848.0000	6.856656
72002704.0000	2.959761
72052560.0000	5.134026
72102416.0000	1.656003
72152272.0000	1.607566
72202128.0000	2.738580
72251984.0000	3.257475
72301840.0000	3.179082
72351696.0000	5.384874
72401552.0000	2.204125
72451408.0000	5.908362
72501264.0000	5.033816
72551120.0000	10.421493
72600976.0000	1.641861
72650832.0000	4.272817
72700688.0000	3.055471
72750544.0000	3.208864
72800400.0000	1.545831
72850256.0000	2.345921
72900112.0000	2.064491
72949968.0000	2.245195
72999824.0000	3.671668
73049680.0000	2.788104
73099536.0000	2.732657
73149392.0000	2.600925
73199248.0000	21.694714
73249104.0000	2.445512
73298960.0000	6.650219
73348816.0000	2.820722
73398672.0000	3.633718
73448528.0000	6.370795
73498384.0000	1.772524
73548240.0000	1.465405
73598096.0000	3.979607
73647952.0000	8.731451
73697808.0000	2.980026
73747664.0000	3.796140
73797520.0000	1.668212
73847376.0000	2.372951
73897232.0000	2.943640
73947088.0000	2.704467
73996944.0000	4.072185
74046800.0000	3.111425
74096656.0000	1.719920
74146512.0000	4.389878
74196368.0000	3.038291
74246224.0000	14.608872
74296080.0000	2.805925
74345936.0000	2.416729
74395792.0000	1.881769
74445648.0000	3.323221
74495504.0000	2.941767
74545360.0000	1.604338
74595216.0000	2.999957
74645072.0000	2.323342
74694928.0000	2.207017
74744784.0000	2.588806
74794640.0000	2.285674
74844496.0000	61.228848
74894352.0000	1.867172
74944208.0000	2.420419
74994064.0000	2.209093
75043920.0000	7.750762
75093776.0000	2.786047
75143632.0000	19.273548
75193488.0000	1.592673
75243344.0000	2.429910
75293200.0000	3.417146
75343056.0000	2.569628
75392912.0000	1.577294
75442768.0000	4.803749
75492624.0000	1.842341
75542480.0000	3.215469
75592336.0000	2.359103
75642192.0000	1.878662
75692048.0000	5.911279
75741904.0000	2.816804
75791760.0000	2.420143
75841616.0000	1.639746
75891472.0000	220.004501
75941328.0000	2.135749
75991184.0000	4.785858
76041040.0000	2.817567
76090896.0000	2.644625
76140752.0000	1.888206
76190608.0000	1.399909
76240464.0000	1.916733
76290320.0000	2.494948
76340176.0000	2.200209
76390032.0000	3.091925
76439888.0000	2.760910
76489744.0000	2.207829
76539600.0000	3.039112
76589456.0000	2.970898
76639312.0000	3.360545
76689168.0000	4.052155
76739024.0000	3.466217
76788880.0000	3.801050
76838736.0000	2.665158
76888592.0000	8.734363
76938448.0000	2.507851
76988304.0000	6.351875
77038160.0000	3.477953
77088016.0000	4.814206
77137872.0000	5.255697
77187728.0000	7.036033
77237584.0000	6.842062
77287440.0000	5.288199
77337296.0000	3.147386
77387152.0000	10.851123
77437008.0000	2.255364
77486864.0000	2.424011
77536720.0000	3.571096
77586576.0000	1.660409
77636432.0000	1.291758
77686288.0000	2.857224
77736144.0000	2.360753
77786000.0000	1.643580
77835856.0000	2.250552
77885712.0000	2.447730
77935568.0000	14.404828
77985424.0000	2.790327
78035280.0000	1.406480
78085136.0000	1.623652
78134992.0000	2.717195
78184848.0000	1.674587
78234704.0000	2.725603
78284560.0000	14.840741
78334416.0000	2.168942
78384272.0000	3.148631
78434128.0000	2.583480
78483984.0000	2.154102
78533840.0000	2.344040
78583696.0000	2.429935
78633552.0000	1.458968
78683408.0000	2.978184
78733264.0000	2.664419
78783120.0000	1.564838
78832976.0000	2.169873
78882832.0000	3.170218
78932688.0000	2.150988
78982544.0000	2.556992
79032400.0000	2.062864
79082256.0000	2.831766
79132112.0000	3.089422
79181968.0000	6.272600
79231824.0000	3.057425
79281680.0000	2.748014
79331536.0000	1.709330
79381392.0000	2.651678
79431248.0000	1.529885
79481104.0000	2.830542
79530960.0000	4.530076
79580816.0000	3.861922
79630672.0000	3.234068
79680528.0000	2.579450
79730384.0000	1.804682
79780240.0000	3.719684
79830096.0000	3.485645
79879952.0000	2.182518
79929808.0000	1.783924
79979664.0000	1.963044
80029520.0000	1.940292
80079376.0000	4.131154
80129232.0000	2.301359
80179088.0000	2.890314
80228944.0000	2.787560
80278800.0000	2.542864
80328656.0000	3.217396
80378512.0000	1.562943
80428368.0000	14.646066
80478224.0000	1.997308
80528080.0000	4.130413
80577936.0000	5.551190
80627792.0000	2.015533
80677648.0000	4.235780
80727504.0000	5.637837
80777360.0000	6.115506
80827216.0000	3.204940
80877072.0000	5.361228
80926928.0000	2.703524
80976784.0000	3.392463
81026640.0000	2.718225
81076496.0000	3.138544
81126352.0000	2.582661
81176208.0000	2.052746
81226064.0000	4.031262
81275920.0000	2.838689
81325776.0000	2.509035
81375632.0000	4.559593
81425488.0000	1.872266
81475344.0000	4.342432
81525200.0000	2.160638
81575056.0000	6.069653
81624912.0000	1.800635
81674768.0000	2.943168
81724624.0000	2.494352
81774480.0000	3.180897
81824336.0000	2.741495
81874192.0000	4.016909
81924048.0000	2.888185
81973904.0000	3.085772
82023760.0000	3.189945
82073616.0000	1.633291
82123472.0000	4.646556
82173328.0000	1.839962
82223184.0000	7.095379
82273040.0000	2.462590
82322896.0000	1.995342
82372752.0000	2.132832
82422608.0000	15.733136
82472464.0000	2.484828
82522320.0000	1.553828
82572176.0000	5.206791
82622032.0000	1.929338
82671888.0000	3.127380
82721744.0000	4.737612
82771600.0000	2.682016
82821456.0000	2.879456
82871312.0000	2.668885
82921168.0000	1.754781
82971024.0000	3.751986
83020880.0000	2.268851
83070736.0000	4.858037
83120592.0000	6.346614
83170448.0000	3.751458
83220304.0000	4.330366
83270160.0000	2.786630
83320016.0000	2.618793
83369872.0000	2.212118
83419728.0000	266.870697
83469584.0000	8.006763
83519440.0000	2.115163
83569296.0000	1.953121
83619152.0000	2.601141
83669008.0000	3.745305
83718864.0000	6.830064
83768720.0000	1.769431
83818576.0000	6.099979
83868432.0000	2.624082
83918288.0000	2.051819
83968144.0000	3.157405
84018000.0000	6.696226
84067856.0000	2.680557
84117712.0000	2.236009
84167568.0000	4.876333
84217424.0000	2.412828
84267280.0000	2.839648
84317136.0000	4.273301
84366992.0000	1.414809
84416848.0000	1.567456
84466704.0000	2.095250
84516560.0000	2.393752
84566416.0000	6.411496
84616272.0000	6.172359
84666128.0000	2.027123
84715984.0000	3.518895
84765840.0000	2.403042
84815696.0000	2.329387
84865552.0000	5.657827
84915408.0000	2.361103
84965264.0000	6.471962
85015120.0000	1.790645
85064976.0000	1.745003
85114832.0000	2.572583
85164688.0000	3.631193
85214544.0000	2.731819
85264400.0000	4.595582
85314256.0000	3.213455
85364112.0000	2.888042
85413968.0000	4.671217
85463824.0000	2.007161
85513680.0000	3.516505
85563536.0000	3.086627
85613392.0000	3.580946
85663248.0000	2.895281
85713104.0000	3.515661
85762960.0000	2.395756
85812816.0000	2.276038
85862672.0000	1.574126
85912528.0000	3.511694
85962384.0000	2.997876
86012240.0000	6.649560
86062096.0000	3.024209
86111952.0000	1.830882
86161808.0000	32.170193
86211664.0000	1.962905
86261520.0000	2.487923
86311376.0000	1.928079
86361232.0000	2.377591
86411088.0000	2.682544
86460944.0000	3.008017
86510800.0000	2.755726
86560656.0000	4.839648
86610512.0000	3.189291
86660368.0000	3.806656
86710224.0000	4.417844
86760080.0000	4.823550
86809936.0000	5.857419
86859792.0000	1.356687
86909648.0000	19.507782
86959504.0000	2.912762
87009360.0000	2.834087
87059216.0000	4.139673
87109072.0000	3.279325
87158928.0000	4.189729
87208784.0000	1.826565
87258640.0000	4.090270
87308496.0000	2.987911
87358352.0000	1.594267
87408208.0000	11.736760
87458064.0000	1.321071
87507920.0000	2.836741
87557776.0000	3.583907
87607632.0000	7.332818
87657488.0000	3.872900
87707344.0000	3.637143
87757200.0000	4.376637
87807056.0000	4.056440
87856912.0000	2.109465
87906768.0000	2.243239
87956624.0000	18.828712
88006480.0000	3.344849
88056336.0000	2.901423
88106192.0000	2.188865
88156048.0000	2.229913
88205904.0000	3.584512
88255760.0000	4.572225
88305616.0000	11.444833
88355472.0000	11.322635
88405328.0000	2.905150
88455184.0000	13.613870
88505040.0000	2.222412
88554896.0000	4.740755
88604752.0000	2.647654
88654608.0000	4.714019
88704464.0000	1.685690
88754320.0000	2.676754
88804176.0000	1.908245
88854032.0000	4.379925
88903888.0000	3.981331
88953744.0000	11.147592
89003600.0000	2.396800
89053456.0000	3.689429
89103312.0000	1.964069
89153168.0000	2.209025
89203024.0000	1.245102
89252880.0000	1.706745
89302736.0000	1.842845
89352592.0000	3.626867
89402448.0000	8.607085
89452304.0000	15.177177
89502160.0000	2.215735
89552016.0000	3.018844
89601872.0000	1.569509
89651728.0000	5.279949
89701584.0000	2.716885
89751440.0000	3.650800
89801296.0000	3.592227
89851152.0000	2.557612
89901008.0000	4.761304
89950864.0000	2.751710
90000720.0000	105.935928
90050576.0000	3.391231
90100432.0000	2.684570
90150288.0000	2.543956
90200144.0000	3.301999
90250000.0000	2.944336
90299856.0000	4.763041
90349712.0000	2.191089
90399568.0000	6.917648
90449424.0000	3.977749
90499280.0000	3.083121
90549136.0000	5.091757
90598992.0000	6.478342
90648848.0000	3.806032
90698704.0000	24.151369
90748560.0000	8.547561
90798416.0000	2.966143
90848272.0000	4.628787
90898128.0000	8.365070
90947984.0000	1.889567
90997840.0000	3.704585
91047696.0000	2.060993
91097552.0000	3.498057
91147408.0000	2.967979
91197264.0000	4.320084
91247120.0000	5.271983
91296976.0000	39.027893
91346832.0000	3.444966
91396688.0000	1.527671
91446544.0000	1.194920
91496400.0000	5.035981
91546256.0000	3.057744
91596112.0000	3.734364
91645968.0000	1.939660
91695824.0000	15.234759
91745680.0000	1.325111
91795536.0000	4.427009
91845392.0000	2.690432
91895248.0000	4.593985
91945104.0000	3.715122
91994960.0000	2.651138
92044816.0000	7.092140
92094672.0000	2.687571
92144528.0000	3.099599
92194384.0000	2.903080
92244240.0000	2.983035
92294096.0000	1.642677
92343952.0000	2.507839
92393808.0000	2.218296
92443664.0000	5.568625
92493520.0000	2.538026
92543376.0000	106.426971
92593232.0000	1.481831
92643088.0000	2.405766
92692944.0000	3.792492
92742800.0000	5.146714
92792656.0000	1.968102
92842512.0000	1.705327
92892368.0000	2.918673
92942224.0000	2.648959
92992080.0000	7.645382
93041936.0000	1.789532
93091792.0000	32.749275
93141648.0000	1.787262
93191504.0000	1.991380
93241360.0000	2.163622
93291216.0000	4.941773
93341072.0000	1.933960
93390928.0000	1.585086
93440784.0000	5.353998
93490640.0000	2.694877
93540496.0000	5.811494
93590352.0000	1.976940
93640208.0000	7.024972
93690064.0000	1.817084
93739920.0000	2.856991
93789776.0000	2.041518
93839632.0000	1.846458
93889488.0000	3.760570
93939344.0000	2.774589
93989200.0000	3.081957
94039056.0000	2.271541
94088912.0000	2.283986
94138768.0000	16.721588
94188624.0000	8.363117
94238480.0000	1.822630
94288336.0000	1.707944
94338192.0000	6.143155
94388048.0000	2.008430
94437904.0000	2.099868
94487760.0000	13.285730
94537616.0000	3.998133
94587472.0000	2.283601
94637328.0000	2.392124
94687184.0000	2.524984
94737040.0000	2.531166
94786896.0000	1.860470
94836752.0000	3.411206
94886608.0000	3.818769
94936464.0000	4.615574
94986320.0000	160.949493
95036176.0000	1.612352
95086032.0000	4.235530
95135888.0000	2.631602
95185744.0000	2.988281
95235600.0000	3.996754
95285456.0000	2.442753
95335312.0000	3.364708
95385168.0000	3.167545
95435024.0000	8.856404
95484880.0000	5.233702
95534736.0000	5.210929
95584592.0000	9.212273
95634448.0000	2.116489
95684304.0000	1.870759
95734160.0000	3.077350
95784016.0000	3.497528
95833872.0000	4.581023
95883728.0000	1.796922
95933584.0000	2.178737
95983440.0000	2.789499
96033296.0000	2.394469
96083152.0000	2.880072
96133008.0000	2.472356
96182864.0000	2.399791
96232720.0000	7.002439
96282576.0000	1.666819
96332432.0000	13.058319
96382288.0000	2.482517
96432144.0000	4.449844
96482000.0000	2.051052
96531856.0000	3.884996
96581712.0000	3.671292
96631568.0000	1.866812
96681424.0000	2.797458
96731280.0000	1.943436
96781136.0000	1.689179
96830992.0000	1.780762
96880848.0000	3.241261
96930704.0000	12.778948
96980560.0000	2.638816
97030416.0000	2.554507
97080272.0000	2.791559
97130128.0000	1.308621
97179984.0000	3.548367
97229840.0000	1.860180
97279696.0000	3.623327
97329552.0000	2.029264
97379408.0000	6.988579
97429264.0000	3.333728
97479120.0000	2.301423
97528976.0000	5.482938
97578832.0000	2.542526
97628688.0000	4.343068
97678544.0000	2.759782
97728400.0000	4.330393
97778256.0000	3.902834
97828112.0000	3.128446
97877968.0000	4.142602
97927824.0000	3.550532
97977680.0000	7.073131
98027536.0000	11.389781
98077392.0000	2.127369
98127248.0000	3.390629
98177104.0000	1.764557
98226960.0000	3.962345
98276816.0000	3.646847
98326672.0000	2.383753
98376528.0000	6.087653
98426384.0000	2.351743
98476240.0000	3.131477
98526096.0000	1.801221
98575952.0000	3.224223
98625808.0000	2.030505
98675664.0000	2.046699
98725520.0000	5.002582
98775376.0000	1.923046
98825232.0000	2.757138
98875088.0000	2.071090
98924944.0000	12.697478
98974800.0000	2.420853
99024656.0000	2.401935
99074512.0000	6.718747
99124368.0000	2.708788
99174224.0000	6.324811
99224080.0000	1.654817
99273936.0000	6.093612
99323792.0000	3.070832
99373648.0000	2.458139
99423504.0000	7.433914
99473360.0000	2.750118
99523216.0000	20.578682
99573072.0000	2.885285
99622928.0000	2.480532
[truncated: 3,001 more rows]
