# Supplementary material for: Scalable linkage-disequilibrium-based selective sweep detection: a performance guide
Source: Gigascience. 2016 Feb 8;5:7. doi: 10.1186/s13742-016-0114-9 (PMC4746822; doi:10.1186/s13742-016-0114-9)
Supplement: Supplementary file 2 — Human Chromosome 1 OmegaPlus results per population. This file contains the OmegaPlus reports and information files for the analysis of the first chromosome of the human genome per population (26 populations) for DNA data representation. (ZIP 1120 kb) [file 13742_2016_114_MOESM2_ESM.zip › OmegaPlus_pops/OmegaPlus_Report.CHB]

//1
11008.0000	0.000000
60863.8789	11.647442
110719.7578	10.840804
160575.6406	3.852427
210431.5156	5.426051
260287.3906	0.000000
310143.2812	0.000000
359999.1562	0.000000
409855.0312	0.000000
459710.9062	0.000000
509566.7812	0.000000
559422.6875	17.099840
609278.5625	41.092602
659134.4375	26.809633
708990.3125	30.876253
758846.1875	2.763560
808702.0625	4.190969
858557.9375	4.333208
908413.8125	7.718501
958269.6875	2.535795
1008125.5625	2.931426
1057981.5000	3.370809
1107837.3750	19.785490
1157693.2500	2.242963
1207549.1250	31.019085
1257405.0000	3.674155
1307260.8750	3.858460
1357116.7500	4.256017
1406972.6250	3.007354
1456828.5000	3.492598
1506684.3750	4.684924
1556540.2500	3.934387
1606396.1250	15.499839
1656252.0000	40.611450
1706107.8750	3.088787
1755963.7500	16.132376
1805819.6250	2.655482
1855675.5000	2.002817
1905531.3750	5.433956
1955387.2500	6.913691
2005243.1250	7.881658
2055099.0000	2.698213
2104955.0000	2.536148
2154811.0000	27.513529
2204667.0000	5.940896
2254523.0000	6.402956
2304379.0000	6.705420
2354235.0000	4.954249
2404091.0000	29.442282
2453947.0000	3.396998
2503803.0000	4.603653
2553659.0000	1.388267
2603515.0000	7.597301
2653371.0000	4.015742
2703227.0000	1.574847
2753083.0000	6.380948
2802939.0000	6.868740
2852795.0000	4.385203
2902651.0000	21.272923
2952507.0000	2.118044
3002363.0000	10.723208
3052219.0000	6.620784
3102075.0000	6.216480
3151931.0000	7.839151
3201787.0000	2.731893
3251643.0000	5.019390
3301499.0000	5.213531
3351355.0000	5.080424
3401211.0000	4.377136
3451067.0000	9.606617
3500923.0000	3.718544
3550779.0000	5.681332
3600635.0000	5.482601
3650491.0000	5.653721
3700347.0000	3.955647
3750203.0000	1.567783
3800059.0000	8.824567
3849915.0000	0.000000
3899771.0000	5.688300
3949627.0000	0.000000
3999483.0000	11.471922
4049339.0000	2.848334
4099195.0000	5.426416
4149051.0000	8.136522
4198907.0000	4.831272
4248763.0000	4.424182
4298619.0000	32.202435
4348475.0000	7.263380
4398331.0000	5.254580
4448187.0000	1.746541
4498043.0000	5.430619
4547899.0000	5.837393
4597755.0000	2.215708
4647611.0000	5.088246
4697467.0000	4.020128
4747323.0000	5.433914
4797179.0000	6.332633
4847035.0000	6.164649
4896891.0000	5.416316
4946747.0000	4.277413
4996603.0000	8.545247
5046459.0000	4.630559
5096315.0000	6.463652
5146171.0000	7.736354
5196027.0000	3.566298
5245883.0000	4.280991
5295739.0000	5.128760
5345595.0000	6.458806
5395451.0000	5.175674
5445307.0000	20.727154
5495163.0000	3.950641
5545019.0000	5.091229
5594875.0000	4.082196
5644731.0000	6.681754
5694587.0000	3.689704
5744443.0000	6.605783
5794299.0000	3.542746
5844155.0000	3.998735
5894011.0000	3.353102
5943867.0000	7.590669
5993723.0000	2.431056
6043579.0000	2.456840
6093435.0000	3.802474
6143291.0000	8.549614
6193147.0000	3.120026
6243003.0000	3.875867
6292859.0000	7.648560
6342715.0000	4.922092
6392571.0000	2.177665
6442427.0000	1.988331
6492283.0000	2.994072
6542139.0000	11.505167
6591995.0000	2.937708
6641851.0000	89.538132
6691707.0000	3.914131
6741563.0000	48.461746
6791419.0000	3.124688
6841275.0000	2.231556
6891131.0000	1.624132
6940987.0000	1.792866
6990843.0000	2.933557
7040699.0000	4.068847
7090555.0000	2.168882
7140411.0000	3.597707
7190267.0000	3.870874
7240123.0000	7.922539
7289979.0000	3.305387
7339835.0000	6.107300
7389691.0000	3.753391
7439547.0000	9.648416
7489403.0000	16.187632
7539259.0000	3.162877
7589115.0000	5.478897
7638971.0000	4.857279
7688827.0000	4.015129
7738683.0000	6.465695
7788539.0000	6.395645
7838395.0000	2.420540
7888251.0000	2.215925
7938107.0000	2.524191
7987963.0000	2.426911
8037819.0000	2.194271
8087675.0000	3.346025
8137531.0000	87.877235
8187387.0000	8.306802
8237243.0000	6.029545
8287099.0000	3.691833
8336955.0000	9.507132
8386811.0000	3.286852
8436667.0000	2.870438
8486523.0000	1.997984
8536379.0000	1.874306
8586235.0000	5.154548
8636091.0000	2.298099
8685947.0000	2.141127
8735803.0000	1.931196
8785659.0000	8.214029
8835515.0000	2.278146
8885371.0000	2.493768
8935227.0000	15.309739
8985083.0000	188.249405
9034939.0000	5.425690
9084795.0000	5.237884
9134651.0000	2.681715
9184507.0000	4.914782
9234363.0000	12.943110
9284219.0000	3.931218
9334075.0000	6.590343
9383931.0000	8.497688
9433787.0000	5.449624
9483643.0000	4.113722
9533499.0000	7.729488
9583355.0000	4.257058
9633211.0000	3.450781
9683067.0000	4.407322
9732923.0000	3.581827
9782779.0000	3.260003
9832635.0000	3.628536
9882491.0000	3.787779
9932347.0000	4.799957
9982203.0000	3.090394
10032059.0000	41.723812
10081915.0000	5.598452
10131771.0000	218.227997
10181627.0000	5.468116
10231483.0000	121.042877
10281339.0000	1.298098
10331195.0000	2.507045
10381051.0000	12.096778
10430907.0000	2.028227
10480763.0000	3.707721
10530619.0000	5.197354
10580475.0000	3.115078
10630331.0000	2.399120
10680187.0000	731.387512
10730043.0000	5.183565
10779899.0000	8.312612
10829755.0000	4.236861
10879611.0000	5.734233
10929467.0000	10.801184
10979323.0000	4.761732
11029179.0000	22.231710
11079035.0000	5.592826
11128891.0000	2.284636
11178747.0000	1.819174
11228603.0000	1.252107
11278459.0000	1.830841
11328315.0000	5.549583
11378171.0000	6.495996
11428027.0000	65.860001
11477883.0000	4.148300
11527739.0000	3.313052
11577595.0000	5.327532
11627451.0000	3.596117
11677307.0000	3.333469
11727163.0000	5.929224
11777019.0000	15.840114
11826875.0000	9.434798
11876731.0000	2.722192
11926587.0000	7.393848
11976443.0000	2.283078
12026299.0000	2.857280
12076155.0000	3.387877
12126011.0000	8.048038
12175867.0000	9.913630
12225723.0000	3.574516
12275579.0000	11.229431
12325435.0000	2.618699
12375291.0000	4.238221
12425147.0000	1.436430
12475003.0000	1.480701
12524859.0000	15.908732
12574715.0000	11.399957
12624571.0000	2.575252
12674427.0000	18.282097
12724283.0000	9.075777
12774139.0000	12.398554
12823995.0000	3.447270
12873851.0000	118.002220
12923707.0000	4.709040
12973563.0000	412.159729
13023419.0000	11.817419
13073275.0000	20.743006
13123131.0000	29.659290
13172987.0000	4.097367
13222843.0000	0.000000
13272699.0000	7.163044
13322555.0000	0.000000
13372411.0000	6.788475
13422267.0000	3.864112
13472123.0000	25.573051
13521979.0000	556.322632
13571835.0000	17.994972
13621691.0000	17.565935
13671547.0000	6.149722
13721403.0000	16.159275
13771259.0000	18.921967
13821115.0000	9.218274
13870971.0000	3.318541
13920827.0000	11.838378
13970683.0000	3.070568
14020539.0000	24.419989
14070395.0000	2.012496
14120251.0000	8.724302
14170107.0000	9.548569
14219963.0000	5.408809
14269819.0000	3.038692
14319675.0000	3.431399
14369531.0000	6.331379
14419387.0000	10.689632
14469243.0000	9.718985
14519099.0000	11.040073
14568955.0000	11.528317
14618811.0000	6.124274
14668667.0000	3.485040
14718523.0000	6.053715
14768379.0000	3.049257
14818235.0000	3.942281
14868091.0000	4.731815
14917947.0000	3.990477
14967803.0000	2.945483
15017659.0000	5.830814
15067515.0000	4.318726
15117371.0000	4.835696
15167227.0000	7.181975
15217083.0000	7.843096
15266939.0000	3.670806
15316795.0000	7.628451
15366651.0000	7.328344
15416507.0000	11.524934
15466363.0000	27.889065
15516219.0000	3.685474
15566075.0000	16.567715
15615931.0000	6.494965
15665787.0000	80.843353
15715643.0000	2.818036
15765499.0000	7.090846
15815355.0000	3.559077
15865211.0000	1.707044
15915067.0000	20.318422
15964923.0000	2.036025
16014779.0000	2.485252
16064635.0000	9.192769
16114491.0000	7.523635
16164347.0000	2.410121
16214203.0000	3.145419
16264059.0000	1.811915
16313915.0000	1.829679
16363771.0000	4.454084
16413627.0000	7.466266
16463483.0000	7.393911
16513339.0000	4.715897
16563195.0000	3.724263
16613051.0000	1.873941
16662907.0000	1.749722
16712763.0000	5.793677
16762619.0000	2.629397
16812474.0000	2.480510
16862330.0000	2.296484
16912186.0000	32.644524
16962042.0000	2.948540
17011898.0000	4.771061
17061754.0000	10.438385
17111610.0000	3.396186
17161466.0000	4.624230
17211322.0000	5.217646
17261178.0000	5.993347
17311034.0000	5.808270
17360890.0000	3.870516
17410746.0000	7.249026
17460602.0000	9.753037
17510458.0000	62.074051
17560314.0000	11.093936
17610170.0000	2.690440
17660026.0000	3.383575
17709882.0000	4.784029
17759738.0000	3.806944
17809594.0000	3.342203
17859450.0000	4.848346
17909306.0000	9.617241
17959162.0000	6.908597
18009018.0000	1.923262
18058874.0000	8.148730
18108730.0000	5.957083
18158586.0000	5.412327
18208442.0000	7.982731
18258298.0000	3.819553
18308154.0000	6.066169
18358010.0000	4.570347
18407866.0000	6.361036
18457722.0000	3.703810
18507578.0000	8.058377
18557434.0000	5.360548
18607290.0000	5.334961
18657146.0000	7.384895
18707002.0000	5.859099
18756858.0000	3.030457
18806714.0000	3.180443
18856570.0000	6.081460
18906426.0000	23.293587
18956282.0000	5.592693
19006138.0000	10.023484
19055994.0000	8.505777
19105850.0000	5.914344
19155706.0000	2.802650
19205562.0000	9.675837
19255418.0000	6.984338
19305274.0000	2.372812
19355130.0000	2.824018
19404986.0000	3.184667
19454842.0000	2.813279
19504698.0000	7.747972
19554554.0000	4.126933
19604410.0000	2.545737
19654266.0000	5.002939
19704122.0000	2.738648
19753978.0000	2.929263
19803834.0000	45.957211
19853690.0000	3.204703
19903546.0000	2.511602
19953402.0000	2.810422
20003258.0000	2.788859
20053114.0000	8.274058
20102970.0000	4.726887
20152826.0000	8.035568
20202682.0000	2.129962
20252538.0000	3.232351
20302394.0000	7.375471
20352250.0000	6.397796
20402106.0000	2.845580
20451962.0000	8.328495
20501818.0000	6.312157
20551674.0000	11.437579
20601530.0000	10.158372
20651386.0000	1.924188
20701242.0000	3.354850
20751098.0000	32.047424
20800954.0000	6.282490
20850810.0000	3.619568
20900666.0000	2.672009
20950522.0000	1.912757
21000378.0000	8.270039
21050234.0000	3.095597
21100090.0000	1.668450
21149946.0000	2.488714
21199802.0000	2.223569
21249658.0000	3.158331
21299514.0000	2.092937
21349370.0000	2.810262
21399226.0000	4.935131
21449082.0000	2.730072
21498938.0000	2.092113
21548794.0000	3.375967
21598650.0000	5.271939
21648506.0000	2.723377
21698362.0000	2.135273
21748218.0000	4.058137
21798074.0000	2.579245
21847930.0000	12.415447
21897786.0000	2.553782
21947642.0000	4.129886
21997498.0000	4.229031
22047354.0000	2.725881
22097210.0000	5.977566
22147066.0000	6.433653
22196922.0000	4.877300
22246778.0000	4.766940
22296634.0000	2.510213
22346490.0000	14.686228
22396346.0000	9.689350
22446202.0000	5.112242
22496058.0000	4.420753
22545914.0000	2.229608
22595770.0000	7.546568
22645626.0000	10.228499
22695482.0000	4.142779
22745338.0000	7.398561
22795194.0000	2.244656
22845050.0000	3.396697
22894906.0000	4.239282
22944762.0000	2.919134
22994618.0000	4.360558
23044474.0000	4.759232
23094330.0000	6.212822
23144186.0000	2.953048
23194042.0000	13.465558
23243898.0000	6.577394
23293754.0000	11.690084
23343610.0000	3.944878
23393466.0000	2.081966
23443322.0000	2.894985
23493178.0000	2.209436
23543034.0000	2.026787
23592890.0000	7.011909
23642746.0000	2.329888
23692602.0000	2.475067
23742458.0000	1.903424
23792314.0000	4.412471
23842170.0000	3.388560
23892026.0000	5.552588
23941882.0000	9.181116
23991738.0000	2.010972
24041594.0000	3.371447
24091450.0000	15.460467
24141306.0000	6.852517
24191162.0000	3.590763
24241018.0000	52.446468
24290874.0000	15.586657
24340730.0000	4.311125
24390586.0000	6.313799
24440442.0000	4.994750
24490298.0000	4.103034
24540154.0000	73.310791
24590010.0000	9.580975
24639866.0000	11.113988
24689722.0000	8.694403
24739578.0000	3.749735
24789434.0000	15.046447
24839290.0000	4.382349
24889146.0000	4.585973
24939002.0000	2.599082
24988858.0000	4.800825
25038714.0000	2.884872
25088570.0000	10.854870
25138426.0000	2.121348
25188282.0000	3.877098
25238138.0000	5.566295
25287994.0000	34.493690
25337850.0000	4.372435
25387706.0000	3.609979
25437562.0000	3.508261
25487418.0000	5.426147
25537274.0000	927.978394
25587130.0000	8.099738
25636986.0000	11.889142
25686842.0000	2.733800
25736698.0000	3.338202
25786554.0000	1.295294
25836410.0000	4.101210
25886266.0000	19.010712
25936122.0000	1.763295
25985978.0000	3.517799
26035834.0000	51.612034
26085690.0000	5.777028
26135546.0000	3.256654
26185402.0000	4.072194
26235258.0000	3.707010
26285114.0000	5.822872
26334970.0000	2.635909
26384826.0000	4.076856
26434682.0000	1.885906
26484538.0000	10.804399
26534394.0000	3.652674
26584250.0000	5.570553
26634106.0000	1.427695
26683962.0000	2.358734
26733818.0000	5.255260
26783674.0000	2.407869
26833530.0000	2.819520
26883386.0000	20.135506
26933242.0000	3.346837
26983098.0000	15.472926
27032954.0000	15.171001
27082810.0000	4.858922
27132666.0000	3.115163
27182522.0000	2.544799
27232378.0000	2.863077
27282234.0000	6.629848
27332090.0000	3.650323
27381946.0000	13.358003
27431802.0000	115.376442
27481658.0000	53.989944
27531514.0000	13.865572
27581370.0000	29.756584
27631226.0000	2.215684
27681082.0000	4.287450
27730938.0000	24.745384
27780794.0000	2.347496
27830650.0000	3.176543
27880506.0000	5.940556
27930362.0000	14.921503
27980218.0000	6.405554
28030074.0000	7.314086
28079930.0000	4.205547
28129786.0000	123.207184
28179642.0000	5.956632
28229498.0000	2.561560
28279354.0000	6.816014
28329210.0000	2.596528
28379066.0000	1.356276
28428922.0000	5.571261
28478778.0000	30.304417
28528634.0000	4.200418
28578490.0000	1.659931
28628346.0000	16.594074
28678202.0000	4.789128
28728058.0000	1.427096
28777914.0000	3.600737
28827770.0000	2.013363
28877626.0000	2.202832
28927482.0000	32.535671
28977338.0000	3.956411
29027194.0000	4.962550
29077050.0000	133.756302
29126906.0000	5.962185
29176762.0000	4.764642
29226618.0000	55.557247
29276474.0000	5.158007
29326330.0000	15.194612
29376186.0000	15.692375
29426042.0000	14.696625
29475898.0000	3.642970
29525754.0000	2.201528
29575610.0000	3.222543
29625466.0000	2.640825
29675322.0000	7.057885
29725178.0000	7.468152
29775034.0000	3.433145
29824890.0000	5.270036
29874746.0000	12.120827
29924602.0000	0.000000
29974458.0000	6.279625
30024314.0000	0.000000
30074170.0000	2.383337
30124026.0000	3.374627
30173882.0000	6.795499
30223738.0000	5.450783
30273594.0000	5.638831
30323450.0000	3.785785
30373306.0000	3.592624
30423162.0000	4.959033
30473018.0000	4.065672
30522874.0000	6.817009
30572730.0000	3.317159
30622586.0000	9.676623
30672442.0000	5.594470
30722298.0000	3.438687
30772154.0000	7.067351
30822010.0000	2.921157
30871866.0000	5.413415
30921722.0000	5.073646
30971578.0000	4.758907
31021434.0000	3.805300
31071290.0000	2.773631
31121146.0000	8.076640
31171002.0000	5.886884
31220858.0000	17.379831
31270714.0000	4.899111
31320570.0000	4.538963
31370426.0000	7.089066
31420282.0000	2.512371
31470138.0000	53.804283
31519994.0000	2.301379
31569850.0000	10.623680
31619706.0000	3.222658
31669562.0000	3.676787
31719418.0000	2.748736
31769274.0000	1.875876
31819130.0000	1.925655
31868986.0000	2.446943
31918842.0000	2.678017
31968698.0000	2.418195
32018554.0000	10.053755
32068410.0000	10.788946
32118266.0000	4.396458
32168122.0000	19.000816
32217978.0000	3.820045
32267834.0000	5.379248
32317690.0000	3.141272
32367546.0000	7.261766
32417402.0000	24.378845
32467258.0000	2.572418
32517114.0000	80.503021
32566970.0000	2.027883
32616826.0000	9.169034
32666682.0000	8.718500
32716538.0000	4.585506
32766394.0000	564.278503
32816250.0000	289.779877
32866106.0000	36.969368
32915962.0000	1.668482
32965818.0000	1.827334
33015674.0000	2.592249
33065530.0000	13.213284
33115386.0000	1.437566
33165242.0000	2.164480
33215098.0000	9.317767
33264954.0000	3.506684
33314810.0000	2.699262
33364666.0000	2.831434
33414522.0000	3.956966
33464378.0000	2.742307
33514234.0000	2.311666
33564088.0000	22.419287
33613944.0000	3.088015
33663800.0000	3.243259
33713656.0000	3.045893
33763512.0000	3.600093
33813368.0000	5.706807
33863224.0000	19.379477
33913080.0000	7.360760
33962936.0000	2.453571
34012792.0000	5.187426
34062648.0000	10.847747
34112504.0000	4.269166
34162360.0000	15.355169
34212216.0000	6.163363
34262072.0000	9.496959
34311928.0000	3.984768
34361784.0000	7.653090
34411640.0000	9.054938
34461496.0000	3.043484
34511352.0000	4.670560
34561208.0000	6.371631
34611064.0000	4.441267
34660920.0000	5.817402
34710776.0000	8.827824
34760632.0000	3.356436
34810488.0000	8.655717
34860344.0000	2.979878
34910200.0000	3.683654
34960056.0000	4.322549
35009912.0000	3.474614
35059768.0000	9.166307
35109624.0000	3.126035
35159480.0000	3.013267
35209336.0000	8.205086
35259192.0000	4.159080
35309048.0000	30.035954
35358904.0000	7.752023
35408760.0000	6.068201
35458616.0000	8.143395
35508472.0000	3.540421
35558328.0000	12.156681
35608184.0000	3.076327
35658040.0000	7.107337
35707896.0000	3.040921
35757752.0000	3.715930
35807608.0000	2.283365
35857464.0000	2.832221
35907320.0000	1.085165
35957176.0000	1.959671
36007032.0000	8.210370
36056888.0000	1.756127
36106744.0000	4.939745
36156600.0000	2.423002
36206456.0000	3.031045
36256312.0000	1.482117
36306168.0000	3.253142
36356024.0000	67.876732
36405880.0000	1.277718
36455736.0000	3.102828
36505592.0000	37.493153
36555448.0000	3.376439
36605304.0000	1.737811
36655160.0000	3.198287
36705016.0000	2.529033
36754872.0000	1.368571
36804728.0000	6.610699
36854584.0000	33.450405
36904440.0000	7.029695
36954296.0000	7.159726
37004152.0000	5.760192
37054008.0000	5.981710
37103864.0000	3.868411
37153720.0000	2.600577
37203576.0000	4.210595
37253432.0000	75.333153
37303288.0000	4.823788
37353144.0000	3.595568
37403000.0000	11.670738
37452856.0000	1408.620117
37502712.0000	2.753038
37552568.0000	7.713755
37602424.0000	6.983625
37652280.0000	2.222202
37702136.0000	2.323776
37751992.0000	3.897553
37801848.0000	4.067430
37851704.0000	10.397834
37901560.0000	3.107051
37951416.0000	16.069721
38001272.0000	3.848312
38051128.0000	1.804395
38100984.0000	8.056542
38150840.0000	5.970275
38200696.0000	9.826788
38250552.0000	3.059255
38300408.0000	1.883702
38350264.0000	2.323812
38400120.0000	1.461331
38449976.0000	4.463359
38499832.0000	34.826462
38549688.0000	3.722760
38599544.0000	8.010162
38649400.0000	3.687541
38699256.0000	4.490784
38749112.0000	3.821086
38798968.0000	2.545057
38848824.0000	3.385610
38898680.0000	3.864248
38948536.0000	11.688999
38998392.0000	3.731912
39048248.0000	15.520555
39098104.0000	4.054703
39147960.0000	6.594394
39197816.0000	3.676034
39247672.0000	6.232663
39297528.0000	5.012334
39347384.0000	2.076669
39397240.0000	4.370540
39447096.0000	5.749797
39496952.0000	2.060166
39546808.0000	18.506086
39596664.0000	7.914356
39646520.0000	3.711135
39696376.0000	2.061696
39746232.0000	8.456187
39796088.0000	5.195116
39845944.0000	2.960979
39895800.0000	2.083390
39945656.0000	2.491735
39995512.0000	3.371559
40045368.0000	1.299260
40095224.0000	3.638665
40145080.0000	4.131252
40194936.0000	10.022714
40244792.0000	4.150512
40294648.0000	4.102282
40344504.0000	2.413730
40394360.0000	3.172813
40444216.0000	17.362240
40494072.0000	2.899446
40543928.0000	3.120253
40593784.0000	1.677301
40643640.0000	4.800832
40693496.0000	12.013741
40743352.0000	5.462229
40793208.0000	2.289613
40843064.0000	3.108614
40892920.0000	3.815583
40942776.0000	7.303219
40992632.0000	1.493549
41042488.0000	2.576173
41092344.0000	5.121778
41142200.0000	2.723113
41192056.0000	1.234687
41241912.0000	5.259225
41291768.0000	6.586074
41341624.0000	3.126950
41391480.0000	3.725883
41441336.0000	4.122861
41491192.0000	1.594833
41541048.0000	3.338212
41590904.0000	4.314039
41640760.0000	3.425901
41690616.0000	2.601708
41740472.0000	5.449738
41790328.0000	3.512997
41840184.0000	11.491615
41890040.0000	4.132999
41939896.0000	3.542995
41989752.0000	5.147269
42039608.0000	3.604970
42089464.0000	2.347393
42139320.0000	53.783012
42189176.0000	2.657517
42239032.0000	4.538555
42288888.0000	13.413329
42338744.0000	5.081265
42388600.0000	10.670772
42438456.0000	2.568771
42488312.0000	1.716866
42538168.0000	2.870992
42588024.0000	1.685145
42637880.0000	3.946399
42687736.0000	2.321465
42737592.0000	1.740933
42787448.0000	4.867864
42837304.0000	5.526496
42887160.0000	3.019093
42937016.0000	2.528752
42986872.0000	1.306442
43036728.0000	1.281562
43086584.0000	6.377268
43136440.0000	4.342569
43186296.0000	3.806880
43236152.0000	2.275804
43286008.0000	3.130134
43335864.0000	4.350012
43385720.0000	4.616016
43435576.0000	2.222418
43485432.0000	9.161762
43535288.0000	5.110077
43585144.0000	8.637820
43635000.0000	52.251663
43684856.0000	15.014915
43734712.0000	4.931519
43784568.0000	10.993859
43834424.0000	2.617830
43884280.0000	1.537731
43934136.0000	4.885767
43983992.0000	3.511408
44033848.0000	3.645344
44083704.0000	2.147222
44133560.0000	5.365254
44183416.0000	2.569366
44233272.0000	1.828610
44283128.0000	2.537045
44332984.0000	1.469334
44382840.0000	2.825559
44432696.0000	2.697010
44482552.0000	25.354883
44532408.0000	4.455266
44582264.0000	8.762435
44632120.0000	2.799852
44681976.0000	1.716232
44731832.0000	3.066903
44781688.0000	1.666634
44831544.0000	6.156050
44881400.0000	7.756298
44931256.0000	2.970653
44981112.0000	5.144888
45030968.0000	3.442883
45080824.0000	8.362634
45130680.0000	2.902620
45180536.0000	13.891253
45230392.0000	1.395810
45280248.0000	1.727197
45330104.0000	2.622147
45379960.0000	2.083804
45429816.0000	37.454044
45479672.0000	2.595416
45529528.0000	3.382205
45579384.0000	1.874484
45629240.0000	1.607258
45679096.0000	2.138228
45728952.0000	2.278892
45778808.0000	2.865836
45828664.0000	1.643629
45878520.0000	2.616976
45928376.0000	2.042099
45978232.0000	2.529796
46028088.0000	7.291997
46077944.0000	3.151411
46127800.0000	1.523268
46177656.0000	2.320731
46227512.0000	3.102633
46277368.0000	2.449595
46327224.0000	1.918916
46377080.0000	1.441582
46426936.0000	2.104344
46476792.0000	1.841496
46526648.0000	1.644006
46576504.0000	1.493635
46626360.0000	3.135287
46676216.0000	2.170314
46726072.0000	2.334898
46775928.0000	2.251376
46825784.0000	2.239322
46875640.0000	2.108197
46925496.0000	9.094566
46975352.0000	4.535496
47025208.0000	3.121304
47075064.0000	5.223029
47124920.0000	2.438118
47174776.0000	2.026478
47224632.0000	77.367828
47274488.0000	2.541619
47324344.0000	2.856410
47374200.0000	7.624610
47424056.0000	6.760139
47473912.0000	2.677228
47523768.0000	2.083308
47573624.0000	1.914727
47623480.0000	3.124693
47673336.0000	5.830872
47723192.0000	2.308165
47773048.0000	1.458102
47822904.0000	2.453262
47872760.0000	2.779214
47922616.0000	2.485335
47972472.0000	2.800738
48022328.0000	4.601705
48072184.0000	7.187203
48122040.0000	5.905849
48171896.0000	3.056438
48221752.0000	7.647106
48271608.0000	2.790558
48321464.0000	1.910784
48371320.0000	1.941712
48421176.0000	4.447296
48471032.0000	3.429370
48520888.0000	13.390262
48570744.0000	12.000566
48620600.0000	3.317273
48670456.0000	2.143804
48720312.0000	3.649929
48770168.0000	2.857092
48820024.0000	1.529074
48869880.0000	1.328133
48919736.0000	1.868179
48969592.0000	3.838214
49019448.0000	8.812197
49069304.0000	8.837878
49119160.0000	2.673960
49169016.0000	6.544695
49218872.0000	6.574940
49268728.0000	3.179378
49318584.0000	1.586586
49368440.0000	2.525191
49418296.0000	2.821923
49468152.0000	1.863008
49518008.0000	1.979903
49567864.0000	2.205315
49617720.0000	12.142082
49667576.0000	21.885042
49717432.0000	1.899996
49767288.0000	6.250027
49817144.0000	2.289299
49867000.0000	1.962042
49916856.0000	2.138579
49966712.0000	3.039968
50016568.0000	1.966241
50066424.0000	1.744260
50116280.0000	2.922741
50166136.0000	2.778666
50215992.0000	5.170799
50265848.0000	2.515064
50315704.0000	2.063095
50365560.0000	6.928010
50415416.0000	5.016699
50465272.0000	2.974651
50515128.0000	1.501681
50564984.0000	2.439957
50614840.0000	2.116461
50664696.0000	28.381321
50714552.0000	6.103965
50764408.0000	7.241462
50814264.0000	2.616152
50864120.0000	1.551966
50913976.0000	5.579933
50963832.0000	2.414919
51013688.0000	20.866549
51063544.0000	2.838118
51113400.0000	10.076626
51163256.0000	2.845027
51213112.0000	4.121137
51262968.0000	2.427435
51312824.0000	44.802147
51362680.0000	3.284031
51412536.0000	80.863708
51462392.0000	4.177925
51512248.0000	2.939337
51562104.0000	1.830970
51611960.0000	2.290793
51661816.0000	31.250532
51711672.0000	550.684509
51761528.0000	1.904220
51811384.0000	3.473443
51861240.0000	642.713928
51911096.0000	1.951619
51960952.0000	15.855879
52010808.0000	3.895895
52060664.0000	3.577812
52110520.0000	2.195926
52160376.0000	7.611824
52210232.0000	2.763911
52260088.0000	23.925518
52309944.0000	5.428512
52359800.0000	1.345397
52409656.0000	4.885841
52459512.0000	1.889071
52509368.0000	2.162607
52559224.0000	1.479644
52609080.0000	29.622370
52658936.0000	2.384001
52708792.0000	2.277752
52758648.0000	3.736090
52808504.0000	28.393785
52858360.0000	6.713051
52908216.0000	2.366230
52958072.0000	5.296625
53007928.0000	4.385170
53057784.0000	2.807387
53107640.0000	8.413097
53157496.0000	2.552851
53207352.0000	3.022548
53257208.0000	1.732159
53307064.0000	2.111887
53356920.0000	4.391895
53406776.0000	2.814662
53456632.0000	2.129284
53506488.0000	2.092345
53556344.0000	6.872886
53606200.0000	4.771063
53656056.0000	6.087189
53705912.0000	2.903349
53755768.0000	6.032475
53805624.0000	5.972418
53855480.0000	4.885930
53905336.0000	2.277315
53955192.0000	47.713703
54005048.0000	7.521688
54054904.0000	3.311768
54104760.0000	2.894912
54154616.0000	4.413290
54204472.0000	8.804420
54254328.0000	5.694405
54304184.0000	12.658312
54354040.0000	2.407215
54403896.0000	3.927529
54453752.0000	3.232457
54503608.0000	3.096542
54553464.0000	2.576265
54603320.0000	6.031173
54653176.0000	4.747425
54703032.0000	3.290932
54752888.0000	6.762750
54802744.0000	4.976353
54852600.0000	6.746724
54902456.0000	2.220002
54952312.0000	4.691616
55002168.0000	6.951874
55052024.0000	2.436868
55101880.0000	6.648068
55151736.0000	8.976129
55201592.0000	1.969478
55251448.0000	15.249209
55301304.0000	2.748440
55351160.0000	19.237371
55401016.0000	7.460037
55450872.0000	5.582782
55500728.0000	6.863881
55550584.0000	2.223502
55600440.0000	19.277000
55650296.0000	5.270103
55700152.0000	9.516034
55750008.0000	4.580255
55799864.0000	3.445474
55849720.0000	2.517812
55899576.0000	8.017636
55949432.0000	2.548679
55999288.0000	3.683776
56049144.0000	5.379396
56099000.0000	2.271687
56148856.0000	1.877678
56198712.0000	4.233855
56248568.0000	6.034206
56298424.0000	15.590891
56348280.0000	27.783890
56398136.0000	3.515262
56447992.0000	3.844686
56497848.0000	2.758416
56547704.0000	2.362455
56597560.0000	3.602162
56647416.0000	1.713766
56697272.0000	1.266004
56747128.0000	2.319201
56796984.0000	5.950706
56846840.0000	5.506255
56896696.0000	10.110861
56946552.0000	2.632132
56996408.0000	3.798447
57046264.0000	4.335007
57096120.0000	6.297119
57145976.0000	2.595240
57195832.0000	9.649263
57245688.0000	3.751668
57295544.0000	9.354678
57345400.0000	2.711801
57395256.0000	3.962420
57445112.0000	3.532649
57494968.0000	3.886040
57544824.0000	3.005608
57594680.0000	5.142661
57644536.0000	2.768789
57694392.0000	9.359758
57744248.0000	100.648315
57794104.0000	7.816791
57843960.0000	1.531816
57893816.0000	5.929965
57943672.0000	23.063461
57993528.0000	5.865227
58043384.0000	4.808172
58093240.0000	8.920281
58143096.0000	3.445337
58192952.0000	10.913740
58242808.0000	3.305720
58292664.0000	2.033286
58342520.0000	4.017816
58392376.0000	5.047618
58442232.0000	11.909834
58492088.0000	6.464406
58541944.0000	17.829638
58591800.0000	44.613651
58641656.0000	1.510997
58691512.0000	5.090551
58741368.0000	2.165465
58791224.0000	6.381750
58841080.0000	2.468213
58890936.0000	4.034670
58940792.0000	9.520535
58990648.0000	1.913093
59040504.0000	3.173331
59090360.0000	3.382190
59140216.0000	1.623954
59190072.0000	3.098145
59239928.0000	6.151271
59289784.0000	16.958721
59339640.0000	11.856478
59389496.0000	5.247880
59439352.0000	5.286698
59489208.0000	82.022392
59539064.0000	5.849653
59588920.0000	7.601584
59638776.0000	3.026088
59688632.0000	5.974905
59738488.0000	4.598339
59788344.0000	4.209875
59838200.0000	2.230505
59888056.0000	7.663634
59937912.0000	2.469392
59987768.0000	529.460266
60037624.0000	2.310895
60087480.0000	210.997635
60137336.0000	3.837786
60187192.0000	5.480076
60237048.0000	6.151818
60286904.0000	78.694336
60336760.0000	34.511543
60386616.0000	2.531203
60436472.0000	6.148391
60486328.0000	4.401946
60536184.0000	2.679893
60586040.0000	2.443740
60635896.0000	2.498502
60685752.0000	2.185194
60735608.0000	7.017033
60785464.0000	3.254493
60835320.0000	1.637521
60885176.0000	7.412258
60935032.0000	2.229567
60984888.0000	3.593133
61034744.0000	3.054564
61084600.0000	4.046076
61134456.0000	10.729385
61184312.0000	3.656783
61234168.0000	1.887913
61284024.0000	3.931683
61333880.0000	2.607993
61383736.0000	3.615563
61433592.0000	61.887161
61483448.0000	2.987960
61533304.0000	2.591351
61583160.0000	14.318330
61633016.0000	3.372167
61682872.0000	3.809615
61732728.0000	4.977466
61782584.0000	3.255630
61832440.0000	3.442152
61882296.0000	5.226329
61932152.0000	7.860108
61982008.0000	29.195013
62031864.0000	21.320593
62081720.0000	3.274381
62131576.0000	5.979418
62181432.0000	2.749312
62231288.0000	4.927746
62281144.0000	4.615874
62331000.0000	4.604632
62380856.0000	16.290861
62430712.0000	6.348909
62480568.0000	22.370235
62530424.0000	36.905457
62580280.0000	2.634624
62630136.0000	4.923375
62679992.0000	2.671529
62729848.0000	7.926229
62779704.0000	12.943492
62829560.0000	26.015100
62879416.0000	43.845474
62929272.0000	2.089145
62979128.0000	1.196800
63028984.0000	11.351274
63078840.0000	2.447034
63128696.0000	2.336015
63178552.0000	2.225466
63228408.0000	6.072295
63278264.0000	2.350334
63328120.0000	1.809603
63377976.0000	10.656955
63427832.0000	8.702075
63477688.0000	4.003086
63527544.0000	6.378137
63577400.0000	5.349084
63627256.0000	8.402151
63677112.0000	4.217058
63726968.0000	1.879879
63776824.0000	4.030411
63826680.0000	8.191320
63876536.0000	1.895148
63926392.0000	2.203232
63976248.0000	13.528008
64026104.0000	3.916716
64075960.0000	6.419154
64125816.0000	5.979802
64175672.0000	9.260680
64225528.0000	1.776644
64275384.0000	10.868864
64325240.0000	3.995866
64375096.0000	4.244513
64424952.0000	19.538742
64474808.0000	8.491050
64524664.0000	7.570508
64574520.0000	6.671986
64624376.0000	4.824655
64674232.0000	5.339128
64724088.0000	31.226421
64773944.0000	3.450503
64823800.0000	13.154386
64873656.0000	16.729534
64923512.0000	6.452469
64973368.0000	3.400279
65023224.0000	5.059075
65073080.0000	7.628990
65122936.0000	4.641808
65172792.0000	5.783350
65222648.0000	1.757890
65272504.0000	2.241055
65322360.0000	3.479710
65372216.0000	3.621224
65422072.0000	1.856718
65471928.0000	3.345641
65521784.0000	4.269376
65571640.0000	3.083089
65621496.0000	4.065257
65671352.0000	5.059434
65721208.0000	3.054195
65771064.0000	4.242476
65820920.0000	4.789539
65870776.0000	5.379951
65920632.0000	3.275037
65970488.0000	2.019848
66020344.0000	2.281592
66070200.0000	2.853138
66120056.0000	1.916240
66169912.0000	11.292875
66219768.0000	5.200751
66269624.0000	3.179632
66319480.0000	3.411428
66369336.0000	3.151525
66419192.0000	2.052158
66469048.0000	1.670546
66518904.0000	3.572086
66568760.0000	3.402297
66618616.0000	4.749392
66668472.0000	1.710238
66718328.0000	4.032180
66768184.0000	4.601055
66818040.0000	4.286637
66867896.0000	194.254288
66917752.0000	4.242404
66967608.0000	3.552533
67017464.0000	5.101821
67067320.0000	2.165588
67117176.0000	1.772886
67167032.0000	2.337533
67216888.0000	2.774661
67266744.0000	8.586560
67316600.0000	5.298836
67366456.0000	6.248570
67416312.0000	1.778199
67466168.0000	1.614682
67516024.0000	8.118548
67565880.0000	2.084243
67615736.0000	4.073420
67665592.0000	2.917911
67715448.0000	7.901917
67765304.0000	16.753553
67815160.0000	4.011718
67865016.0000	2.444461
67914872.0000	4.363477
67964728.0000	3.565154
68014584.0000	3.971094
68064440.0000	3.425685
68114296.0000	5.030445
68164152.0000	2.289526
68214008.0000	2.573093
68263864.0000	2.848196
68313720.0000	3.180541
68363576.0000	2.805707
68413432.0000	3.633324
68463288.0000	4.457092
68513144.0000	40.493431
68563000.0000	17.379929
68612856.0000	16.732407
68662712.0000	5.582839
68712568.0000	3.520481
68762424.0000	4.014302
68812280.0000	6.808276
68862136.0000	4.801223
68911992.0000	6.239305
68961848.0000	29.179836
69011704.0000	2.243521
69061560.0000	2.645444
69111416.0000	5.614923
69161272.0000	5.498312
69211128.0000	2.984558
69260984.0000	2.606424
69310840.0000	2.994107
69360696.0000	1.634217
69410552.0000	2.104143
69460408.0000	43.632103
69510264.0000	3.527597
69560120.0000	1.664066
69609976.0000	6.335084
69659832.0000	5.158247
69709688.0000	2.879930
69759544.0000	2.988596
69809400.0000	5.066607
69859256.0000	1.505421
69909112.0000	7.772047
69958968.0000	3.203916
70008824.0000	3.726958
70058680.0000	2.106162
70108536.0000	2.459178
70158392.0000	5.424057
70208248.0000	3.993213
70258104.0000	7.529914
70307960.0000	2.816158
70357816.0000	1.346624
70407672.0000	12.099550
70457528.0000	2.002224
70507384.0000	12.673121
70557240.0000	3.318668
70607096.0000	6.048383
70656952.0000	2.811247
70706808.0000	1.714777
70756664.0000	3.651967
70806520.0000	12.153326
70856376.0000	4.561222
70906232.0000	3.715621
70956088.0000	7.152453
71005944.0000	5.858358
71055800.0000	3.912120
71105656.0000	2.541187
71155512.0000	7.896700
71205368.0000	2.149418
71255224.0000	7.477854
71305080.0000	1.610651
71354936.0000	16.835114
71404792.0000	5.812660
71454648.0000	2.182191
71504504.0000	5.909281
71554360.0000	2.198888
71604216.0000	1.534352
71654072.0000	3.025891
71703928.0000	2.051726
71753784.0000	2.208964
71803640.0000	3.921093
71853496.0000	3.265625
71903352.0000	1.663047
71953208.0000	9.668534
72003064.0000	7.788356
72052920.0000	3.432070
72102776.0000	2.590956
72152632.0000	2.500342
72202488.0000	2.948993
72252344.0000	4.207454
72302200.0000	4.354643
72352056.0000	2.655797
72401912.0000	2.766779
72451768.0000	2.173959
72501624.0000	6.513456
72551480.0000	6.745119
72601336.0000	3.204178
72651192.0000	3.489525
72701048.0000	408.043091
72750904.0000	3.173906
72800760.0000	2.545568
72850616.0000	20.737650
72900472.0000	2.011353
72950328.0000	3.828492
73000184.0000	2.132523
73050040.0000	5.997971
73099896.0000	1.979972
73149752.0000	31.788616
73199608.0000	2.290966
73249464.0000	2.127444
73299320.0000	4.460995
73349176.0000	1.384485
73399032.0000	10.681210
73448888.0000	1.671503
73498744.0000	2.725243
73548600.0000	1.525550
73598456.0000	2.450892
73648312.0000	59.880207
73698168.0000	171.329727
73748024.0000	1.661736
73797880.0000	2.143564
73847736.0000	1.908616
73897592.0000	1.956957
73947448.0000	89.775887
73997304.0000	2.887295
74047160.0000	3.241589
74097016.0000	2.342566
74146872.0000	7.636450
74196728.0000	5.204500
74246584.0000	49.972527
74296440.0000	3.120222
74346296.0000	4.982468
74396152.0000	1.736593
74446008.0000	3.191850
74495864.0000	8.027569
74545720.0000	2.108045
74595576.0000	2.540033
74645432.0000	4.412665
74695288.0000	4.546147
74745144.0000	3.383387
74795000.0000	2.401660
74844856.0000	3.152880
74894712.0000	2.912369
74944568.0000	2.789259
74994424.0000	5.811443
75044280.0000	3.264737
75094136.0000	2.735054
75143992.0000	7.524646
75193848.0000	3.192413
75243704.0000	2.911195
75293560.0000	8.122761
75343416.0000	2.527653
75393272.0000	2.825828
75443128.0000	3.003968
75492984.0000	2.186486
75542840.0000	1.879735
75592696.0000	5.682819
75642552.0000	2.267722
75692408.0000	9.099667
75742264.0000	2.439472
75792120.0000	2.637822
75841976.0000	2.769025
75891832.0000	32.859718
75941688.0000	2.599421
75991544.0000	2.993694
76041400.0000	2.196812
76091256.0000	4.170280
76141112.0000	2.596740
76190968.0000	1.550691
76240824.0000	1.927883
76290680.0000	1.731224
76340536.0000	1.839814
76390392.0000	2.045637
76440248.0000	9.673532
76490104.0000	5.834326
76539960.0000	3.388360
76589816.0000	5.537122
76639672.0000	2.854645
76689528.0000	4.989972
76739384.0000	7.463670
76789240.0000	8.279201
76839096.0000	2.591756
76888952.0000	10.862985
76938808.0000	5.993608
76988664.0000	3.341117
77038520.0000	5.525796
77088376.0000	15.550551
77138232.0000	8.328031
77188088.0000	7.892895
77237944.0000	6.513918
77287800.0000	5.155239
77337656.0000	6.055234
77387512.0000	4.369730
77437368.0000	4.105243
77487224.0000	2.161030
77537080.0000	8.015155
77586936.0000	3.960099
77636792.0000	1.822137
77686648.0000	3.228701
77736504.0000	2.396984
77786360.0000	2.327868
77836216.0000	3.367573
77886072.0000	3.938491
77935928.0000	12.699048
77985784.0000	22.183962
78035640.0000	2.306071
78085496.0000	2.128999
78135352.0000	1.928439
78185208.0000	54.485165
78235064.0000	4.322403
78284920.0000	2.277629
78334776.0000	14.765359
78384632.0000	2.473930
78434488.0000	1.842269
78484344.0000	2.263335
78534200.0000	3.897484
78584056.0000	3.601709
78633912.0000	5.029640
78683768.0000	4.334584
78733624.0000	3.599197
78783480.0000	1.872141
78833336.0000	5.201909
78883192.0000	9.842604
78933048.0000	3.900384
78982904.0000	8.052093
79032760.0000	4.074413
79082616.0000	7.114244
79132472.0000	3.356342
79182328.0000	8.934664
79232184.0000	6.323218
79282040.0000	4.943234
79331896.0000	1.765788
79381752.0000	2.102719
79431608.0000	1.823122
79481464.0000	7.609627
79531320.0000	4.622255
79581176.0000	7.398583
79631032.0000	5.409864
79680888.0000	4.458258
79730744.0000	1.974913
79780600.0000	1.696723
79830456.0000	2.213497
79880312.0000	4.683342
79930168.0000	1.995444
79980024.0000	2.006611
80029880.0000	4.112318
80079736.0000	2.596076
80129592.0000	17.315924
80179448.0000	1.645147
80229304.0000	3.440431
80279160.0000	47.901615
80329016.0000	4.489666
80378872.0000	1.632199
80428728.0000	5.375087
80478584.0000	2.570037
80528440.0000	8.565866
80578296.0000	1.457632
80628152.0000	17.119749
80678008.0000	23.435610
80727864.0000	10.627663
80777720.0000	20.603703
80827576.0000	5.672884
80877432.0000	7.263093
80927288.0000	3.126072
80977144.0000	2.831124
81027000.0000	2.722032
81076856.0000	6.701394
81126712.0000	4.827284
81176568.0000	2.195823
81226424.0000	8.591614
81276280.0000	2.678850
81326136.0000	5.096171
81375992.0000	13.792812
81425848.0000	2.432214
81475704.0000	7.940339
81525560.0000	3.183153
81575416.0000	2.198791
81625272.0000	1.659591
81675128.0000	3.673747
81724984.0000	2.262969
81774840.0000	7.090335
81824696.0000	3.286256
81874552.0000	5.248880
81924408.0000	3.838528
81974264.0000	4.373912
82024120.0000	19.420877
82073976.0000	2.566310
82123832.0000	13.267061
82173688.0000	1.926374
82223544.0000	3.448581
82273400.0000	2.467884
82323256.0000	9.875028
82373112.0000	3.809917
82422968.0000	1.545350
82472824.0000	1.613348
82522680.0000	7.219480
82572536.0000	6.763463
82622392.0000	3.580829
82672248.0000	12.393738
82722104.0000	4.785194
82771960.0000	25.742235
82821816.0000	6.742934
82871672.0000	8.410805
82921528.0000	2.533833
82971384.0000	7.900329
83021240.0000	2.916087
83071096.0000	4.723121
83120952.0000	7.113294
83170808.0000	2.355621
83220664.0000	2.343026
83270520.0000	4.513847
83320376.0000	3.721274
83370232.0000	2.162849
83420088.0000	1.975592
83469944.0000	32.925259
83519800.0000	4.801478
83569656.0000	6.663010
83619512.0000	3.120531
83669368.0000	5.503164
83719224.0000	3.111367
83769080.0000	1.667653
83818936.0000	2.056487
83868792.0000	4.665844
83918648.0000	11.760971
83968504.0000	2.257977
84018360.0000	3.674731
84068216.0000	6.161014
84118072.0000	2.819197
84167928.0000	5.932977
84217784.0000	2.991462
84267640.0000	3.432479
84317496.0000	8.923929
84367352.0000	1.456025
84417208.0000	1.496036
84467064.0000	2.048505
84516920.0000	2.413868
84566776.0000	17.015472
84616632.0000	9.700134
84666488.0000	3.871545
84716344.0000	2.763557
84766200.0000	4.409077
84816056.0000	4.067125
84865912.0000	4.939328
84915768.0000	7.531791
84965624.0000	3.624684
85015480.0000	1.590447
85065336.0000	1.900271
85115192.0000	2.138080
85165048.0000	1.993324
85214904.0000	7.126858
85264760.0000	3.245228
85314616.0000	19.952030
85364472.0000	5.378242
85414328.0000	9.392316
85464184.0000	2.134442
85514040.0000	2.383217
85563896.0000	5.963579
85613752.0000	2.517853
85663608.0000	5.687644
85713464.0000	2.727650
85763320.0000	3.871535
85813176.0000	3.446476
85863032.0000	1.490502
85912888.0000	2.423035
85962744.0000	4.667904
86012600.0000	6.678059
86062456.0000	2.536120
86112312.0000	1.411731
86162168.0000	3.395314
86212024.0000	1.847341
86261880.0000	3.595562
86311736.0000	1.924377
86361592.0000	3.213648
86411448.0000	5.305603
86461304.0000	5.874669
86511160.0000	2.794771
86561016.0000	5.984258
86610872.0000	1.869152
86660728.0000	2.924753
86710584.0000	4.775044
86760440.0000	7.570003
86810296.0000	24.602476
86860152.0000	1.936665
86910008.0000	11.866952
86959864.0000	12.144200
87009720.0000	4.837450
87059576.0000	4.627048
87109432.0000	2.129098
87159288.0000	3.446686
87209144.0000	2.500429
87259000.0000	1.791459
87308856.0000	3.569547
87358712.0000	4.624440
87408568.0000	2.786461
87458424.0000	1.653834
87508280.0000	1.560670
87558136.0000	4.682279
87607992.0000	4.436149
87657848.0000	18.881117
87707704.0000	4.561403
87757560.0000	8.516233
87807416.0000	13.279560
87857272.0000	3.747183
87907128.0000	4.025657
87956984.0000	5.168355
88006840.0000	3.736896
88056696.0000	6.318129
88106552.0000	3.160394
88156408.0000	2.291687
88206264.0000	15.277918
88256120.0000	6.277985
88305976.0000	3.797144
88355832.0000	22.486362
88405688.0000	5.731530
88455544.0000	19.792206
88505400.0000	1.604215
88555256.0000	42.586094
88605112.0000	8.056802
88654968.0000	7.402627
88704824.0000	2.650309
88754680.0000	2.985106
88804536.0000	1.559272
88854392.0000	5.880861
88904248.0000	2.584425
88954104.0000	14.502407
89003960.0000	3.027578
89053816.0000	1.789623
89103672.0000	2.140153
89153528.0000	3.752128
89203384.0000	1.726376
89253240.0000	21.210140
89303096.0000	4.144290
89352952.0000	5.237008
89402808.0000	2.654543
89452664.0000	42.405823
89502520.0000	2.132724
89552376.0000	2.543418
89602232.0000	1.596251
89652088.0000	1.780792
89701944.0000	5.788638
89751800.0000	5.650845
89801656.0000	4.589555
89851512.0000	1.977087
89901368.0000	28.450970
89951224.0000	3.377014
90001080.0000	2.599996
90050936.0000	10.778010
90100792.0000	3.463711
90150648.0000	297.511810
90200504.0000	2.317594
90250360.0000	1.898974
90300216.0000	21.622540
90350072.0000	3.606570
90399928.0000	12.121061
90449784.0000	3.190986
90499640.0000	5.744308
90549496.0000	11.445908
90599352.0000	30.979298
90649208.0000	3.609022
90699064.0000	7.542181
90748920.0000	7.448429
90798776.0000	2.686078
90848632.0000	3.456128
90898488.0000	2.641032
90948344.0000	1.947230
90998200.0000	1.858524
91048056.0000	1.651278
91097912.0000	4.547192
91147768.0000	1.929435
91197624.0000	3.684292
91247480.0000	6.606380
91297336.0000	7.617573
91347192.0000	4.821059
91397048.0000	1.447500
91446904.0000	13.247466
91496760.0000	13.056982
91546616.0000	4.907811
91596472.0000	3.048031
91646328.0000	2.047439
91696184.0000	5.206069
91746040.0000	2.167096
91795896.0000	3.773843
91845752.0000	7.533391
91895608.0000	5.441291
91945464.0000	3.303053
91995320.0000	3.708429
92045176.0000	4.736669
92095032.0000	4.155142
92144888.0000	4.190978
92194744.0000	4.164878
92244600.0000	4.863330
92294456.0000	2.078825
92344312.0000	4.304519
92394168.0000	1.845413
92444024.0000	1.554537
92493880.0000	1.890665
92543736.0000	48.561195
92593592.0000	6.944698
92643448.0000	2.635490
92693304.0000	2.872915
92743160.0000	2.145805
92793016.0000	3.497508
92842872.0000	2.058461
92892728.0000	2.859591
92942584.0000	323.620880
92992440.0000	1.839347
93042296.0000	1.526227
93092152.0000	20.801689
93142008.0000	2.346518
93191864.0000	2.064778
93241720.0000	5.254409
93291576.0000	13.705488
93341432.0000	1.831583
93391288.0000	1.649714
93441144.0000	18.074064
93491000.0000	2.383034
93540856.0000	8.017078
93590712.0000	3.186498
93640568.0000	10.610189
93690424.0000	2.705907
93740280.0000	90.111565
93790136.0000	1.470490
93839992.0000	1.560122
93889848.0000	3.037506
93939704.0000	1.510470
93989560.0000	3.552908
94039416.0000	4.776673
94089272.0000	2.180706
94139128.0000	11.204849
94188984.0000	65.467400
94238840.0000	1.535265
94288696.0000	1.756787
94338552.0000	2.877900
94388408.0000	2.487306
94438264.0000	3.401760
94488120.0000	7.201421
94537976.0000	17.113047
94587832.0000	2.750493
94637688.0000	2.646148
94687544.0000	8.197584
94737400.0000	1.378285
94787256.0000	1.597031
94837112.0000	1.748280
94886968.0000	4.010837
94936824.0000	1.847242
94986680.0000	8.986554
95036536.0000	1.945167
95086392.0000	10.970342
95136248.0000	4.351810
95186104.0000	3.112249
95235960.0000	4.468042
95285816.0000	2.414290
95335672.0000	8.108914
95385528.0000	2.896853
95435384.0000	2.609265
95485240.0000	3.320586
95535096.0000	2.484664
95584952.0000	8.411032
95634808.0000	1.751155
95684664.0000	5.337668
95734520.0000	15.626491
95784376.0000	2.987515
95834232.0000	5.948648
95884088.0000	3.686788
95933944.0000	2.106207
95983800.0000	1.810408
96033656.0000	3.287806
96083512.0000	2.697386
96133368.0000	3.609428
96183224.0000	2.490420
96233080.0000	31.211142
96282936.0000	1.994363
96332792.0000	2.675456
96382648.0000	2.772865
96432504.0000	3.736797
96482360.0000	2.476608
96532216.0000	1.638063
96582072.0000	4.806805
96631928.0000	2.376463
96681784.0000	3.393942
96731640.0000	2.201414
96781496.0000	1.571799
96831352.0000	13.203162
96881208.0000	7.371393
96931064.0000	24.244091
96980920.0000	5.834717
97030776.0000	5.448491
97080632.0000	2.957751
97130488.0000	1.299303
97180344.0000	1.593974
97230200.0000	11.457073
97280056.0000	3.381934
97329912.0000	6.814955
97379768.0000	3.710536
97429624.0000	2.546666
97479480.0000	19.788992
97529336.0000	2.498014
97579192.0000	4.537970
97629048.0000	1.859117
97678904.0000	3.363356
97728760.0000	6.598065
97778616.0000	4.561187
97828472.0000	2.592815
97878328.0000	5.968114
97928184.0000	10.251884
97978040.0000	1.985711
98027896.0000	11.938509
98077752.0000	9.738707
98127608.0000	2.355465
98177464.0000	58.701672
98227320.0000	5.747516
98277176.0000	35.229191
98327032.0000	2.038170
98376888.0000	1.806040
98426744.0000	3.174151
98476600.0000	2.432622
98526456.0000	2.576091
98576312.0000	3.877990
98626168.0000	1.924807
98676024.0000	2.914297
98725880.0000	29.094357
98775736.0000	3.343659
98825592.0000	5.773399
98875448.0000	1.684724
98925304.0000	16.289835
98975160.0000	2.606479
99025016.0000	2.179853
99074872.0000	1.661400
99124728.0000	2.379606
99174584.0000	4.054161
99224440.0000	2.144268
99274296.0000	2.450254
99324152.0000	7.585979
99374008.0000	2.140747
99423864.0000	35.394768
99473720.0000	1.824973
99523576.0000	5.572023
99573432.0000	3.435480
99623288.0000	2.895860
[truncated: 3,001 more rows]
