# Supplementary material for: Scalable linkage-disequilibrium-based selective sweep detection: a performance guide
Source: Gigascience. 2016 Feb 8;5:7. doi: 10.1186/s13742-016-0114-9 (PMC4746822; doi:10.1186/s13742-016-0114-9)
Supplement: Supplementary file 2 — Human Chromosome 1 OmegaPlus results per population. This file contains the OmegaPlus reports and information files for the analysis of the first chromosome of the human genome per population (26 populations) for DNA data representation. (ZIP 1120 kb) [file 13742_2016_114_MOESM2_ESM.zip › OmegaPlus_pops/OmegaPlus_Report.ITU]

//1
11008.0000	0.000000
60863.8789	8.507714
110719.7578	2.971868
160575.6406	6.183565
210431.5156	7.770432
260287.3906	0.000000
310143.2812	158.976303
359999.1562	0.000000
409855.0312	0.000000
459710.9062	0.000000
509566.7812	0.000000
559422.6875	11.536600
609278.5625	5.886220
659134.4375	5.779171
708990.3125	4.671943
758846.1875	1.793377
808702.0625	4.035634
858557.9375	3.400437
908413.8125	7.398817
958269.6875	3.297107
1008125.5625	12.905385
1057981.5000	3.404747
1107837.3750	20.799513
1157693.2500	2.114120
1207549.1250	5.223027
1257405.0000	7.133312
1307260.8750	26.425619
1357116.7500	3.344161
1406972.6250	3.460464
1456828.5000	2.488619
1506684.3750	10.182751
1556540.2500	3.856729
1606396.1250	12.582691
1656252.0000	105.084854
1706107.8750	2.389679
1755963.7500	6.220924
1805819.6250	2.001705
1855675.5000	1.789539
1905531.3750	16.511330
1955387.2500	5.840236
2005243.1250	8.665627
2055099.0000	1.707875
2104955.0000	6.938694
2154811.0000	16.368620
2204667.0000	3.202371
2254523.0000	7.550512
2304379.0000	8.262967
2354235.0000	4.062843
2404091.0000	10.140360
2453947.0000	3.515747
2503803.0000	2.928782
2553659.0000	1.758887
2603515.0000	8.353845
2653371.0000	22.992247
2703227.0000	2.186970
2753083.0000	6.866742
2802939.0000	4.049203
2852795.0000	3.461410
2902651.0000	10.097397
2952507.0000	2.175482
3002363.0000	8.099023
3052219.0000	5.362147
3102075.0000	9.076793
3151931.0000	6.182270
3201787.0000	4.509685
3251643.0000	3.750867
3301499.0000	4.840011
3351355.0000	4.982625
3401211.0000	3.652071
3451067.0000	4.756664
3500923.0000	3.127122
3550779.0000	4.232877
3600635.0000	4.794545
3650491.0000	4.923810
3700347.0000	3.628385
3750203.0000	1.655493
3800059.0000	5.068265
3849915.0000	0.000000
3899771.0000	4.070873
3949627.0000	0.000000
3999483.0000	7.036170
4049339.0000	3.915277
4099195.0000	4.866298
4149051.0000	8.741536
4198907.0000	2.838745
4248763.0000	4.283020
4298619.0000	9.507178
4348475.0000	5.898769
4398331.0000	3.559929
4448187.0000	1.846833
4498043.0000	5.454317
4547899.0000	3.899326
4597755.0000	3.241091
4647611.0000	3.862105
4697467.0000	3.465846
4747323.0000	5.071063
4797179.0000	4.766613
4847035.0000	16.643482
4896891.0000	6.698960
4946747.0000	4.260244
4996603.0000	6.681519
5046459.0000	3.763975
5096315.0000	7.507846
5146171.0000	4.439634
5196027.0000	3.692195
5245883.0000	3.887261
5295739.0000	4.186392
5345595.0000	5.520883
5395451.0000	5.703538
5445307.0000	12.363962
5495163.0000	3.429475
5545019.0000	5.906912
5594875.0000	3.618369
5644731.0000	6.205529
5694587.0000	3.945242
5744443.0000	6.691341
5794299.0000	2.777291
5844155.0000	4.115508
5894011.0000	4.540935
5943867.0000	2.407992
5993723.0000	7.528355
6043579.0000	5.117396
6093435.0000	3.330912
6143291.0000	6.655254
6193147.0000	4.428658
6243003.0000	3.670785
6292859.0000	4.348936
6342715.0000	3.300938
6392571.0000	1.838353
6442427.0000	2.394438
6492283.0000	2.803840
6542139.0000	9.392159
6591995.0000	1.686643
6641851.0000	47.178078
6691707.0000	3.994858
6741563.0000	20.685608
6791419.0000	5.025690
6841275.0000	2.478058
6891131.0000	1.505570
6940987.0000	61.330437
6990843.0000	4.378879
7040699.0000	3.159510
7090555.0000	1.873199
7140411.0000	4.100925
7190267.0000	3.626925
7240123.0000	7.509710
7289979.0000	1.919270
7339835.0000	6.187961
7389691.0000	5.845091
7439547.0000	6.395215
7489403.0000	19.099390
7539259.0000	2.529415
7589115.0000	25.240166
7638971.0000	6.308084
7688827.0000	4.020750
7738683.0000	3.059879
7788539.0000	14.739279
7838395.0000	1.836495
7888251.0000	2.708999
7938107.0000	3.404256
7987963.0000	3.018694
8037819.0000	1.808604
8087675.0000	26.668133
8137531.0000	15.384014
8187387.0000	5.201594
8237243.0000	5.181201
8287099.0000	3.333219
8336955.0000	4.837863
8386811.0000	3.002048
8436667.0000	6.982820
8486523.0000	1.557697
8536379.0000	1.431362
8586235.0000	2.168132
8636091.0000	8.265254
8685947.0000	2.017364
8735803.0000	1.789274
8785659.0000	11.818265
8835515.0000	1.515260
8885371.0000	2.525652
8935227.0000	9.356570
8985083.0000	31.450653
9034939.0000	4.911016
9084795.0000	4.823403
9134651.0000	2.405010
9184507.0000	4.047199
9234363.0000	8.750096
9284219.0000	5.882575
9334075.0000	3.750145
9383931.0000	7.714398
9433787.0000	9.871334
9483643.0000	3.283295
9533499.0000	14.927127
9583355.0000	3.806662
9633211.0000	10.119802
9683067.0000	4.561629
9732923.0000	2.843298
9782779.0000	7.057612
9832635.0000	66.386093
9882491.0000	2.855329
9932347.0000	7.875220
9982203.0000	3.535233
10032059.0000	11.411847
10081915.0000	3.882354
10131771.0000	7.083971
10181627.0000	4.326171
10231483.0000	122.055916
10281339.0000	1.808177
10331195.0000	1.833756
10381051.0000	5.852348
10430907.0000	1.709034
10480763.0000	5.808245
10530619.0000	6.110881
10580475.0000	2.666331
10630331.0000	2.946968
10680187.0000	7.896447
10730043.0000	1.950409
10779899.0000	3.786541
10829755.0000	7.332899
10879611.0000	4.813551
10929467.0000	8.024154
10979323.0000	4.764804
11029179.0000	17.010212
11079035.0000	3.394798
11128891.0000	1.931661
11178747.0000	2.362180
11228603.0000	1.273297
11278459.0000	1.527548
11328315.0000	3.211602
11378171.0000	4.429133
11428027.0000	7.686237
11477883.0000	2.965802
11527739.0000	2.896683
11577595.0000	6.104813
11627451.0000	2.546628
11677307.0000	3.005955
11727163.0000	5.267413
11777019.0000	8.045565
11826875.0000	8.355518
11876731.0000	3.775045
11926587.0000	3.461293
11976443.0000	2.592271
12026299.0000	2.697058
12076155.0000	8.814109
12126011.0000	5.569926
12175867.0000	7.303712
12225723.0000	3.230989
12275579.0000	12.982639
12325435.0000	2.307480
12375291.0000	2.180555
12425147.0000	10.501672
12475003.0000	7.210940
12524859.0000	12.991120
12574715.0000	2.963418
12624571.0000	2.933462
12674427.0000	8.294869
12724283.0000	2.698501
12774139.0000	14.421333
12823995.0000	5.050809
12873851.0000	26.319214
12923707.0000	4.609651
12973563.0000	4.321903
13023419.0000	11.949139
13073275.0000	52.171215
13123131.0000	13.088577
13172987.0000	4.090740
13222843.0000	0.000000
13272699.0000	3.621457
13322555.0000	0.000000
13372411.0000	4.652565
13422267.0000	4.110515
13472123.0000	82.998657
13521979.0000	713.450317
13571835.0000	168.040115
13621691.0000	136.748688
13671547.0000	7.916461
13721403.0000	12.613006
13771259.0000	21.521248
13821115.0000	7.441048
13870971.0000	4.814039
13920827.0000	9.455453
13970683.0000	2.748034
14020539.0000	6.240694
14070395.0000	2.507161
14120251.0000	4.887381
14170107.0000	14.840708
14219963.0000	5.503586
14269819.0000	2.925698
14319675.0000	2.715246
14369531.0000	6.393934
14419387.0000	4.111028
14469243.0000	25.748186
14519099.0000	10.316916
14568955.0000	5.491230
14618811.0000	4.325732
14668667.0000	3.638834
14718523.0000	5.713861
14768379.0000	3.998846
14818235.0000	5.975959
14868091.0000	7.211934
14917947.0000	3.864142
14967803.0000	3.080698
15017659.0000	4.865479
15067515.0000	4.173185
15117371.0000	4.232042
15167227.0000	4.196264
15217083.0000	5.978645
15266939.0000	3.683865
15316795.0000	5.751096
15366651.0000	6.070498
15416507.0000	10.696860
15466363.0000	6.302309
15516219.0000	2.537140
15566075.0000	11.400460
15615931.0000	6.500071
15665787.0000	6.485387
15715643.0000	3.611557
15765499.0000	9.366310
15815355.0000	3.461450
15865211.0000	1.677383
15915067.0000	4.744261
15964923.0000	2.310446
16014779.0000	2.745047
16064635.0000	165.427841
16114491.0000	10.902697
16164347.0000	2.670243
16214203.0000	2.624287
16264059.0000	2.607184
16313915.0000	1.859144
16363771.0000	3.025078
16413627.0000	5.983078
16463483.0000	8.793497
16513339.0000	3.805572
16563195.0000	2.434521
16613051.0000	1.977063
16662907.0000	1.718792
16712763.0000	2.288568
16762619.0000	3.122971
16812474.0000	2.184264
16862330.0000	2.764069
16912186.0000	7.292750
16962042.0000	1.895567
17011898.0000	5.176801
17061754.0000	5.665839
17111610.0000	18.290548
17161466.0000	13.505342
17211322.0000	2.184588
17261178.0000	2.101522
17311034.0000	4.863922
17360890.0000	3.505847
17410746.0000	15.197098
17460602.0000	12.728722
17510458.0000	2.476850
17560314.0000	10.229622
17610170.0000	3.505866
17660026.0000	3.463621
17709882.0000	12.627730
17759738.0000	3.661948
17809594.0000	3.351134
17859450.0000	4.871910
17909306.0000	6.887679
17959162.0000	3.878544
18009018.0000	2.849713
18058874.0000	8.074325
18108730.0000	13.445130
18158586.0000	4.961811
18208442.0000	6.036065
18258298.0000	2.786586
18308154.0000	4.786313
18358010.0000	2.665628
18407866.0000	9.722189
18457722.0000	3.627101
18507578.0000	13.427695
18557434.0000	3.966184
18607290.0000	4.139818
18657146.0000	6.561079
18707002.0000	6.337318
18756858.0000	3.229787
18806714.0000	2.909270
18856570.0000	4.267669
18906426.0000	17.306847
18956282.0000	2.481990
19006138.0000	10.333362
19055994.0000	6.081742
19105850.0000	8.880122
19155706.0000	2.601768
19205562.0000	6.540997
19255418.0000	7.246955
19305274.0000	2.418263
19355130.0000	16.048624
19404986.0000	3.918178
19454842.0000	1.883958
19504698.0000	5.485960
19554554.0000	2.941299
19604410.0000	1.983359
19654266.0000	8.737176
19704122.0000	2.223989
19753978.0000	2.735294
19803834.0000	20.520815
19853690.0000	2.393558
19903546.0000	2.254134
19953402.0000	2.036859
20003258.0000	4.792439
20053114.0000	10.891051
20102970.0000	28.537888
20152826.0000	6.477032
20202682.0000	2.142258
20252538.0000	3.747178
20302394.0000	6.499075
20352250.0000	4.275513
20402106.0000	2.225951
20451962.0000	6.956405
20501818.0000	4.692573
20551674.0000	9.450799
20601530.0000	5.741106
20651386.0000	4.840686
20701242.0000	2.384319
20751098.0000	20.644123
20800954.0000	3.416214
20850810.0000	3.660562
20900666.0000	3.520639
20950522.0000	1.888645
21000378.0000	7.261031
21050234.0000	2.538742
21100090.0000	6.986893
21149946.0000	4.146092
21199802.0000	3.109520
21249658.0000	1.823758
21299514.0000	9.724598
21349370.0000	2.432466
21399226.0000	1.667690
21449082.0000	13.301991
21498938.0000	1.504786
21548794.0000	4.830910
21598650.0000	7.917377
21648506.0000	4.023488
21698362.0000	2.389364
21748218.0000	3.672086
21798074.0000	2.349458
21847930.0000	13.079846
21897786.0000	2.085229
21947642.0000	3.366091
21997498.0000	3.585615
22047354.0000	3.764428
22097210.0000	2.451133
22147066.0000	9.176970
22196922.0000	4.025654
22246778.0000	3.887292
22296634.0000	1.941954
22346490.0000	20.090908
22396346.0000	9.299784
22446202.0000	2.044882
22496058.0000	3.743972
22545914.0000	2.285823
22595770.0000	5.463524
22645626.0000	7.038950
22695482.0000	3.243449
22745338.0000	3.877785
22795194.0000	2.543593
22845050.0000	3.168332
22894906.0000	7.359957
22944762.0000	4.446088
22994618.0000	4.281171
23044474.0000	3.297819
23094330.0000	4.975253
23144186.0000	3.088362
23194042.0000	36.071114
23243898.0000	5.270582
23293754.0000	5.004919
23343610.0000	4.934067
23393466.0000	7.114923
23443322.0000	5.534076
23493178.0000	2.752385
23543034.0000	2.352312
23592890.0000	7.403056
23642746.0000	2.135741
23692602.0000	2.507163
23742458.0000	2.409959
23792314.0000	2.333700
23842170.0000	7.037665
23892026.0000	4.013002
23941882.0000	8.330991
23991738.0000	1.881446
24041594.0000	43.823479
24091450.0000	1.762146
24141306.0000	15.247532
24191162.0000	5.386254
24241018.0000	661.175537
24290874.0000	11.262012
24340730.0000	11.783013
24390586.0000	7.653914
24440442.0000	8.103292
24490298.0000	4.777905
24540154.0000	8.622132
24590010.0000	16.427496
24639866.0000	5.586778
24689722.0000	5.833079
24739578.0000	1.856040
24789434.0000	6.448371
24839290.0000	3.057248
24889146.0000	3.998777
24939002.0000	5.474450
24988858.0000	3.401239
25038714.0000	4.172274
25088570.0000	3.843246
25138426.0000	3.212189
25188282.0000	3.566636
25238138.0000	5.276346
25287994.0000	26.133801
25337850.0000	3.483674
25387706.0000	4.068346
25437562.0000	4.083251
25487418.0000	2.853184
25537274.0000	2.727810
25587130.0000	2.102758
25636986.0000	2.119441
25686842.0000	2.398421
25736698.0000	17.788391
25786554.0000	1.284348
25836410.0000	3.107575
25886266.0000	11.439978
25936122.0000	2.139917
25985978.0000	2.920086
26035834.0000	12.020699
26085690.0000	5.973206
26135546.0000	3.105214
26185402.0000	8.260396
26235258.0000	3.846878
26285114.0000	3.791336
26334970.0000	3.062212
26384826.0000	7.687395
26434682.0000	1.756548
26484538.0000	10.419176
26534394.0000	3.287323
26584250.0000	3.931120
26634106.0000	1.415609
26683962.0000	2.376406
26733818.0000	4.983672
26783674.0000	2.516346
26833530.0000	99.488594
26883386.0000	9.382637
26933242.0000	3.382402
26983098.0000	11.514131
27032954.0000	16.188852
27082810.0000	3.203072
27132666.0000	4.752152
27182522.0000	12.413383
27232378.0000	3.572817
27282234.0000	25.751896
27332090.0000	9.533285
27381946.0000	15.226412
27431802.0000	25.954119
27481658.0000	86.336014
27531514.0000	8.272691
27581370.0000	3.694711
27631226.0000	24.528496
27681082.0000	3.060133
27730938.0000	11.711676
27780794.0000	1.927652
27830650.0000	18.280663
27880506.0000	2.997914
27930362.0000	70.107895
27980218.0000	8.560053
28030074.0000	4.963247
28079930.0000	2.321878
28129786.0000	294.590424
28179642.0000	9.456633
28229498.0000	2.462591
28279354.0000	9.926841
28329210.0000	3.157471
28379066.0000	3.169823
28428922.0000	5.955301
28478778.0000	6.582026
28528634.0000	2.617332
28578490.0000	1.858916
28628346.0000	11.807411
28678202.0000	4.695195
28728058.0000	1.624621
28777914.0000	6.397902
28827770.0000	1.850022
28877626.0000	2.730729
28927482.0000	8.068137
28977338.0000	3.317130
29027194.0000	2.260374
29077050.0000	7.878357
29126906.0000	4.895331
29176762.0000	4.889670
29226618.0000	18.899731
29276474.0000	2.719659
29326330.0000	102.972847
29376186.0000	9.804643
29426042.0000	2.525007
29475898.0000	2.974634
29525754.0000	3.016967
29575610.0000	3.397148
29625466.0000	3.060815
29675322.0000	4.928520
29725178.0000	5.812398
29775034.0000	5.153250
29824890.0000	5.861457
29874746.0000	13.014153
29924602.0000	0.000000
29974458.0000	3.199855
30024314.0000	0.000000
30074170.0000	2.805702
30124026.0000	2.998493
30173882.0000	7.186175
30223738.0000	2.757609
30273594.0000	5.073394
30323450.0000	3.660475
30373306.0000	3.899507
30423162.0000	3.557830
30473018.0000	3.661338
30522874.0000	5.794676
30572730.0000	3.710214
30622586.0000	4.986450
30672442.0000	5.592903
30722298.0000	2.371017
30772154.0000	15.129763
30822010.0000	2.453571
30871866.0000	21.873161
30921722.0000	6.865867
30971578.0000	4.099206
31021434.0000	6.258809
31071290.0000	2.690543
31121146.0000	7.449831
31171002.0000	4.993581
31220858.0000	15.712609
31270714.0000	5.262196
31320570.0000	3.533454
31370426.0000	5.954648
31420282.0000	5.768855
31470138.0000	8.050790
31519994.0000	1.534961
31569850.0000	10.557989
31619706.0000	2.308717
31669562.0000	4.542513
31719418.0000	2.713120
31769274.0000	1.882330
31819130.0000	2.097370
31868986.0000	3.231304
31918842.0000	2.437412
31968698.0000	4.258296
32018554.0000	5.691857
32068410.0000	16.131351
32118266.0000	3.307532
32168122.0000	9.846559
32217978.0000	1085.391113
32267834.0000	7.646657
32317690.0000	87.739639
32367546.0000	4.751586
32417402.0000	2.583426
32467258.0000	9.742792
32517114.0000	8.584769
32566970.0000	1.948743
32616826.0000	449.872589
32666682.0000	18.893700
32716538.0000	7.190244
32766394.0000	6.203537
32816250.0000	114.207184
32866106.0000	37.792149
32915962.0000	3.862369
32965818.0000	5.149505
33015674.0000	1.540975
33065530.0000	6.446125
33115386.0000	1.560996
33165242.0000	2.635554
33215098.0000	13.813346
33264954.0000	3.427900
33314810.0000	1.450072
33364666.0000	3.319540
33414522.0000	4.762391
33464378.0000	5.071181
33514234.0000	3.751082
33564088.0000	13.786152
33613944.0000	2.037363
33663800.0000	2.813103
33713656.0000	2.515956
33763512.0000	2.744548
33813368.0000	5.056780
33863224.0000	8.208634
33913080.0000	6.069719
33962936.0000	3.036099
34012792.0000	3.189878
34062648.0000	8.767223
34112504.0000	2.586607
34162360.0000	4.631593
34212216.0000	5.990375
34262072.0000	8.312133
34311928.0000	3.812305
34361784.0000	5.463261
34411640.0000	6.891340
34461496.0000	3.652117
34511352.0000	3.735126
34561208.0000	5.237314
34611064.0000	4.284819
34660920.0000	3.824253
34710776.0000	8.480477
34760632.0000	3.096884
34810488.0000	6.829329
34860344.0000	2.230838
34910200.0000	5.055529
34960056.0000	2.858123
35009912.0000	2.484608
35059768.0000	13.756318
35109624.0000	3.147169
35159480.0000	2.458243
35209336.0000	7.337932
35259192.0000	3.614396
35309048.0000	12.192595
35358904.0000	7.514252
35408760.0000	6.393705
35458616.0000	5.135975
35508472.0000	2.123266
35558328.0000	16.791924
35608184.0000	2.773578
35658040.0000	3.595123
35707896.0000	6.708109
35757752.0000	2.795887
35807608.0000	11.576105
35857464.0000	3.681398
35907320.0000	3.171004
35957176.0000	1.529058
36007032.0000	8.258441
36056888.0000	1.488706
36106744.0000	3.546589
36156600.0000	4.290039
36206456.0000	2.462948
36256312.0000	1.269062
36306168.0000	37.021378
36356024.0000	3.844382
36405880.0000	2.699954
36455736.0000	4.021731
36505592.0000	4.415880
36555448.0000	3.224433
36605304.0000	1.859234
36655160.0000	2.956360
36705016.0000	2.215223
36754872.0000	1.288215
36804728.0000	8.209021
36854584.0000	32.448025
36904440.0000	5.697134
36954296.0000	8.680535
37004152.0000	4.431029
37054008.0000	4.918226
37103864.0000	4.091776
37153720.0000	2.859012
37203576.0000	3.123716
37253432.0000	18.834661
37303288.0000	3.988229
37353144.0000	3.182074
37403000.0000	9.975824
37452856.0000	20.009571
37502712.0000	2.840024
37552568.0000	7.553771
37602424.0000	7.145311
37652280.0000	2.021378
37702136.0000	9.316059
37751992.0000	2.690528
37801848.0000	3.876032
37851704.0000	4.142955
37901560.0000	3.800199
37951416.0000	22.189775
38001272.0000	7.415368
38051128.0000	1.520045
38100984.0000	4.688203
38150840.0000	4.075974
38200696.0000	6.598386
38250552.0000	2.251016
38300408.0000	1.821423
38350264.0000	2.173185
38400120.0000	3.835751
38449976.0000	3.317390
38499832.0000	5.949078
38549688.0000	3.983701
38599544.0000	6.919877
38649400.0000	9.954406
38699256.0000	4.110502
38749112.0000	3.416595
38798968.0000	3.822539
38848824.0000	2.991213
38898680.0000	10.966820
38948536.0000	10.151464
38998392.0000	3.017271
39048248.0000	9.533409
39098104.0000	26.776140
39147960.0000	6.272444
39197816.0000	3.603033
39247672.0000	4.237919
39297528.0000	26.018562
39347384.0000	1.739536
39397240.0000	3.862450
39447096.0000	5.761791
39496952.0000	2.554326
39546808.0000	13.348621
39596664.0000	166.060318
39646520.0000	7.326300
39696376.0000	1.572380
39746232.0000	3.841832
39796088.0000	4.763916
39845944.0000	1.527111
39895800.0000	1.777831
39945656.0000	1.498809
39995512.0000	4.757293
40045368.0000	1.976561
40095224.0000	8.039202
40145080.0000	2.874040
40194936.0000	5.545118
40244792.0000	2.959680
40294648.0000	3.354625
40344504.0000	1.505784
40394360.0000	3.378575
40444216.0000	13.105836
40494072.0000	2.922633
40543928.0000	3.573610
40593784.0000	1.590069
40643640.0000	45.768372
40693496.0000	4.713437
40743352.0000	9.406881
40793208.0000	2.303563
40843064.0000	3.699580
40892920.0000	6.465288
40942776.0000	3.909385
40992632.0000	1.465527
41042488.0000	2.154587
41092344.0000	2.504691
41142200.0000	2.712144
41192056.0000	1.440400
41241912.0000	3.746465
41291768.0000	4.964543
41341624.0000	2.851154
41391480.0000	2.620220
41441336.0000	3.045584
41491192.0000	2.251620
41541048.0000	2.865092
41590904.0000	4.217230
41640760.0000	2.909655
41690616.0000	2.098248
41740472.0000	6.611601
41790328.0000	2.336357
41840184.0000	9.221556
41890040.0000	3.984286
41939896.0000	3.054156
41989752.0000	4.340656
42039608.0000	2.582037
42089464.0000	1.835393
42139320.0000	12.576602
42189176.0000	3.885492
42239032.0000	3.620624
42288888.0000	4.316151
42338744.0000	2.058770
42388600.0000	4.358555
42438456.0000	1.621693
42488312.0000	2.009298
42538168.0000	2.426038
42588024.0000	1.888209
42637880.0000	2.849203
42687736.0000	1.480569
42737592.0000	4.021078
42787448.0000	31.180740
42837304.0000	10.848416
42887160.0000	7.231424
42937016.0000	1.677212
42986872.0000	1.412588
43036728.0000	1.525672
43086584.0000	2.750160
43136440.0000	5.887003
43186296.0000	7.015662
43236152.0000	2.134341
43286008.0000	2.683588
43335864.0000	3.676439
43385720.0000	5.218896
43435576.0000	2.097842
43485432.0000	8.971631
43535288.0000	5.300515
43585144.0000	4.498457
43635000.0000	1.851612
43684856.0000	7.081611
43734712.0000	4.386605
43784568.0000	3.302636
43834424.0000	2.440608
43884280.0000	1.434225
43934136.0000	18.569429
43983992.0000	2.560865
44033848.0000	3.041981
44083704.0000	2.563305
44133560.0000	3.507760
44183416.0000	2.319440
44233272.0000	2.427582
44283128.0000	2.454405
44332984.0000	1.811366
44382840.0000	3.379895
44432696.0000	2.609281
44482552.0000	5.614950
44532408.0000	4.472186
44582264.0000	7.354750
44632120.0000	2.323122
44681976.0000	1.983269
44731832.0000	2.456787
44781688.0000	15.507968
44831544.0000	4.190626
44881400.0000	7.131062
44931256.0000	2.484003
44981112.0000	3.447105
45030968.0000	3.752789
45080824.0000	6.811462
45130680.0000	2.447152
45180536.0000	10.095100
45230392.0000	2.240837
45280248.0000	3.077444
45330104.0000	1.975721
45379960.0000	1.557593
45429816.0000	9.039856
45479672.0000	3.145173
45529528.0000	4.357121
45579384.0000	1.780055
45629240.0000	2.018456
45679096.0000	1.182579
45728952.0000	2.809714
45778808.0000	4.539472
45828664.0000	2.338561
45878520.0000	2.249117
45928376.0000	2.063026
45978232.0000	3.630253
46028088.0000	6.468952
46077944.0000	2.960230
46127800.0000	2.456969
46177656.0000	2.017709
46227512.0000	1.276105
46277368.0000	3.006764
46327224.0000	1.979689
46377080.0000	1.700816
46426936.0000	1.971051
46476792.0000	1.744262
46526648.0000	1.618390
46576504.0000	2.556522
46626360.0000	3.185066
46676216.0000	1.695860
46726072.0000	1.860170
46775928.0000	2.759220
46825784.0000	1.679212
46875640.0000	3.070646
46925496.0000	6.876601
46975352.0000	3.223866
47025208.0000	2.239408
47075064.0000	4.536056
47124920.0000	3.482647
47174776.0000	2.341378
47224632.0000	21.620123
47274488.0000	2.775546
47324344.0000	3.096488
47374200.0000	8.300912
47424056.0000	7.557189
47473912.0000	2.691615
47523768.0000	1.907690
47573624.0000	1.376688
47623480.0000	3.284131
47673336.0000	5.464552
47723192.0000	1.759445
47773048.0000	3.359493
47822904.0000	1.924480
47872760.0000	3.676429
47922616.0000	2.087787
47972472.0000	3.815859
48022328.0000	4.103250
48072184.0000	4.963742
48122040.0000	3.541055
48171896.0000	2.383990
48221752.0000	5.740343
48271608.0000	2.405010
48321464.0000	1.748209
48371320.0000	4.051214
48421176.0000	3.147672
48471032.0000	4.586385
48520888.0000	12.341195
48570744.0000	8.683909
48620600.0000	5.265483
48670456.0000	2.171959
48720312.0000	3.939484
48770168.0000	2.364275
48820024.0000	7.948738
48869880.0000	1.594595
48919736.0000	3.658235
48969592.0000	3.435760
49019448.0000	3.400445
49069304.0000	8.211652
49119160.0000	5.508054
49169016.0000	6.445456
49218872.0000	6.277739
49268728.0000	4.961836
49318584.0000	2.204700
49368440.0000	3.257455
49418296.0000	2.216866
49468152.0000	2.116388
49518008.0000	3.168337
49567864.0000	1.724317
49617720.0000	1.701394
49667576.0000	1.712855
49717432.0000	2.270609
49767288.0000	1.500963
49817144.0000	2.345299
49867000.0000	3.026874
49916856.0000	4.419910
49966712.0000	8.056785
50016568.0000	5.390154
50066424.0000	8.123158
50116280.0000	1.620329
50166136.0000	4.208609
50215992.0000	3.076533
50265848.0000	5.974377
50315704.0000	13.096013
50365560.0000	2.904921
50415416.0000	3.264557
50465272.0000	271.575684
50515128.0000	2.028790
50564984.0000	1.431376
50614840.0000	4.152555
50664696.0000	11.026141
50714552.0000	2.194727
50764408.0000	6.819824
50814264.0000	2.693539
50864120.0000	1.850712
50913976.0000	69.182556
50963832.0000	2.372589
51013688.0000	1.282712
51063544.0000	4.915418
51113400.0000	174.758652
51163256.0000	3.654139
51213112.0000	4.665366
51262968.0000	62.521294
51312824.0000	1.996743
51362680.0000	3.025569
51412536.0000	3.348713
51462392.0000	6.253672
51512248.0000	1.867116
51562104.0000	1.968529
51611960.0000	1.908375
51661816.0000	18.401237
51711672.0000	47.623783
51761528.0000	80.577271
51811384.0000	2.778090
51861240.0000	3.219154
51911096.0000	1.617720
51960952.0000	3.346004
52010808.0000	3.773456
52060664.0000	5.249539
52110520.0000	11.014947
52160376.0000	2.055760
52210232.0000	14.458167
52260088.0000	7.537109
52309944.0000	2.899653
52359800.0000	1.629726
52409656.0000	2.123752
52459512.0000	53.535511
52509368.0000	4.325143
52559224.0000	1.849024
52609080.0000	39.118752
52658936.0000	2.139867
52708792.0000	1.734627
52758648.0000	2.225392
52808504.0000	2.266095
52858360.0000	427.942078
52908216.0000	40.914600
52958072.0000	21.288546
53007928.0000	2.962158
53057784.0000	2.026867
53107640.0000	9.890799
53157496.0000	4.282888
53207352.0000	2.301491
53257208.0000	1.891116
53307064.0000	6.626684
53356920.0000	21.899389
53406776.0000	22.108458
53456632.0000	3.454647
53506488.0000	1.807642
53556344.0000	4.650524
53606200.0000	3.494328
53656056.0000	7.163960
53705912.0000	6.044488
53755768.0000	5.334806
53805624.0000	9.856577
53855480.0000	4.662929
53905336.0000	1.913485
53955192.0000	20.687346
54005048.0000	5.022930
54054904.0000	2.562454
54104760.0000	3.487413
54154616.0000	4.844058
54204472.0000	4.186563
54254328.0000	5.449314
54304184.0000	5.465769
54354040.0000	3.007620
54403896.0000	3.646631
54453752.0000	3.619171
54503608.0000	2.825344
54553464.0000	1.586651
54603320.0000	6.635089
54653176.0000	3.773063
54703032.0000	3.396452
54752888.0000	5.324344
54802744.0000	4.248963
54852600.0000	7.179709
54902456.0000	2.200791
54952312.0000	7.184302
55002168.0000	6.943090
55052024.0000	2.325328
55101880.0000	4.972196
55151736.0000	12.374438
55201592.0000	2.096830
55251448.0000	11.372250
55301304.0000	2.206567
55351160.0000	6.153320
55401016.0000	6.079018
55450872.0000	5.923855
55500728.0000	5.763883
55550584.0000	8.150492
55600440.0000	4.671025
55650296.0000	2.801363
55700152.0000	3.594426
55750008.0000	5.496458
55799864.0000	3.137064
55849720.0000	2.802248
55899576.0000	8.516203
55949432.0000	3.171688
55999288.0000	5.583263
56049144.0000	3.754175
56099000.0000	3.396264
56148856.0000	1.918558
56198712.0000	3.298166
56248568.0000	4.026691
56298424.0000	4.985205
56348280.0000	2.546029
56398136.0000	2.718067
56447992.0000	3.360520
56497848.0000	2.486511
56547704.0000	3.263539
56597560.0000	3.366869
56647416.0000	2.903105
56697272.0000	1.259448
56747128.0000	2.867343
56796984.0000	6.424494
56846840.0000	5.546805
56896696.0000	7.291240
56946552.0000	4.493757
56996408.0000	4.345307
57046264.0000	3.624260
57096120.0000	2.874987
57145976.0000	2.513951
57195832.0000	7.337718
57245688.0000	4.872577
57295544.0000	7.561656
57345400.0000	12.029365
57395256.0000	4.135444
57445112.0000	6.299316
57494968.0000	4.026412
57544824.0000	2.972389
57594680.0000	5.177920
57644536.0000	3.094681
57694392.0000	6.348939
57744248.0000	2.394749
57794104.0000	6.033355
57843960.0000	1.969376
57893816.0000	5.865019
57943672.0000	15.443687
57993528.0000	5.714515
58043384.0000	5.146697
58093240.0000	5.530902
58143096.0000	2.773810
58192952.0000	6.876070
58242808.0000	2.449690
58292664.0000	1.879902
58342520.0000	2.534352
58392376.0000	4.070438
58442232.0000	8.803567
58492088.0000	7.285582
58541944.0000	4.459158
58591800.0000	6.814273
58641656.0000	1.585409
58691512.0000	5.786977
58741368.0000	2.559803
58791224.0000	6.024992
58841080.0000	11.876096
58890936.0000	4.059766
58940792.0000	5.292166
58990648.0000	1.594503
59040504.0000	4.138562
59090360.0000	3.152009
59140216.0000	1.782078
59190072.0000	3.339847
59239928.0000	3.664868
59289784.0000	7.305865
59339640.0000	12.306647
59389496.0000	3.652892
59439352.0000	6.492623
59489208.0000	68.146980
59539064.0000	5.005007
59588920.0000	6.142509
59638776.0000	2.883656
59688632.0000	6.078523
59738488.0000	5.319641
59788344.0000	3.333501
59838200.0000	2.509270
59888056.0000	7.068965
59937912.0000	2.434504
59987768.0000	15.341270
60037624.0000	9.049316
60087480.0000	17.637571
60137336.0000	3.721380
60187192.0000	5.898422
60237048.0000	5.765778
60286904.0000	63.141697
60336760.0000	120.330269
60386616.0000	6.096685
60436472.0000	14.326430
60486328.0000	5.088503
60536184.0000	3.509059
60586040.0000	2.117243
60635896.0000	2.565993
60685752.0000	2.569977
60735608.0000	8.540804
60785464.0000	3.652010
60835320.0000	2.535716
60885176.0000	6.441196
60935032.0000	2.296788
60984888.0000	3.084349
61034744.0000	1.796416
61084600.0000	2.865566
61134456.0000	5.817214
61184312.0000	8.733556
61234168.0000	3.789445
61284024.0000	2.866757
61333880.0000	2.792233
61383736.0000	3.485064
61433592.0000	3.640970
61483448.0000	2.695676
61533304.0000	5.774324
61583160.0000	3.147666
61633016.0000	11.237164
61682872.0000	4.341921
61732728.0000	5.702848
61782584.0000	3.710251
61832440.0000	5.664801
61882296.0000	4.091309
61932152.0000	6.102692
61982008.0000	8.875904
62031864.0000	6.137099
62081720.0000	3.565406
62131576.0000	5.150872
62181432.0000	2.029206
62231288.0000	8.530230
62281144.0000	4.224635
62331000.0000	4.637584
62380856.0000	9.101510
62430712.0000	5.078502
62480568.0000	9.975089
62530424.0000	5.520764
62580280.0000	5.136816
62630136.0000	4.597504
62679992.0000	2.390434
62729848.0000	8.287042
62779704.0000	32.120781
62829560.0000	14.384255
62879416.0000	7.363120
62929272.0000	1.823296
62979128.0000	17.877886
63028984.0000	1.851725
63078840.0000	15.206787
63128696.0000	1.863911
63178552.0000	3.335335
63228408.0000	3.249840
63278264.0000	1.651484
63328120.0000	1.744110
63377976.0000	10.573315
63427832.0000	5.966251
63477688.0000	3.835984
63527544.0000	4.774248
63577400.0000	4.597610
63627256.0000	7.240885
63677112.0000	3.232562
63726968.0000	2.473634
63776824.0000	3.530330
63826680.0000	4.108083
63876536.0000	1.714833
63926392.0000	2.894121
63976248.0000	5.759211
64026104.0000	3.397200
64075960.0000	5.239904
64125816.0000	5.562036
64175672.0000	6.238268
64225528.0000	2.099072
64275384.0000	6.475703
64325240.0000	4.754982
64375096.0000	4.581502
64424952.0000	3.555300
64474808.0000	14.913767
64524664.0000	10.834920
64574520.0000	4.166866
64624376.0000	3.634652
64674232.0000	2.679808
64724088.0000	2.136214
64773944.0000	1.761930
64823800.0000	7.335869
64873656.0000	8.662168
64923512.0000	4.809714
64973368.0000	2.476026
65023224.0000	4.072554
65073080.0000	2.760951
65122936.0000	15.364184
65172792.0000	4.307338
65222648.0000	1.570669
65272504.0000	3.501916
65322360.0000	2.767531
65372216.0000	4.770045
65422072.0000	2.516241
65471928.0000	3.301454
65521784.0000	3.973751
65571640.0000	5.881877
65621496.0000	11.410332
65671352.0000	6.139915
65721208.0000	3.058548
65771064.0000	5.320415
65820920.0000	8.538129
65870776.0000	5.044404
65920632.0000	2.900797
65970488.0000	2.424128
66020344.0000	4.084480
66070200.0000	4.169932
66120056.0000	1.899771
66169912.0000	8.298618
66219768.0000	5.713477
66269624.0000	3.425037
66319480.0000	3.203207
66369336.0000	3.444048
66419192.0000	2.971425
66469048.0000	2.064288
66518904.0000	3.315266
66568760.0000	2.971735
66618616.0000	4.517225
66668472.0000	1.768228
66718328.0000	4.434843
66768184.0000	4.583997
66818040.0000	3.243234
66867896.0000	6.974495
66917752.0000	3.138569
66967608.0000	3.438480
67017464.0000	5.126641
67067320.0000	1.835512
67117176.0000	4.090315
67167032.0000	1.979034
67216888.0000	6.696055
67266744.0000	4.182090
67316600.0000	10.415371
67366456.0000	9.149662
67416312.0000	33.382919
67466168.0000	2.567757
67516024.0000	3.759583
67565880.0000	2.403314
67615736.0000	3.311690
67665592.0000	2.279735
67715448.0000	5.428263
67765304.0000	11.485958
67815160.0000	2.104854
67865016.0000	12.844135
67914872.0000	4.497231
67964728.0000	2.798767
68014584.0000	4.947856
68064440.0000	3.420618
68114296.0000	6.592914
68164152.0000	2.501703
68214008.0000	2.913565
68263864.0000	3.928730
68313720.0000	11.224972
68363576.0000	2.540798
68413432.0000	25.448967
68463288.0000	5.310843
68513144.0000	575.986267
68563000.0000	22.684383
68612856.0000	5.617836
68662712.0000	5.768047
68712568.0000	2.682824
68762424.0000	14.982615
68812280.0000	6.107803
68862136.0000	3.008121
68911992.0000	8.673811
68961848.0000	2.178755
69011704.0000	2.567769
69061560.0000	3.904414
69111416.0000	2.429426
69161272.0000	4.923991
69211128.0000	2.237843
69260984.0000	3.262661
69310840.0000	9.240499
69360696.0000	1.670404
69410552.0000	1.832437
69460408.0000	15.209022
69510264.0000	4.342078
69560120.0000	1.736675
69609976.0000	2.244887
69659832.0000	4.425206
69709688.0000	2.384407
69759544.0000	2.219259
69809400.0000	7.050568
69859256.0000	1.437528
69909112.0000	6.182064
69958968.0000	3.328171
70008824.0000	3.550878
70058680.0000	1.837385
70108536.0000	2.091313
70158392.0000	3.106029
70208248.0000	4.281356
70258104.0000	6.984843
70307960.0000	2.817857
70357816.0000	2.329350
70407672.0000	27.789034
70457528.0000	2.039314
70507384.0000	7.467734
70557240.0000	3.809456
70607096.0000	2.803108
70656952.0000	2.488778
70706808.0000	2.065568
70756664.0000	2.630516
70806520.0000	10.619770
70856376.0000	2.546743
70906232.0000	8.266423
70956088.0000	6.579958
71005944.0000	4.895033
71055800.0000	3.693247
71105656.0000	23.550926
71155512.0000	6.581185
71205368.0000	2.474433
71255224.0000	16.063335
71305080.0000	1.657672
71354936.0000	235.365112
71404792.0000	4.241507
71454648.0000	2.370316
71504504.0000	7.557576
71554360.0000	1.961248
71604216.0000	1.405925
71654072.0000	4.685578
71703928.0000	1.904444
71753784.0000	1.970405
71803640.0000	4.090681
71853496.0000	3.951949
71903352.0000	1.565041
71953208.0000	9.055507
72003064.0000	3.775912
72052920.0000	8.781587
72102776.0000	6.737895
72152632.0000	2.237038
72202488.0000	3.662259
72252344.0000	8.750691
72302200.0000	3.581494
72352056.0000	5.015708
72401912.0000	3.220838
72451768.0000	2.397949
72501624.0000	4.960338
72551480.0000	5.273568
72601336.0000	3.092612
72651192.0000	1.300445
72701048.0000	22.138485
72750904.0000	2.799190
72800760.0000	5.768985
72850616.0000	2.946523
72900472.0000	2.003073
72950328.0000	4.564173
73000184.0000	4.299032
73050040.0000	4.934758
73099896.0000	1.774338
73149752.0000	15.518435
73199608.0000	2.195547
73249464.0000	2.503105
73299320.0000	12.045878
73349176.0000	1.303029
73399032.0000	3.799273
73448888.0000	2.581419
73498744.0000	1.666679
73548600.0000	1.556304
73598456.0000	2.170705
73648312.0000	46.480583
73698168.0000	19.210136
73748024.0000	2.494047
73797880.0000	2.067684
73847736.0000	3.258409
73897592.0000	2.011574
73947448.0000	7.111535
73997304.0000	3.719978
74047160.0000	1.934365
74097016.0000	6.207319
74146872.0000	4.345313
74196728.0000	6.724184
74246584.0000	14.691010
74296440.0000	3.455776
74346296.0000	3.387177
74396152.0000	1.569141
74446008.0000	2.625271
74495864.0000	3.893892
74545720.0000	2.517474
74595576.0000	2.970323
74645432.0000	2.904981
74695288.0000	3.411262
74745144.0000	2.338014
74795000.0000	5.613597
74844856.0000	7.839300
74894712.0000	2.969642
74944568.0000	3.641534
74994424.0000	3.272875
75044280.0000	2.587563
75094136.0000	2.492854
75143992.0000	5.859515
75193848.0000	2.599902
75243704.0000	3.496819
75293560.0000	8.260913
75343416.0000	2.094356
75393272.0000	3.501567
75443128.0000	2.626446
75492984.0000	2.245989
75542840.0000	5.867766
75592696.0000	10.560231
75642552.0000	2.300922
75692408.0000	10.221906
75742264.0000	2.619677
75792120.0000	2.501174
75841976.0000	2.592152
75891832.0000	5.247091
75941688.0000	4.013362
75991544.0000	4.181412
76041400.0000	3.585004
76091256.0000	4.700495
76141112.0000	2.573232
76190968.0000	1.375599
76240824.0000	1.515918
76290680.0000	1.783389
76340536.0000	1.689715
76390392.0000	3.324047
76440248.0000	2.174547
76490104.0000	3.850221
76539960.0000	16.965912
76589816.0000	5.621502
76639672.0000	2.751119
76689528.0000	5.938877
76739384.0000	5.138444
76789240.0000	7.456610
76839096.0000	2.250156
76888952.0000	4.321571
76938808.0000	4.040777
76988664.0000	3.519004
77038520.0000	4.402823
77088376.0000	7.111149
77138232.0000	3.173591
77188088.0000	4.988167
77237944.0000	4.510471
77287800.0000	5.552187
77337656.0000	9.644964
77387512.0000	3.571719
77437368.0000	4.444230
77487224.0000	3.152440
77537080.0000	6.189653
77586936.0000	1.665179
77636792.0000	1.342221
77686648.0000	2.907181
77736504.0000	3.024236
77786360.0000	1.918193
77836216.0000	13.531620
77886072.0000	2.973914
77935928.0000	8.122902
77985784.0000	8.174338
78035640.0000	1.475143
78085496.0000	2.233611
78135352.0000	1.143912
78185208.0000	2.218660
78235064.0000	1.253706
78284920.0000	2.970396
78334776.0000	2.386919
78384632.0000	1.962813
78434488.0000	1.870220
78484344.0000	1.883594
78534200.0000	2.523184
78584056.0000	2.855106
78633912.0000	1.772192
78683768.0000	3.354547
78733624.0000	3.471043
78783480.0000	9.557823
78833336.0000	4.899181
78883192.0000	9.849194
78933048.0000	3.361080
78982904.0000	3.313241
79032760.0000	4.491575
79082616.0000	8.295824
79132472.0000	3.908090
79182328.0000	4.013155
79232184.0000	9.408388
79282040.0000	4.462700
79331896.0000	1.777783
79381752.0000	3.519271
79431608.0000	1.724730
79481464.0000	4.486217
79531320.0000	3.188137
79581176.0000	7.121529
79631032.0000	2.438516
79680888.0000	3.205098
79730744.0000	3.092697
79780600.0000	1.454867
79830456.0000	3.734916
79880312.0000	4.124328
79930168.0000	1.603954
79980024.0000	1.541962
80029880.0000	2.977207
80079736.0000	2.362075
80129592.0000	10.659015
80179448.0000	6.921930
80229304.0000	3.488206
80279160.0000	12.981647
80329016.0000	4.310048
80378872.0000	1.961270
80428728.0000	3.081728
80478584.0000	1.903550
80528440.0000	8.929225
80578296.0000	1.661332
80628152.0000	5.645946
80678008.0000	29.953196
80727864.0000	11.141116
80777720.0000	21.140127
80827576.0000	5.572411
80877432.0000	9.346880
80927288.0000	8.373252
80977144.0000	2.418417
81027000.0000	2.454608
81076856.0000	4.444251
81126712.0000	3.202688
81176568.0000	2.334680
81226424.0000	20.074364
81276280.0000	3.413365
81326136.0000	3.850907
81375992.0000	7.227929
81425848.0000	2.253544
81475704.0000	8.079797
81525560.0000	2.673573
81575416.0000	2.511450
81625272.0000	2.115702
81675128.0000	3.103315
81724984.0000	2.177391
81774840.0000	4.721898
81824696.0000	2.563981
81874552.0000	4.790170
81924408.0000	3.005771
81974264.0000	5.017257
82024120.0000	21.208921
82073976.0000	3.792588
82123832.0000	8.157785
82173688.0000	2.198331
82223544.0000	4.039366
82273400.0000	3.078035
82323256.0000	3.810732
82373112.0000	3.646362
82422968.0000	1.406564
82472824.0000	1.460035
82522680.0000	5.698298
82572536.0000	5.672879
82622392.0000	2.917556
82672248.0000	3.113425
82722104.0000	4.072154
82771960.0000	27.475859
82821816.0000	3.237281
82871672.0000	5.657362
82921528.0000	2.590966
82971384.0000	4.785194
83021240.0000	2.567085
83071096.0000	6.139812
83120952.0000	7.908152
83170808.0000	3.055691
83220664.0000	2.313884
83270520.0000	4.902467
83320376.0000	3.195381
83370232.0000	2.427560
83420088.0000	55.131668
83469944.0000	10.508661
83519800.0000	2.207870
83569656.0000	2.561959
83619512.0000	4.479120
83669368.0000	4.826704
83719224.0000	4.353954
83769080.0000	1.894148
83818936.0000	1.923249
83868792.0000	5.474073
83918648.0000	4.680237
83968504.0000	3.063069
84018360.0000	5.527230
84068216.0000	5.686509
84118072.0000	3.257472
84167928.0000	4.006237
84217784.0000	2.497186
84267640.0000	2.251414
84317496.0000	5.851538
84367352.0000	2.277520
84417208.0000	2.771045
84467064.0000	2.383679
84516920.0000	2.267624
84566776.0000	7.416312
84616632.0000	4.775862
84666488.0000	4.272529
84716344.0000	2.365742
84766200.0000	4.704071
84816056.0000	3.159590
84865912.0000	4.314644
84915768.0000	3.228680
84965624.0000	6.085795
85015480.0000	1.487715
85065336.0000	2.047578
85115192.0000	2.824125
85165048.0000	2.157370
85214904.0000	4.690161
85264760.0000	3.159302
85314616.0000	3.902586
85364472.0000	4.422251
85414328.0000	14.673717
85464184.0000	1.975316
85514040.0000	2.235906
85563896.0000	3.348692
85613752.0000	17.300991
85663608.0000	3.972118
85713464.0000	2.723500
85763320.0000	2.137512
85813176.0000	3.529245
85863032.0000	1.578511
85912888.0000	2.465162
85962744.0000	4.007908
86012600.0000	66.299034
86062456.0000	2.487257
86112312.0000	1.539926
86162168.0000	1.809757
86212024.0000	2.460692
86261880.0000	4.103810
86311736.0000	2.987446
86361592.0000	3.366950
86411448.0000	5.164513
86461304.0000	4.463041
86511160.0000	2.564922
86561016.0000	7.904936
86610872.0000	3.304225
86660728.0000	2.672187
86710584.0000	3.667735
86760440.0000	7.481540
86810296.0000	11.151934
86860152.0000	2.745722
86910008.0000	5.473180
86959864.0000	5.895577
87009720.0000	4.424315
87059576.0000	3.545789
87109432.0000	3.833598
87159288.0000	2.609224
87209144.0000	3.069880
87259000.0000	2.181334
87308856.0000	3.811162
87358712.0000	4.358209
87408568.0000	1.178409
87458424.0000	1.508443
87508280.0000	1.564877
87558136.0000	3.487330
87607992.0000	4.237370
87657848.0000	18.397221
87707704.0000	3.711641
87757560.0000	11.531580
87807416.0000	7.123094
87857272.0000	4.177760
87907128.0000	2.938300
87956984.0000	4.469457
88006840.0000	3.875384
88056696.0000	4.504555
88106552.0000	2.607558
88156408.0000	3.798016
88206264.0000	9.451894
88256120.0000	4.557525
88305976.0000	4.921821
88355832.0000	4.822850
88405688.0000	5.271895
88455544.0000	20.635065
88505400.0000	2.120711
88555256.0000	45.069813
88605112.0000	5.890855
88654968.0000	12.558587
88704824.0000	2.179357
88754680.0000	4.369897
88804536.0000	1.885787
88854392.0000	5.001508
88904248.0000	3.552938
88954104.0000	8.337877
89003960.0000	3.797623
89053816.0000	1.852080
89103672.0000	2.767272
89153528.0000	2.164531
89203384.0000	1.652921
89253240.0000	313.486359
89303096.0000	4.233064
89352952.0000	7.678480
89402808.0000	6.830844
89452664.0000	67.139091
89502520.0000	2.681807
89552376.0000	3.667863
89602232.0000	1.503729
89652088.0000	1.610209
89701944.0000	3.699406
89751800.0000	9.417748
89801656.0000	8.622353
89851512.0000	2.864114
89901368.0000	3.313279
89951224.0000	2.813850
90001080.0000	3.252221
90050936.0000	4.270859
90100792.0000	3.355150
90150648.0000	114.666206
90200504.0000	2.402765
90250360.0000	1.780397
90300216.0000	8.578247
90350072.0000	3.353803
90399928.0000	24.653839
90449784.0000	4.541527
90499640.0000	22.431776
90549496.0000	17.040710
90599352.0000	14.054070
90649208.0000	5.180660
90699064.0000	3.008483
90748920.0000	8.748717
90798776.0000	2.868325
90848632.0000	16.706121
90898488.0000	3.298559
90948344.0000	3.179483
90998200.0000	2.624403
91048056.0000	2.540506
91097912.0000	4.023522
91147768.0000	2.147190
91197624.0000	5.493629
91247480.0000	4.654371
91297336.0000	3.656259
91347192.0000	3.792884
91397048.0000	2.473757
91446904.0000	1.838739
91496760.0000	18.070044
91546616.0000	3.996580
91596472.0000	4.148583
91646328.0000	1.805455
91696184.0000	4.163547
91746040.0000	1.485374
91795896.0000	5.942156
91845752.0000	72.261581
91895608.0000	4.602948
91945464.0000	3.247261
91995320.0000	3.754241
92045176.0000	5.037912
92095032.0000	3.552804
92144888.0000	4.632575
92194744.0000	3.237587
92244600.0000	3.144145
92294456.0000	2.029248
92344312.0000	2.674355
92394168.0000	2.548066
92444024.0000	1.489975
92493880.0000	2.466033
92543736.0000	9.710717
92593592.0000	4.055456
92643448.0000	1.549821
92693304.0000	55.900917
92743160.0000	2.168401
92793016.0000	2.592353
92842872.0000	1.714467
92892728.0000	1.880513
92942584.0000	4.197086
92992440.0000	7.704489
93042296.0000	1.831591
93092152.0000	10.064219
93142008.0000	1.750296
93191864.0000	2.307703
93241720.0000	2.382880
93291576.0000	6.357873
93341432.0000	2.073874
93391288.0000	1.464240
93441144.0000	3.072098
93491000.0000	2.775510
93540856.0000	6.419906
93590712.0000	1.646391
93640568.0000	2.381742
93690424.0000	2.942747
93740280.0000	1.379723
93790136.0000	2.437826
93839992.0000	1.379864
93889848.0000	4.740666
93939704.0000	1.959316
93989560.0000	2.392218
94039416.0000	2.766887
94089272.0000	3.234303
94139128.0000	4.572433
94188984.0000	25.614246
94238840.0000	1.700965
94288696.0000	1.837848
94338552.0000	2.242807
94388408.0000	3.044182
94438264.0000	3.778340
94488120.0000	7.270658
94537976.0000	52.471436
94587832.0000	2.797045
94637688.0000	2.716340
94687544.0000	3.072520
94737400.0000	2.239865
94787256.0000	4.111342
94837112.0000	1.805909
94886968.0000	5.278984
94936824.0000	4.396912
94986680.0000	5.854586
95036536.0000	1.786491
95086392.0000	8.421704
95136248.0000	3.821512
95186104.0000	4.524455
95235960.0000	4.880853
95285816.0000	1.949095
95335672.0000	6.127011
95385528.0000	2.690928
95435384.0000	4.233800
95485240.0000	4.492445
95535096.0000	4.059557
95584952.0000	3.333840
95634808.0000	5.165964
95684664.0000	4.092650
95734520.0000	5.429494
95784376.0000	2.205488
95834232.0000	4.024803
95884088.0000	2.996520
95933944.0000	1.704592
95983800.0000	2.063013
96033656.0000	3.085685
96083512.0000	7.773856
96133368.0000	3.178362
96183224.0000	2.336493
96233080.0000	7.098193
96282936.0000	1.908961
96332792.0000	7.930095
96382648.0000	2.358587
96432504.0000	3.414275
96482360.0000	2.319332
96532216.0000	9.713264
96582072.0000	4.596529
96631928.0000	2.735672
96681784.0000	3.760580
96731640.0000	25.397800
96781496.0000	1.299769
96831352.0000	4.055020
96881208.0000	8.247869
96931064.0000	18.110086
96980920.0000	5.334489
97030776.0000	3.842513
97080632.0000	2.908452
97130488.0000	1.253236
97180344.0000	1.542955
97230200.0000	7.909735
97280056.0000	6.771285
97329912.0000	4.308752
97379768.0000	28.270222
97429624.0000	2.535737
97479480.0000	4.376503
97529336.0000	61.246449
97579192.0000	65.903473
97629048.0000	2.291592
97678904.0000	3.558615
97728760.0000	6.091204
97778616.0000	4.050994
97828472.0000	3.588853
97878328.0000	4.645940
97928184.0000	9.137421
97978040.0000	3.215781
98027896.0000	3.673769
98077752.0000	6.334761
98127608.0000	9.315264
98177464.0000	3.159343
98227320.0000	8.397435
98277176.0000	13.911453
98327032.0000	2.172678
98376888.0000	3.315615
98426744.0000	2.414253
98476600.0000	2.193172
98526456.0000	2.606857
98576312.0000	6.967741
98626168.0000	2.048863
98676024.0000	3.680978
98725880.0000	10.764009
98775736.0000	2.695952
98825592.0000	4.700176
98875448.0000	1.755095
98925304.0000	21.800730
98975160.0000	2.488961
99025016.0000	3.112628
99074872.0000	1.788578
99124728.0000	3.922435
99174584.0000	7.400054
99224440.0000	2.532959
99274296.0000	3.048574
99324152.0000	2.463602
99374008.0000	3.151160
99423864.0000	23.856451
99473720.0000	1.651501
99523576.0000	2.364025
99573432.0000	2.513509
99623288.0000	2.709831
[truncated: 3,001 more rows]
