# Supplementary material for: Scalable linkage-disequilibrium-based selective sweep detection: a performance guide
Source: Gigascience. 2016 Feb 8;5:7. doi: 10.1186/s13742-016-0114-9 (PMC4746822; doi:10.1186/s13742-016-0114-9)
Supplement: Supplementary file 2 — Human Chromosome 1 OmegaPlus results per population. This file contains the OmegaPlus reports and information files for the analysis of the first chromosome of the human genome per population (26 populations) for DNA data representation. (ZIP 1120 kb) [file 13742_2016_114_MOESM2_ESM.zip › OmegaPlus_pops/OmegaPlus_Report.MXL]

//1
11008.0000	0.000000
60863.8789	14.114174
110719.7578	12.641441
160575.6406	9.484011
210431.5156	35.442921
260287.3906	0.000000
310143.2812	0.000000
359999.1562	0.000000
409855.0312	0.000000
459710.9062	0.000000
509566.7812	0.000000
559422.6875	6.016147
609278.5625	188.912842
659134.4375	6.836182
708990.3125	2.087422
758846.1875	1.926777
808702.0625	2.950377
858557.9375	2.561798
908413.8125	3.485955
958269.6875	1.928421
1008125.5625	3.316869
1057981.5000	1.758718
1107837.3750	10.100389
1157693.2500	1.797456
1207549.1250	2.701950
1257405.0000	6.402922
1307260.8750	21.134363
1357116.7500	2.214613
1406972.6250	2.094857
1456828.5000	3.203693
1506684.3750	4.492289
1556540.2500	4.060661
1606396.1250	7.906266
1656252.0000	8.944651
1706107.8750	2.516767
1755963.7500	11.413766
1805819.6250	4.097950
1855675.5000	2.130294
1905531.3750	4.332778
1955387.2500	3.245695
2005243.1250	2.466841
2055099.0000	1.921317
2104955.0000	1.905000
2154811.0000	2.415033
2204667.0000	2.540485
2254523.0000	5.785903
2304379.0000	4.341412
2354235.0000	2.848888
2404091.0000	11.500542
2453947.0000	3.634939
2503803.0000	2.714078
2553659.0000	1.551008
2603515.0000	3.434289
2653371.0000	3.134228
2703227.0000	1.859532
2753083.0000	4.123057
2802939.0000	6.949728
2852795.0000	3.278346
2902651.0000	4.685274
2952507.0000	1.826613
3002363.0000	7.187680
3052219.0000	5.012028
3102075.0000	4.089139
3151931.0000	4.189933
3201787.0000	4.048326
3251643.0000	2.766616
3301499.0000	4.588177
3351355.0000	7.351243
3401211.0000	5.418099
3451067.0000	4.127868
3500923.0000	3.165685
3550779.0000	2.875619
3600635.0000	3.581254
3650491.0000	3.750595
3700347.0000	3.003077
3750203.0000	1.586135
3800059.0000	4.665072
3849915.0000	0.000000
3899771.0000	7.657134
3949627.0000	0.000000
3999483.0000	4.822420
4049339.0000	2.881293
4099195.0000	3.768116
4149051.0000	4.674072
4198907.0000	3.787870
4248763.0000	2.729660
4298619.0000	7.970796
4348475.0000	5.030882
4398331.0000	5.083639
4448187.0000	2.155370
4498043.0000	4.213440
4547899.0000	3.727888
4597755.0000	2.149306
4647611.0000	3.090585
4697467.0000	3.127408
4747323.0000	3.345176
4797179.0000	4.811085
4847035.0000	6.132634
4896891.0000	5.872467
4946747.0000	3.586555
4996603.0000	8.213638
5046459.0000	3.820115
5096315.0000	4.199917
5146171.0000	2.897397
5196027.0000	3.263399
5245883.0000	2.626932
5295739.0000	3.352504
5345595.0000	3.961307
5395451.0000	3.211606
5445307.0000	10.632258
5495163.0000	1.985965
5545019.0000	5.347085
5594875.0000	1.953483
5644731.0000	4.158997
5694587.0000	2.224110
5744443.0000	19.194132
5794299.0000	1.870411
5844155.0000	2.779046
5894011.0000	2.377512
5943867.0000	1.844451
5993723.0000	2.323566
6043579.0000	1.755680
6093435.0000	2.274594
6143291.0000	3.510117
6193147.0000	2.137745
6243003.0000	3.829540
6292859.0000	4.559302
6342715.0000	2.908972
6392571.0000	1.638743
6442427.0000	1.713687
6492283.0000	1.976093
6542139.0000	3.837575
6591995.0000	1.302607
6641851.0000	349.019073
6691707.0000	2.238900
6741563.0000	3.351406
6791419.0000	4.446362
6841275.0000	2.171863
6891131.0000	1.902556
6940987.0000	4.252328
6990843.0000	2.190618
7040699.0000	3.357241
7090555.0000	1.757630
7140411.0000	2.570080
7190267.0000	4.813488
7240123.0000	6.040882
7289979.0000	1.811109
7339835.0000	3.384252
7389691.0000	3.066708
7439547.0000	4.222471
7489403.0000	8.165316
7539259.0000	2.563630
7589115.0000	7.988406
7638971.0000	2.938991
7688827.0000	2.707275
7738683.0000	3.537182
7788539.0000	2.381680
7838395.0000	1.678845
7888251.0000	2.329118
7938107.0000	3.464120
7987963.0000	1.473276
8037819.0000	1.759892
8087675.0000	2.560805
8137531.0000	15.176511
8187387.0000	3.137753
8237243.0000	2.597268
8287099.0000	3.369594
8336955.0000	3.235076
8386811.0000	2.197718
8436667.0000	6.573815
8486523.0000	1.421939
8536379.0000	1.912262
8586235.0000	3.179083
8636091.0000	2.720896
8685947.0000	6.696616
8735803.0000	1.604717
8785659.0000	5.404240
8835515.0000	1.869949
8885371.0000	2.348547
8935227.0000	17.707241
8985083.0000	21.170982
9034939.0000	5.565977
9084795.0000	3.261444
9134651.0000	2.375177
9184507.0000	2.678181
9234363.0000	6.218520
9284219.0000	3.957940
9334075.0000	2.962864
9383931.0000	5.579049
9433787.0000	2.947441
9483643.0000	4.474436
9533499.0000	4.300387
9583355.0000	1.825171
9633211.0000	1.679280
9683067.0000	2.387963
9732923.0000	2.042186
9782779.0000	3.214922
9832635.0000	2.603925
9882491.0000	2.146549
9932347.0000	2.138040
9982203.0000	2.263742
10032059.0000	3.764549
10081915.0000	1.484579
10131771.0000	2.176563
10181627.0000	2.292025
10231483.0000	4.684553
10281339.0000	1.973346
10331195.0000	1.322680
10381051.0000	38.899891
10430907.0000	1.620622
10480763.0000	3.256222
10530619.0000	3.934905
10580475.0000	2.358129
10630331.0000	2.271613
10680187.0000	3.261744
10730043.0000	2.497768
10779899.0000	3.904880
10829755.0000	3.716287
10879611.0000	2.967412
10929467.0000	5.895514
10979323.0000	2.655972
11029179.0000	6.557931
11079035.0000	2.914103
11128891.0000	2.501333
11178747.0000	4.117209
11228603.0000	1.426991
11278459.0000	1.751830
11328315.0000	3.824025
11378171.0000	4.784865
11428027.0000	5.388491
11477883.0000	2.460635
11527739.0000	2.809315
11577595.0000	2.238699
11627451.0000	2.601074
11677307.0000	2.559956
11727163.0000	17.744701
11777019.0000	5.382468
11826875.0000	5.880754
11876731.0000	4.051601
11926587.0000	4.790286
11976443.0000	2.278905
12026299.0000	3.095367
12076155.0000	3.437451
12126011.0000	2.557024
12175867.0000	4.624218
12225723.0000	2.357366
12275579.0000	6.390517
12325435.0000	2.081521
12375291.0000	7.149975
12425147.0000	1.766968
12475003.0000	1.593958
12524859.0000	6.146476
12574715.0000	2.322772
12624571.0000	2.669884
12674427.0000	8.028135
12724283.0000	2.577624
12774139.0000	5.203085
12823995.0000	3.129306
12873851.0000	38.629276
12923707.0000	3.423569
12973563.0000	10.063120
13023419.0000	14.634223
13073275.0000	12.971870
13123131.0000	6.457805
13172987.0000	4.155168
13222843.0000	0.000000
13272699.0000	9.577706
13322555.0000	0.000000
13372411.0000	4.402776
13422267.0000	3.120004
13472123.0000	94.736580
13521979.0000	22.684965
13571835.0000	33.618683
13621691.0000	33.618683
13671547.0000	15.781444
13721403.0000	13.314748
13771259.0000	8.259182
13821115.0000	4.311651
13870971.0000	3.600697
13920827.0000	7.850997
13970683.0000	2.630159
14020539.0000	6.227101
14070395.0000	2.533515
14120251.0000	5.298724
14170107.0000	14.704573
14219963.0000	3.516842
14269819.0000	2.574153
14319675.0000	1.860296
14369531.0000	2.828653
14419387.0000	8.027805
14469243.0000	8.596782
14519099.0000	9.164175
14568955.0000	20.545626
14618811.0000	5.558266
14668667.0000	2.521071
14718523.0000	6.223887
14768379.0000	3.292875
14818235.0000	3.775020
14868091.0000	4.914042
14917947.0000	2.251800
14967803.0000	2.099762
15017659.0000	10.971364
15067515.0000	3.572500
15117371.0000	3.115134
15167227.0000	2.717002
15217083.0000	3.843759
15266939.0000	2.682837
15316795.0000	3.185145
15366651.0000	3.010017
15416507.0000	4.058698
15466363.0000	26.894058
15516219.0000	2.209475
15566075.0000	9.496327
15615931.0000	5.389282
15665787.0000	3.227120
15715643.0000	1.874602
15765499.0000	3.261333
15815355.0000	4.195830
15865211.0000	2.064644
15915067.0000	3.808064
15964923.0000	1.912414
16014779.0000	2.744191
16064635.0000	3.593464
16114491.0000	14.104545
16164347.0000	2.541441
16214203.0000	2.659498
16264059.0000	1.880405
16313915.0000	1.701116
16363771.0000	3.041895
16413627.0000	6.124403
16463483.0000	4.149402
16513339.0000	3.234829
16563195.0000	2.806536
16613051.0000	13.357834
16662907.0000	1.314691
16712763.0000	1.710806
16762619.0000	2.976363
16812474.0000	3.480647
16862330.0000	5.981656
16912186.0000	9.815260
16962042.0000	2.248711
17011898.0000	5.926543
17061754.0000	7.274581
17111610.0000	57.234646
17161466.0000	5.244011
17211322.0000	1.682252
17261178.0000	8.741829
17311034.0000	3.800650
17360890.0000	2.939461
17410746.0000	4.433073
17460602.0000	8.863572
17510458.0000	2.241050
17560314.0000	4.514794
17610170.0000	2.893046
17660026.0000	2.655422
17709882.0000	5.312896
17759738.0000	2.813514
17809594.0000	2.668935
17859450.0000	8.109263
17909306.0000	12.799794
17959162.0000	2.447320
18009018.0000	2.572062
18058874.0000	3.396766
18108730.0000	4.348403
18158586.0000	2.587731
18208442.0000	19.531834
18258298.0000	2.443612
18308154.0000	3.935807
18358010.0000	1.838991
18407866.0000	10.292631
18457722.0000	4.697247
18507578.0000	4.365082
18557434.0000	2.856723
18607290.0000	3.933490
18657146.0000	5.562062
18707002.0000	3.447160
18756858.0000	2.224781
18806714.0000	2.365418
18856570.0000	6.863528
18906426.0000	7.190272
18956282.0000	2.566056
19006138.0000	9.253076
19055994.0000	7.328804
19105850.0000	8.411123
19155706.0000	2.398810
19205562.0000	5.020833
19255418.0000	3.475801
19305274.0000	2.258808
19355130.0000	10.879668
19404986.0000	2.512363
19454842.0000	17.567696
19504698.0000	4.006201
19554554.0000	4.722283
19604410.0000	3.313257
19654266.0000	5.336077
19704122.0000	2.469134
19753978.0000	1.823780
19803834.0000	6.408232
19853690.0000	4.208208
19903546.0000	1.781961
19953402.0000	1.834343
20003258.0000	2.844286
20053114.0000	7.554849
20102970.0000	6.993901
20152826.0000	5.249159
20202682.0000	1.777747
20252538.0000	3.409301
20302394.0000	4.500573
20352250.0000	3.561138
20402106.0000	1.872303
20451962.0000	4.274836
20501818.0000	5.981586
20551674.0000	6.021903
20601530.0000	4.584002
20651386.0000	4.724139
20701242.0000	1.836226
20751098.0000	13.183809
20800954.0000	2.931622
20850810.0000	2.319438
20900666.0000	2.762894
20950522.0000	1.795659
21000378.0000	5.040048
21050234.0000	2.511278
21100090.0000	6.456997
21149946.0000	2.152964
21199802.0000	1.497114
21249658.0000	2.578093
21299514.0000	7.658873
21349370.0000	2.407080
21399226.0000	1.575385
21449082.0000	5.775529
21498938.0000	1.187710
21548794.0000	3.569547
21598650.0000	2.105540
21648506.0000	2.033578
21698362.0000	1.727559
21748218.0000	2.327746
21798074.0000	1.792668
21847930.0000	16.248940
21897786.0000	1.902408
21947642.0000	2.132173
21997498.0000	42.549751
22047354.0000	2.246459
22097210.0000	2.150646
22147066.0000	10.055876
22196922.0000	3.310403
22246778.0000	2.365833
22296634.0000	2.630962
22346490.0000	8.902614
22396346.0000	2.524554
22446202.0000	2.214938
22496058.0000	3.648003
22545914.0000	2.118643
22595770.0000	5.071130
22645626.0000	19.616768
22695482.0000	2.402948
22745338.0000	2.833283
22795194.0000	1.725031
22845050.0000	2.085583
22894906.0000	8.010401
22944762.0000	4.264538
22994618.0000	2.386756
23044474.0000	2.256442
23094330.0000	13.208713
23144186.0000	1.808456
23194042.0000	3.395971
23243898.0000	3.523327
23293754.0000	3.291531
23343610.0000	2.749061
23393466.0000	1.517656
23443322.0000	5.514035
23493178.0000	2.892848
23543034.0000	2.240509
23592890.0000	6.781286
23642746.0000	5.212908
23692602.0000	2.919257
23742458.0000	2.605432
23792314.0000	1.951951
23842170.0000	8.457717
23892026.0000	3.473825
23941882.0000	6.244513
23991738.0000	2.196103
24041594.0000	2.488487
24091450.0000	2.782234
24141306.0000	2.625693
24191162.0000	5.592660
24241018.0000	6.810291
24290874.0000	5.156708
24340730.0000	21.062778
24390586.0000	6.380640
24440442.0000	69.427490
24490298.0000	4.086351
24540154.0000	4.237946
24590010.0000	2.550894
24639866.0000	4.380046
24689722.0000	3.774952
24739578.0000	1.928382
24789434.0000	3.944035
24839290.0000	3.189605
24889146.0000	4.680129
24939002.0000	3.701703
24988858.0000	6.445646
25038714.0000	3.031451
25088570.0000	4.749305
25138426.0000	1.668555
25188282.0000	2.724607
25238138.0000	5.018397
25287994.0000	6.933410
25337850.0000	2.435278
25387706.0000	2.631001
25437562.0000	3.488108
25487418.0000	2.503895
25537274.0000	2.551060
25587130.0000	3.183715
25636986.0000	2.410200
25686842.0000	3.700588
25736698.0000	13.548430
25786554.0000	1.743608
25836410.0000	2.586464
25886266.0000	4.576985
25936122.0000	1.582410
25985978.0000	2.122398
26035834.0000	4.013203
26085690.0000	4.053281
26135546.0000	2.528991
26185402.0000	19.794970
26235258.0000	2.543899
26285114.0000	7.089770
26334970.0000	2.185286
26384826.0000	5.868499
26434682.0000	1.376138
26484538.0000	10.924713
26534394.0000	3.814084
26584250.0000	2.970505
26634106.0000	1.559775
26683962.0000	3.424324
26733818.0000	2.838747
26783674.0000	1.706420
26833530.0000	3.730134
26883386.0000	2.047381
26933242.0000	2.548370
26983098.0000	7.926054
27032954.0000	76.257156
27082810.0000	1.673356
27132666.0000	4.404356
27182522.0000	4.170462
27232378.0000	4.529721
27282234.0000	19.235598
27332090.0000	4.146154
27381946.0000	2.954410
27431802.0000	6.069442
27481658.0000	34.435108
27531514.0000	8.494859
27581370.0000	2.816264
27631226.0000	181.778931
27681082.0000	2.796316
27730938.0000	5.062053
27780794.0000	1.789664
27830650.0000	3.307240
27880506.0000	1.630490
27930362.0000	2.115070
27980218.0000	1.671861
28030074.0000	4.960910
28079930.0000	3.298847
28129786.0000	1.611771
28179642.0000	4.628856
28229498.0000	4.154501
28279354.0000	5.218343
28329210.0000	2.694896
28379066.0000	2.369134
28428922.0000	4.245805
28478778.0000	5.519490
28528634.0000	2.572381
28578490.0000	1.786018
28628346.0000	3.367259
28678202.0000	3.956602
28728058.0000	1.405805
28777914.0000	2.127234
28827770.0000	1.696344
28877626.0000	4.451067
28927482.0000	3.179910
28977338.0000	2.718185
29027194.0000	2.428038
29077050.0000	1.671744
29126906.0000	3.140786
29176762.0000	3.457086
29226618.0000	3.136745
29276474.0000	1.389178
29326330.0000	2.373901
29376186.0000	2.225550
29426042.0000	1.740800
29475898.0000	2.050429
29525754.0000	3.098454
29575610.0000	2.279545
29625466.0000	2.104230
29675322.0000	2.638747
29725178.0000	2.638862
29775034.0000	3.369580
29824890.0000	8.398777
29874746.0000	5.968623
29924602.0000	0.000000
29974458.0000	7.411599
30024314.0000	0.000000
30074170.0000	2.417009
30124026.0000	2.054613
30173882.0000	4.591216
30223738.0000	2.399412
30273594.0000	4.763938
30323450.0000	3.143158
30373306.0000	3.317990
30423162.0000	3.393562
30473018.0000	6.099316
30522874.0000	4.019857
30572730.0000	2.818705
30622586.0000	6.684885
30672442.0000	4.344883
30722298.0000	2.271593
30772154.0000	4.300387
30822010.0000	2.938832
30871866.0000	13.672087
30921722.0000	3.218063
30971578.0000	2.897658
31021434.0000	4.709793
31071290.0000	2.583492
31121146.0000	4.870655
31171002.0000	4.477561
31220858.0000	23.606140
31270714.0000	3.123954
31320570.0000	7.276957
31370426.0000	50.223652
31420282.0000	1.623186
31470138.0000	2.323940
31519994.0000	2.286667
31569850.0000	7.865342
31619706.0000	2.695982
31669562.0000	9.228878
31719418.0000	3.860232
31769274.0000	10.011640
31819130.0000	7.116556
31868986.0000	2.443585
31918842.0000	2.150472
31968698.0000	9.951674
32018554.0000	5.308264
32068410.0000	2.692245
32118266.0000	2.562644
32168122.0000	5.808487
32217978.0000	37.625492
32267834.0000	6.374021
32317690.0000	2.439644
32367546.0000	1.820982
32417402.0000	9.328351
32467258.0000	5.437519
32517114.0000	438.077698
32566970.0000	2.451392
32616826.0000	2.106564
32666682.0000	7.760904
32716538.0000	3.303435
32766394.0000	2.887230
32816250.0000	1.648637
32866106.0000	4.756474
32915962.0000	3.783666
32965818.0000	6.111823
33015674.0000	1.475630
33065530.0000	14.856953
33115386.0000	18.724695
33165242.0000	7.838245
33215098.0000	7.038381
33264954.0000	1.594973
33314810.0000	1.825659
33364666.0000	2.263596
33414522.0000	5.770429
33464378.0000	1.820635
33514234.0000	2.907147
33564088.0000	11.366282
33613944.0000	2.199322
33663800.0000	2.527676
33713656.0000	3.066124
33763512.0000	2.538712
33813368.0000	8.127655
33863224.0000	2.804986
33913080.0000	4.808053
33962936.0000	12.963515
34012792.0000	3.575525
34062648.0000	5.493912
34112504.0000	2.575120
34162360.0000	3.077983
34212216.0000	4.192872
34262072.0000	5.196115
34311928.0000	2.721776
34361784.0000	3.432354
34411640.0000	4.154653
34461496.0000	3.734814
34511352.0000	2.931679
34561208.0000	3.495309
34611064.0000	2.446007
34660920.0000	3.109526
34710776.0000	3.409629
34760632.0000	2.922772
34810488.0000	6.876076
34860344.0000	2.129966
34910200.0000	3.096032
34960056.0000	2.259845
35009912.0000	2.338737
35059768.0000	7.216321
35109624.0000	3.396317
35159480.0000	7.316847
35209336.0000	5.047904
35259192.0000	2.248403
35309048.0000	10.836833
35358904.0000	3.351928
35408760.0000	2.652647
35458616.0000	12.986201
35508472.0000	1.331044
35558328.0000	2.283948
35608184.0000	6.650450
35658040.0000	1.381663
35707896.0000	1.760180
35757752.0000	1.806744
35807608.0000	12.075961
35857464.0000	1.924907
35907320.0000	1.264228
35957176.0000	1.344271
36007032.0000	1.432841
36056888.0000	5.860962
36106744.0000	1.976307
36156600.0000	2.233807
36206456.0000	1.534942
36256312.0000	2.991375
36306168.0000	4.371085
36356024.0000	2.501401
36405880.0000	3.361716
36455736.0000	2.139224
36505592.0000	1.693796
36555448.0000	1.852151
36605304.0000	1.781288
36655160.0000	2.039834
36705016.0000	2.392647
36754872.0000	1.238923
36804728.0000	3.940922
36854584.0000	7.927816
36904440.0000	4.643575
36954296.0000	4.587002
37004152.0000	3.534366
37054008.0000	3.364860
37103864.0000	2.554286
37153720.0000	7.605108
37203576.0000	2.357488
37253432.0000	5.157801
37303288.0000	2.711298
37353144.0000	2.256508
37403000.0000	5.537032
37452856.0000	7.966235
37502712.0000	2.109069
37552568.0000	5.011118
37602424.0000	4.396991
37652280.0000	1.513656
37702136.0000	3.664762
37751992.0000	2.839328
37801848.0000	2.618197
37851704.0000	5.046459
37901560.0000	5.464061
37951416.0000	6.202826
38001272.0000	3.257731
38051128.0000	1.616073
38100984.0000	3.225239
38150840.0000	3.565963
38200696.0000	5.042443
38250552.0000	2.087769
38300408.0000	1.574830
38350264.0000	1.762184
38400120.0000	1.700814
38449976.0000	2.970442
38499832.0000	9.711792
38549688.0000	2.845973
38599544.0000	7.165644
38649400.0000	3.363951
38699256.0000	3.109641
38749112.0000	5.794774
38798968.0000	2.166774
38848824.0000	2.819651
38898680.0000	2.690407
38948536.0000	5.486654
38998392.0000	3.874711
39048248.0000	5.461417
39098104.0000	3.292749
39147960.0000	2.924945
39197816.0000	2.911976
39247672.0000	2.807363
39297528.0000	8.430724
39347384.0000	1.939658
39397240.0000	2.156046
39447096.0000	2.563475
39496952.0000	2.236739
39546808.0000	5.120866
39596664.0000	2.585638
39646520.0000	1.971065
39696376.0000	1.844656
39746232.0000	3.749992
39796088.0000	4.040892
39845944.0000	2.588192
39895800.0000	1.443704
39945656.0000	1.607215
39995512.0000	7.212111
40045368.0000	1.369397
40095224.0000	3.739805
40145080.0000	1.879061
40194936.0000	4.526849
40244792.0000	2.138707
40294648.0000	2.405718
40344504.0000	1.734079
40394360.0000	2.570201
40444216.0000	7.686296
40494072.0000	3.170203
40543928.0000	3.253367
40593784.0000	2.571431
40643640.0000	4.850365
40693496.0000	2.369588
40743352.0000	6.279275
40793208.0000	2.094219
40843064.0000	2.636415
40892920.0000	4.832919
40942776.0000	4.401019
40992632.0000	1.425045
41042488.0000	2.521794
41092344.0000	3.225047
41142200.0000	5.396095
41192056.0000	1.491826
41241912.0000	2.955890
41291768.0000	3.807503
41341624.0000	2.264675
41391480.0000	2.344481
41441336.0000	3.524325
41491192.0000	1.464862
41541048.0000	1.969313
41590904.0000	3.746768
41640760.0000	3.118732
41690616.0000	3.143980
41740472.0000	7.658326
41790328.0000	3.060750
41840184.0000	6.854230
41890040.0000	8.090983
41939896.0000	2.801958
41989752.0000	4.418015
42039608.0000	3.963611
42089464.0000	1.954982
42139320.0000	2.653509
42189176.0000	1.955337
42239032.0000	2.139076
42288888.0000	2.629763
42338744.0000	1.521776
42388600.0000	2.168941
42438456.0000	1.938981
42488312.0000	1.782703
42538168.0000	1.814759
42588024.0000	1.709256
42637880.0000	2.924752
42687736.0000	3.150396
42737592.0000	2.331050
42787448.0000	142.751404
42837304.0000	12.251821
42887160.0000	4.715044
42937016.0000	4.297259
42986872.0000	1.864336
43036728.0000	1.677955
43086584.0000	5.389071
43136440.0000	9.631213
43186296.0000	2.820245
43236152.0000	3.239280
43286008.0000	2.855489
43335864.0000	2.732672
43385720.0000	3.830672
43435576.0000	2.082997
43485432.0000	13.932480
43535288.0000	4.787238
43585144.0000	2.033792
43635000.0000	2.471674
43684856.0000	4.120888
43734712.0000	3.249206
43784568.0000	2.311230
43834424.0000	2.017354
43884280.0000	1.663659
43934136.0000	4.989105
43983992.0000	1.895160
44033848.0000	1.871472
44083704.0000	2.537052
44133560.0000	2.133017
44183416.0000	2.178530
44233272.0000	1.941126
44283128.0000	2.810825
44332984.0000	2.692243
44382840.0000	3.036084
44432696.0000	1.652079
44482552.0000	28.791492
44532408.0000	3.979316
44582264.0000	7.170940
44632120.0000	2.090304
44681976.0000	1.832387
44731832.0000	3.610979
44781688.0000	4.559523
44831544.0000	4.857337
44881400.0000	7.399868
44931256.0000	3.997451
44981112.0000	2.620905
45030968.0000	3.058487
45080824.0000	4.352501
45130680.0000	2.171426
45180536.0000	4.151630
45230392.0000	1.948879
45280248.0000	2.958000
45330104.0000	1.844750
45379960.0000	1.529295
45429816.0000	2.608155
45479672.0000	1.997279
45529528.0000	2.784719
45579384.0000	1.823028
45629240.0000	1.713116
45679096.0000	1.468193
45728952.0000	2.062042
45778808.0000	3.087009
45828664.0000	6.486366
45878520.0000	1.917829
45928376.0000	1.747868
45978232.0000	1.516297
46028088.0000	9.554452
46077944.0000	3.070210
46127800.0000	3.093379
46177656.0000	2.281315
46227512.0000	1.323798
46277368.0000	5.522418
46327224.0000	2.055369
46377080.0000	2.426854
46426936.0000	3.298005
46476792.0000	2.399023
46526648.0000	1.779592
46576504.0000	2.559576
46626360.0000	2.725992
46676216.0000	1.771651
46726072.0000	4.370365
46775928.0000	10.877425
46825784.0000	1.397331
46875640.0000	7.554530
46925496.0000	3.608108
46975352.0000	2.243938
47025208.0000	2.161697
47075064.0000	2.108782
47124920.0000	2.226847
47174776.0000	1.723664
47224632.0000	4.309979
47274488.0000	1.784516
47324344.0000	5.280325
47374200.0000	2.195624
47424056.0000	3.401238
47473912.0000	2.730299
47523768.0000	1.493261
47573624.0000	1.308446
47623480.0000	2.845732
47673336.0000	3.358118
47723192.0000	1.955479
47773048.0000	1.807626
47822904.0000	1.286524
47872760.0000	2.434626
47922616.0000	2.384665
47972472.0000	2.630171
48022328.0000	3.207921
48072184.0000	2.990563
48122040.0000	15.154024
48171896.0000	13.944022
48221752.0000	5.731282
48271608.0000	2.222449
48321464.0000	1.842276
48371320.0000	2.137015
48421176.0000	2.448021
48471032.0000	2.690776
48520888.0000	6.059438
48570744.0000	9.318721
48620600.0000	4.571304
48670456.0000	1.771437
48720312.0000	2.150290
48770168.0000	1.779209
48820024.0000	1.969067
48869880.0000	1.186518
48919736.0000	4.209212
48969592.0000	2.195784
49019448.0000	2.363655
49069304.0000	10.710283
49119160.0000	5.153814
49169016.0000	2.227536
49218872.0000	4.796172
49268728.0000	3.046358
49318584.0000	1.547060
49368440.0000	3.590549
49418296.0000	2.902938
49468152.0000	1.652011
49518008.0000	2.593035
49567864.0000	1.539305
49617720.0000	1.351012
49667576.0000	17.360456
49717432.0000	1.451461
49767288.0000	1.918375
49817144.0000	2.336871
49867000.0000	3.757243
49916856.0000	1.841092
49966712.0000	1.644039
50016568.0000	8.215729
50066424.0000	1.463204
50116280.0000	1.276789
50166136.0000	1.583724
50215992.0000	4.567395
50265848.0000	3.128424
50315704.0000	1.786776
50365560.0000	2.299442
50415416.0000	10.122231
50465272.0000	1.636490
50515128.0000	2.865777
50564984.0000	1.623875
50614840.0000	22.225914
50664696.0000	5.468837
50714552.0000	2.015565
50764408.0000	6.998739
50814264.0000	2.313673
50864120.0000	1.749382
50913976.0000	7.005411
50963832.0000	2.949378
51013688.0000	2.085796
51063544.0000	1.784548
51113400.0000	4.809404
51163256.0000	7.029601
51213112.0000	3.258580
51262968.0000	5.775579
51312824.0000	1.533383
51362680.0000	2.194967
51412536.0000	37.834808
51462392.0000	3.529210
51512248.0000	1.626973
51562104.0000	1.886587
51611960.0000	989.997437
51661816.0000	5.430065
51711672.0000	4.924552
51761528.0000	3.614700
51811384.0000	2.250705
51861240.0000	2.847067
51911096.0000	2.350235
51960952.0000	2.868643
52010808.0000	5.431477
52060664.0000	3.686899
52110520.0000	2.117465
52160376.0000	2.656204
52210232.0000	1.829690
52260088.0000	4.251367
52309944.0000	3.235271
52359800.0000	4.741142
52409656.0000	1.762040
52459512.0000	37.636036
52509368.0000	1.916347
52559224.0000	1.710755
52609080.0000	3.973025
52658936.0000	2.770705
52708792.0000	2.087404
52758648.0000	2.213262
52808504.0000	12.383924
52858360.0000	13.823455
52908216.0000	1.438840
52958072.0000	3.399721
53007928.0000	4.591101
53057784.0000	2.330326
53107640.0000	6.225363
53157496.0000	2.837788
53207352.0000	1.561361
53257208.0000	2.973756
53307064.0000	2.237947
53356920.0000	118.272652
53406776.0000	3.282837
53456632.0000	3.423881
53506488.0000	1.616350
53556344.0000	3.574160
53606200.0000	2.973442
53656056.0000	15.204876
53705912.0000	5.374185
53755768.0000	4.082202
53805624.0000	5.387568
53855480.0000	3.025485
53905336.0000	1.561372
53955192.0000	2.999530
54005048.0000	4.045063
54054904.0000	2.379801
54104760.0000	2.434843
54154616.0000	7.733426
54204472.0000	7.577577
54254328.0000	3.757858
54304184.0000	5.853533
54354040.0000	2.115974
54403896.0000	2.709363
54453752.0000	2.482670
54503608.0000	2.496598
54553464.0000	1.686789
54603320.0000	5.953155
54653176.0000	3.055584
54703032.0000	2.254162
54752888.0000	4.603578
54802744.0000	4.296971
54852600.0000	6.059318
54902456.0000	2.150515
54952312.0000	2.950637
55002168.0000	13.941302
55052024.0000	2.006815
55101880.0000	2.661162
55151736.0000	8.206046
55201592.0000	2.120131
55251448.0000	6.896708
55301304.0000	1.714527
55351160.0000	2.405534
55401016.0000	4.092000
55450872.0000	3.212240
55500728.0000	3.043653
55550584.0000	2.772604
55600440.0000	6.652205
55650296.0000	1.533403
55700152.0000	2.060701
55750008.0000	3.220898
55799864.0000	2.574448
55849720.0000	2.182611
55899576.0000	6.895249
55949432.0000	2.269760
55999288.0000	2.661620
56049144.0000	7.754906
56099000.0000	2.093643
56148856.0000	1.850153
56198712.0000	5.308065
56248568.0000	3.807802
56298424.0000	1.981360
56348280.0000	8.460218
56398136.0000	2.942406
56447992.0000	100.346161
56497848.0000	2.628087
56547704.0000	2.268899
56597560.0000	2.309055
56647416.0000	6.430607
56697272.0000	1.242000
56747128.0000	2.579374
56796984.0000	5.401851
56846840.0000	3.557793
56896696.0000	4.501974
56946552.0000	4.589402
56996408.0000	2.809780
57046264.0000	3.040615
57096120.0000	3.223426
57145976.0000	2.231310
57195832.0000	4.843570
57245688.0000	2.000365
57295544.0000	5.403316
57345400.0000	2.342951
57395256.0000	3.017825
57445112.0000	43.985161
57494968.0000	2.253068
57544824.0000	2.864115
57594680.0000	3.251101
57644536.0000	2.922984
57694392.0000	5.522125
57744248.0000	5.025020
57794104.0000	4.323932
57843960.0000	1.613270
57893816.0000	3.347867
57943672.0000	5.876371
57993528.0000	5.774784
58043384.0000	2.778036
58093240.0000	3.846765
58143096.0000	22.228962
58192952.0000	7.606686
58242808.0000	2.764527
58292664.0000	2.279445
58342520.0000	3.135735
58392376.0000	4.487014
58442232.0000	19.511974
58492088.0000	10.042947
58541944.0000	5.147643
58591800.0000	2.007727
58641656.0000	2.363966
58691512.0000	3.690002
58741368.0000	1.999882
58791224.0000	4.451359
58841080.0000	1.672699
58890936.0000	3.300662
58940792.0000	4.330165
58990648.0000	1.470556
59040504.0000	3.324266
59090360.0000	3.294868
59140216.0000	1.580076
59190072.0000	1.839303
59239928.0000	3.784863
59289784.0000	2.110151
59339640.0000	3.992121
59389496.0000	2.964237
59439352.0000	3.799724
59489208.0000	23.018927
59539064.0000	3.679812
59588920.0000	5.945480
59638776.0000	2.229678
59688632.0000	4.691642
59738488.0000	4.981868
59788344.0000	2.067111
59838200.0000	2.023987
59888056.0000	4.567943
59937912.0000	2.347070
59987768.0000	10.526254
60037624.0000	1.876169
60087480.0000	3.105421
60137336.0000	2.678143
60187192.0000	4.694441
60237048.0000	4.232700
60286904.0000	12.332830
60336760.0000	4.242469
60386616.0000	13.198465
60436472.0000	8.494684
60486328.0000	5.144025
60536184.0000	2.209863
60586040.0000	2.157276
60635896.0000	2.379046
60685752.0000	1.919408
60735608.0000	3.023559
60785464.0000	2.391136
60835320.0000	2.538662
60885176.0000	3.579543
60935032.0000	23.627455
60984888.0000	28.956133
61034744.0000	2.031968
61084600.0000	3.400462
61134456.0000	4.751113
61184312.0000	16.647415
61234168.0000	2.143357
61284024.0000	2.307579
61333880.0000	2.066480
61383736.0000	2.750949
61433592.0000	2.979423
61483448.0000	2.749520
61533304.0000	4.036190
61583160.0000	73.088699
61633016.0000	2.467799
61682872.0000	3.544707
61732728.0000	3.809269
61782584.0000	2.984840
61832440.0000	4.073791
61882296.0000	2.709488
61932152.0000	2.750749
61982008.0000	3.534372
62031864.0000	3.045592
62081720.0000	2.735175
62131576.0000	3.558724
62181432.0000	20.555607
62231288.0000	5.460810
62281144.0000	5.374037
62331000.0000	6.508429
62380856.0000	7.876453
62430712.0000	4.611893
62480568.0000	5.588522
62530424.0000	2.280439
62580280.0000	1.856237
62630136.0000	6.518995
62679992.0000	2.761304
62729848.0000	7.646337
62779704.0000	24.258772
62829560.0000	7.006267
62879416.0000	3.484857
62929272.0000	2.399836
62979128.0000	1.758217
63028984.0000	2.422339
63078840.0000	2.254336
63128696.0000	1.699791
63178552.0000	1.461178
63228408.0000	1.673392
63278264.0000	1.524563
63328120.0000	1.418169
63377976.0000	3.787320
63427832.0000	4.266714
63477688.0000	2.447125
63527544.0000	4.699238
63577400.0000	3.656011
63627256.0000	5.346865
63677112.0000	13.648435
63726968.0000	2.346651
63776824.0000	10.977830
63826680.0000	8.828862
63876536.0000	2.246115
63926392.0000	1.825370
63976248.0000	21.662878
64026104.0000	3.558006
64075960.0000	3.136348
64125816.0000	2.906969
64175672.0000	3.535547
64225528.0000	1.723657
64275384.0000	5.073462
64325240.0000	2.514112
64375096.0000	3.164162
64424952.0000	1.526690
64474808.0000	1.984017
64524664.0000	6.627705
64574520.0000	2.824779
64624376.0000	3.060176
64674232.0000	2.550066
64724088.0000	2.179664
64773944.0000	2.255243
64823800.0000	3.866128
64873656.0000	4.621021
64923512.0000	3.587462
64973368.0000	2.492666
65023224.0000	3.009080
65073080.0000	2.023175
65122936.0000	5.088483
65172792.0000	2.967242
65222648.0000	1.578494
65272504.0000	2.456235
65322360.0000	1.496131
65372216.0000	2.096514
65422072.0000	2.375896
65471928.0000	6.658188
65521784.0000	2.709557
65571640.0000	2.801616
65621496.0000	2.675118
65671352.0000	14.354405
65721208.0000	2.866443
65771064.0000	2.968968
65820920.0000	5.528505
65870776.0000	3.887305
65920632.0000	2.490309
65970488.0000	2.428154
66020344.0000	1.924256
66070200.0000	3.056631
66120056.0000	2.437107
66169912.0000	7.713612
66219768.0000	4.225234
66269624.0000	3.000107
66319480.0000	3.086320
66369336.0000	2.444848
66419192.0000	3.049959
66469048.0000	3.663963
66518904.0000	1.827237
66568760.0000	2.462710
66618616.0000	6.378456
66668472.0000	1.666309
66718328.0000	4.684121
66768184.0000	3.458166
66818040.0000	3.758974
66867896.0000	1.968116
66917752.0000	2.403671
66967608.0000	2.868708
67017464.0000	4.573730
67067320.0000	2.131872
67117176.0000	2.857082
67167032.0000	1.728556
67216888.0000	3.327842
67266744.0000	3.767205
67316600.0000	5.030320
67366456.0000	7.138164
67416312.0000	26.316227
67466168.0000	1.539603
67516024.0000	3.077543
67565880.0000	2.060028
67615736.0000	5.296550
67665592.0000	2.050673
67715448.0000	2.810280
67765304.0000	6.538795
67815160.0000	3.297147
67865016.0000	2.111652
67914872.0000	5.655971
67964728.0000	3.141924
68014584.0000	2.170302
68064440.0000	2.467305
68114296.0000	15.935199
68164152.0000	2.277167
68214008.0000	2.359596
68263864.0000	2.352393
68313720.0000	4.788908
68363576.0000	2.488167
68413432.0000	3.807728
68463288.0000	2.498599
68513144.0000	48.182373
68563000.0000	3.654320
68612856.0000	3.890974
68662712.0000	2.678613
68712568.0000	2.335204
68762424.0000	6.124716
68812280.0000	3.235461
68862136.0000	3.043090
68911992.0000	3.600524
68961848.0000	1.754421
69011704.0000	2.716012
69061560.0000	3.802640
69111416.0000	3.016200
69161272.0000	3.128132
69211128.0000	2.097532
69260984.0000	2.724588
69310840.0000	3.327282
69360696.0000	1.403051
69410552.0000	1.765797
69460408.0000	21.641241
69510264.0000	2.929938
69560120.0000	1.615443
69609976.0000	2.043212
69659832.0000	3.562110
69709688.0000	2.178696
69759544.0000	2.208884
69809400.0000	3.022939
69859256.0000	1.392727
69909112.0000	5.710775
69958968.0000	2.674581
70008824.0000	3.026871
70058680.0000	2.269558
70108536.0000	2.517243
70158392.0000	3.397978
70208248.0000	2.889593
70258104.0000	5.028861
70307960.0000	2.529384
70357816.0000	1.512534
70407672.0000	6.502835
70457528.0000	2.493207
70507384.0000	7.022548
70557240.0000	2.674796
70607096.0000	3.365767
70656952.0000	1.970253
70706808.0000	2.256299
70756664.0000	3.386765
70806520.0000	3.252197
70856376.0000	3.654687
70906232.0000	36.687992
70956088.0000	4.830351
71005944.0000	3.094288
71055800.0000	2.346883
71105656.0000	3.050389
71155512.0000	14.235462
71205368.0000	2.377841
71255224.0000	2.174979
71305080.0000	1.456803
71354936.0000	4.519629
71404792.0000	2.788169
71454648.0000	2.068520
71504504.0000	3.376810
71554360.0000	10.144904
71604216.0000	2.065327
71654072.0000	2.302612
71703928.0000	1.737147
71753784.0000	1.666209
71803640.0000	1.645160
71853496.0000	3.184313
71903352.0000	2.791621
71953208.0000	6.664409
72003064.0000	2.138676
72052920.0000	3.207983
72102776.0000	4.297237
72152632.0000	1.874914
72202488.0000	1.506625
72252344.0000	7.204056
72302200.0000	15.159762
72352056.0000	2.988354
72401912.0000	2.270976
72451768.0000	3.979356
72501624.0000	3.027183
72551480.0000	3.444090
72601336.0000	1.334472
72651192.0000	3.620726
72701048.0000	5.692712
72750904.0000	2.112787
72800760.0000	2.375750
72850616.0000	2.774041
72900472.0000	2.645778
72950328.0000	2.360265
73000184.0000	3.125682
73050040.0000	3.928559
73099896.0000	2.435796
73149752.0000	3.758441
73199608.0000	1.746846
73249464.0000	2.288997
73299320.0000	6.681084
73349176.0000	1.926943
73399032.0000	2.790141
73448888.0000	4.633868
73498744.0000	2.191803
73548600.0000	1.522086
73598456.0000	2.188576
73648312.0000	12.029989
73698168.0000	42.411629
73748024.0000	48.807449
73797880.0000	1.865695
73847736.0000	1.577798
73897592.0000	1.921500
73947448.0000	4.665627
73997304.0000	4.606640
74047160.0000	2.569698
74097016.0000	1.520046
74146872.0000	3.430955
74196728.0000	3.149423
74246584.0000	11.118793
74296440.0000	2.977732
74346296.0000	2.905678
74396152.0000	1.962204
74446008.0000	2.723802
74495864.0000	3.109409
74545720.0000	2.523108
74595576.0000	1.878503
74645432.0000	2.822745
74695288.0000	3.601194
74745144.0000	2.937865
74795000.0000	2.582916
74844856.0000	4.393319
74894712.0000	5.002817
74944568.0000	1.671992
74994424.0000	2.542254
75044280.0000	31.484882
75094136.0000	1.611902
75143992.0000	3.550157
75193848.0000	1.910284
75243704.0000	3.374256
75293560.0000	29.566008
75343416.0000	1.926319
75393272.0000	2.459171
75443128.0000	2.331227
75492984.0000	2.124870
75542840.0000	4.052557
75592696.0000	3.958892
75642552.0000	2.108948
75692408.0000	12.690523
75742264.0000	2.314965
75792120.0000	3.538300
75841976.0000	2.482598
75891832.0000	4.782531
75941688.0000	3.168631
75991544.0000	6.000395
76041400.0000	3.898970
76091256.0000	3.353794
76141112.0000	2.464723
76190968.0000	1.379805
76240824.0000	1.776337
76290680.0000	1.363602
76340536.0000	1.401175
76390392.0000	1.898711
76440248.0000	1.777883
76490104.0000	2.842922
76539960.0000	3.900324
76589816.0000	6.286563
76639672.0000	2.946867
76689528.0000	3.841954
76739384.0000	4.145804
76789240.0000	7.873730
76839096.0000	2.008425
76888952.0000	3.312858
76938808.0000	2.203643
76988664.0000	3.684301
77038520.0000	2.978629
77088376.0000	6.571633
77138232.0000	6.161400
77188088.0000	7.350437
77237944.0000	4.484546
77287800.0000	3.287569
77337656.0000	3.664855
77387512.0000	1.766714
77437368.0000	2.108018
77487224.0000	2.377263
77537080.0000	4.374877
77586936.0000	1.700980
77636792.0000	2.568228
77686648.0000	2.657033
77736504.0000	2.605877
77786360.0000	2.335694
77836216.0000	2.565278
77886072.0000	2.056695
77935928.0000	4.069245
77985784.0000	3.718833
78035640.0000	1.864080
78085496.0000	1.477062
78135352.0000	2.483448
78185208.0000	2.736734
78235064.0000	1.625501
78284920.0000	2.172757
78334776.0000	2.127793
78384632.0000	2.005802
78434488.0000	2.034433
78484344.0000	2.676373
78534200.0000	3.008282
78584056.0000	2.179301
78633912.0000	1.427792
78683768.0000	2.098571
78733624.0000	2.470053
78783480.0000	1.417221
78833336.0000	3.365980
78883192.0000	7.523006
78933048.0000	3.842094
78982904.0000	3.007303
79032760.0000	3.695553
79082616.0000	4.858594
79132472.0000	3.345796
79182328.0000	3.337531
79232184.0000	4.230661
79282040.0000	3.221892
79331896.0000	1.686317
79381752.0000	2.616795
79431608.0000	1.977583
79481464.0000	5.375963
79531320.0000	2.869629
79581176.0000	3.559690
79631032.0000	9.655375
79680888.0000	2.263340
79730744.0000	1.661041
79780600.0000	2.111638
79830456.0000	5.313136
79880312.0000	4.489558
79930168.0000	1.704987
79980024.0000	2.538768
80029880.0000	5.492902
80079736.0000	2.608978
80129592.0000	2.644378
80179448.0000	4.011720
80229304.0000	3.374476
80279160.0000	4.108882
80329016.0000	2.511485
80378872.0000	1.861700
80428728.0000	1.503675
80478584.0000	1.728172
80528440.0000	1.946539
80578296.0000	1.568124
80628152.0000	2.750074
80678008.0000	4.071378
80727864.0000	10.313495
80777720.0000	14.684711
80827576.0000	5.806942
80877432.0000	5.557385
80927288.0000	3.406719
80977144.0000	3.752418
81027000.0000	2.625109
81076856.0000	4.271615
81126712.0000	3.366177
81176568.0000	2.146789
81226424.0000	4.868640
81276280.0000	2.167304
81326136.0000	6.862139
81375992.0000	7.372202
81425848.0000	2.117622
81475704.0000	4.253425
81525560.0000	3.479655
81575416.0000	2.582634
81625272.0000	1.793700
81675128.0000	3.346788
81724984.0000	2.516667
81774840.0000	3.448253
81824696.0000	2.624317
81874552.0000	17.302389
81924408.0000	2.761626
81974264.0000	3.178896
82024120.0000	10.100692
82073976.0000	2.259309
82123832.0000	6.028372
82173688.0000	2.102128
82223544.0000	6.519827
82273400.0000	2.411593
82323256.0000	2.778599
82373112.0000	2.460230
82422968.0000	1.449764
82472824.0000	3.537780
82522680.0000	2.825486
82572536.0000	5.172236
82622392.0000	2.306262
82672248.0000	5.538392
82722104.0000	9.714762
82771960.0000	26.894316
82821816.0000	3.895182
82871672.0000	3.223407
82921528.0000	1.867515
82971384.0000	4.946297
83021240.0000	2.228732
83071096.0000	4.477798
83120952.0000	6.124856
83170808.0000	2.574122
83220664.0000	2.723161
83270520.0000	4.139383
83320376.0000	2.658198
83370232.0000	2.307964
83420088.0000	6.268956
83469944.0000	12.330667
83519800.0000	1.921086
83569656.0000	2.772996
83619512.0000	2.184158
83669368.0000	5.855784
83719224.0000	9.043395
83769080.0000	5.683349
83818936.0000	1.848690
83868792.0000	3.110343
83918648.0000	39.065178
83968504.0000	3.401776
84018360.0000	25.806555
84068216.0000	3.892131
84118072.0000	2.921323
84167928.0000	3.874683
84217784.0000	2.266469
84267640.0000	2.047396
84317496.0000	6.442640
84367352.0000	1.457196
84417208.0000	1.289462
84467064.0000	2.163477
84516920.0000	2.856036
84566776.0000	14.842224
84616632.0000	5.458733
84666488.0000	2.783269
84716344.0000	2.881455
84766200.0000	3.006805
84816056.0000	2.448297
84865912.0000	3.474103
84915768.0000	2.236772
84965624.0000	1.945457
85015480.0000	1.893282
85065336.0000	3.614288
85115192.0000	4.837190
85165048.0000	4.114139
85214904.0000	3.493427
85264760.0000	2.577694
85314616.0000	2.756325
85364472.0000	2.728546
85414328.0000	4.311683
85464184.0000	1.798399
85514040.0000	2.679271
85563896.0000	3.494244
85613752.0000	9.010669
85663608.0000	5.919160
85713464.0000	3.725328
85763320.0000	2.814410
85813176.0000	2.960136
85863032.0000	2.764523
85912888.0000	2.545550
85962744.0000	3.115080
86012600.0000	4.749975
86062456.0000	2.715358
86112312.0000	1.322520
86162168.0000	1.728331
86212024.0000	1.911421
86261880.0000	2.635731
86311736.0000	3.100289
86361592.0000	2.682162
86411448.0000	3.302777
86461304.0000	3.457043
86511160.0000	5.967330
86561016.0000	6.710949
86610872.0000	4.417637
86660728.0000	2.470978
86710584.0000	4.425572
86760440.0000	5.521124
86810296.0000	6.854304
86860152.0000	1.679083
86910008.0000	4.999813
86959864.0000	3.780252
87009720.0000	2.360775
87059576.0000	3.026999
87109432.0000	5.928162
87159288.0000	1.979648
87209144.0000	1.568872
87259000.0000	2.183424
87308856.0000	2.561493
87358712.0000	2.418529
87408568.0000	2.028692
87458424.0000	1.373762
87508280.0000	1.777750
87558136.0000	2.220032
87607992.0000	3.291141
87657848.0000	790.897339
87707704.0000	5.194540
87757560.0000	5.738379
87807416.0000	9.291511
87857272.0000	4.201191
87907128.0000	2.599073
87956984.0000	4.181564
88006840.0000	2.912634
88056696.0000	4.381102
88106552.0000	1.911724
88156408.0000	2.105961
88206264.0000	2.643715
88256120.0000	3.306553
88305976.0000	1.828829
88355832.0000	4.508653
88405688.0000	3.636706
88455544.0000	26.702587
88505400.0000	1.786048
88555256.0000	3.779302
88605112.0000	4.956858
88654968.0000	5.096643
88704824.0000	2.092321
88754680.0000	4.055400
88804536.0000	2.148769
88854392.0000	4.951353
88904248.0000	1.976430
88954104.0000	16.168634
89003960.0000	4.295722
89053816.0000	2.078620
89103672.0000	2.245790
89153528.0000	2.384831
89203384.0000	1.168172
89253240.0000	1.675789
89303096.0000	1.604678
89352952.0000	3.018896
89402808.0000	4.097127
89452664.0000	41.816093
89502520.0000	2.429744
89552376.0000	2.982268
89602232.0000	1.654326
89652088.0000	1.976843
89701944.0000	4.821011
89751800.0000	14.483979
89801656.0000	3.592473
89851512.0000	2.391628
89901368.0000	3.542344
89951224.0000	3.057726
90001080.0000	1.775387
90050936.0000	2.725431
90100792.0000	8.813175
90150648.0000	5.359329
90200504.0000	2.073231
90250360.0000	2.554135
90300216.0000	49.074318
90350072.0000	1.996544
90399928.0000	5.555755
90449784.0000	4.315803
90499640.0000	6.436164
90549496.0000	24.414385
90599352.0000	13.616615
90649208.0000	4.043862
90699064.0000	2.476158
90748920.0000	4.572186
90798776.0000	8.176356
90848632.0000	2.113382
90898488.0000	2.538300
90948344.0000	1.778701
90998200.0000	3.793331
91048056.0000	5.558214
91097912.0000	2.179495
91147768.0000	1.871679
91197624.0000	3.029086
91247480.0000	3.220718
91297336.0000	5.458067
91347192.0000	3.503913
91397048.0000	2.177063
91446904.0000	2.196355
91496760.0000	4.372365
91546616.0000	3.173892
91596472.0000	3.308698
91646328.0000	1.832720
91696184.0000	2.812842
91746040.0000	1.382779
91795896.0000	3.512562
91845752.0000	5.910137
91895608.0000	3.897777
91945464.0000	5.875722
91995320.0000	2.564214
92045176.0000	3.374206
92095032.0000	2.551461
92144888.0000	4.223670
92194744.0000	2.488529
92244600.0000	3.054182
92294456.0000	1.633708
92344312.0000	2.206382
92394168.0000	2.581854
92444024.0000	4.203580
92493880.0000	2.379383
92543736.0000	353.430023
92593592.0000	2.341476
92643448.0000	3.889217
92693304.0000	3.385926
92743160.0000	1.449679
92793016.0000	1.704326
92842872.0000	2.838302
92892728.0000	1.773875
92942584.0000	3.061028
92992440.0000	8.260263
93042296.0000	1.696480
93092152.0000	2.701951
93142008.0000	1.631410
93191864.0000	1.732018
93241720.0000	2.931944
93291576.0000	4.321215
93341432.0000	1.962413
93391288.0000	1.374276
93441144.0000	3.291827
93491000.0000	1.720763
93540856.0000	6.105739
93590712.0000	1.640493
93640568.0000	2.900134
93690424.0000	1.304686
93740280.0000	2.561240
93790136.0000	1.720338
93839992.0000	1.355969
93889848.0000	13.568027
93939704.0000	1.636579
93989560.0000	2.765489
94039416.0000	2.562856
94089272.0000	2.765095
94139128.0000	7.173915
94188984.0000	20.107059
94238840.0000	1.196299
94288696.0000	1.796413
94338552.0000	2.129458
94388408.0000	2.365358
94438264.0000	4.022721
94488120.0000	4.957982
94537976.0000	33.950329
94587832.0000	2.184097
94637688.0000	2.028248
94687544.0000	5.466454
94737400.0000	3.231288
94787256.0000	2.230823
94837112.0000	1.239918
94886968.0000	2.251918
94936824.0000	2.977844
94986680.0000	6.649895
95036536.0000	1.443231
95086392.0000	4.930552
95136248.0000	3.579584
95186104.0000	2.489242
95235960.0000	5.573137
95285816.0000	1.764530
95335672.0000	4.178719
95385528.0000	2.613683
95435384.0000	2.414367
95485240.0000	3.163169
95535096.0000	4.646647
95584952.0000	6.951736
95634808.0000	2.624704
95684664.0000	1.602052
95734520.0000	13.843629
95784376.0000	1.962913
95834232.0000	3.436460
95884088.0000	2.005254
95933944.0000	2.286486
95983800.0000	2.374539
96033656.0000	2.981051
96083512.0000	2.153175
96133368.0000	2.658051
96183224.0000	1.820404
96233080.0000	53.777737
96282936.0000	3.226061
96332792.0000	6.652978
96382648.0000	2.220832
96432504.0000	2.977029
96482360.0000	1.803340
96532216.0000	1.900349
96582072.0000	4.014763
96631928.0000	3.923568
96681784.0000	7.094532
96731640.0000	2.714320
96781496.0000	1.818648
96831352.0000	4.450645
96881208.0000	9.487648
96931064.0000	2.147954
96980920.0000	2.770269
97030776.0000	2.671341
97080632.0000	2.271098
97130488.0000	1.310558
97180344.0000	1.668831
97230200.0000	7.184437
97280056.0000	2.849833
97329912.0000	2.674723
97379768.0000	1.997887
97429624.0000	1.802981
97479480.0000	2.903677
97529336.0000	11.184978
97579192.0000	9.987593
97629048.0000	2.531784
97678904.0000	4.320999
97728760.0000	5.777834
97778616.0000	2.714582
97828472.0000	2.733224
97878328.0000	4.266767
97928184.0000	5.291725
97978040.0000	3.069191
98027896.0000	2.879797
98077752.0000	3.740444
98127608.0000	4.898035
98177464.0000	5.298204
98227320.0000	3.495196
98277176.0000	6.189990
98327032.0000	2.524831
98376888.0000	5.210657
98426744.0000	3.572803
98476600.0000	1.982743
98526456.0000	2.591988
98576312.0000	4.037526
98626168.0000	1.698277
98676024.0000	3.033989
98725880.0000	6.135161
98775736.0000	2.132451
98825592.0000	5.035189
98875448.0000	1.719953
98925304.0000	34.083088
98975160.0000	2.227859
99025016.0000	2.711396
99074872.0000	1.585579
99124728.0000	2.876666
99174584.0000	4.010449
99224440.0000	3.163998
99274296.0000	3.060545
99324152.0000	4.591483
99374008.0000	2.813067
99423864.0000	24.093294
99473720.0000	3.018661
99523576.0000	4.524981
99573432.0000	2.160282
99623288.0000	3.843005
[truncated: 3,001 more rows]
