# Supplementary material for: Scalable linkage-disequilibrium-based selective sweep detection: a performance guide
Source: Gigascience. 2016 Feb 8;5:7. doi: 10.1186/s13742-016-0114-9 (PMC4746822; doi:10.1186/s13742-016-0114-9)
Supplement: Supplementary file 2 — Human Chromosome 1 OmegaPlus results per population. This file contains the OmegaPlus reports and information files for the analysis of the first chromosome of the human genome per population (26 populations) for DNA data representation. (ZIP 1120 kb) [file 13742_2016_114_MOESM2_ESM.zip › OmegaPlus_pops/OmegaPlus_Report.PJL]

//1
10539.0000	0.000000
60394.9727	5.565494
110250.9453	3.036830
160106.9219	7.148135
209962.8906	10.036904
259818.8594	0.000000
309674.8438	0.000000
359530.8125	0.000000
409386.7812	0.000000
459242.7500	0.000000
509098.7188	0.000000
558954.6875	8.134357
608810.6875	21.509676
658666.6875	6.114551
708522.6875	7.187883
758378.6875	1.770679
808234.6875	5.636539
858090.6875	3.744896
907946.6875	4.685629
957802.6875	3.317014
1007658.6875	19.938086
1057514.6250	3.199392
1107370.6250	26.646591
1157226.6250	4.904760
1207082.6250	9.340021
1256938.6250	27.968737
1306794.6250	17.487858
1356650.6250	3.081445
1406506.6250	3.081015
1456362.6250	3.079735
1506218.6250	36.784626
1556074.6250	3.795932
1605930.6250	9.496648
1655786.6250	20.074852
1705642.6250	2.519850
1755498.6250	3.007277
1805354.6250	1.811812
1855210.6250	1.780409
1905066.6250	11.134086
1954922.6250	5.194663
2004778.6250	3.848204
2054634.6250	5.595628
2104490.5000	1.812929
2154346.5000	5.433785
2204202.5000	6.900939
2254058.5000	5.914035
2303914.5000	7.137725
2353770.5000	4.164874
2403626.5000	8.201863
2453482.5000	4.602406
2503338.5000	3.906443
2553194.5000	1.452442
2603050.5000	3.243580
2652906.5000	89.537712
2702762.5000	5.283203
2752618.5000	5.876077
2802474.5000	4.823032
2852330.5000	3.286213
2902186.5000	7.535380
2952042.5000	2.254106
3001898.5000	6.044956
3051754.5000	5.680179
3101610.5000	7.771812
3151466.5000	6.485343
3201322.5000	6.682635
3251178.5000	3.438143
3301034.5000	3.847642
3350890.5000	7.646360
3400746.5000	4.686731
3450602.5000	4.229615
3500458.5000	3.268886
3550314.5000	3.680717
3600170.5000	10.291798
3650026.5000	4.728560
3699882.5000	3.812541
3749738.5000	1.820700
3799594.5000	4.275829
3849450.5000	0.000000
3899306.5000	3.282039
3949162.5000	0.000000
3999018.5000	6.068378
4048874.5000	4.028172
4098730.5000	4.737434
4148586.5000	7.971343
4198442.5000	2.576322
4248298.5000	3.741930
4298154.5000	7.601130
4348010.5000	5.475650
4397866.5000	3.826655
4447722.5000	1.798446
4497578.5000	4.083941
4547434.5000	4.565250
4597290.5000	2.321239
4647146.5000	4.725079
4697002.5000	3.441653
4746858.5000	4.133062
4796714.5000	4.528770
4846570.5000	5.723752
4896426.5000	11.390623
4946282.5000	4.615848
4996138.5000	5.804711
5045994.5000	4.477670
5095850.5000	8.255517
5145706.5000	4.432146
5195562.5000	2.975929
5245418.5000	3.594181
5295274.5000	3.829592
5345130.5000	5.571761
5394986.5000	4.855167
5444842.5000	22.918015
5494698.5000	3.546354
5544554.5000	6.773301
5594410.5000	2.611377
5644266.5000	7.217879
5694122.5000	3.419487
5743978.5000	6.112565
5793834.5000	3.119925
5843690.5000	4.597802
5893546.5000	4.276953
5943402.5000	2.560400
5993258.5000	8.983130
6043114.5000	2.831608
6092970.5000	3.716917
6142826.5000	7.417612
6192682.5000	3.511796
6242538.5000	2.914046
6292394.5000	3.884876
6342250.5000	3.997028
6392106.5000	1.589464
6441962.5000	1.474232
6491818.5000	2.496924
6541674.5000	8.017721
6591530.5000	2.057168
6641386.5000	49.599186
6691242.5000	4.316344
6741098.5000	11.129014
6790954.5000	6.326682
6840810.5000	2.392076
6890666.5000	2.146683
6940522.5000	2.862341
6990378.5000	2.193941
7040234.5000	3.065957
7090090.5000	1.903532
7139946.5000	3.380537
7189802.5000	3.017078
7239658.5000	5.384664
7289514.5000	2.960147
7339370.5000	4.649390
7389226.5000	3.481225
7439082.5000	7.288972
7488938.5000	17.278307
7538794.5000	2.535738
7588650.5000	4.562470
7638506.5000	6.215927
7688362.5000	2.763664
7738218.5000	2.869040
7788074.5000	4.497888
7837930.5000	1.859522
7887786.5000	2.335941
7937642.5000	2.542795
7987498.5000	2.565121
8037354.5000	2.012670
8087210.5000	2.645742
8137066.5000	5.437694
8186922.5000	4.464842
8236778.5000	5.730028
8286634.5000	3.278482
8336490.5000	5.925380
8386346.5000	3.388713
8436202.0000	3.961494
8486058.0000	3.268620
8535914.0000	1.305856
8585770.0000	2.292964
8635626.0000	7.524863
8685482.0000	1.863640
8735338.0000	1.879741
8785194.0000	2.445037
8835050.0000	3.871998
8884906.0000	3.551183
8934762.0000	2.300960
8984618.0000	15.718210
9034474.0000	7.797339
9084330.0000	5.125846
9134186.0000	3.214515
9184042.0000	3.899601
9233898.0000	12.918299
9283754.0000	6.313100
9333610.0000	3.920184
9383466.0000	9.109440
9433322.0000	5.590230
9483178.0000	4.054964
9533034.0000	5.140122
9582890.0000	5.469965
9632746.0000	7.337654
9682602.0000	3.238826
9732458.0000	13.191404
9782314.0000	3.725936
9832170.0000	139.875916
9882026.0000	3.333188
9931882.0000	4.244088
9981738.0000	6.092241
10031594.0000	5.602470
10081450.0000	1.684936
10131306.0000	4.009870
10181162.0000	2.056351
10231018.0000	4.059139
10280874.0000	1.320571
10330730.0000	1.619616
10380586.0000	102.247765
10430442.0000	1.686544
10480298.0000	5.476523
10530154.0000	6.838677
10580010.0000	2.605527
10629866.0000	3.061013
10679722.0000	5.102117
10729578.0000	1.991621
10779434.0000	4.038537
10829290.0000	3.503722
10879146.0000	4.939584
10929002.0000	8.204324
10978858.0000	4.957022
11028714.0000	14.114319
11078570.0000	3.440756
11128426.0000	1.522032
11178282.0000	1.455419
11228138.0000	1.151681
11277994.0000	2.163949
11327850.0000	3.066192
11377706.0000	8.793610
11427562.0000	5.629485
11477418.0000	3.437476
11527274.0000	3.106214
11577130.0000	5.796148
11626986.0000	2.594926
11676842.0000	2.786099
11726698.0000	5.485912
11776554.0000	7.823243
11826410.0000	7.047005
11876266.0000	2.287120
11926122.0000	4.838639
11975978.0000	2.794099
12025834.0000	3.559229
12075690.0000	6.228680
12125546.0000	5.179705
12175402.0000	6.404464
12225258.0000	2.935252
12275114.0000	12.382403
12324970.0000	34.997669
12374826.0000	4.835298
12424682.0000	4.005981
12474538.0000	2.188741
12524394.0000	8.769951
12574250.0000	3.108063
12624106.0000	2.714349
12673962.0000	7.919294
12723818.0000	2.731987
12773674.0000	17.762905
12823530.0000	8.017367
12873386.0000	49.142651
12923242.0000	3.882226
12973098.0000	180.994064
13022954.0000	29.184500
13072810.0000	35.399006
13122666.0000	27.545036
13172522.0000	4.437906
13222378.0000	0.000000
13272234.0000	3.862589
13322090.0000	0.000000
13371946.0000	4.896828
13421802.0000	4.290619
13471658.0000	89.181412
13521514.0000	1428.252441
13571370.0000	90.454117
13621226.0000	90.454117
13671082.0000	10.124144
13720938.0000	8.629166
13770794.0000	13.555273
13820650.0000	6.484091
13870506.0000	5.669387
13920362.0000	9.384004
13970218.0000	3.133388
14020074.0000	3.097060
14069930.0000	1.807929
14119786.0000	4.578600
14169642.0000	9.698016
14219498.0000	4.746764
14269354.0000	2.613648
14319210.0000	2.260543
14369066.0000	5.756922
14418922.0000	3.484841
14468778.0000	14.702743
14518634.0000	9.022596
14568490.0000	4.162520
14618346.0000	4.504612
14668202.0000	2.600388
14718058.0000	5.313282
14767914.0000	3.334696
14817770.0000	3.069931
14867626.0000	3.856519
14917482.0000	3.983883
14967338.0000	3.194735
15017194.0000	4.444312
15067050.0000	3.744076
15116906.0000	3.797363
15166762.0000	4.105583
15216618.0000	5.296218
15266474.0000	3.139505
15316330.0000	5.880493
15366186.0000	6.301871
15416042.0000	8.207012
15465898.0000	11.844944
15515754.0000	2.643890
15565610.0000	11.063450
15615466.0000	7.711966
15665322.0000	32.169632
15715178.0000	2.160192
15765034.0000	6.346106
15814890.0000	4.023152
15864746.0000	1.516187
15914602.0000	3.215579
15964458.0000	2.663170
16014314.0000	2.928312
16064170.0000	7.089504
16114026.0000	6.776406
16163882.0000	5.743731
16213738.0000	2.992516
16263594.0000	2.301287
16313450.0000	1.673184
16363306.0000	2.966715
16413162.0000	5.963398
16463018.0000	13.792266
16512874.0000	3.630356
16562730.0000	3.195330
16612586.0000	2.791711
16662442.0000	11.155729
16712298.0000	2.454673
16762154.0000	3.549179
16812010.0000	3.239602
16861866.0000	2.386848
16911722.0000	10.339391
16961578.0000	2.993058
17011434.0000	3.515795
17061290.0000	8.082020
17111146.0000	47.631588
17161002.0000	19.698917
17210858.0000	2.460096
17260714.0000	2.199915
17310570.0000	5.363906
17360426.0000	3.395879
17410282.0000	3.549454
17460138.0000	9.979920
17509994.0000	2.349359
17559850.0000	9.028663
17609706.0000	4.137069
17659562.0000	2.985554
17709418.0000	25.923124
17759274.0000	3.194253
17809130.0000	3.243274
17858986.0000	22.291080
17908842.0000	6.255200
17958698.0000	4.093377
18008554.0000	2.961607
18058410.0000	10.106380
18108266.0000	5.856147
18158122.0000	6.363410
18207978.0000	6.026832
18257834.0000	2.582287
18307690.0000	4.907080
18357546.0000	2.523869
18407402.0000	4.243335
18457258.0000	4.797075
18507114.0000	6.578362
18556970.0000	4.047474
18606826.0000	3.598211
18656682.0000	5.543295
18706538.0000	4.061682
18756394.0000	2.897943
18806250.0000	3.060160
18856106.0000	5.360334
18905962.0000	10.373940
18955818.0000	2.744290
19005674.0000	5.273089
19055530.0000	7.766565
19105386.0000	6.142980
19155242.0000	4.198939
19205098.0000	8.790396
19254954.0000	10.878619
19304810.0000	2.431884
19354666.0000	6.661343
19404522.0000	3.533459
19454378.0000	1.960501
19504234.0000	30.785465
19554090.0000	6.176099
19603946.0000	1.934978
19653802.0000	6.760575
19703658.0000	5.085957
19753514.0000	2.163857
19803370.0000	8.562898
19853226.0000	2.761928
19903082.0000	2.220507
19952938.0000	4.134602
20002794.0000	6.984852
20052650.0000	11.097296
20102506.0000	5.868122
20152362.0000	7.911511
20202218.0000	1.855112
20252074.0000	3.598633
20301930.0000	5.180506
20351786.0000	2.454006
20401642.0000	1.922022
20451498.0000	16.568525
20501354.0000	4.624034
20551210.0000	10.583819
20601066.0000	5.231396
20650922.0000	2.595965
20700778.0000	1.988088
20750634.0000	4.695753
20800490.0000	4.440625
20850346.0000	2.817320
20900202.0000	3.260972
20950058.0000	1.911766
20999914.0000	10.693501
21049770.0000	2.818071
21099626.0000	1.813901
21149482.0000	13.834966
21199338.0000	2.530231
21249194.0000	3.309685
21299050.0000	2.056801
21348906.0000	17.961983
21398762.0000	1.959694
21448618.0000	2.579891
21498474.0000	1.812810
21548330.0000	3.903068
21598186.0000	9.368194
21648042.0000	2.954584
21697898.0000	2.334338
21747754.0000	3.490752
21797610.0000	2.310717
21847466.0000	9.406048
21897322.0000	2.004692
21947178.0000	3.083920
21997034.0000	3.513935
22046890.0000	2.069980
22096746.0000	2.234979
22146602.0000	8.357694
22196458.0000	7.297587
22246314.0000	3.227602
22296170.0000	1.950885
22346026.0000	18.200785
22395882.0000	6.234152
22445738.0000	2.760808
22495594.0000	4.098399
22545450.0000	2.257754
22595306.0000	3.975331
22645162.0000	7.121856
22695018.0000	3.278690
22744874.0000	3.862195
22794730.0000	19.969448
22844586.0000	2.846727
22894442.0000	4.013972
22944298.0000	24.040178
22994154.0000	3.900363
23044010.0000	3.436875
23093866.0000	4.426443
23143722.0000	2.463846
23193578.0000	36.399952
23243434.0000	6.555083
23293290.0000	3.861047
23343146.0000	3.163353
23393002.0000	7.442681
23442858.0000	2.877413
23492714.0000	3.324395
23542570.0000	2.276412
23592426.0000	17.403152
23642282.0000	2.275005
23692138.0000	2.267671
23741994.0000	2.350423
23791850.0000	3.241151
23841706.0000	7.027003
23891562.0000	4.097975
23941418.0000	5.686309
23991274.0000	2.093848
24041130.0000	3.144300
24090986.0000	9.295602
24140842.0000	4.400017
24190698.0000	5.288406
24240554.0000	21.520105
24290410.0000	13.721592
24340266.0000	9.256733
24390122.0000	3.758076
24439978.0000	4.539976
24489834.0000	6.111001
24539690.0000	6.898208
24589546.0000	8.406598
24639402.0000	5.892315
24689258.0000	5.090561
24739114.0000	2.167197
24788970.0000	4.653165
24838826.0000	12.247941
24888682.0000	2.913935
24938538.0000	3.915151
24988394.0000	3.263696
25038250.0000	3.370069
25088106.0000	30.628746
25137962.0000	3.031749
25187818.0000	3.779609
25237674.0000	6.319728
25287530.0000	29.153730
25337386.0000	4.457705
25387242.0000	3.402741
25437098.0000	3.769971
25486954.0000	3.509587
25536810.0000	203.804871
25586666.0000	7.904578
25636522.0000	2.242134
25686378.0000	19.864086
25736234.0000	5.647951
25786090.0000	1.520746
25835946.0000	2.930300
25885802.0000	40.999958
25935658.0000	1.797540
25985514.0000	4.198774
26035370.0000	344.670624
26085226.0000	5.467002
26135082.0000	3.152011
26184938.0000	6.243640
26234794.0000	5.510117
26284650.0000	4.056390
26334506.0000	3.283684
26384362.0000	6.474451
26434218.0000	1.505959
26484074.0000	11.731964
26533930.0000	5.261932
26583786.0000	2.460217
26633642.0000	1.544298
26683498.0000	2.551933
26733354.0000	4.525491
26783210.0000	2.332839
26833066.0000	11.067154
26882922.0000	2.128105
26932778.0000	2.857063
26982634.0000	8.871559
27032490.0000	62.284245
27082346.0000	1.475518
27132202.0000	4.804092
27182058.0000	3.227021
27231914.0000	1.856346
27281770.0000	11.104234
27331626.0000	10.131419
27381482.0000	18.485699
27431338.0000	21.789459
27481194.0000	3.766653
27531050.0000	6.730941
27580906.0000	15.604272
27630762.0000	271.837402
27680618.0000	3.030566
27730474.0000	9.588451
27780330.0000	2.042841
27830186.0000	3.137108
27880042.0000	5.586584
27929898.0000	102.993462
27979754.0000	7.485482
28029610.0000	6.640470
28079466.0000	4.355289
28129322.0000	43.006042
28179178.0000	3.011279
28229034.0000	2.484393
28278890.0000	11.190468
28328746.0000	2.535438
28378602.0000	2.374596
28428458.0000	30.381258
28478314.0000	27.997578
28528170.0000	3.046157
28578026.0000	1.924449
28627882.0000	11.460076
28677738.0000	4.882435
28727594.0000	1.378330
28777450.0000	4.152432
28827306.0000	31.644461
28877162.0000	2.299883
28927018.0000	7.853449
28976874.0000	2.882498
29026730.0000	2.346642
29076586.0000	37.638565
29126442.0000	4.251637
29176298.0000	4.355690
29226154.0000	3.915286
29276010.0000	3.305873
29325866.0000	70.348022
29375722.0000	2.626360
29425578.0000	2.483097
29475434.0000	2.099215
29525290.0000	3.904136
29575146.0000	2.922853
29625002.0000	2.604429
29674858.0000	5.452439
29724714.0000	5.633034
29774570.0000	5.681733
29824426.0000	6.308559
29874282.0000	8.158381
29924138.0000	0.000000
29973994.0000	9.010543
30023850.0000	0.000000
30073706.0000	2.606368
30123562.0000	2.348963
30173418.0000	7.900600
30223274.0000	2.983194
30273130.0000	4.753667
30322986.0000	3.294666
30372842.0000	3.750465
30422698.0000	6.486529
30472554.0000	3.746087
30522410.0000	5.559700
30572266.0000	4.270773
30622122.0000	4.771469
30671978.0000	5.077328
30721834.0000	3.848579
30771690.0000	15.022004
30821546.0000	2.618708
30871402.0000	24.228254
30921258.0000	5.766513
30971114.0000	4.205138
31020970.0000	3.217112
31070826.0000	5.330029
31120682.0000	8.721717
31170538.0000	5.319138
31220394.0000	11.350780
31270250.0000	4.125254
31320106.0000	3.417827
31369962.0000	9.275158
31419818.0000	1.693212
31469674.0000	24.660053
31519530.0000	2.342815
31569386.0000	6.549564
31619242.0000	2.221917
31669098.0000	5.109817
31718954.0000	3.409937
31768810.0000	1.905373
31818666.0000	1.713588
31868522.0000	2.110527
31918378.0000	2.508744
31968234.0000	5.561329
32018090.0000	7.444740
32067946.0000	50.970104
32117802.0000	2.926804
32167658.0000	5.935415
32217514.0000	5.760943
32267370.0000	16.706932
32317226.0000	77.980606
32367082.0000	6.342934
32416938.0000	3.078233
32466794.0000	43.212654
32516650.0000	8.942592
32566506.0000	2.145172
32616362.0000	51.722267
32666218.0000	30.544558
32716074.0000	6.350358
32765930.0000	472.019867
32815786.0000	10.478376
32865642.0000	26.590685
32915498.0000	3.734863
32965354.0000	4.456421
33015210.0000	1.749470
33065066.0000	7.794891
33114922.0000	1.329078
33164778.0000	11.431105
33214634.0000	13.803736
33264490.0000	3.435110
33314346.0000	2.466521
33364202.0000	116.021912
33414058.0000	21.143913
33463914.0000	5.260042
33513770.0000	2.343324
33563624.0000	12.306266
33613480.0000	2.705553
33663336.0000	3.418406
33713192.0000	2.833469
33763048.0000	2.335997
33812904.0000	5.126413
33862760.0000	5.755661
33912616.0000	6.448516
33962472.0000	3.176349
34012328.0000	3.491749
34062184.0000	8.953823
34112040.0000	3.214137
34161896.0000	4.042965
34211752.0000	5.065010
34261608.0000	6.412995
34311464.0000	5.662265
34361320.0000	5.249530
34411176.0000	6.932994
34461032.0000	5.669491
34510888.0000	3.736364
34560744.0000	3.325695
34610600.0000	3.624609
34660456.0000	11.897551
34710312.0000	21.576857
34760168.0000	3.165899
34810024.0000	7.019327
34859880.0000	2.288069
34909736.0000	4.731946
34959592.0000	2.993143
35009448.0000	2.877723
35059304.0000	13.819873
35109160.0000	3.371550
35159016.0000	7.139211
35208872.0000	7.826858
35258728.0000	3.456632
35308584.0000	10.532773
35358440.0000	5.919428
35408296.0000	140.445770
35458152.0000	1.382570
35508008.0000	2.632856
35557864.0000	1.822711
35607720.0000	2.323180
35657576.0000	2.127051
35707432.0000	4.898050
35757288.0000	2.671433
35807144.0000	2.226297
35857000.0000	15.987816
35906856.0000	2.424134
35956712.0000	2.049604
36006568.0000	16.844788
36056424.0000	1.606727
36106280.0000	4.645247
36156136.0000	6.101851
36205992.0000	7.295022
36255848.0000	1.391830
36305704.0000	8.221312
36355560.0000	4.964250
36405416.0000	2.395961
36455272.0000	3.422330
36505128.0000	6.000486
36554984.0000	6.029886
36604840.0000	1.686929
36654696.0000	2.855577
36704552.0000	2.906559
36754408.0000	2.095535
36804264.0000	75.309296
36854120.0000	24.506172
36903976.0000	7.345178
36953832.0000	10.875246
37003688.0000	4.784755
37053544.0000	4.528790
37103400.0000	3.252522
37153256.0000	7.551311
37203112.0000	3.543414
37252968.0000	10.098007
37302824.0000	3.892889
37352680.0000	2.860019
37402536.0000	7.283839
37452392.0000	481.446655
37502248.0000	2.913754
37552104.0000	9.088914
37601960.0000	6.462473
37651816.0000	1.781992
37701672.0000	9.433902
37751528.0000	2.802586
37801384.0000	3.960098
37851240.0000	3.541147
37901096.0000	3.634712
37950952.0000	11.939402
38000808.0000	9.870549
38050664.0000	1.400515
38100520.0000	3.830310
38150376.0000	4.553757
38200232.0000	7.109214
38250088.0000	2.148251
38299944.0000	1.717427
38349800.0000	2.359227
38399656.0000	2.298455
38449512.0000	3.884141
38499368.0000	5.452242
38549224.0000	2.922756
38599080.0000	5.866383
38648936.0000	8.659916
38698792.0000	4.576353
38748648.0000	8.209448
38798504.0000	2.211597
38848360.0000	2.993157
38898216.0000	6.557586
38948072.0000	8.689399
38997928.0000	14.936065
39047784.0000	7.326098
39097640.0000	3.450334
39147496.0000	7.139433
39197352.0000	3.371566
39247208.0000	4.246737
39297064.0000	4.050117
39346920.0000	1.767873
39396776.0000	4.231187
39446632.0000	4.873479
39496488.0000	1.426299
39546344.0000	11.877497
39596200.0000	8.938217
39646056.0000	2.111299
39695912.0000	1.699708
39745768.0000	1.609705
39795624.0000	4.281558
39845480.0000	2.390718
39895336.0000	1.662380
39945192.0000	1.583813
39995048.0000	3.355124
40044904.0000	1.740572
40094760.0000	8.108828
40144616.0000	2.772451
40194472.0000	5.904796
40244328.0000	3.449011
40294184.0000	3.097242
40344040.0000	1.838261
40393896.0000	2.991580
40443752.0000	12.668864
40493608.0000	2.052638
40543464.0000	3.519678
40593320.0000	4.611408
40643176.0000	3.494736
40693032.0000	2.041740
40742888.0000	9.848243
40792744.0000	1.937799
40842600.0000	3.197950
40892456.0000	5.083058
40942312.0000	7.384814
40992168.0000	1.412986
41042024.0000	2.430873
41091880.0000	3.331235
41141736.0000	5.399321
41191592.0000	1.363077
41241448.0000	4.372604
41291304.0000	5.566430
41341160.0000	2.802013
41391016.0000	2.688578
41440872.0000	3.937186
41490728.0000	1.797543
41540584.0000	1.649593
41590440.0000	4.960133
41640296.0000	1.309852
41690152.0000	2.424812
41740008.0000	6.445904
41789864.0000	6.180406
41839720.0000	11.429866
41889576.0000	4.363778
41939432.0000	3.474393
41989288.0000	17.615166
42039144.0000	2.515434
42089000.0000	2.086576
42138856.0000	4.504674
42188712.0000	2.558625
42238568.0000	3.558319
42288424.0000	3.015181
42338280.0000	1.671026
42388136.0000	3.055924
42437992.0000	2.711493
42487848.0000	1.916700
42537704.0000	2.396957
42587560.0000	2.183536
42637416.0000	6.483910
42687272.0000	1.303506
42737128.0000	19.458853
42786984.0000	11.434904
42836840.0000	17.096560
42886696.0000	7.284184
42936552.0000	2.615594
42986408.0000	1.469924
43036264.0000	1.641193
43086120.0000	4.584951
43135976.0000	3.164327
43185832.0000	3.234562
43235688.0000	12.822147
43285544.0000	2.191224
43335400.0000	2.890920
43385256.0000	4.897086
43435112.0000	2.815697
43484968.0000	11.072072
43534824.0000	5.168226
43584680.0000	5.209582
43634536.0000	1.625480
43684392.0000	4.019145
43734248.0000	5.385918
43784104.0000	7.311460
43833960.0000	1.666807
43883816.0000	1.697342
43933672.0000	2.389437
43983528.0000	2.274307
44033384.0000	3.402192
44083240.0000	1.316715
44133096.0000	3.128549
44182952.0000	1.876957
44232808.0000	1.665426
44282664.0000	2.982597
44332520.0000	1.449884
44382376.0000	1.546933
44432232.0000	1.966686
44482088.0000	5.741187
44531944.0000	5.079322
44581800.0000	4.731182
44631656.0000	2.060733
44681512.0000	3.637885
44731368.0000	3.411561
44781224.0000	1.569160
44831080.0000	3.293040
44880936.0000	13.962254
44930792.0000	2.597271
44980648.0000	3.989838
45030504.0000	5.008738
45080360.0000	5.885270
45130216.0000	2.979012
45180072.0000	7.736373
45229928.0000	1.896604
45279784.0000	4.291774
45329640.0000	193.545044
45379496.0000	3.127274
45429352.0000	4.231498
45479208.0000	3.246729
45529064.0000	3.519550
45578920.0000	1.716894
45628776.0000	1.620858
45678632.0000	1.518994
45728488.0000	2.046313
45778344.0000	7.716594
45828200.0000	1.393730
45878056.0000	1.557966
45927912.0000	1.915655
45977768.0000	1.793682
46027624.0000	8.248609
46077480.0000	17.736191
46127336.0000	2.241776
46177192.0000	1.816678
46227048.0000	1.313829
46276904.0000	3.358729
46326760.0000	3.013045
46376616.0000	1.901512
46426472.0000	2.052263
46476328.0000	1.920090
46526184.0000	1.310545
46576040.0000	1.595344
46625896.0000	2.221540
46675752.0000	2.098546
46725608.0000	1.855534
46775464.0000	3.173064
46825320.0000	1.529162
46875176.0000	3.104598
46925032.0000	6.587703
46974888.0000	5.016150
47024744.0000	2.257030
47074600.0000	7.944486
47124456.0000	1.634608
47174312.0000	3.223430
47224168.0000	8.187819
47274024.0000	2.885491
47323880.0000	2.291758
47373736.0000	32.074211
47423592.0000	3.088853
47473448.0000	4.175596
47523304.0000	1.954456
47573160.0000	1.275645
47623016.0000	3.412667
47672872.0000	4.145381
47722728.0000	1.722423
47772584.0000	1.504435
47822440.0000	3.294046
47872296.0000	2.965576
47922152.0000	1.978328
47972008.0000	2.501811
48021864.0000	3.784612
48071720.0000	4.760098
48121576.0000	3.750231
48171432.0000	2.982994
48221288.0000	6.073952
48271144.0000	2.641840
48321000.0000	1.361426
48370856.0000	3.830710
48420712.0000	2.812534
48470568.0000	4.636315
48520424.0000	8.370480
48570280.0000	6.475341
48620136.0000	4.163545
48669992.0000	2.052330
48719848.0000	2.550211
48769704.0000	1.971284
48819560.0000	6.587658
48869416.0000	2.439671
48919272.0000	1.876267
48969128.0000	3.292227
49018984.0000	3.748804
49068840.0000	25.251518
49118696.0000	5.940175
49168552.0000	4.353678
49218408.0000	12.768358
49268264.0000	3.262452
49318120.0000	1.691457
49367976.0000	2.972034
49417832.0000	85.286476
49467688.0000	1.622764
49517544.0000	3.377835
49567400.0000	2.199989
49617256.0000	21.168051
49667112.0000	17.039118
49716968.0000	9.943667
49766824.0000	2.165262
49816680.0000	1.866053
49866536.0000	2.383097
49916392.0000	2.918930
49966248.0000	4.583601
50016104.0000	4.764936
50065960.0000	2.609523
50115816.0000	2.340665
50165672.0000	2.070337
50215528.0000	3.937611
50265384.0000	4.199631
50315240.0000	1.568208
50365096.0000	1.730438
50414952.0000	17.468643
50464808.0000	1.824946
50514664.0000	2.187240
50564520.0000	2.318859
50614376.0000	2.829662
50664232.0000	9.300469
50714088.0000	3.105333
50763944.0000	38.332352
50813800.0000	2.637824
50863656.0000	1.762247
50913512.0000	8.444577
50963368.0000	2.465702
51013224.0000	290.527893
51063080.0000	3.252159
51112936.0000	2.835354
51162792.0000	2.178198
51212648.0000	110.929832
51262504.0000	1.696471
51312360.0000	1.841636
51362216.0000	35.742191
51412072.0000	41.604137
51461928.0000	4.485062
51511784.0000	5.351535
51561640.0000	1.988243
51611496.0000	1.572135
51661352.0000	5.474315
51711208.0000	4.228816
51761064.0000	99.015366
51810920.0000	3.362775
51860776.0000	1.284288
51910632.0000	3.817358
51960488.0000	7.805459
52010344.0000	9.279450
52060200.0000	111.196342
52110056.0000	1.929257
52159912.0000	4.335991
52209768.0000	3.986395
52259624.0000	5.931741
52309480.0000	2.023724
52359336.0000	1.541032
52409192.0000	2.633739
52459048.0000	3.252969
52508904.0000	3.916115
52558760.0000	2.337093
52608616.0000	3.740613
52658472.0000	2.289185
52708328.0000	1.551781
52758184.0000	2.762059
52808040.0000	1.577915
52857896.0000	180.839828
52907752.0000	3.037582
52957608.0000	8.295640
53007464.0000	4.072629
53057320.0000	2.360553
53107176.0000	19.738346
53157032.0000	3.412541
53206888.0000	1.657554
53256744.0000	2.091967
53306600.0000	12.989692
53356456.0000	23.771145
53406312.0000	6.049052
53456168.0000	2.869126
53506024.0000	2.582150
53555880.0000	4.261737
53605736.0000	6.600110
53655592.0000	4.951645
53705448.0000	2.827364
53755304.0000	6.866633
53805160.0000	14.295472
53855016.0000	3.840366
53904872.0000	2.757414
53954728.0000	2.243349
54004584.0000	5.068991
54054440.0000	7.524055
54104296.0000	3.392809
54154152.0000	2.581756
54204008.0000	7.549908
54253864.0000	12.744340
54303720.0000	9.017406
54353576.0000	2.562104
54403432.0000	3.903026
54453288.0000	2.547686
54503144.0000	3.135867
54553000.0000	1.771534
54602856.0000	5.461226
54652712.0000	3.939806
54702568.0000	3.200899
54752424.0000	5.361283
54802280.0000	8.538864
54852136.0000	15.110757
54901992.0000	2.699857
54951848.0000	7.565537
55001704.0000	4.715340
55051560.0000	2.764378
55101416.0000	3.968642
55151272.0000	9.213438
55201128.0000	2.056086
55250984.0000	9.781512
55300840.0000	2.296757
55350696.0000	11.632474
55400552.0000	5.111032
55450408.0000	4.973759
55500264.0000	5.123333
55550120.0000	13.796006
55599976.0000	2.013226
55649832.0000	2.148896
55699688.0000	3.102953
55749544.0000	7.419426
55799400.0000	3.365154
55849256.0000	2.865471
55899112.0000	8.199405
55948968.0000	2.799531
55998824.0000	5.728287
56048680.0000	3.254992
56098536.0000	2.730612
56148392.0000	1.961782
56198248.0000	3.856549
56248104.0000	6.725223
56297960.0000	2.372949
56347816.0000	6.730150
56397672.0000	3.022281
56447528.0000	3.035535
56497384.0000	3.182999
56547240.0000	5.539916
56597096.0000	2.420805
56646952.0000	3.724439
56696808.0000	1.381190
56746664.0000	2.432783
56796520.0000	5.488393
56846376.0000	4.246006
56896232.0000	6.449830
56946088.0000	7.654758
56995944.0000	3.861013
57045800.0000	3.297851
57095656.0000	3.178701
57145512.0000	2.466884
57195368.0000	8.090544
57245224.0000	2.884598
57295080.0000	8.543709
57344936.0000	3.289673
57394792.0000	4.441095
57444648.0000	4.122828
57494504.0000	21.879753
57544360.0000	3.356021
57594216.0000	6.998977
57644072.0000	2.714900
57693928.0000	3.468418
57743784.0000	2.449615
57793640.0000	6.647185
57843496.0000	2.394037
57893352.0000	4.990608
57943208.0000	6.170883
57993064.0000	6.183052
58042920.0000	4.095055
58092776.0000	5.540400
58142632.0000	3.577681
58192488.0000	6.428236
58242344.0000	2.447454
58292200.0000	1.833911
58342056.0000	2.680443
58391912.0000	4.303648
58441768.0000	7.977681
58491624.0000	7.848467
58541480.0000	5.293908
58591336.0000	7.198025
58641192.0000	1.647100
58691048.0000	4.869640
58740904.0000	2.357972
58790760.0000	5.232450
58840616.0000	2.877651
58890472.0000	3.967531
58940328.0000	5.259533
58990184.0000	3.083321
59040040.0000	2.411674
59089896.0000	3.567485
59139752.0000	1.790980
59189608.0000	2.990087
59239464.0000	9.130762
59289320.0000	2.557748
59339176.0000	6.333754
59389032.0000	4.166324
59438888.0000	4.759157
59488744.0000	57.892281
59538600.0000	4.624126
59588456.0000	6.145840
59638312.0000	2.599759
59688168.0000	5.106240
59738024.0000	5.781624
59787880.0000	3.714138
59837736.0000	2.084217
59887592.0000	5.656422
59937448.0000	2.560208
59987304.0000	12.421039
60037160.0000	2.443945
60087016.0000	3.886548
60136872.0000	3.872572
60186728.0000	6.244302
60236584.0000	4.390182
60286440.0000	6.062751
60336296.0000	11.276833
60386152.0000	5.595057
60436008.0000	5.580696
60485864.0000	3.522526
60535720.0000	3.002368
60585576.0000	2.000300
60635432.0000	2.284150
60685288.0000	2.130809
60735144.0000	5.931210
60785000.0000	2.616057
60834856.0000	1.618637
60884712.0000	8.728931
60934568.0000	1.683712
60984424.0000	3.414088
61034280.0000	2.013429
61084136.0000	2.889559
61133992.0000	5.550701
61183848.0000	4.658791
61233704.0000	2.163293
61283560.0000	4.064935
61333416.0000	2.412698
61383272.0000	3.169257
61433128.0000	4.105049
61482984.0000	2.954213
61532840.0000	3.424235
61582696.0000	6.438799
61632552.0000	54.987648
61682408.0000	3.930306
61732264.0000	3.854296
61782120.0000	3.320157
61831976.0000	4.233305
61881832.0000	3.820196
61931688.0000	5.739067
61981544.0000	8.114420
62031400.0000	4.873171
62081256.0000	3.352172
62131112.0000	3.911066
62180968.0000	2.226495
62230824.0000	15.038766
62280680.0000	4.102341
62330536.0000	4.183512
62380392.0000	9.290739
62430248.0000	2.660578
62480104.0000	104.231415
62529960.0000	8.313481
62579816.0000	3.922278
62629672.0000	3.106002
62679528.0000	2.702454
62729384.0000	3.059316
62779240.0000	28.861641
62829096.0000	33.028008
62878952.0000	5.867198
62928808.0000	2.329773
62978664.0000	2.580376
63028520.0000	1.870918
63078376.0000	2.137860
63128232.0000	2.248875
63178088.0000	4.227895
63227944.0000	3.290972
63277800.0000	2.034382
63327656.0000	1.693777
63377512.0000	12.037583
63427368.0000	7.516517
63477224.0000	3.805750
63527080.0000	5.075792
63576936.0000	4.824640
63626792.0000	7.292402
63676648.0000	3.533484
63726504.0000	5.207985
63776360.0000	3.740911
63826216.0000	7.828340
63876072.0000	1.778232
63925928.0000	1.891968
63975784.0000	19.937765
64025640.0000	3.350907
64075496.0000	4.837690
64125352.0000	4.720560
64175208.0000	5.794639
64225064.0000	1.873399
64274920.0000	8.308641
64324776.0000	4.606208
64374632.0000	3.419691
64424488.0000	2.337343
64474344.0000	3.105683
64524200.0000	6.017620
64574056.0000	4.186484
64623912.0000	3.901997
64673768.0000	2.233664
64723624.0000	5.604091
64773480.0000	2.096422
64823336.0000	5.414325
64873192.0000	8.703437
64923048.0000	17.584698
64972904.0000	5.716409
65022760.0000	3.529731
65072616.0000	2.516121
65122472.0000	2.629325
65172328.0000	4.657253
65222184.0000	1.765322
65272040.0000	2.215787
65321896.0000	2.266980
65371752.0000	9.457153
65421608.0000	1.784736
65471464.0000	3.585383
65521320.0000	3.762707
65571176.0000	4.661466
65621032.0000	4.182808
65670888.0000	5.628574
65720744.0000	7.813033
65770600.0000	3.725216
65820456.0000	4.572881
65870312.0000	5.334688
65920168.0000	2.845733
65970024.0000	2.293021
66019880.0000	1.733042
66069736.0000	4.804145
66119592.0000	2.082965
66169448.0000	10.540557
66219304.0000	5.756265
66269160.0000	3.159530
66319016.0000	2.970858
66368872.0000	3.788906
66418728.0000	1.643061
66468584.0000	3.724015
66518440.0000	2.961240
66568296.0000	3.035542
66618152.0000	9.786214
66668008.0000	1.716756
66717864.0000	2.907605
66767720.0000	4.374295
66817576.0000	3.581244
66867432.0000	51.855522
66917288.0000	2.724155
66967144.0000	3.680714
67017000.0000	17.730198
67066856.0000	1.765146
67116712.0000	3.312256
67166568.0000	1.837108
67216424.0000	2.777938
67266280.0000	4.807257
67316136.0000	10.044035
67365992.0000	8.451407
67415848.0000	2.490001
67465704.0000	1.528495
67515560.0000	3.833836
67565416.0000	2.350651
67615272.0000	4.825480
67665128.0000	2.280398
67714984.0000	6.216514
67764840.0000	9.632559
67814696.0000	2.725335
67864552.0000	10.439799
67914408.0000	4.800159
67964264.0000	2.827394
68014120.0000	3.612753
68063976.0000	5.019603
68113832.0000	5.270516
68163688.0000	2.823810
68213544.0000	2.302513
68263400.0000	3.554709
68313256.0000	51.398201
68363112.0000	10.556902
68412968.0000	7.359884
68462824.0000	30.200304
68512680.0000	2.848820
68562536.0000	4.991380
68612392.0000	44.244354
68662248.0000	4.302076
68712104.0000	2.330812
68761960.0000	11.555099
68811816.0000	5.454925
68861672.0000	3.781761
68911528.0000	6.029296
68961384.0000	2.015693
69011240.0000	3.565251
69061096.0000	8.081164
69110952.0000	3.156616
69160808.0000	4.729281
69210664.0000	1.975232
69260520.0000	4.123572
69310376.0000	3.575519
69360232.0000	1.437803
69410088.0000	1.789703
69459944.0000	25.964106
69509800.0000	3.265178
69559656.0000	1.624457
69609512.0000	2.980518
69659368.0000	4.358590
69709224.0000	2.252104
69759080.0000	2.309256
69808936.0000	3.003616
69858792.0000	1.418577
69908648.0000	5.996982
69958504.0000	5.700596
70008360.0000	3.584791
70058216.0000	2.062280
70108072.0000	2.005805
70157928.0000	3.643178
70207784.0000	6.384713
70257640.0000	5.995399
70307496.0000	2.597450
70357352.0000	1.870036
70407208.0000	31.316910
70457064.0000	1.738937
70506920.0000	10.997483
70556776.0000	2.391790
70606632.0000	133.472076
70656488.0000	2.301718
70706344.0000	2.201553
70756200.0000	3.018526
70806056.0000	2.826042
70855912.0000	2.154612
70905768.0000	2.685488
70955624.0000	6.058866
71005480.0000	4.526583
71055336.0000	3.206967
71105192.0000	3.667238
71155048.0000	11.819111
71204904.0000	2.524780
71254760.0000	10.590966
71304616.0000	1.332476
71354472.0000	3.974277
71404328.0000	4.188997
71454184.0000	2.348423
71504040.0000	4.112638
71553896.0000	2.274785
71603752.0000	2.364558
71653608.0000	22.159826
71703464.0000	1.706579
71753320.0000	2.063630
71803176.0000	9.935940
71853032.0000	3.264493
71902888.0000	1.941586
71952744.0000	3.212896
72002600.0000	3.317987
72052456.0000	3.631363
72102312.0000	2.585338
72152168.0000	2.172933
72202024.0000	3.969472
72251880.0000	3.629172
72301736.0000	3.481173
72351592.0000	2.721498
72401448.0000	2.638550
72451304.0000	7.697906
72501160.0000	3.467732
72551016.0000	8.092516
72600872.0000	1.984618
72650728.0000	1.263879
72700584.0000	54.895386
72750440.0000	4.300976
72800296.0000	4.044110
72850152.0000	2.808400
72900008.0000	5.568149
72949864.0000	5.503284
72999720.0000	2.992006
73049576.0000	5.103989
73099432.0000	2.900834
73149288.0000	8.877537
73199144.0000	1.620193
73249000.0000	2.949342
73298856.0000	9.180784
73348712.0000	1.268181
73398568.0000	1.977685
73448424.0000	2.604568
73498280.0000	2.043027
73548136.0000	1.626271
73597992.0000	2.157225
73647848.0000	22.883455
73697704.0000	14.303487
73747560.0000	2.755372
73797416.0000	2.339042
73847272.0000	1.931125
73897128.0000	1.665639
73946984.0000	6.690333
73996840.0000	3.156248
74046696.0000	2.865165
74096552.0000	2.727173
74146408.0000	4.864573
74196264.0000	4.170276
74246120.0000	3.424023
74295976.0000	2.681126
74345832.0000	2.935630
74395688.0000	1.944386
74445544.0000	2.601020
74495400.0000	5.147914
74545256.0000	2.369370
74595112.0000	3.841081
74644968.0000	3.122204
74694824.0000	4.852296
74744680.0000	2.268290
74794536.0000	1.622009
74844392.0000	15.733409
74894248.0000	2.789634
74944104.0000	3.464406
74993960.0000	3.118017
75043816.0000	2.286729
75093672.0000	2.439453
75143528.0000	5.759379
75193384.0000	2.825571
75243240.0000	7.777040
75293096.0000	7.423675
75342952.0000	3.229641
75392808.0000	5.356428
75442664.0000	3.011851
75492520.0000	1.757944
75542376.0000	1.287781
75592232.0000	6.802061
75642088.0000	2.223314
75691944.0000	10.868208
75741800.0000	3.236229
75791656.0000	2.381466
75841512.0000	2.113209
75891368.0000	3.603306
75941224.0000	4.687325
75991080.0000	3.356091
76040936.0000	4.478670
76090792.0000	4.283546
76140648.0000	2.337971
76190504.0000	1.287072
76240360.0000	2.737021
76290216.0000	2.374799
76340072.0000	2.408124
76389928.0000	4.422867
76439784.0000	3.940342
76489640.0000	3.794769
76539496.0000	51.098656
76589352.0000	5.893642
76639208.0000	5.972912
76689064.0000	6.115700
76738920.0000	5.414355
76788776.0000	6.117601
76838632.0000	2.313654
76888488.0000	7.044923
76938344.0000	4.591647
76988200.0000	3.007379
77038056.0000	4.689661
77087912.0000	6.476019
77137768.0000	6.363199
77187624.0000	5.004244
77237480.0000	3.825898
77287336.0000	3.556562
77337192.0000	17.274303
77387048.0000	8.098991
77436904.0000	5.974276
77486760.0000	3.213546
77536616.0000	6.473101
77586472.0000	1.791175
77636328.0000	1.541303
77686184.0000	3.688265
77736040.0000	4.112937
77785896.0000	2.338688
77835752.0000	3.932620
77885608.0000	3.890295
77935464.0000	10.837941
77985320.0000	11.501252
78035176.0000	2.363624
78085032.0000	1.901454
78134888.0000	1.512149
78184744.0000	40.294632
78234600.0000	1.539258
78284456.0000	3.237781
78334312.0000	3.193529
78384168.0000	1.854682
78434024.0000	1.439947
78483880.0000	1.615314
78533736.0000	2.506288
78583592.0000	2.393424
78633448.0000	1.683824
78683304.0000	3.485241
78733160.0000	3.565469
78783016.0000	1.764442
78832872.0000	3.399926
78882728.0000	14.318908
78932584.0000	3.795202
78982440.0000	3.749129
79032296.0000	2.855272
79082152.0000	9.701017
79132008.0000	4.354355
79181864.0000	2.699464
79231720.0000	11.474863
79281576.0000	4.099069
79331432.0000	1.727803
79381288.0000	2.196794
79431144.0000	1.601558
79481000.0000	5.759761
79530856.0000	2.851864
79580712.0000	8.007306
79630568.0000	2.602808
79680424.0000	5.659826
79730280.0000	1.937026
79780136.0000	1.449194
79829992.0000	2.944787
79879848.0000	2.518146
79929704.0000	2.325536
79979560.0000	2.316452
80029416.0000	2.741809
80079272.0000	2.471317
80129128.0000	6.986411
80178984.0000	1.614914
80228840.0000	2.627893
80278696.0000	4.695484
80328552.0000	4.830677
80378408.0000	2.347557
80428264.0000	2.184251
80478120.0000	2.316644
80527976.0000	1.825563
80577832.0000	1.766839
80627688.0000	6.086509
80677544.0000	15.418816
80727400.0000	20.982416
80777256.0000	17.376146
80827112.0000	7.206805
80876968.0000	9.741388
80926824.0000	5.245465
80976680.0000	8.007915
81026536.0000	2.641611
81076392.0000	7.665305
81126248.0000	3.467016
81176104.0000	2.571466
81225960.0000	5.535215
81275816.0000	2.966144
81325672.0000	3.213901
81375528.0000	7.659303
81425384.0000	2.367606
81475240.0000	7.957052
81525096.0000	2.804635
81574952.0000	5.285824
81624808.0000	1.867542
81674664.0000	3.059475
81724520.0000	3.260974
81774376.0000	4.783192
81824232.0000	2.692542
81874088.0000	4.174375
81923944.0000	16.612906
81973800.0000	4.015536
82023656.0000	22.171246
82073512.0000	3.147685
82123368.0000	7.863070
82173224.0000	2.790738
82223080.0000	5.270488
82272936.0000	4.156560
82322792.0000	13.247656
82372648.0000	4.248055
82422504.0000	1.450330
82472360.0000	2.451658
82522216.0000	15.759885
82572072.0000	6.984710
82621928.0000	2.485673
82671784.0000	2.998994
82721640.0000	15.667726
82771496.0000	2.175331
82821352.0000	4.369571
82871208.0000	5.073411
82921064.0000	2.404057
82970920.0000	5.426171
83020776.0000	2.994937
83070632.0000	15.911261
83120488.0000	8.720976
83170344.0000	2.982785
83220200.0000	2.177859
83270056.0000	4.224057
83319912.0000	3.609987
83369768.0000	2.341171
83419624.0000	54.626369
83469480.0000	14.424946
83519336.0000	4.351739
83569192.0000	5.339864
83619048.0000	4.775531
83668904.0000	11.696143
83718760.0000	4.639115
83768616.0000	2.959383
83818472.0000	3.730057
83868328.0000	9.099508
83918184.0000	3.492863
83968040.0000	2.802873
84017896.0000	3.505224
84067752.0000	5.274356
84117608.0000	3.464903
84167464.0000	4.955635
84217320.0000	2.461201
84267176.0000	4.098589
84317032.0000	6.545058
84366888.0000	3.098066
84416744.0000	2.394993
84466600.0000	1.795739
84516456.0000	1.773258
84566312.0000	2.310930
84616168.0000	6.177974
84666024.0000	2.741870
84715880.0000	3.127076
84765736.0000	5.504988
84815592.0000	2.677749
84865448.0000	4.215678
84915304.0000	4.264624
84965160.0000	11.645150
85015016.0000	1.528810
85064872.0000	2.014306
85114728.0000	13.591748
85164584.0000	2.186075
85214440.0000	4.982185
85264296.0000	2.597860
85314152.0000	3.846433
85364008.0000	4.406754
85413864.0000	10.253698
85463720.0000	1.897014
85513576.0000	4.292069
85563432.0000	5.362765
85613288.0000	3.452466
85663144.0000	3.075088
85713000.0000	2.452561
85762856.0000	2.557348
85812712.0000	2.829435
85862568.0000	2.216734
85912424.0000	3.774849
85962280.0000	3.854453
86012136.0000	25.449076
86061992.0000	2.087744
86111848.0000	8.004491
86161704.0000	2.262163
86211560.0000	1.736258
86261416.0000	4.408690
86311272.0000	2.987484
86361128.0000	2.783058
86410984.0000	3.304672
86460840.0000	4.273077
86510696.0000	1.916182
86560552.0000	5.859013
86610408.0000	2.549369
86660264.0000	2.491226
86710120.0000	10.183645
86759976.0000	5.400620
86809832.0000	4.225677
86859688.0000	2.757956
86909544.0000	3.623635
86959400.0000	5.739574
87009256.0000	3.927277
87059112.0000	2.870862
87108968.0000	1.353108
87158824.0000	10.943275
87208680.0000	2.332699
87258536.0000	7.362603
87308392.0000	3.082082
87358248.0000	3.004761
87408104.0000	1.907573
87457960.0000	2.581192
87507816.0000	2.164003
87557672.0000	2.307837
87607528.0000	4.603166
87657384.0000	22.960037
87707240.0000	3.529241
87757096.0000	13.840864
87806952.0000	6.826713
87856808.0000	5.589711
87906664.0000	2.500799
87956520.0000	4.475372
88006376.0000	3.459026
88056232.0000	4.984519
88106088.0000	2.183520
88155944.0000	2.174110
88205800.0000	34.613770
88255656.0000	8.894982
88305512.0000	3.412457
88355368.0000	3.730098
88405224.0000	4.876747
88455080.0000	18.355692
88504936.0000	2.680933
88554792.0000	7.524047
88604648.0000	4.329512
88654504.0000	7.947152
88704360.0000	2.614149
88754216.0000	4.131613
88804072.0000	2.165329
88853928.0000	4.914401
88903784.0000	2.451198
88953640.0000	8.699978
89003496.0000	4.254708
89053352.0000	1.940221
89103208.0000	3.838692
89153064.0000	2.689733
89202920.0000	1.251726
89252776.0000	2.917356
89302632.0000	1.734058
89352488.0000	6.114987
89402344.0000	15.451303
89452200.0000	29.912437
89502056.0000	3.017997
89551912.0000	2.460850
89601768.0000	1.959198
89651624.0000	1.958037
89701480.0000	3.403292
89751336.0000	8.539084
89801192.0000	6.067807
89851048.0000	6.298349
89900904.0000	4.258464
89950760.0000	3.545114
90000616.0000	4.770793
90050472.0000	4.319490
90100328.0000	3.071056
90150184.0000	3.888011
90200040.0000	2.341538
90249896.0000	2.083118
90299752.0000	9.002426
90349608.0000	4.084284
90399464.0000	38.053047
90449320.0000	3.706115
90499176.0000	9.419943
90549032.0000	6.663786
90598888.0000	15.950047
90648744.0000	4.648590
90698600.0000	76.690262
90748456.0000	6.299293
90798312.0000	2.381645
90848168.0000	9.927258
90898024.0000	3.397369
90947880.0000	3.129577
90997736.0000	3.557304
91047592.0000	3.820871
91097448.0000	3.813951
91147304.0000	1.823773
91197160.0000	8.759973
91247016.0000	4.675802
91296872.0000	26.650904
91346728.0000	3.268219
91396584.0000	2.561426
91446440.0000	1.481642
91496296.0000	29.370134
91546152.0000	4.191534
91596008.0000	4.483809
91645864.0000	2.322659
91695720.0000	4.860913
91745576.0000	1.412706
91795432.0000	5.618815
91845288.0000	13.641673
91895144.0000	5.635061
91945000.0000	2.405128
91994856.0000	3.835801
92044712.0000	3.695671
92094568.0000	3.742694
92144424.0000	6.234821
92194280.0000	3.551457
92244136.0000	3.332227
92293992.0000	1.875016
92343848.0000	3.041300
92393704.0000	2.018119
92443560.0000	1.838828
92493416.0000	2.099027
92543272.0000	18.024862
92593128.0000	3.537174
92642984.0000	4.722243
92692840.0000	1.799662
92742696.0000	1.281978
92792552.0000	2.785938
92842408.0000	8.304469
92892264.0000	2.718913
92942120.0000	4.991936
92991976.0000	8.414477
93041832.0000	2.258271
93091688.0000	3.446265
93141544.0000	2.477706
93191400.0000	2.223212
93241256.0000	2.864645
93291112.0000	5.580892
93340968.0000	3.694194
93390824.0000	1.480440
93440680.0000	4.788657
93490536.0000	2.535050
93540392.0000	17.224789
93590248.0000	4.211013
93640104.0000	10.515886
93689960.0000	9.039389
93739816.0000	1.440059
93789672.0000	1.802416
93839528.0000	1.507344
93889384.0000	4.042361
93939240.0000	2.263949
93989096.0000	2.835802
94038952.0000	3.340676
94088808.0000	2.590856
94138664.0000	17.123215
94188520.0000	19.382099
94238376.0000	2.875377
94288232.0000	1.808081
94338088.0000	2.175413
94387944.0000	2.569164
94437800.0000	2.534029
94487656.0000	9.228259
94537512.0000	5.041140
94587368.0000	3.080072
94637224.0000	2.856424
94687080.0000	8.125381
94736936.0000	2.786423
94786792.0000	2.901065
94836648.0000	1.487773
94886504.0000	3.431893
94936360.0000	3.002037
94986216.0000	54.850330
95036072.0000	1.850779
95085928.0000	8.243720
95135784.0000	3.353288
95185640.0000	4.759537
95235496.0000	4.710418
95285352.0000	2.175855
95335208.0000	6.902315
95385064.0000	6.703578
95434920.0000	7.912519
95484776.0000	3.282266
95534632.0000	4.781122
95584488.0000	4.610208
95634344.0000	2.287869
95684200.0000	1.563967
95734056.0000	50.582577
95783912.0000	2.721185
95833768.0000	3.307153
95883624.0000	2.248268
95933480.0000	2.059905
95983336.0000	3.500783
96033192.0000	2.888937
96083048.0000	2.502240
96132904.0000	3.415959
96182760.0000	2.268244
96232616.0000	34.960632
96282472.0000	1.977642
96332328.0000	48.876633
96382184.0000	2.023696
96432040.0000	5.522554
96481896.0000	3.108894
96531752.0000	4.158183
96581608.0000	47.320366
96631464.0000	3.639050
96681320.0000	4.292474
96731176.0000	2.188134
96781032.0000	1.523162
96830888.0000	2.659805
96880744.0000	4.841354
96930600.0000	3.866294
96980456.0000	5.038121
97030312.0000	4.596002
97080168.0000	2.638935
97130024.0000	1.599908
97179880.0000	2.239307
97229736.0000	12.963471
97279592.0000	4.390335
97329448.0000	22.008715
97379304.0000	1.581203
97429160.0000	2.817639
97479016.0000	3.764385
97528872.0000	50.560310
97578728.0000	96.986237
97628584.0000	2.322133
97678440.0000	164.104156
97728296.0000	7.956477
97778152.0000	6.129801
97828008.0000	2.711643
97877864.0000	5.032773
97927720.0000	6.275706
97977576.0000	4.657861
98027432.0000	3.229492
98077288.0000	1.575832
98127144.0000	38.890438
98177000.0000	4.641276
98226856.0000	2.850401
98276712.0000	35.582520
98326568.0000	2.255316
98376424.0000	1.946244
98426280.0000	1.760270
98476136.0000	2.607128
98525992.0000	1.716460
98575848.0000	5.986497
98625704.0000	2.122356
98675560.0000	3.699416
98725416.0000	10.186860
98775272.0000	2.845397
98825128.0000	5.192178
98874984.0000	1.835433
98924840.0000	20.830109
98974696.0000	2.759460
99024552.0000	2.831245
99074408.0000	2.791140
99124264.0000	3.987229
99174120.0000	7.823331
99223976.0000	1.844008
99273832.0000	5.624793
99323688.0000	2.610506
99373544.0000	2.961905
99423400.0000	20.033670
99473256.0000	2.073737
99523112.0000	2.931951
99572968.0000	3.252729
99622824.0000	2.374722
[truncated: 3,001 more rows]
