# Supplementary material for: Scalable linkage-disequilibrium-based selective sweep detection: a performance guide
Source: Gigascience. 2016 Feb 8;5:7. doi: 10.1186/s13742-016-0114-9 (PMC4746822; doi:10.1186/s13742-016-0114-9)
Supplement: Supplementary file 2 — Human Chromosome 1 OmegaPlus results per population. This file contains the OmegaPlus reports and information files for the analysis of the first chromosome of the human genome per population (26 populations) for DNA data representation. (ZIP 1120 kb) [file 13742_2016_114_MOESM2_ESM.zip › OmegaPlus_pops/OmegaPlus_Info.ASW]

                                      _______________

                                         OmegaPlus
                                      _______________


 OmegaPlus version 3.0.0 released by Nikolaos Alachiotis and Pavlos Pavlidis in December 2014.


 Command:

	 OmegaPlus-G -threads 4 -name GASW -input ALL.chr1.phase3_shapeit2_mvncall_integrated_v5a.20130502.genotypes.vcf -sampleList pop_ASW -grid 5000 -minwin 1000 -maxwin 100000 -minsnps 6 -memLimit 4000 -seed 19284


 Input file format (0:ms, 1:fasta, 2:macs, 3:vcf, 4:sf):	3
 Gap (-) imputation:						OFF
 Ambiguous character (N) imputation:				OFF
 Omega search strategy:						Exhaustive
 Alignment deduction to binary:					OFF
 Total number of samples in the VCF:				2504
 *** NOT FOUND: Sample "NA19702" does not exist in the VCF file ***
 *** NOT FOUND: Sample "NA19705" does not exist in the VCF file ***
 *** NOT FOUND: Sample "NA19708" does not exist in the VCF file ***
 *** NOT FOUND: Sample "NA19714" does not exist in the VCF file ***
 *** NOT FOUND: Sample "NA19828" does not exist in the VCF file ***
 *** NOT FOUND: Sample "NA19836" does not exist in the VCF file ***
 *** NOT FOUND: Sample "NA19902" does not exist in the VCF file ***
 *** NOT FOUND: Sample "NA19905" does not exist in the VCF file ***
 *** NOT FOUND: Sample "NA19915" does not exist in the VCF file ***
 *** NOT FOUND: Sample "NA19918" does not exist in the VCF file ***
 *** NOT FOUND: Sample "NA19919" does not exist in the VCF file ***
 *** NOT FOUND: Sample "NA19924" does not exist in the VCF file ***
 *** NOT FOUND: Sample "NA19983" does not exist in the VCF file ***
 *** NOT FOUND: Sample "NA19985" does not exist in the VCF file ***
 *** NOT FOUND: Sample "NA20128" does not exist in the VCF file ***
 *** NOT FOUND: Sample "NA20129" does not exist in the VCF file ***
 *** NOT FOUND: Sample "NA20277" does not exist in the VCF file ***
 *** NOT FOUND: Sample "NA20279" does not exist in the VCF file ***
 *** NOT FOUND: Sample "NA20284" does not exist in the VCF file ***
 *** NOT FOUND: Sample "NA20285" does not exist in the VCF file ***
 *** NOT FOUND: Sample "NA20288" does not exist in the VCF file ***
 *** NOT FOUND: Sample "NA20290" does not exist in the VCF file ***
 *** NOT FOUND: Sample "NA20292" does not exist in the VCF file ***
 *** NOT FOUND: Sample "NA20295" does not exist in the VCF file ***
 *** NOT FOUND: Sample "NA20297" does not exist in the VCF file ***
 *** NOT FOUND: Sample "NA20300" does not exist in the VCF file ***
 *** NOT FOUND: Sample "NA20301" does not exist in the VCF file ***
 *** NOT FOUND: Sample "NA20302" does not exist in the VCF file ***
 *** NOT FOUND: Sample "NA20312" does not exist in the VCF file ***
 *** NOT FOUND: Sample "NA20313" does not exist in the VCF file ***
 *** NOT FOUND: Sample "NA20316" does not exist in the VCF file ***
 *** NOT FOUND: Sample "NA20319" does not exist in the VCF file ***
 *** NOT FOUND: Sample "NA20322" does not exist in the VCF file ***
 *** NOT FOUND: Sample "NA20333" does not exist in the VCF file ***
 *** NOT FOUND: Sample "NA20335" does not exist in the VCF file ***
 *** NOT FOUND: Sample "NA20336" does not exist in the VCF file ***
 *** NOT FOUND: Sample "NA20337" does not exist in the VCF file ***
 *** NOT FOUND: Sample "NA20341" does not exist in the VCF file ***
 *** NOT FOUND: Sample "NA20343" does not exist in the VCF file ***
 *** NOT FOUND: Sample "NA20344" does not exist in the VCF file ***
 *** NOT FOUND: Sample "NA20345" does not exist in the VCF file ***
 *** NOT FOUND: Sample "NA20347" does not exist in the VCF file ***
 *** NOT FOUND: Sample "NA20349" does not exist in the VCF file ***
 *** NOT FOUND: Sample "NA20350" does not exist in the VCF file ***
 *** NOT FOUND: Sample "NA20358" does not exist in the VCF file ***
 *** NOT FOUND: Sample "NA20360" does not exist in the VCF file ***
 *** NOT FOUND: Sample "NA20361" does not exist in the VCF file ***
 *** NOT FOUND: Sample "NA20363" does not exist in the VCF file ***
 *** NOT FOUND: Sample "NA20364" does not exist in the VCF file ***
 *** NOT FOUND: Sample "NA20413" does not exist in the VCF file ***
 *** NOT FOUND: Sample "NA20414" does not exist in the VCF file ***
 Samples excluded from the analysis:				2443


 Alignment 1
		Sequences:		122
		Sites:			6195844
		Discarded sites:	4661952

		Processing (seconds):	1447.370079

		Max Omega:		970.928406
		Location:		13471760.00
		Leftmost SNP:		13466504
		Rightmost SNP:		13475186


 Total elapsed time 1447.424593 seconds.
