# Supplementary material for: Scalable linkage-disequilibrium-based selective sweep detection: a performance guide
Source: Gigascience. 2016 Feb 8;5:7. doi: 10.1186/s13742-016-0114-9 (PMC4746822; doi:10.1186/s13742-016-0114-9)
Supplement: Supplementary file 2 — Human Chromosome 1 OmegaPlus results per population. This file contains the OmegaPlus reports and information files for the analysis of the first chromosome of the human genome per population (26 populations) for DNA data representation. (ZIP 1120 kb) [file 13742_2016_114_MOESM2_ESM.zip › OmegaPlus_pops/OmegaPlus_Info.PJL]

                                      _______________

                                         OmegaPlus
                                      _______________


 OmegaPlus version 3.0.0 released by Nikolaos Alachiotis and Pavlos Pavlidis in December 2014.


 Command:

	 OmegaPlus-G -threads 4 -name PJL -input ALL.chr1.phase3_shapeit2_mvncall_integrated_v5a.20130502.genotypes.vcf -sampleList pop_PJL -grid 5000 -minwin 1000 -maxwin 100000 -minsnps 6 -memLimit 8000 -seed 19284


 Input file format (0:ms, 1:fasta, 2:macs, 3:vcf, 4:sf):	3
 Gap (-) imputation:						OFF
 Ambiguous character (N) imputation:				OFF
 Omega search strategy:						Exhaustive
 Alignment deduction to binary:					OFF
 Total number of samples in the VCF:				2504
 *** NOT FOUND: Sample "HG01590" does not exist in the VCF file ***
 *** NOT FOUND: Sample "HG01594" does not exist in the VCF file ***
 *** NOT FOUND: Sample "HG02492" does not exist in the VCF file ***
 *** NOT FOUND: Sample "HG02495" does not exist in the VCF file ***
 *** NOT FOUND: Sample "HG02599" does not exist in the VCF file ***
 *** NOT FOUND: Sample "HG02602" does not exist in the VCF file ***
 *** NOT FOUND: Sample "HG02605" does not exist in the VCF file ***
 *** NOT FOUND: Sample "HG02650" does not exist in the VCF file ***
 *** NOT FOUND: Sample "HG02653" does not exist in the VCF file ***
 *** NOT FOUND: Sample "HG02656" does not exist in the VCF file ***
 *** NOT FOUND: Sample "HG02659" does not exist in the VCF file ***
 *** NOT FOUND: Sample "HG02662" does not exist in the VCF file ***
 *** NOT FOUND: Sample "HG02683" does not exist in the VCF file ***
 *** NOT FOUND: Sample "HG02686" does not exist in the VCF file ***
 *** NOT FOUND: Sample "HG02689" does not exist in the VCF file ***
 *** NOT FOUND: Sample "HG02692" does not exist in the VCF file ***
 *** NOT FOUND: Sample "HG02698" does not exist in the VCF file ***
 *** NOT FOUND: Sample "HG02701" does not exist in the VCF file ***
 *** NOT FOUND: Sample "HG02726" does not exist in the VCF file ***
 *** NOT FOUND: Sample "HG02729" does not exist in the VCF file ***
 *** NOT FOUND: Sample "HG02735" does not exist in the VCF file ***
 *** NOT FOUND: Sample "HG02738" does not exist in the VCF file ***
 *** NOT FOUND: Sample "HG02776" does not exist in the VCF file ***
 *** NOT FOUND: Sample "HG02779" does not exist in the VCF file ***
 *** NOT FOUND: Sample "HG02781" does not exist in the VCF file ***
 *** NOT FOUND: Sample "HG02785" does not exist in the VCF file ***
 *** NOT FOUND: Sample "HG02788" does not exist in the VCF file ***
 *** NOT FOUND: Sample "HG02791" does not exist in the VCF file ***
 *** NOT FOUND: Sample "HG02794" does not exist in the VCF file ***
 *** NOT FOUND: Sample "HG03017" does not exist in the VCF file ***
 *** NOT FOUND: Sample "HG03023" does not exist in the VCF file ***
 *** NOT FOUND: Sample "HG03230" does not exist in the VCF file ***
 *** NOT FOUND: Sample "HG03236" does not exist in the VCF file ***
 *** NOT FOUND: Sample "HG03239" does not exist in the VCF file ***
 *** NOT FOUND: Sample "HG03487" does not exist in the VCF file ***
 *** NOT FOUND: Sample "HG03489" does not exist in the VCF file ***
 *** NOT FOUND: Sample "HG03492" does not exist in the VCF file ***
 *** NOT FOUND: Sample "HG03618" does not exist in the VCF file ***
 *** NOT FOUND: Sample "HG03620" does not exist in the VCF file ***
 *** NOT FOUND: Sample "HG03621" does not exist in the VCF file ***
 *** NOT FOUND: Sample "HG03626" does not exist in the VCF file ***
 *** NOT FOUND: Sample "HG03633" does not exist in the VCF file ***
 *** NOT FOUND: Sample "HG03635" does not exist in the VCF file ***
 *** NOT FOUND: Sample "HG03638" does not exist in the VCF file ***
 *** NOT FOUND: Sample "HG03639" does not exist in the VCF file ***
 *** NOT FOUND: Sample "HG03641" does not exist in the VCF file ***
 *** NOT FOUND: Sample "HG03650" does not exist in the VCF file ***
 *** NOT FOUND: Sample "HG03651" does not exist in the VCF file ***
 *** NOT FOUND: Sample "HG03654" does not exist in the VCF file ***
 *** NOT FOUND: Sample "HG03656" does not exist in the VCF file ***
 *** NOT FOUND: Sample "HG03657" does not exist in the VCF file ***
 *** NOT FOUND: Sample "HG03669" does not exist in the VCF file ***
 *** NOT FOUND: Sample "HG03699" does not exist in the VCF file ***
 *** NOT FOUND: Sample "HG03700" does not exist in the VCF file ***
 *** NOT FOUND: Sample "HG03701" does not exist in the VCF file ***
 *** NOT FOUND: Sample "HG03704" does not exist in the VCF file ***
 *** NOT FOUND: Sample "HG03707" does not exist in the VCF file ***
 *** NOT FOUND: Sample "HG03710" does not exist in the VCF file ***
 *** NOT FOUND: Sample "HG03761" does not exist in the VCF file ***
 *** NOT FOUND: Sample "HG03763" does not exist in the VCF file ***
 *** NOT FOUND: Sample "HG03766" does not exist in the VCF file ***
 *** NOT FOUND: Sample "HG03769" does not exist in the VCF file ***
 Samples excluded from the analysis:				2408


 Alignment 1
		Sequences:		192
		Sites:			6195844
		Discarded sites:	5118166

		Processing (seconds):	2031.645514

		Max Omega:		2915.405029
		Location:		202824736.00
		Leftmost SNP:		202822140
		Rightmost SNP:		202825588


 Total elapsed time 2031.664431 seconds.
