# Supplementary material for: Scalable linkage-disequilibrium-based selective sweep detection: a performance guide
Source: Gigascience. 2016 Feb 8;5:7. doi: 10.1186/s13742-016-0114-9 (PMC4746822; doi:10.1186/s13742-016-0114-9)
Supplement: Supplementary file 2 — Human Chromosome 1 OmegaPlus results per population. This file contains the OmegaPlus reports and information files for the analysis of the first chromosome of the human genome per population (26 populations) for DNA data representation. (ZIP 1120 kb) [file 13742_2016_114_MOESM2_ESM.zip › OmegaPlus_pops/OmegaPlus_Report.GBR]

//1
11008.0000	0.000000
60863.8789	1.768314
110719.7578	3.228461
160575.6406	5.880961
210431.5156	2.235902
260287.3906	0.000000
310143.2812	0.000000
359999.1562	0.000000
409855.0312	0.000000
459710.9062	0.000000
509566.7812	0.000000
559422.6875	15.276101
609278.5625	61.574501
659134.4375	8.319957
708990.3125	22.282242
758846.1875	1.713819
808702.0625	5.128716
858557.9375	4.336881
908413.8125	12.028515
958269.6875	2.497120
1008125.5625	4.667123
1057981.5000	3.066847
1107837.3750	14.065969
1157693.2500	1.937236
1207549.1250	3.792356
1257405.0000	2.014990
1307260.8750	3.115444
1357116.7500	4.218877
1406972.6250	2.211458
1456828.5000	1.999794
1506684.3750	3.492511
1556540.2500	3.792676
1606396.1250	10.551344
1656252.0000	111.785957
1706107.8750	3.102821
1755963.7500	3.610868
1805819.6250	2.794795
1855675.5000	4.510202
1905531.3750	2.949802
1955387.2500	6.999391
2005243.1250	3.829091
2055099.0000	1.960308
2104955.0000	1.977204
2154811.0000	3.656364
2204667.0000	3.688315
2254523.0000	12.867702
2304379.0000	6.140676
2354235.0000	4.539981
2404091.0000	13.225495
2453947.0000	5.029042
2503803.0000	3.259532
2553659.0000	1.499542
2603515.0000	4.565607
2653371.0000	2.406834
2703227.0000	2.388912
2753083.0000	5.408626
2802939.0000	10.062960
2852795.0000	6.062880
2902651.0000	5.986001
2952507.0000	2.076591
3002363.0000	9.754192
3052219.0000	5.342026
3102075.0000	6.002729
3151931.0000	5.447641
3201787.0000	4.777766
3251643.0000	4.048790
3301499.0000	6.107522
3351355.0000	10.317264
3401211.0000	3.084764
3451067.0000	4.150444
3500923.0000	3.769236
3550779.0000	5.805706
3600635.0000	5.066286
3650491.0000	5.428127
3700347.0000	5.111914
3750203.0000	1.564156
3800059.0000	4.587088
3849915.0000	0.000000
3899771.0000	23.364414
3949627.0000	0.000000
3999483.0000	7.359393
4049339.0000	6.283378
4099195.0000	3.427841
4149051.0000	8.826997
4198907.0000	9.336696
4248763.0000	3.784982
4298619.0000	7.237042
4348475.0000	5.642137
4398331.0000	2.926284
4448187.0000	2.235623
4498043.0000	3.906569
4547899.0000	3.714537
4597755.0000	2.101740
4647611.0000	4.011251
4697467.0000	3.190315
4747323.0000	4.911026
4797179.0000	4.617839
4847035.0000	3.750927
4896891.0000	10.229388
4946747.0000	3.575652
4996603.0000	6.608673
5046459.0000	5.761727
5096315.0000	7.239267
5146171.0000	3.848002
5196027.0000	2.603309
5245883.0000	3.564993
5295739.0000	4.297752
5345595.0000	4.950443
5395451.0000	4.699308
5445307.0000	9.849908
5495163.0000	3.869981
5545019.0000	5.833512
5594875.0000	3.094080
5644731.0000	6.656641
5694587.0000	3.675768
5744443.0000	4.823077
5794299.0000	3.319302
5844155.0000	4.647876
5894011.0000	4.136127
5943867.0000	2.402386
5993723.0000	1.989657
6043579.0000	2.104001
6093435.0000	3.459005
6143291.0000	5.851770
6193147.0000	4.512471
6243003.0000	4.005950
6292859.0000	6.033479
6342715.0000	3.104234
6392571.0000	2.337177
6442427.0000	1.537602
6492283.0000	2.202035
6542139.0000	8.424417
6591995.0000	1.514066
6641851.0000	18.111048
6691707.0000	2.946808
6741563.0000	5.051158
6791419.0000	5.400639
6841275.0000	2.415118
6891131.0000	3.662481
6940987.0000	22.727367
6990843.0000	2.183114
7040699.0000	2.737910
7090555.0000	1.959305
7140411.0000	3.328811
7190267.0000	3.393659
7240123.0000	8.602832
7289979.0000	2.538858
7339835.0000	5.460381
7389691.0000	4.699146
7439547.0000	4.482561
7489403.0000	15.574009
7539259.0000	2.897775
7589115.0000	6.591702
7638971.0000	5.419541
7688827.0000	4.305959
7738683.0000	2.929967
7788539.0000	3.230127
7838395.0000	1.927552
7888251.0000	1.728584
7938107.0000	1.988871
7987963.0000	2.449080
8037819.0000	2.828043
8087675.0000	4.419921
8137531.0000	2.881488
8187387.0000	4.985597
8237243.0000	4.509998
8287099.0000	3.226431
8336955.0000	5.866494
8386811.0000	3.021722
8436667.0000	3.795334
8486523.0000	1.581747
8536379.0000	1.647106
8586235.0000	2.629529
8636091.0000	4.419032
8685947.0000	3.031842
8735803.0000	2.038082
8785659.0000	3.985774
8835515.0000	2.187745
8885371.0000	2.708211
8935227.0000	38.067066
8985083.0000	27.478952
9034939.0000	6.417915
9084795.0000	5.093668
9134651.0000	3.092447
9184507.0000	4.504060
9234363.0000	7.941352
9284219.0000	3.645669
9334075.0000	3.500363
9383931.0000	5.689898
9433787.0000	5.475332
9483643.0000	6.080186
9533499.0000	5.494591
9583355.0000	4.127792
9633211.0000	10.785768
9683067.0000	4.629727
9732923.0000	2.673066
9782779.0000	4.924823
9832635.0000	149.713348
9882491.0000	1.972079
9932347.0000	14.569030
9982203.0000	3.536809
10032059.0000	4.177272
10081915.0000	1.618828
10131771.0000	3.005976
10181627.0000	2.838121
10231483.0000	3.923190
10281339.0000	1.288168
10331195.0000	1.463542
10381051.0000	1.649442
10430907.0000	2.348610
10480763.0000	3.409025
10530619.0000	8.086105
10580475.0000	2.110457
10630331.0000	2.834935
10680187.0000	4.144090
10730043.0000	2.235353
10779899.0000	4.491506
10829755.0000	3.701640
10879611.0000	4.844967
10929467.0000	5.167398
10979323.0000	4.279871
11029179.0000	16.856733
11079035.0000	6.274470
11128891.0000	2.300238
11178747.0000	2.158876
11228603.0000	1.229815
11278459.0000	1.564140
11328315.0000	4.008303
11378171.0000	14.064422
11428027.0000	29.839094
11477883.0000	4.420113
11527739.0000	3.515353
11577595.0000	2.544776
11627451.0000	3.419432
11677307.0000	2.837274
11727163.0000	14.471172
11777019.0000	11.747377
11826875.0000	9.140120
11876731.0000	2.946850
11926587.0000	3.646584
11976443.0000	2.200285
12026299.0000	2.159631
12076155.0000	3.491568
12126011.0000	4.974547
12175867.0000	7.901401
12225723.0000	4.168355
12275579.0000	13.778396
12325435.0000	1.797311
12375291.0000	6.960031
12425147.0000	1.939689
12475003.0000	2.976547
12524859.0000	24.828125
12574715.0000	3.746699
12624571.0000	2.673782
12674427.0000	9.205618
12724283.0000	3.795552
12774139.0000	10.575563
12823995.0000	6.994884
12873851.0000	22.274336
12923707.0000	4.187859
12973563.0000	6.583478
13023419.0000	39.916134
13073275.0000	40.179031
13123131.0000	16.675650
13172987.0000	4.443993
13222843.0000	0.000000
13272699.0000	239.537933
13322555.0000	0.000000
13372411.0000	6.147444
13422267.0000	4.442407
13472123.0000	252.929672
13521979.0000	1048.118286
13571835.0000	90.789551
13621691.0000	90.789551
13671547.0000	30.288235
13721403.0000	10.358863
13771259.0000	10.558005
13821115.0000	6.951313
13870971.0000	3.012995
13920827.0000	8.820064
13970683.0000	2.974155
14020539.0000	36.202221
14070395.0000	1.849335
14120251.0000	3.347588
14170107.0000	28.267067
14219963.0000	6.327385
14269819.0000	2.540875
14319675.0000	1.969197
14369531.0000	5.131280
14419387.0000	6.971695
14469243.0000	9.587193
14519099.0000	16.107643
14568955.0000	5.103374
14618811.0000	10.037726
14668667.0000	2.898277
14718523.0000	5.836186
14768379.0000	2.478715
14818235.0000	2.720910
14868091.0000	3.789794
14917947.0000	3.795356
14967803.0000	2.776664
15017659.0000	3.248585
15067515.0000	4.774913
15117371.0000	3.811114
15167227.0000	4.640102
15217083.0000	6.693074
15266939.0000	2.945960
15316795.0000	5.434497
15366651.0000	4.860010
15416507.0000	11.419050
15466363.0000	17.305616
15516219.0000	2.549390
15566075.0000	11.656999
15615931.0000	8.658090
15665787.0000	6.961114
15715643.0000	2.634306
15765499.0000	7.402178
15815355.0000	3.441787
15865211.0000	1.625898
15915067.0000	5.695459
15964923.0000	1.319596
16014779.0000	4.726544
16064635.0000	11.170560
16114491.0000	6.835412
16164347.0000	2.517611
16214203.0000	8.899526
16264059.0000	1.849409
16313915.0000	1.846416
16363771.0000	3.334285
16413627.0000	4.287883
16463483.0000	7.748837
16513339.0000	2.632947
16563195.0000	5.442175
16613051.0000	5.394397
16662907.0000	1.611710
16712763.0000	2.011408
16762619.0000	8.648807
16812474.0000	2.639117
16862330.0000	2.774924
16912186.0000	11.116150
16962042.0000	2.063448
17011898.0000	4.003125
17061754.0000	7.007981
17111610.0000	3.135425
17161466.0000	4.429697
17211322.0000	1.623720
17261178.0000	2.778546
17311034.0000	7.021963
17360890.0000	2.806601
17410746.0000	4.095112
17460602.0000	8.006094
17510458.0000	2.651007
17560314.0000	8.946659
17610170.0000	3.367812
17660026.0000	3.102106
17709882.0000	4.844277
17759738.0000	2.864340
17809594.0000	3.905048
17859450.0000	5.820511
17909306.0000	8.030927
17959162.0000	4.916845
18009018.0000	2.053660
18058874.0000	7.237104
18108730.0000	5.954860
18158586.0000	4.383124
18208442.0000	5.342613
18258298.0000	2.967420
18308154.0000	4.514736
18358010.0000	1.712976
18407866.0000	4.300138
18457722.0000	2.967809
18507578.0000	22.380850
18557434.0000	5.061731
18607290.0000	4.581132
18657146.0000	5.693704
18707002.0000	3.336699
18756858.0000	2.370002
18806714.0000	3.244498
18856570.0000	5.462955
18906426.0000	14.797648
18956282.0000	2.781313
19006138.0000	5.851149
19055994.0000	6.863372
19105850.0000	4.976606
19155706.0000	2.420598
19205562.0000	7.741433
19255418.0000	5.684727
19305274.0000	2.154994
19355130.0000	13.358594
19404986.0000	2.804574
19454842.0000	3.803383
19504698.0000	3.496880
19554554.0000	3.461328
19604410.0000	2.100027
19654266.0000	6.074920
19704122.0000	5.372424
19753978.0000	3.287955
19803834.0000	34.288170
19853690.0000	2.860167
19903546.0000	2.743895
19953402.0000	2.767404
20003258.0000	2.964988
20053114.0000	11.954459
20102970.0000	9.110164
20152826.0000	6.362535
20202682.0000	2.063262
20252538.0000	3.418200
20302394.0000	4.847248
20352250.0000	6.622069
20402106.0000	2.010112
20451962.0000	6.722543
20501818.0000	5.210290
20551674.0000	8.522674
20601530.0000	4.828799
20651386.0000	3.683494
20701242.0000	2.309099
20751098.0000	23.760942
20800954.0000	2.772186
20850810.0000	3.154144
20900666.0000	3.319719
20950522.0000	1.733912
21000378.0000	9.028525
21050234.0000	2.458217
21100090.0000	8.130564
21149946.0000	1.793613
21199802.0000	1.571775
21249658.0000	3.094634
21299514.0000	3.531995
21349370.0000	2.624386
21399226.0000	1.644162
21449082.0000	2.010230
21498938.0000	1.931442
21548794.0000	4.402523
21598650.0000	4.618292
21648506.0000	2.644634
21698362.0000	2.049104
21748218.0000	3.402956
21798074.0000	1.960000
21847930.0000	7.177390
21897786.0000	2.215242
21947642.0000	2.733497
21997498.0000	3.058534
22047354.0000	2.145945
22097210.0000	2.215292
22147066.0000	10.154239
22196922.0000	3.963253
22246778.0000	3.567328
22296634.0000	1.987771
22346490.0000	15.951138
22396346.0000	3.959660
22446202.0000	1.889805
22496058.0000	5.545888
22545914.0000	2.083979
22595770.0000	3.597300
22645626.0000	6.150121
22695482.0000	2.455426
22745338.0000	5.139770
22795194.0000	2.330347
22845050.0000	3.091922
22894906.0000	4.636734
22944762.0000	5.737731
22994618.0000	3.738938
23044474.0000	3.742219
23094330.0000	4.304480
23144186.0000	3.365939
23194042.0000	11.061125
23243898.0000	5.050621
23293754.0000	3.608168
23343610.0000	9.867184
23393466.0000	2.622355
23443322.0000	2.662711
23493178.0000	2.521868
23543034.0000	3.042905
23592890.0000	38.804588
23642746.0000	2.083318
23692602.0000	2.504447
23742458.0000	3.827394
23792314.0000	2.298321
23842170.0000	10.916183
23892026.0000	6.395216
23941882.0000	8.959476
23991738.0000	2.038432
24041594.0000	2.638119
24091450.0000	11.381743
24141306.0000	7.019674
24191162.0000	5.265968
24241018.0000	12.946911
24290874.0000	16.491766
24340730.0000	4.552841
24390586.0000	4.746456
24440442.0000	5.620730
24490298.0000	3.958854
24540154.0000	5.834284
24590010.0000	5.090142
24639866.0000	6.592244
24689722.0000	4.407754
24739578.0000	1.696867
24789434.0000	21.423321
24839290.0000	3.146339
24889146.0000	3.827591
24939002.0000	3.263015
24988858.0000	2.575544
25038714.0000	2.741431
25088570.0000	7.549780
25138426.0000	10.010054
25188282.0000	2.812360
25238138.0000	6.226016
25287994.0000	8.299480
25337850.0000	3.035665
25387706.0000	4.864124
25437562.0000	5.733643
25487418.0000	1.936560
25537274.0000	16.817057
25587130.0000	2.999007
25636986.0000	5.930420
25686842.0000	4.073471
25736698.0000	3.343877
25786554.0000	1.742674
25836410.0000	2.345666
25886266.0000	16.395428
25936122.0000	15.975945
25985978.0000	99.991875
26035834.0000	2.519271
26085690.0000	6.285486
26135546.0000	2.926872
26185402.0000	8.786695
26235258.0000	4.430299
26285114.0000	4.685763
26334970.0000	3.070456
26384826.0000	3.859433
26434682.0000	2.153136
26484538.0000	9.706997
26534394.0000	3.324526
26584250.0000	1.759748
26634106.0000	1.865355
26683962.0000	3.282580
26733818.0000	3.980103
26783674.0000	2.205879
26833530.0000	5.589543
26883386.0000	2.666756
26933242.0000	6.135713
26983098.0000	5.507012
27032954.0000	52.653652
27082810.0000	1.287852
27132666.0000	3.882230
27182522.0000	1.840273
27232378.0000	1.651073
27282234.0000	3.956729
27332090.0000	23.184549
27381946.0000	3.530192
27431802.0000	4.972506
27481658.0000	41.173557
27531514.0000	9.040118
27581370.0000	2.826874
27631226.0000	2.548048
27681082.0000	3.018804
27730938.0000	3.141860
27780794.0000	84.240807
27830650.0000	2.922296
27880506.0000	13.792604
27930362.0000	3.918861
27980218.0000	9.677999
28030074.0000	7.501429
28079930.0000	3.662960
28129786.0000	282.878998
28179642.0000	9.491004
28229498.0000	2.724243
28279354.0000	6.583491
28329210.0000	2.310999
28379066.0000	2.506170
28428922.0000	3.605805
28478778.0000	39.182156
28528634.0000	2.925208
28578490.0000	1.887998
28628346.0000	3.791675
28678202.0000	3.893556
28728058.0000	1.387060
28777914.0000	2.837473
28827770.0000	1.691335
28877626.0000	6.416767
28927482.0000	10.871408
28977338.0000	29.080952
29027194.0000	3.112568
29077050.0000	2.223041
29126906.0000	3.136023
29176762.0000	4.846514
29226618.0000	4.072443
29276474.0000	3.198499
29326330.0000	2.740816
29376186.0000	1.502784
29426042.0000	2.121619
29475898.0000	1.897059
29525754.0000	2.171847
29575610.0000	2.700042
29625466.0000	2.901885
29675322.0000	4.631199
29725178.0000	4.638772
29775034.0000	5.214849
29824890.0000	4.639708
29874746.0000	8.480904
29924602.0000	0.000000
29974458.0000	3.224002
30024314.0000	0.000000
30074170.0000	2.787150
30124026.0000	2.536485
30173882.0000	8.465234
30223738.0000	2.624073
30273594.0000	7.012773
30323450.0000	2.783057
30373306.0000	3.740832
30423162.0000	4.815523
30473018.0000	4.338853
30522874.0000	5.876161
30572730.0000	3.851911
30622586.0000	5.283121
30672442.0000	5.645941
30722298.0000	3.016802
30772154.0000	7.794480
30822010.0000	2.226915
30871866.0000	18.254824
30921722.0000	4.879130
30971578.0000	3.268201
31021434.0000	3.363210
31071290.0000	3.472058
31121146.0000	9.041253
31171002.0000	4.723130
31220858.0000	30.802778
31270714.0000	4.694177
31320570.0000	4.218810
31370426.0000	6.136486
31420282.0000	1.841468
31470138.0000	10.848635
31519994.0000	1.741302
31569850.0000	10.623293
31619706.0000	2.192702
31669562.0000	8.129937
31719418.0000	2.965908
31769274.0000	1.830629
31819130.0000	1.906588
31868986.0000	1.818985
31918842.0000	2.514154
31968698.0000	4.688282
32018554.0000	4.215295
32068410.0000	22.873468
32118266.0000	2.780298
32168122.0000	68.627487
32217978.0000	10.669231
32267834.0000	6.092743
32317690.0000	4.581289
32367546.0000	5.034245
32417402.0000	4.467517
32467258.0000	2.714625
32517114.0000	138.836243
32566970.0000	2.231905
32616826.0000	3.978638
32666682.0000	37.872391
32716538.0000	19.090401
32766394.0000	276.931763
32816250.0000	7.832552
32866106.0000	16.874905
32915962.0000	3.286353
32965818.0000	7.448976
33015674.0000	1.551869
33065530.0000	44.118195
33115386.0000	1852.741089
33165242.0000	3.490995
33215098.0000	15.237541
33264954.0000	2.000024
33314810.0000	1.638214
33364666.0000	2.267025
33414522.0000	2.455933
33464378.0000	53.975296
33514234.0000	2.146779
33564088.0000	9.380926
33613944.0000	1.671224
33663800.0000	2.575053
33713656.0000	2.814472
33763512.0000	3.486140
33813368.0000	6.190477
33863224.0000	2.438370
33913080.0000	6.831448
33962936.0000	2.756909
34012792.0000	5.822376
34062648.0000	8.227313
34112504.0000	2.619008
34162360.0000	4.419158
34212216.0000	7.489541
34262072.0000	7.787406
34311928.0000	4.232754
34361784.0000	6.132532
34411640.0000	8.872127
34461496.0000	2.964504
34511352.0000	3.639354
34561208.0000	4.709819
34611064.0000	3.029072
34660920.0000	4.353151
34710776.0000	6.055753
34760632.0000	3.905254
34810488.0000	9.088883
34860344.0000	2.377247
34910200.0000	4.967477
34960056.0000	2.892650
35009912.0000	2.802797
35059768.0000	7.064783
35109624.0000	3.377786
35159480.0000	3.782866
35209336.0000	7.030984
35259192.0000	3.214269
35309048.0000	9.478554
35358904.0000	7.499369
35408760.0000	420.599152
35458616.0000	1.860258
35508472.0000	1.577237
35558328.0000	4.779269
35608184.0000	40.688892
35658040.0000	3.061104
35707896.0000	6.221125
35757752.0000	3.659239
35807608.0000	2.656637
35857464.0000	4.200861
35907320.0000	1.346663
35957176.0000	1.386712
36007032.0000	1.766147
36056888.0000	6.042461
36106744.0000	2.981146
36156600.0000	3.411647
36206456.0000	4.559149
36256312.0000	1.199842
36306168.0000	16.771484
36356024.0000	3.550020
36405880.0000	6.833561
36455736.0000	2.074415
36505592.0000	1.868886
36555448.0000	3.253574
36605304.0000	1.985864
36655160.0000	3.949746
36705016.0000	1.916262
36754872.0000	2.108099
36804728.0000	123.974457
36854584.0000	34.233440
36904440.0000	1.899879
36954296.0000	5.715515
37004152.0000	5.501638
37054008.0000	4.974112
37103864.0000	2.902214
37153720.0000	4.908954
37203576.0000	3.133462
37253432.0000	5.286320
37303288.0000	2.535421
37353144.0000	4.817091
37403000.0000	8.714234
37452856.0000	8.114350
37502712.0000	2.550899
37552568.0000	7.968925
37602424.0000	6.206578
37652280.0000	2.113030
37702136.0000	5.197151
37751992.0000	3.062849
37801848.0000	3.925570
37851704.0000	4.341675
37901560.0000	5.420736
37951416.0000	8.532977
38001272.0000	4.838681
38051128.0000	1.493350
38100984.0000	3.888062
38150840.0000	4.256233
38200696.0000	6.319789
38250552.0000	1.869100
38300408.0000	2.467866
38350264.0000	1.821514
38400120.0000	1.682349
38449976.0000	4.435322
38499832.0000	5.258032
38549688.0000	3.475861
38599544.0000	8.605656
38649400.0000	3.107108
38699256.0000	4.461511
38749112.0000	3.573229
38798968.0000	4.950593
38848824.0000	3.211996
38898680.0000	3.608947
38948536.0000	9.090491
38998392.0000	4.647907
39048248.0000	11.253250
39098104.0000	2.360172
39147960.0000	4.928963
39197816.0000	3.406971
39247672.0000	4.004611
39297528.0000	4.123155
39347384.0000	1.901211
39397240.0000	4.371822
39447096.0000	4.954788
39496952.0000	3.257502
39546808.0000	15.158085
39596664.0000	16.945118
39646520.0000	1.543212
39696376.0000	1.706427
39746232.0000	1.663595
39796088.0000	3.361625
39845944.0000	2.664198
39895800.0000	1.791074
39945656.0000	2.233020
39995512.0000	2.979893
40045368.0000	1.652150
40095224.0000	7.117905
40145080.0000	2.605791
40194936.0000	11.499557
40244792.0000	3.516858
40294648.0000	3.184757
40344504.0000	1.954246
40394360.0000	4.033053
40444216.0000	28.352200
40494072.0000	2.378557
40543928.0000	2.998651
40593784.0000	2.882473
40643640.0000	6.853776
40693496.0000	1.921157
40743352.0000	7.109799
40793208.0000	1.903173
40843064.0000	3.344501
40892920.0000	6.858143
40942776.0000	4.164865
40992632.0000	1.737415
41042488.0000	3.279279
41092344.0000	3.292015
41142200.0000	4.651970
41192056.0000	1.489889
41241912.0000	4.459349
41291768.0000	4.648108
41341624.0000	2.999081
41391480.0000	2.498897
41441336.0000	2.573537
41491192.0000	2.594459
41541048.0000	2.441718
41590904.0000	4.049318
41640760.0000	3.615968
41690616.0000	2.427298
41740472.0000	7.661603
41790328.0000	2.995573
41840184.0000	15.596236
41890040.0000	3.763557
41939896.0000	3.815725
41989752.0000	4.666050
42039608.0000	3.872572
42089464.0000	1.861360
42139320.0000	3.236831
42189176.0000	2.431126
42239032.0000	2.316529
42288888.0000	3.436151
42338744.0000	1.941830
42388600.0000	10.426130
42438456.0000	2.826754
42488312.0000	1.706063
42538168.0000	3.968486
42588024.0000	2.001508
42637880.0000	3.034800
42687736.0000	10.766139
42737592.0000	2.777056
42787448.0000	62.024689
42837304.0000	17.578920
42887160.0000	3.990951
42937016.0000	1.875866
42986872.0000	1.467656
43036728.0000	1.670527
43086584.0000	3.252054
43136440.0000	5.785295
43186296.0000	11.968236
43236152.0000	1.708363
43286008.0000	2.313198
43335864.0000	6.497941
43385720.0000	5.355894
43435576.0000	2.295567
43485432.0000	7.435370
43535288.0000	5.587180
43585144.0000	2.417154
43635000.0000	1.424762
43684856.0000	3.926124
43734712.0000	4.119131
43784568.0000	2.577002
43834424.0000	2.826267
43884280.0000	1.594354
43934136.0000	7.245248
43983992.0000	2.129686
44033848.0000	2.401782
44083704.0000	2.585685
44133560.0000	2.426493
44183416.0000	2.016734
44233272.0000	1.410812
44283128.0000	2.067629
44332984.0000	2.035448
44382840.0000	3.028643
44432696.0000	2.110580
44482552.0000	8.167903
44532408.0000	3.747470
44582264.0000	6.831384
44632120.0000	1.787256
44681976.0000	1.898363
44731832.0000	4.200352
44781688.0000	2.206256
44831544.0000	10.447016
44881400.0000	12.515320
44931256.0000	3.070571
44981112.0000	5.059405
45030968.0000	2.434625
45080824.0000	12.499456
45130680.0000	2.793341
45180536.0000	6.679868
45230392.0000	1.951688
45280248.0000	2.928175
45330104.0000	1.598867
45379960.0000	1.318516
45429816.0000	2.824519
45479672.0000	2.725715
45529528.0000	3.786662
45579384.0000	1.208206
45629240.0000	2.246468
45679096.0000	1.160472
45728952.0000	1.526051
45778808.0000	6.689248
45828664.0000	2.678342
45878520.0000	1.500319
45928376.0000	1.587522
45978232.0000	1.667126
46028088.0000	5.160045
46077944.0000	2.939503
46127800.0000	3.700270
46177656.0000	1.779195
46227512.0000	1.297981
46277368.0000	3.384935
46327224.0000	2.033611
46377080.0000	2.400585
46426936.0000	1.743910
46476792.0000	1.209237
46526648.0000	1.902720
46576504.0000	2.389526
46626360.0000	3.953765
46676216.0000	2.775950
46726072.0000	5.481611
46775928.0000	11.392816
46825784.0000	1.451183
46875640.0000	7.629064
46925496.0000	4.846894
46975352.0000	3.764763
47025208.0000	11.740738
47075064.0000	3.409309
47124920.0000	1.475413
47174776.0000	1.675169
47224632.0000	34.076263
47274488.0000	2.548568
47324344.0000	1.813964
47374200.0000	3.011361
47424056.0000	4.774458
47473912.0000	2.986881
47523768.0000	2.157476
47573624.0000	1.169872
47623480.0000	3.674632
47673336.0000	6.059233
47723192.0000	2.174537
47773048.0000	1.591360
47822904.0000	1.794404
47872760.0000	2.287020
47922616.0000	2.131107
47972472.0000	4.432650
48022328.0000	5.094819
48072184.0000	3.862835
48122040.0000	51.300404
48171896.0000	2.735416
48221752.0000	3.959237
48271608.0000	2.216175
48321464.0000	2.823084
48371320.0000	2.276682
48421176.0000	2.548248
48471032.0000	2.892816
48520888.0000	7.105618
48570744.0000	5.370873
48620600.0000	3.607336
48670456.0000	2.041782
48720312.0000	3.203161
48770168.0000	1.801821
48820024.0000	2.049717
48869880.0000	2.280788
48919736.0000	2.388695
48969592.0000	2.727216
49019448.0000	3.162950
49069304.0000	9.584225
49119160.0000	7.745895
49169016.0000	6.651379
49218872.0000	6.748199
49268728.0000	7.830481
49318584.0000	1.749386
49368440.0000	4.289925
49418296.0000	2.930734
49468152.0000	1.780156
49518008.0000	1.832545
49567864.0000	3.102900
49617720.0000	1.494069
49667576.0000	11.356256
49717432.0000	2.290944
49767288.0000	2.319161
49817144.0000	1.969591
49867000.0000	3.239688
49916856.0000	2.088095
49966712.0000	1.355589
50016568.0000	6.171395
50066424.0000	1.413150
50116280.0000	2.981438
50166136.0000	1.744019
50215992.0000	4.099913
50265848.0000	13.862637
50315704.0000	2.522583
50365560.0000	22.454664
50415416.0000	10.844077
50465272.0000	3.254626
50515128.0000	2.306580
50564984.0000	1.911964
50614840.0000	4.647190
50664696.0000	2.355051
50714552.0000	2.929756
50764408.0000	9.954939
50814264.0000	2.867128
50864120.0000	1.711245
50913976.0000	35.271507
50963832.0000	1.278909
51013688.0000	1.587393
51063544.0000	2.077317
51113400.0000	2.072922
51163256.0000	3.115377
51213112.0000	3.084790
51262968.0000	33.510700
51312824.0000	28.094839
51362680.0000	2.408974
51412536.0000	18.912798
51462392.0000	3.351511
51512248.0000	2.462130
51562104.0000	2.887044
51611960.0000	2.152025
51661816.0000	78.804222
51711672.0000	2.158578
51761528.0000	6.991659
51811384.0000	4.657176
51861240.0000	2.875695
51911096.0000	16.374950
51960952.0000	3.302070
52010808.0000	3.181756
52060664.0000	8.033896
52110520.0000	2.470826
52160376.0000	2.351379
52210232.0000	3.830329
52260088.0000	6.495403
52309944.0000	4.231038
52359800.0000	1.852980
52409656.0000	3.551620
52459512.0000	1.626064
52509368.0000	1.364250
52559224.0000	1.599987
52609080.0000	3.888863
52658936.0000	1.712512
52708792.0000	1.803532
52758648.0000	1.779876
52808504.0000	2.857811
52858360.0000	1.836572
52908216.0000	2.716732
52958072.0000	46.734528
53007928.0000	4.418057
53057784.0000	2.533169
53107640.0000	7.476904
53157496.0000	3.863503
53207352.0000	2.056509
53257208.0000	3.805877
53307064.0000	1.738189
53356920.0000	754.689331
53406776.0000	4.170502
53456632.0000	3.030464
53506488.0000	1.848843
53556344.0000	5.407730
53606200.0000	5.249338
53656056.0000	9.986714
53705912.0000	2.799137
53755768.0000	4.414746
53805624.0000	4.348539
53855480.0000	4.661443
53905336.0000	1.745550
53955192.0000	2.264669
54005048.0000	5.567297
54054904.0000	2.609069
54104760.0000	3.178117
54154616.0000	10.168729
54204472.0000	7.302605
54254328.0000	4.637990
54304184.0000	5.321187
54354040.0000	2.641539
54403896.0000	3.227768
54453752.0000	2.509666
54503608.0000	3.060921
54553464.0000	1.688577
54603320.0000	7.357277
54653176.0000	4.149640
54703032.0000	3.272584
54752888.0000	8.332500
54802744.0000	4.941599
54852600.0000	12.521682
54902456.0000	2.397550
54952312.0000	8.386788
55002168.0000	5.422933
55052024.0000	2.472907
55101880.0000	4.230337
55151736.0000	12.615625
55201592.0000	2.196561
55251448.0000	10.903999
55301304.0000	1.972852
55351160.0000	11.858603
55401016.0000	6.581923
55450872.0000	4.477386
55500728.0000	6.890770
55550584.0000	8.177337
55600440.0000	1.780426
55650296.0000	2.295741
55700152.0000	2.146524
55750008.0000	3.650166
55799864.0000	3.281287
55849720.0000	3.119624
55899576.0000	8.929485
55949432.0000	2.761802
55999288.0000	6.746239
56049144.0000	7.708682
56099000.0000	2.252206
56148856.0000	2.143412
56198712.0000	3.041342
56248568.0000	3.097922
56298424.0000	6.572451
56348280.0000	1.728584
56398136.0000	2.838681
56447992.0000	2.930631
56497848.0000	5.429262
56547704.0000	2.419957
56597560.0000	3.070209
56647416.0000	2.437538
56697272.0000	1.266178
56747128.0000	1.810221
56796984.0000	7.428370
56846840.0000	5.894480
56896696.0000	8.293422
56946552.0000	4.519337
56996408.0000	3.241659
57046264.0000	22.382580
57096120.0000	2.630575
57145976.0000	2.486483
57195832.0000	8.821281
57245688.0000	3.050436
57295544.0000	8.600594
57345400.0000	2.703320
57395256.0000	5.082856
57445112.0000	2.746138
57494968.0000	5.148202
57544824.0000	4.383513
57594680.0000	4.407645
57644536.0000	2.749219
57694392.0000	7.412940
57744248.0000	4.539782
57794104.0000	5.956378
57843960.0000	1.600337
57893816.0000	3.820666
57943672.0000	18.896677
57993528.0000	3.079697
58043384.0000	4.178281
58093240.0000	4.827363
58143096.0000	2.857859
58192952.0000	7.968305
58242808.0000	2.694268
58292664.0000	1.868187
58342520.0000	2.991922
58392376.0000	5.191430
58442232.0000	3.329009
58492088.0000	12.204865
58541944.0000	7.089241
58591800.0000	12.529367
58641656.0000	1.997859
58691512.0000	4.713496
58741368.0000	2.378145
58791224.0000	5.334171
58841080.0000	2.207979
58890936.0000	4.059999
58940792.0000	6.680540
58990648.0000	1.575709
59040504.0000	2.839698
59090360.0000	3.155831
59140216.0000	1.918530
59190072.0000	5.077178
59239928.0000	5.058643
59289784.0000	831.789429
59339640.0000	13.870946
59389496.0000	3.011926
59439352.0000	4.300064
59489208.0000	86.565392
59539064.0000	10.476053
59588920.0000	6.369246
59638776.0000	2.948759
59688632.0000	6.473969
59738488.0000	5.991608
59788344.0000	1.668492
59838200.0000	2.827256
59888056.0000	8.399817
59937912.0000	2.872005
59987768.0000	8.942298
60037624.0000	1.963714
60087480.0000	2.670245
60137336.0000	3.280586
60187192.0000	17.634247
60237048.0000	7.833323
60286904.0000	128.663055
60336760.0000	2.079745
60386616.0000	14.338737
60436472.0000	6.705456
60486328.0000	2.620488
60536184.0000	2.810815
60586040.0000	1.728338
60635896.0000	5.490772
60685752.0000	2.015646
60735608.0000	6.497339
60785464.0000	3.361484
60835320.0000	1.331954
60885176.0000	6.588239
60935032.0000	1.980604
60984888.0000	2.419347
61034744.0000	2.115402
61084600.0000	2.036729
61134456.0000	7.923869
61184312.0000	7.220222
61234168.0000	2.081371
61284024.0000	2.798451
61333880.0000	2.508485
61383736.0000	2.498778
61433592.0000	47.990368
61483448.0000	2.974294
61533304.0000	32.686974
61583160.0000	4.308463
61633016.0000	2.339817
61682872.0000	4.592330
61732728.0000	4.338176
61782584.0000	3.075049
61832440.0000	4.724323
61882296.0000	3.450133
61932152.0000	4.734302
61982008.0000	6.447746
62031864.0000	5.050299
62081720.0000	5.051733
62131576.0000	3.979834
62181432.0000	2.377719
62231288.0000	5.598011
62281144.0000	4.050513
62331000.0000	5.256035
62380856.0000	10.220224
62430712.0000	3.442759
62480568.0000	10.582721
62530424.0000	5.056921
62580280.0000	2.320103
62630136.0000	7.473580
62679992.0000	2.829597
62729848.0000	9.257409
62779704.0000	13.168085
62829560.0000	14.095009
62879416.0000	9.321458
62929272.0000	1.536150
62979128.0000	1.115566
63028984.0000	2.355967
63078840.0000	2.325138
63128696.0000	1.825120
63178552.0000	2.511888
63228408.0000	1.659349
63278264.0000	2.364774
63328120.0000	1.650950
63377976.0000	11.687626
63427832.0000	6.708870
63477688.0000	3.359895
63527544.0000	6.488848
63577400.0000	4.209970
63627256.0000	5.233501
63677112.0000	7.791872
63726968.0000	3.590988
63776824.0000	3.330168
63826680.0000	6.073010
63876536.0000	3.146540
63926392.0000	4.242197
63976248.0000	2.135593
64026104.0000	3.436399
64075960.0000	6.087410
64125816.0000	5.214596
64175672.0000	4.916389
64225528.0000	1.993304
64275384.0000	21.375931
64325240.0000	6.040037
64375096.0000	4.099235
64424952.0000	1.755926
64474808.0000	4.296786
64524664.0000	6.351942
64574520.0000	3.537259
64624376.0000	4.218705
64674232.0000	7.663960
64724088.0000	2.323190
64773944.0000	1.952344
64823800.0000	3.917668
64873656.0000	11.115323
64923512.0000	6.319110
64973368.0000	2.991129
65023224.0000	4.484655
65073080.0000	2.699994
65122936.0000	3.013438
65172792.0000	5.489322
65222648.0000	1.863589
65272504.0000	4.249043
65322360.0000	1.597783
65372216.0000	2.223892
65422072.0000	1.923198
65471928.0000	5.977929
65521784.0000	3.193928
65571640.0000	5.401501
65621496.0000	5.213517
65671352.0000	4.317186
65721208.0000	4.515443
65771064.0000	5.861686
65820920.0000	80.811974
65870776.0000	5.414285
65920632.0000	2.948319
65970488.0000	1.782934
66020344.0000	2.332166
66070200.0000	3.738893
66120056.0000	1.584246
66169912.0000	5.539524
66219768.0000	4.995318
66269624.0000	3.060084
66319480.0000	2.478231
66369336.0000	2.594689
66419192.0000	2.601948
66469048.0000	3.375122
66518904.0000	2.890190
66568760.0000	2.878732
66618616.0000	3.195603
66668472.0000	2.123827
66718328.0000	3.183449
66768184.0000	5.729524
66818040.0000	3.603243
66867896.0000	4.013178
66917752.0000	2.640938
66967608.0000	3.005780
67017464.0000	4.004037
67067320.0000	1.546067
67117176.0000	3.750642
67167032.0000	1.486448
67216888.0000	2.952133
67266744.0000	6.384702
67316600.0000	3.456114
67366456.0000	11.949311
67416312.0000	10.343487
67466168.0000	1.970498
67516024.0000	4.338781
67565880.0000	2.020416
67615736.0000	3.163714
67665592.0000	3.268303
67715448.0000	2.573112
67765304.0000	12.431295
67815160.0000	1.760117
67865016.0000	10.890559
67914872.0000	5.013272
67964728.0000	2.619686
68014584.0000	3.858089
68064440.0000	3.088206
68114296.0000	4.383909
68164152.0000	1.954209
68214008.0000	2.386428
68263864.0000	3.074010
68313720.0000	2.042555
68363576.0000	2.453084
68413432.0000	6.322293
68463288.0000	2.707895
68513144.0000	6.432251
68563000.0000	5.365294
68612856.0000	10.082957
68662712.0000	5.481747
68712568.0000	2.316579
68762424.0000	6.320073
68812280.0000	8.016746
68862136.0000	2.300958
68911992.0000	6.546681
68961848.0000	1.949807
69011704.0000	3.249448
69061560.0000	5.187732
69111416.0000	3.267240
69161272.0000	3.722785
69211128.0000	2.060815
69260984.0000	2.937757
69310840.0000	18.794855
69360696.0000	1.592914
69410552.0000	1.911946
69460408.0000	32.754704
69510264.0000	4.615042
69560120.0000	3.283747
69609976.0000	2.817919
69659832.0000	4.067856
69709688.0000	2.394796
69759544.0000	3.197071
69809400.0000	4.144650
69859256.0000	1.590356
69909112.0000	7.594551
69958968.0000	3.422951
70008824.0000	3.103528
70058680.0000	1.644345
70108536.0000	2.136062
70158392.0000	2.804898
70208248.0000	7.817057
70258104.0000	8.442236
70307960.0000	2.780276
70357816.0000	1.375591
70407672.0000	11.112192
70457528.0000	2.562928
70507384.0000	11.842401
70557240.0000	1.688617
70607096.0000	4.210279
70656952.0000	2.477384
70706808.0000	12.068632
70756664.0000	4.678736
70806520.0000	2.600271
70856376.0000	3.282915
70906232.0000	20.604107
70956088.0000	8.074851
71005944.0000	4.336686
71055800.0000	2.655206
71105656.0000	58.221199
71155512.0000	10.592406
71205368.0000	2.862556
71255224.0000	6.767011
71305080.0000	1.430714
71354936.0000	149.650681
71404792.0000	3.139236
71454648.0000	1.954464
71504504.0000	4.459030
71554360.0000	1.808575
71604216.0000	2.676684
71654072.0000	1.627566
71703928.0000	2.590082
71753784.0000	3.549289
71803640.0000	1.424965
71853496.0000	3.355148
71903352.0000	2.009139
71953208.0000	4.323778
72003064.0000	6.266965
72052920.0000	232.414856
72102776.0000	2.382618
72152632.0000	1.980008
72202488.0000	1.564136
72252344.0000	12.000355
72302200.0000	4.838197
72352056.0000	2.718526
72401912.0000	2.719281
72451768.0000	3.255656
72501624.0000	4.518059
72551480.0000	2.950770
72601336.0000	1.314820
72651192.0000	1.486644
72701048.0000	78.828514
72750904.0000	2.530874
72800760.0000	3.625198
72850616.0000	2.881103
72900472.0000	2.291183
72950328.0000	3.622124
73000184.0000	43.435040
73050040.0000	6.963756
73099896.0000	3.053315
73149752.0000	2.374386
73199608.0000	2.082210
73249464.0000	3.285118
73299320.0000	30.616470
73349176.0000	1.231343
73399032.0000	3.710542
73448888.0000	3.275927
73498744.0000	1.699706
73548600.0000	1.518248
73598456.0000	2.034085
73648312.0000	31.005817
73698168.0000	4.072443
73748024.0000	3.371853
73797880.0000	1.803226
73847736.0000	1.712831
73897592.0000	1.811523
73947448.0000	9.580774
73997304.0000	4.009343
74047160.0000	1.962030
74097016.0000	2.412841
74146872.0000	5.438233
74196728.0000	4.255313
74246584.0000	3.122999
74296440.0000	3.191088
74346296.0000	3.002348
74396152.0000	1.253864
74446008.0000	2.387937
74495864.0000	3.452156
74545720.0000	2.670909
74595576.0000	1.626023
74645432.0000	2.543937
74695288.0000	4.021069
74745144.0000	2.313226
74795000.0000	1.955322
74844856.0000	5.879811
74894712.0000	3.320053
74944568.0000	2.689294
74994424.0000	3.630786
75044280.0000	3.461761
75094136.0000	2.368312
75143992.0000	20.819483
75193848.0000	2.294011
75243704.0000	3.673855
75293560.0000	4.804599
75343416.0000	2.440978
75393272.0000	2.411066
75443128.0000	2.255904
75492984.0000	1.697907
75542840.0000	2.105708
75592696.0000	4.052924
75642552.0000	2.161077
75692408.0000	9.441648
75742264.0000	1.985380
75792120.0000	4.565825
75841976.0000	2.592507
75891832.0000	9.116305
75941688.0000	4.610976
75991544.0000	7.132332
76041400.0000	3.068632
76091256.0000	5.878392
76141112.0000	1.998945
76190968.0000	1.425682
76240824.0000	1.544435
76290680.0000	6.582431
76340536.0000	1.769229
76390392.0000	1.720439
76440248.0000	1.916930
76490104.0000	2.877378
76539960.0000	4.421850
76589816.0000	4.785240
76639672.0000	3.156373
76689528.0000	3.560869
76739384.0000	4.936991
76789240.0000	6.114640
76839096.0000	2.225602
76888952.0000	3.974363
76938808.0000	4.501909
76988664.0000	5.482309
77038520.0000	9.364810
77088376.0000	5.436307
77138232.0000	6.511175
77188088.0000	8.803236
77237944.0000	4.879788
77287800.0000	3.138267
77337656.0000	3.458293
77387512.0000	5.247680
77437368.0000	7.513506
77487224.0000	2.467691
77537080.0000	6.919852
77586936.0000	1.882179
77636792.0000	2.966078
77686648.0000	3.671487
77736504.0000	2.311869
77786360.0000	2.319711
77836216.0000	3.288665
77886072.0000	2.987112
77935928.0000	7.954580
77985784.0000	6.625465
78035640.0000	1.918368
78085496.0000	3.156816
78135352.0000	1.472901
78185208.0000	1.500565
78235064.0000	2.017877
78284920.0000	2.205950
78334776.0000	3.564931
78384632.0000	1.609089
78434488.0000	2.215807
78484344.0000	1.900739
78534200.0000	3.409604
78584056.0000	1.897602
78633912.0000	1.505409
78683768.0000	2.510863
78733624.0000	4.094714
78783480.0000	1.616926
78833336.0000	4.098827
78883192.0000	6.175498
78933048.0000	3.939647
78982904.0000	2.612197
79032760.0000	5.216488
79082616.0000	28.999817
79132472.0000	4.157981
79182328.0000	5.072000
79232184.0000	3.546047
79282040.0000	4.615579
79331896.0000	1.717350
79381752.0000	3.587412
79431608.0000	2.081568
79481464.0000	5.926746
79531320.0000	2.726508
79581176.0000	6.367782
79631032.0000	3.837390
79680888.0000	3.312490
79730744.0000	3.064042
79780600.0000	1.469500
79830456.0000	3.025146
79880312.0000	2.537446
79930168.0000	1.479660
79980024.0000	1.659457
80029880.0000	1.986183
80079736.0000	2.570839
80129592.0000	15.028330
80179448.0000	2.499561
80229304.0000	3.363590
80279160.0000	2.037518
80329016.0000	3.306016
80378872.0000	1.917900
80428728.0000	1.738415
80478584.0000	2.284003
80528440.0000	1.804335
80578296.0000	1.598331
80628152.0000	3.745540
80678008.0000	110.353645
80727864.0000	7.479778
80777720.0000	31.162176
80827576.0000	6.512460
80877432.0000	15.702940
80927288.0000	12.740474
80977144.0000	8.352034
81027000.0000	2.394643
81076856.0000	6.267023
81126712.0000	5.108470
81176568.0000	2.601460
81226424.0000	16.817244
81276280.0000	3.825719
81326136.0000	9.112489
81375992.0000	7.309863
81425848.0000	2.406950
81475704.0000	9.253530
81525560.0000	3.057209
81575416.0000	2.455076
81625272.0000	2.013418
81675128.0000	15.642619
81724984.0000	2.911958
81774840.0000	5.879895
81824696.0000	3.036195
81874552.0000	3.382702
81924408.0000	2.679160
81974264.0000	4.325639
82024120.0000	8.483775
82073976.0000	3.145886
82123832.0000	8.253242
82173688.0000	2.232510
82223544.0000	4.886300
82273400.0000	2.314481
82323256.0000	6.536268
82373112.0000	4.295803
82422968.0000	1.597444
82472824.0000	1.711471
82522680.0000	7.437121
82572536.0000	6.711451
82622392.0000	3.073219
82672248.0000	3.724395
82722104.0000	5.538263
82771960.0000	3.136650
82821816.0000	4.529585
82871672.0000	6.497140
82921528.0000	2.435021
82971384.0000	4.507837
83021240.0000	2.636368
83071096.0000	6.686622
83120952.0000	6.988400
83170808.0000	2.559798
83220664.0000	3.571243
83270520.0000	4.332243
83320376.0000	3.385741
83370232.0000	65.139168
83420088.0000	5.758903
83469944.0000	20.614929
83519800.0000	2.120237
83569656.0000	1.622523
83619512.0000	2.455340
83669368.0000	5.367207
83719224.0000	5.808681
83769080.0000	2.692357
83818936.0000	1.999982
83868792.0000	4.015115
83918648.0000	9.914533
83968504.0000	7.309913
84018360.0000	44.040928
84068216.0000	6.080329
84118072.0000	3.225889
84167928.0000	3.663523
84217784.0000	2.204764
84267640.0000	2.545956
84317496.0000	6.329143
84367352.0000	1.405921
84417208.0000	1.292439
84467064.0000	1.911436
84516920.0000	2.262209
84566776.0000	5.502080
84616632.0000	3.340671
84666488.0000	4.230927
84716344.0000	2.249188
84766200.0000	16.163853
84816056.0000	4.147422
84865912.0000	4.977968
84915768.0000	5.005415
84965624.0000	2.842753
85015480.0000	2.679698
85065336.0000	2.967947
85115192.0000	2.569710
85165048.0000	2.036058
85214904.0000	4.367926
85264760.0000	2.895192
85314616.0000	7.469355
85364472.0000	4.858361
85414328.0000	10.790156
85464184.0000	1.779558
85514040.0000	2.820164
85563896.0000	6.017724
85613752.0000	7.736012
85663608.0000	11.607922
85713464.0000	2.693637
85763320.0000	2.755782
85813176.0000	3.383178
85863032.0000	1.522116
85912888.0000	2.349530
85962744.0000	3.620591
86012600.0000	7.545772
86062456.0000	3.058973
86112312.0000	1.688584
86162168.0000	2.523412
86212024.0000	3.220846
86261880.0000	2.946475
86311736.0000	2.731933
86361592.0000	1.940349
86411448.0000	5.620249
86461304.0000	3.860728
86511160.0000	6.971767
86561016.0000	4.905627
86610872.0000	3.041324
86660728.0000	3.069664
86710584.0000	5.506734
86760440.0000	7.152603
86810296.0000	7.790057
86860152.0000	2.989773
86910008.0000	6.473211
86959864.0000	4.486737
87009720.0000	3.754833
87059576.0000	5.135767
87109432.0000	1.772349
87159288.0000	2.795730
87209144.0000	2.617916
87259000.0000	1.886678
87308856.0000	4.681956
87358712.0000	3.411050
87408568.0000	2.860145
87458424.0000	1.213109
87508280.0000	1.470544
87558136.0000	3.127656
87607992.0000	4.891521
87657848.0000	24.235998
87707704.0000	5.508631
87757560.0000	5.275140
87807416.0000	9.832460
87857272.0000	4.083691
87907128.0000	3.836319
87956984.0000	5.183024
88006840.0000	3.885860
88056696.0000	8.540348
88106552.0000	2.144574
88156408.0000	4.397092
88206264.0000	2.707596
88256120.0000	4.869746
88305976.0000	2.437555
88355832.0000	5.162063
88405688.0000	5.821040
88455544.0000	27.732111
88505400.0000	2.650737
88555256.0000	3.868415
88605112.0000	6.121421
88654968.0000	10.147269
88704824.0000	2.702521
88754680.0000	3.565352
88804536.0000	1.965056
88854392.0000	5.587427
88904248.0000	1.755184
88954104.0000	5.746638
89003960.0000	5.897519
89053816.0000	1.934006
89103672.0000	3.962590
89153528.0000	2.817724
89203384.0000	1.339874
89253240.0000	1.456854
89303096.0000	1.897035
89352952.0000	7.282007
89402808.0000	3.280853
89452664.0000	45.097378
89502520.0000	2.790400
89552376.0000	2.178442
89602232.0000	1.529286
89652088.0000	1.485265
89701944.0000	6.156183
89751800.0000	15.937452
89801656.0000	4.251396
89851512.0000	2.613775
89901368.0000	3.640614
89951224.0000	4.516396
90001080.0000	2.951276
90050936.0000	6.359866
90100792.0000	4.145578
90150648.0000	60.217381
90200504.0000	2.695352
90250360.0000	1.843413
90300216.0000	12.744077
90350072.0000	4.041224
90399928.0000	4.935537
90449784.0000	3.757671
90499640.0000	6.481390
90549496.0000	14.375200
90599352.0000	22.214113
90649208.0000	4.795527
90699064.0000	2.452374
90748920.0000	6.002136
90798776.0000	5.552135
90848632.0000	3.357202
90898488.0000	3.358686
90948344.0000	2.920362
90998200.0000	1.423699
91048056.0000	2.308813
91097912.0000	4.259525
91147768.0000	2.335750
91197624.0000	4.325517
91247480.0000	5.229855
91297336.0000	6.094852
91347192.0000	3.260774
91397048.0000	2.571342
91446904.0000	1.436009
91496760.0000	8.010406
91546616.0000	3.532981
91596472.0000	3.495319
91646328.0000	1.636897
91696184.0000	3.444413
91746040.0000	1.430978
91795896.0000	6.689633
91845752.0000	4.203185
91895608.0000	4.890661
91945464.0000	4.448431
91995320.0000	2.900910
92045176.0000	3.283761
92095032.0000	3.210418
92144888.0000	3.722371
92194744.0000	3.622881
92244600.0000	3.438349
92294456.0000	1.622105
92344312.0000	2.332313
92394168.0000	2.339937
92444024.0000	1.724278
92493880.0000	2.993173
92543736.0000	8.090547
92593592.0000	1.974374
92643448.0000	2.001588
92693304.0000	1.951085
92743160.0000	2.573480
92793016.0000	1.756694
92842872.0000	94.701279
92892728.0000	2.198149
92942584.0000	2.127324
92992440.0000	5.592371
93042296.0000	2.127632
93092152.0000	2.506146
93142008.0000	1.726247
93191864.0000	3.985356
93241720.0000	3.940408
93291576.0000	6.218957
93341432.0000	2.023403
93391288.0000	1.216599
93441144.0000	2.808210
93491000.0000	2.538813
93540856.0000	6.299195
93590712.0000	2.548120
93640568.0000	2.086880
93690424.0000	1.963641
93740280.0000	1.269604
93790136.0000	2.054712
93839992.0000	1.813697
93889848.0000	10.312711
93939704.0000	1.747508
93989560.0000	2.731714
94039416.0000	2.815013
94089272.0000	2.721923
94139128.0000	9.990875
94188984.0000	18.183004
94238840.0000	1.579087
94288696.0000	2.021465
94338552.0000	3.191326
94388408.0000	2.836228
94438264.0000	3.448410
94488120.0000	6.467022
94537976.0000	8.267124
94587832.0000	2.214718
94637688.0000	2.650214
94687544.0000	9.346197
94737400.0000	2.869371
94787256.0000	2.901821
94837112.0000	1.421001
94886968.0000	2.497553
94936824.0000	8.895238
94986680.0000	3.584448
95036536.0000	1.600085
95086392.0000	9.179849
95136248.0000	3.950085
95186104.0000	5.561603
95235960.0000	6.310810
95285816.0000	2.085004
95335672.0000	6.261819
95385528.0000	5.284586
95435384.0000	2.166373
95485240.0000	2.808986
95535096.0000	3.341007
95584952.0000	4.327081
95634808.0000	3.462065
95684664.0000	2.382157
95734520.0000	16.119017
95784376.0000	2.297632
95834232.0000	4.112043
95884088.0000	2.227053
95933944.0000	2.230822
95983800.0000	2.435133
96033656.0000	3.548432
96083512.0000	3.131104
96133368.0000	3.836137
96183224.0000	2.187444
96233080.0000	3.009935
96282936.0000	2.093861
96332792.0000	3.004078
96382648.0000	2.297375
96432504.0000	3.780806
96482360.0000	2.920507
96532216.0000	2.709441
96582072.0000	3.791368
96631928.0000	3.414057
96681784.0000	3.046997
96731640.0000	27.986029
96781496.0000	1.857094
96831352.0000	4.849678
96881208.0000	11.687164
96931064.0000	3.297451
96980920.0000	4.083184
97030776.0000	5.978549
97080632.0000	2.660492
97130488.0000	1.382719
97180344.0000	1.843614
97230200.0000	10.469840
97280056.0000	4.419352
97329912.0000	3.527109
97379768.0000	2.030169
97429624.0000	2.888720
97479480.0000	3.096634
97529336.0000	14.448142
97579192.0000	5.416507
97629048.0000	3.327862
97678904.0000	2.987279
97728760.0000	6.880936
97778616.0000	3.105205
97828472.0000	3.914716
97878328.0000	4.972253
97928184.0000	8.025764
97978040.0000	4.640869
98027896.0000	3.149002
98077752.0000	8.094063
98127608.0000	13.590524
98177464.0000	3.991700
98227320.0000	5.977066
98277176.0000	52.609562
98327032.0000	2.321800
98376888.0000	3.933293
98426744.0000	1.521752
98476600.0000	3.065130
98526456.0000	2.074121
98576312.0000	6.105208
98626168.0000	2.052212
98676024.0000	3.055034
98725880.0000	10.442622
98775736.0000	2.942362
98825592.0000	5.454989
98875448.0000	1.807923
98925304.0000	18.457975
98975160.0000	2.468066
99025016.0000	2.393072
99074872.0000	1.772236
99124728.0000	4.410399
99174584.0000	6.610710
99224440.0000	2.493581
99274296.0000	3.094001
99324152.0000	6.456265
99374008.0000	3.423875
99423864.0000	15.742737
99473720.0000	3.350815
99523576.0000	2.909888
99573432.0000	2.434016
99623288.0000	2.697557
[truncated: 3,001 more rows]
