# Supplementary material for: Scalable linkage-disequilibrium-based selective sweep detection: a performance guide
Source: Gigascience. 2016 Feb 8;5:7. doi: 10.1186/s13742-016-0114-9 (PMC4746822; doi:10.1186/s13742-016-0114-9)
Supplement: Supplementary file 2 — Human Chromosome 1 OmegaPlus results per population. This file contains the OmegaPlus reports and information files for the analysis of the first chromosome of the human genome per population (26 populations) for DNA data representation. (ZIP 1120 kb) [file 13742_2016_114_MOESM2_ESM.zip › OmegaPlus_pops/OmegaPlus_Report.CHS]

//1
11008.0000	0.000000
60863.8789	3.887895
110719.7578	7.353602
160575.6406	4.600717
210431.5156	8.097513
260287.3906	0.000000
310143.2812	0.000000
359999.1562	0.000000
409855.0312	0.000000
459710.9062	0.000000
509566.7812	0.000000
559422.6875	15.764492
609278.5625	34.114216
659134.4375	22.497534
708990.3125	29.707424
758846.1875	2.193265
808702.0625	5.128285
858557.9375	5.689222
908413.8125	8.310025
958269.6875	2.685534
1008125.5625	3.492432
1057981.5000	2.981691
1107837.3750	20.492508
1157693.2500	2.409561
1207549.1250	19.650009
1257405.0000	3.437273
1307260.8750	3.251696
1357116.7500	5.172103
1406972.6250	2.916749
1456828.5000	3.400887
1506684.3750	4.901377
1556540.2500	4.396909
1606396.1250	18.459263
1656252.0000	9.408365
1706107.8750	3.503448
1755963.7500	9.919938
1805819.6250	2.898057
1855675.5000	1.964908
1905531.3750	4.098508
1955387.2500	6.321120
2005243.1250	5.057923
2055099.0000	4.668267
2104955.0000	2.139247
2154811.0000	5.402488
2204667.0000	4.989756
2254523.0000	4.124550
2304379.0000	5.299808
2354235.0000	5.304216
2404091.0000	26.446375
2453947.0000	4.129449
2503803.0000	3.737257
2553659.0000	1.623395
2603515.0000	16.605663
2653371.0000	19.888271
2703227.0000	2.263691
2753083.0000	5.688778
2802939.0000	6.127498
2852795.0000	3.968530
2902651.0000	28.235497
2952507.0000	2.140337
3002363.0000	11.274015
3052219.0000	7.640260
3102075.0000	5.813844
3151931.0000	13.777380
3201787.0000	3.384745
3251643.0000	5.499080
3301499.0000	6.864377
3351355.0000	5.223388
3401211.0000	3.750814
3451067.0000	6.497961
3500923.0000	3.802115
3550779.0000	5.289856
3600635.0000	6.678778
3650491.0000	6.393125
3700347.0000	4.348356
3750203.0000	1.694936
3800059.0000	10.613226
3849915.0000	0.000000
3899771.0000	5.146225
3949627.0000	0.000000
3999483.0000	9.727693
4049339.0000	3.224864
4099195.0000	7.217691
4149051.0000	9.356833
4198907.0000	5.681147
4248763.0000	4.416953
4298619.0000	17.010704
4348475.0000	7.277610
4398331.0000	4.807846
4448187.0000	1.671915
4498043.0000	4.908409
4547899.0000	8.917072
4597755.0000	2.727995
4647611.0000	5.738927
4697467.0000	4.440973
4747323.0000	6.247835
4797179.0000	4.408386
4847035.0000	5.771595
4896891.0000	5.917973
4946747.0000	3.440950
4996603.0000	7.827714
5046459.0000	4.769640
5096315.0000	4.834559
5146171.0000	7.648868
5196027.0000	2.908376
5245883.0000	5.320040
5295739.0000	5.421697
5345595.0000	7.415864
5395451.0000	5.379866
5445307.0000	5.069222
5495163.0000	8.014912
5545019.0000	5.197497
5594875.0000	4.282637
5644731.0000	6.317963
5694587.0000	3.551184
5744443.0000	6.567706
5794299.0000	3.852564
5844155.0000	3.180456
5894011.0000	5.072403
5943867.0000	2.524719
5993723.0000	2.344730
6043579.0000	2.364331
6093435.0000	4.359865
6143291.0000	9.041541
6193147.0000	3.106082
6243003.0000	4.512659
6292859.0000	8.293702
6342715.0000	6.629187
6392571.0000	2.680454
6442427.0000	2.286647
6492283.0000	3.561125
6542139.0000	17.507399
6591995.0000	2.883996
6641851.0000	32.168831
6691707.0000	3.136684
6741563.0000	44.188103
6791419.0000	4.854665
6841275.0000	2.507476
6891131.0000	2.095939
6940987.0000	5.286438
6990843.0000	2.711486
7040699.0000	4.021905
7090555.0000	2.055424
7140411.0000	3.441387
7190267.0000	4.007805
7240123.0000	11.098076
7289979.0000	2.095725
7339835.0000	4.309464
7389691.0000	4.195721
7439547.0000	28.086018
7489403.0000	14.795559
7539259.0000	3.109068
7589115.0000	5.970181
7638971.0000	5.991034
7688827.0000	4.243172
7738683.0000	6.430449
7788539.0000	12.154561
7838395.0000	2.223067
7888251.0000	2.091169
7938107.0000	3.188278
7987963.0000	2.326290
8037819.0000	2.812991
8087675.0000	35.121159
8137531.0000	4.292850
8187387.0000	8.055076
8237243.0000	4.217722
8287099.0000	4.217216
8336955.0000	12.589495
8386811.0000	3.215578
8436667.0000	7.844426
8486523.0000	1.613503
8536379.0000	1.546243
8586235.0000	6.501554
8636091.0000	2.027229
8685947.0000	1.945172
8735803.0000	2.635100
8785659.0000	11.436794
8835515.0000	4.211422
8885371.0000	2.834062
8935227.0000	8.541491
8985083.0000	23.312284
9034939.0000	5.570163
9084795.0000	5.540711
9134651.0000	3.246125
9184507.0000	6.500296
9234363.0000	9.435337
9284219.0000	4.239119
9334075.0000	6.603915
9383931.0000	10.303139
9433787.0000	7.148176
9483643.0000	4.498981
9533499.0000	7.915294
9583355.0000	3.821673
9633211.0000	2.453198
9683067.0000	3.681783
9732923.0000	3.783584
9782779.0000	2.736867
9832635.0000	1.592100
9882491.0000	4.099753
9932347.0000	56.250233
9982203.0000	2.790622
10032059.0000	20.218176
10081915.0000	4.162738
10131771.0000	9.301007
10181627.0000	3.721487
10231483.0000	72.554138
10281339.0000	3.378019
10331195.0000	1.828273
10381051.0000	22.847933
10430907.0000	1.946664
10480763.0000	3.076771
10530619.0000	5.503636
10580475.0000	3.641020
10630331.0000	2.867726
10680187.0000	18.747129
10730043.0000	2.230110
10779899.0000	9.280787
10829755.0000	4.294863
10879611.0000	5.795816
10929467.0000	4.322056
10979323.0000	5.278871
11029179.0000	25.596376
11079035.0000	4.944494
11128891.0000	1.951563
11178747.0000	1.771721
11228603.0000	1.286860
11278459.0000	1.907826
11328315.0000	3.728153
11378171.0000	5.477242
11428027.0000	7.439740
11477883.0000	3.891706
11527739.0000	5.273824
11577595.0000	1.930661
11627451.0000	2.776740
11677307.0000	3.841157
11727163.0000	10.215090
11777019.0000	14.751969
11826875.0000	10.022847
11876731.0000	6.157843
11926587.0000	7.856898
11976443.0000	2.404005
12026299.0000	2.682077
12076155.0000	4.048416
12126011.0000	9.720448
12175867.0000	12.891892
12225723.0000	4.824967
12275579.0000	11.683178
12325435.0000	2.607241
12375291.0000	1.400133
12425147.0000	1.589770
12475003.0000	1.397879
12524859.0000	17.083471
12574715.0000	9.220005
12624571.0000	2.973027
12674427.0000	28.168198
12724283.0000	4.850943
12774139.0000	15.072713
12823995.0000	3.833533
12873851.0000	54.749428
12923707.0000	5.004264
12973563.0000	280.920441
13023419.0000	14.278921
13073275.0000	25.332613
13123131.0000	16.095095
13172987.0000	4.552188
13222843.0000	0.000000
13272699.0000	11.445962
13322555.0000	0.000000
13372411.0000	3.814575
13422267.0000	3.944744
13472123.0000	24.318678
13521979.0000	585.900452
13571835.0000	70.959732
13621691.0000	70.959732
13671547.0000	227.246063
13721403.0000	20.769543
13771259.0000	15.127797
13821115.0000	9.332031
13870971.0000	3.010280
13920827.0000	10.575541
13970683.0000	3.269911
14020539.0000	25.779318
14070395.0000	2.181370
14120251.0000	9.190665
14170107.0000	30.172892
14219963.0000	5.929600
14269819.0000	3.033254
14319675.0000	4.216677
14369531.0000	5.634593
14419387.0000	58.638672
14469243.0000	10.391636
14519099.0000	12.953701
14568955.0000	6.334470
14618811.0000	5.833734
14668667.0000	4.284550
14718523.0000	7.160291
14768379.0000	3.189983
14818235.0000	5.159775
14868091.0000	6.312280
14917947.0000	4.372279
14967803.0000	3.173606
15017659.0000	3.053506
15067515.0000	5.192396
15117371.0000	4.896309
15167227.0000	7.299781
15217083.0000	5.785794
15266939.0000	3.689792
15316795.0000	6.525376
15366651.0000	7.958945
15416507.0000	12.509330
15466363.0000	30.099483
15516219.0000	3.528457
15566075.0000	14.625992
15615931.0000	6.242512
15665787.0000	190.393097
15715643.0000	3.172580
15765499.0000	6.967776
15815355.0000	3.852533
15865211.0000	1.757551
15915067.0000	31.898035
15964923.0000	1.586482
16014779.0000	7.931269
16064635.0000	12.307900
16114491.0000	6.061037
16164347.0000	2.005485
16214203.0000	1.418717
16264059.0000	1.965332
16313915.0000	1.759810
16363771.0000	8.359052
16413627.0000	4.779464
16463483.0000	5.361700
16513339.0000	4.861403
16563195.0000	3.446507
16613051.0000	9.200392
16662907.0000	3.000142
16712763.0000	27.011095
16762619.0000	12.163458
16812474.0000	3.975709
16862330.0000	1.981897
16912186.0000	7.770553
16962042.0000	2.417587
17011898.0000	3.419342
17061754.0000	8.718470
17111610.0000	5.260488
17161466.0000	7.085528
17211322.0000	6.009830
17261178.0000	8.730217
17311034.0000	5.413268
17360890.0000	3.515711
17410746.0000	6.701709
17460602.0000	11.637736
17510458.0000	3.783677
17560314.0000	10.281329
17610170.0000	4.094520
17660026.0000	3.524940
17709882.0000	5.472445
17759738.0000	5.241743
17809594.0000	3.039206
17859450.0000	5.600227
17909306.0000	8.187377
17959162.0000	14.618153
18009018.0000	1.941776
18058874.0000	8.299470
18108730.0000	7.144403
18158586.0000	5.825342
18208442.0000	8.961589
18258298.0000	4.238996
18308154.0000	6.695920
18358010.0000	2.275076
18407866.0000	6.637147
18457722.0000	3.451856
18507578.0000	7.883621
18557434.0000	5.657388
18607290.0000	5.387489
18657146.0000	7.059117
18707002.0000	17.617804
18756858.0000	3.150796
18806714.0000	3.858434
18856570.0000	7.100761
18906426.0000	16.140976
18956282.0000	7.677457
19006138.0000	10.123985
19055994.0000	8.337143
19105850.0000	5.349847
19155706.0000	2.647051
19205562.0000	7.419009
19255418.0000	6.442946
19305274.0000	2.504358
19355130.0000	12.559341
19404986.0000	3.587937
19454842.0000	3.040675
19504698.0000	26.157238
19554554.0000	5.511077
19604410.0000	2.156074
19654266.0000	6.401840
19704122.0000	1.743052
19753978.0000	2.702892
19803834.0000	8.943975
19853690.0000	3.328970
19903546.0000	2.788389
19953402.0000	2.424670
20003258.0000	3.024951
20053114.0000	8.728539
20102970.0000	4.473125
20152826.0000	7.209086
20202682.0000	2.057493
20252538.0000	2.897175
20302394.0000	6.704651
20352250.0000	3.027984
20402106.0000	2.621051
20451962.0000	9.582045
20501818.0000	7.012467
20551674.0000	10.192805
20601530.0000	8.397767
20651386.0000	1.822244
20701242.0000	3.083896
20751098.0000	5.269441
20800954.0000	5.474591
20850810.0000	3.245277
20900666.0000	2.626533
20950522.0000	1.874967
21000378.0000	8.610529
21050234.0000	2.898072
21100090.0000	2.645524
21149946.0000	1.296987
21199802.0000	2.593782
21249658.0000	2.821422
21299514.0000	3.299962
21349370.0000	11.056873
21399226.0000	2.075762
21449082.0000	2.761913
21498938.0000	1.744608
21548794.0000	3.357271
21598650.0000	21.751362
21648506.0000	4.483476
21698362.0000	3.806336
21748218.0000	4.768710
21798074.0000	2.543926
21847930.0000	14.414716
21897786.0000	2.606941
21947642.0000	3.623156
21997498.0000	5.942649
22047354.0000	1.777982
22097210.0000	5.164486
22147066.0000	12.962713
22196922.0000	17.782188
22246778.0000	4.304995
22296634.0000	2.614456
22346490.0000	21.355293
22396346.0000	9.023078
22446202.0000	9.441137
22496058.0000	4.862014
22545914.0000	13.889004
22595770.0000	10.418607
22645626.0000	13.002605
22695482.0000	8.747375
22745338.0000	6.892619
22795194.0000	2.168976
22845050.0000	3.451930
22894906.0000	4.188425
22944762.0000	3.109550
22994618.0000	3.495608
23044474.0000	4.875955
23094330.0000	6.162389
23144186.0000	3.019381
23194042.0000	10.554714
23243898.0000	7.493170
23293754.0000	7.080539
23343610.0000	3.215923
23393466.0000	1.516423
23443322.0000	3.272529
23493178.0000	1.961776
23543034.0000	2.382304
23592890.0000	35.476055
23642746.0000	2.159038
23692602.0000	2.241489
23742458.0000	2.004028
23792314.0000	2.572554
23842170.0000	3.804780
23892026.0000	5.357026
23941882.0000	9.461145
23991738.0000	2.400616
24041594.0000	3.094124
24091450.0000	12.044591
24141306.0000	25.787474
24191162.0000	7.814562
24241018.0000	17.418129
24290874.0000	9.556063
24340730.0000	5.338382
24390586.0000	5.017656
24440442.0000	6.593874
24490298.0000	5.928045
24540154.0000	53.075874
24590010.0000	7.550307
24639866.0000	9.250908
24689722.0000	5.217639
24739578.0000	3.316918
24789434.0000	5.558920
24839290.0000	4.371993
24889146.0000	3.900019
24939002.0000	2.979716
24988858.0000	3.219519
25038714.0000	4.722754
25088570.0000	8.714503
25138426.0000	2.643600
25188282.0000	4.270887
25238138.0000	7.429925
25287994.0000	36.880993
25337850.0000	4.975534
25387706.0000	3.938847
25437562.0000	3.428589
25487418.0000	5.273664
25537274.0000	191.386475
25587130.0000	4.393360
25636986.0000	4.982134
25686842.0000	2.724199
25736698.0000	24.763044
25786554.0000	1.383318
25836410.0000	3.577352
25886266.0000	20.173115
25936122.0000	2.184718
25985978.0000	2.241329
26035834.0000	47.194386
26085690.0000	5.204047
26135546.0000	4.075102
26185402.0000	4.870833
26235258.0000	2.509558
26285114.0000	3.251684
26334970.0000	2.375905
26384826.0000	4.594639
26434682.0000	2.209070
26484538.0000	13.599851
26534394.0000	3.429015
26584250.0000	2.349658
26634106.0000	1.536911
26683962.0000	2.920120
26733818.0000	5.667202
26783674.0000	2.385216
26833530.0000	2.128034
26883386.0000	3.275422
26933242.0000	6.680709
26983098.0000	15.660176
27032954.0000	49.915604
27082810.0000	1.622099
27132666.0000	2.614645
27182522.0000	4.718600
27232378.0000	13.339753
27282234.0000	1.708055
27332090.0000	1.949099
27381946.0000	20.135845
27431802.0000	4.965315
27481658.0000	119.402206
27531514.0000	11.614980
27581370.0000	2.889674
27631226.0000	2.075235
27681082.0000	6.555250
27730938.0000	19.243622
27780794.0000	1.502066
27830650.0000	3.955694
27880506.0000	4.774567
27930362.0000	19.676399
27980218.0000	6.241952
28030074.0000	5.402166
28079930.0000	3.713087
28129786.0000	106.473808
28179642.0000	3.209733
28229498.0000	2.464699
28279354.0000	6.342501
28329210.0000	3.598903
28379066.0000	1.393034
28428922.0000	4.645117
28478778.0000	36.950741
28528634.0000	2.762373
28578490.0000	1.845340
28628346.0000	15.500683
28678202.0000	5.163944
28728058.0000	1.245952
28777914.0000	2.808339
28827770.0000	1.553024
28877626.0000	2.684688
28927482.0000	10.628308
28977338.0000	4.202981
29027194.0000	4.226025
29077050.0000	1.655662
29126906.0000	7.160956
29176762.0000	6.180081
29226618.0000	36.031506
29276474.0000	3.817271
29326330.0000	2.277886
29376186.0000	3.146054
29426042.0000	2.064412
29475898.0000	2.642569
29525754.0000	2.584970
29575610.0000	3.431655
29625466.0000	3.519001
29675322.0000	6.892324
29725178.0000	80.554909
29775034.0000	5.432139
29824890.0000	18.493217
29874746.0000	9.882466
29924602.0000	0.000000
29974458.0000	3.381825
30024314.0000	0.000000
30074170.0000	2.284466
30124026.0000	2.385342
30173882.0000	7.731500
30223738.0000	3.898956
30273594.0000	4.285275
30323450.0000	4.165879
30373306.0000	4.129634
30423162.0000	5.693916
30473018.0000	4.322817
30522874.0000	6.567542
30572730.0000	4.478089
30622586.0000	7.934329
30672442.0000	6.180138
30722298.0000	3.220777
30772154.0000	8.084355
30822010.0000	2.976018
30871866.0000	4.069631
30921722.0000	4.991723
30971578.0000	4.981618
31021434.0000	3.824005
31071290.0000	2.531132
31121146.0000	7.602862
31171002.0000	5.316525
31220858.0000	19.190756
31270714.0000	5.027532
31320570.0000	5.710439
31370426.0000	8.095041
31420282.0000	3.237160
31470138.0000	21.972353
31519994.0000	2.019161
31569850.0000	7.620142
31619706.0000	3.240372
31669562.0000	3.127190
31719418.0000	2.790308
31769274.0000	2.427466
31819130.0000	2.902955
31868986.0000	2.087398
31918842.0000	2.543618
31968698.0000	2.415232
32018554.0000	7.297131
32068410.0000	34.206738
32118266.0000	3.401249
32168122.0000	18.013706
32217978.0000	5.509947
32267834.0000	3.545230
32317690.0000	4.053566
32367546.0000	16.958435
32417402.0000	21.013414
32467258.0000	5.465099
32517114.0000	336.298676
32566970.0000	2.219128
32616826.0000	9.692373
32666682.0000	10.191813
32716538.0000	6.770282
32766394.0000	17.951477
32816250.0000	122.167763
32866106.0000	28.995228
32915962.0000	1.697299
32965818.0000	3.607007
33015674.0000	2.736324
33065530.0000	13.022193
33115386.0000	4.813518
33165242.0000	5.426783
33215098.0000	7.899573
33264954.0000	3.354970
33314810.0000	3.080565
33364666.0000	3.907061
33414522.0000	21.510088
33464378.0000	4.327392
33514234.0000	1.631340
33564088.0000	3.797456
33613944.0000	2.671554
33663800.0000	3.360482
33713656.0000	3.394391
33763512.0000	3.016044
33813368.0000	3.841394
33863224.0000	13.616085
33913080.0000	6.576879
33962936.0000	7.922747
34012792.0000	6.431722
34062648.0000	12.837598
34112504.0000	3.375562
34162360.0000	4.626355
34212216.0000	6.878954
34262072.0000	10.224212
34311928.0000	4.076615
34361784.0000	7.422932
34411640.0000	7.969491
34461496.0000	2.517877
34511352.0000	4.424465
34561208.0000	5.882477
34611064.0000	4.248276
34660920.0000	5.496382
34710776.0000	7.865118
34760632.0000	3.617296
34810488.0000	12.960347
34860344.0000	2.814966
34910200.0000	5.248146
34960056.0000	4.223319
35009912.0000	3.199584
35059768.0000	5.952788
35109624.0000	3.316992
35159480.0000	2.957856
35209336.0000	9.755003
35259192.0000	4.051188
35309048.0000	52.158585
35358904.0000	7.294685
35408760.0000	5.547834
35458616.0000	3.555732
35508472.0000	3.977987
35558328.0000	30.552410
35608184.0000	3.154322
35658040.0000	4.449556
35707896.0000	2.935969
35757752.0000	4.617646
35807608.0000	3.978794
35857464.0000	2.996257
35907320.0000	3.021641
35957176.0000	1.655822
36007032.0000	4.046501
36056888.0000	2.959927
36106744.0000	2.747218
36156600.0000	3.014099
36206456.0000	3.709625
36256312.0000	1.137599
36306168.0000	60.069023
36356024.0000	46.352581
36405880.0000	1.681041
36455736.0000	5.006800
36505592.0000	25.616934
36555448.0000	3.045352
36605304.0000	2.138179
36655160.0000	3.726449
36705016.0000	2.120157
36754872.0000	1.286125
36804728.0000	10.424403
36854584.0000	31.869963
36904440.0000	9.105699
36954296.0000	5.816449
37004152.0000	5.984190
37054008.0000	6.277286
37103864.0000	3.812823
37153720.0000	2.866279
37203576.0000	5.548663
37253432.0000	17.248085
37303288.0000	4.207231
37353144.0000	3.410931
37403000.0000	17.081633
37452856.0000	412.691742
37502712.0000	2.830044
37552568.0000	9.057790
37602424.0000	4.305861
37652280.0000	5.918971
37702136.0000	2.039582
37751992.0000	3.504881
37801848.0000	4.503434
37851704.0000	12.576651
37901560.0000	3.032089
37951416.0000	13.479148
38001272.0000	3.604638
38051128.0000	2.190166
38100984.0000	6.425590
38150840.0000	5.380780
38200696.0000	8.352500
38250552.0000	2.726152
38300408.0000	1.935500
38350264.0000	2.430792
38400120.0000	3.148488
38449976.0000	5.494997
38499832.0000	3.290195
38549688.0000	4.394105
38599544.0000	8.656455
38649400.0000	5.253572
38699256.0000	5.838465
38749112.0000	4.184088
38798968.0000	2.338654
38848824.0000	3.349590
38898680.0000	5.421402
38948536.0000	13.912139
38998392.0000	3.689064
39048248.0000	12.914452
39098104.0000	4.530827
39147960.0000	5.649299
39197816.0000	3.606625
39247672.0000	5.066982
39297528.0000	4.550960
39347384.0000	2.732273
39397240.0000	4.491885
39447096.0000	8.183784
39496952.0000	3.844831
39546808.0000	15.324309
39596664.0000	5.239380
39646520.0000	1.916035
39696376.0000	1.657921
39746232.0000	3.179219
39796088.0000	5.057490
39845944.0000	1.616509
39895800.0000	3.790203
39945656.0000	2.483492
39995512.0000	1.737358
40045368.0000	1.325611
40095224.0000	4.574506
40145080.0000	4.072746
40194936.0000	6.960415
40244792.0000	3.384068
40294648.0000	3.644144
40344504.0000	2.493413
40394360.0000	3.353436
40444216.0000	21.329576
40494072.0000	2.321869
40543928.0000	3.147601
40593784.0000	1.744466
40643640.0000	452.799957
40693496.0000	11.164663
40743352.0000	6.224724
40793208.0000	2.062713
40843064.0000	2.951758
40892920.0000	3.868098
40942776.0000	7.158237
40992632.0000	1.355970
41042488.0000	2.937981
41092344.0000	3.594249
41142200.0000	2.126712
41192056.0000	1.240483
41241912.0000	4.954027
41291768.0000	6.781625
41341624.0000	2.866648
41391480.0000	4.704725
41441336.0000	4.034643
41491192.0000	1.321395
41541048.0000	2.646049
41590904.0000	4.331087
41640760.0000	2.212805
41690616.0000	2.425801
41740472.0000	4.266466
41790328.0000	1.663621
41840184.0000	9.938668
41890040.0000	4.549180
41939896.0000	2.739414
41989752.0000	4.792289
42039608.0000	7.751156
42089464.0000	2.789621
42139320.0000	8.206691
42189176.0000	2.861621
42239032.0000	4.274014
42288888.0000	4.251772
42338744.0000	2.728667
42388600.0000	3.121913
42438456.0000	2.606586
42488312.0000	1.892344
42538168.0000	2.530763
42588024.0000	1.900794
42637880.0000	3.604681
42687736.0000	2.521358
42737592.0000	3.129229
42787448.0000	5.778976
42837304.0000	9.050679
42887160.0000	3.359576
42937016.0000	2.754172
42986872.0000	1.512994
43036728.0000	1.298361
43086584.0000	6.060114
43136440.0000	2.135818
43186296.0000	4.349601
43236152.0000	2.027000
43286008.0000	2.558644
43335864.0000	3.742603
43385720.0000	4.316564
43435576.0000	2.252606
43485432.0000	17.908163
43535288.0000	5.179991
43585144.0000	34.622021
43635000.0000	32.256447
43684856.0000	12.592546
43734712.0000	4.703063
43784568.0000	3.574331
43834424.0000	2.360117
43884280.0000	1.368170
43934136.0000	3.503653
43983992.0000	8.320822
44033848.0000	2.514853
44083704.0000	2.195435
44133560.0000	6.020041
44183416.0000	1.962837
44233272.0000	1.484029
44283128.0000	2.132541
44332984.0000	1.853055
44382840.0000	2.918523
44432696.0000	2.816196
44482552.0000	33.815193
44532408.0000	4.557274
44582264.0000	6.436213
44632120.0000	2.402582
44681976.0000	2.989681
44731832.0000	2.488985
44781688.0000	7.315515
44831544.0000	3.687570
44881400.0000	6.845812
44931256.0000	3.147042
44981112.0000	5.055820
45030968.0000	3.227138
45080824.0000	8.378496
45130680.0000	4.348200
45180536.0000	5.229638
45230392.0000	1.717369
45280248.0000	3.395606
45330104.0000	2.680152
45379960.0000	1.781839
45429816.0000	2.041093
45479672.0000	2.518208
45529528.0000	4.009179
45579384.0000	2.235848
45629240.0000	1.529130
45679096.0000	1.842606
45728952.0000	2.573995
45778808.0000	3.532413
45828664.0000	1.672186
45878520.0000	1.662604
45928376.0000	1.935934
45978232.0000	2.110818
46028088.0000	3.432448
46077944.0000	3.609659
46127800.0000	1.373735
46177656.0000	4.526429
46227512.0000	3.623519
46277368.0000	2.569329
46327224.0000	1.449220
46377080.0000	2.146669
46426936.0000	1.857124
46476792.0000	1.850261
46526648.0000	1.863315
46576504.0000	1.745341
46626360.0000	3.958391
46676216.0000	2.351011
46726072.0000	2.319948
46775928.0000	415.461151
46825784.0000	1.481572
46875640.0000	1.995390
46925496.0000	7.803027
46975352.0000	4.564809
47025208.0000	2.292360
47075064.0000	14.044967
47124920.0000	2.040101
47174776.0000	1.983859
47224632.0000	9.234023
47274488.0000	2.484462
47324344.0000	2.277276
47374200.0000	7.561182
47424056.0000	8.021570
47473912.0000	3.314365
47523768.0000	1.682904
47573624.0000	1.595136
47623480.0000	4.045568
47673336.0000	3.953976
47723192.0000	2.243108
47773048.0000	1.398227
47822904.0000	2.009489
47872760.0000	2.874908
47922616.0000	2.134524
47972472.0000	3.208314
48022328.0000	6.373165
48072184.0000	5.376421
48122040.0000	3.205637
48171896.0000	6.205740
48221752.0000	8.117207
48271608.0000	2.716692
48321464.0000	1.766598
48371320.0000	2.276295
48421176.0000	4.595662
48471032.0000	4.085969
48520888.0000	12.021092
48570744.0000	11.355884
48620600.0000	2.195383
48670456.0000	2.031580
48720312.0000	2.796793
48770168.0000	2.829119
48820024.0000	10.384915
48869880.0000	1.249552
48919736.0000	1.709393
48969592.0000	3.649657
49019448.0000	9.617204
49069304.0000	14.450962
49119160.0000	2.539342
49169016.0000	9.734172
49218872.0000	11.561381
49268728.0000	9.601934
49318584.0000	1.614788
49368440.0000	3.279406
49418296.0000	3.265770
49468152.0000	1.662040
49518008.0000	1.596781
49567864.0000	7.062738
49617720.0000	10.403583
49667576.0000	17.086859
49717432.0000	2.913809
49767288.0000	5.038426
49817144.0000	2.265687
49867000.0000	3.678391
49916856.0000	1.830536
49966712.0000	9.859501
50016568.0000	2.958474
50066424.0000	2.071003
50116280.0000	3.616074
50166136.0000	2.416703
50215992.0000	8.303894
50265848.0000	1.579603
50315704.0000	2.687961
50365560.0000	6.916237
50415416.0000	9.980128
50465272.0000	15.631427
50515128.0000	1.520145
50564984.0000	2.606899
50614840.0000	2.183979
50664696.0000	33.496643
50714552.0000	6.704918
50764408.0000	5.964578
50814264.0000	2.192756
50864120.0000	1.595357
50913976.0000	4.133223
50963832.0000	3.205604
51013688.0000	41.926529
51063544.0000	2.386347
51113400.0000	16.414515
51163256.0000	3.849660
51213112.0000	3.737371
51262968.0000	19.907175
51312824.0000	21.415972
51362680.0000	4.065399
51412536.0000	144.589767
51462392.0000	2.731904
51512248.0000	2.569037
51562104.0000	1.578973
51611960.0000	1.320660
51661816.0000	33.371754
51711672.0000	4.412878
51761528.0000	2.674447
51811384.0000	4.077912
51861240.0000	2186.755615
51911096.0000	2.553533
51960952.0000	6.004034
52010808.0000	2.947850
52060664.0000	10.689578
52110520.0000	1.512495
52160376.0000	14.683784
52210232.0000	1810.528076
52260088.0000	17.294674
52309944.0000	4.815348
52359800.0000	1.459844
52409656.0000	3.706747
52459512.0000	2.819216
52509368.0000	2.922774
52559224.0000	1.970297
52609080.0000	33.914936
52658936.0000	2.585616
52708792.0000	1.811994
52758648.0000	17.780939
52808504.0000	20.553469
52858360.0000	6.680820
52908216.0000	2.073777
52958072.0000	3.808832
53007928.0000	5.183540
53057784.0000	3.985301
53107640.0000	8.201797
53157496.0000	2.971430
53207352.0000	2.026038
53257208.0000	1.404821
53307064.0000	2.098805
53356920.0000	4.956625
53406776.0000	3.255194
53456632.0000	2.260921
53506488.0000	2.073721
53556344.0000	4.395171
53606200.0000	4.127444
53656056.0000	6.351614
53705912.0000	3.020186
53755768.0000	5.300641
53805624.0000	7.043319
53855480.0000	5.034505
53905336.0000	2.362629
53955192.0000	47.013763
54005048.0000	6.532124
54054904.0000	3.531550
54104760.0000	4.806124
54154616.0000	3.410398
54204472.0000	9.048625
54254328.0000	4.727496
54304184.0000	6.539056
54354040.0000	2.829882
54403896.0000	4.472204
54453752.0000	4.347467
54503608.0000	2.599606
54553464.0000	2.369136
54603320.0000	7.358201
54653176.0000	4.923889
54703032.0000	3.287748
54752888.0000	6.321369
54802744.0000	4.233588
54852600.0000	6.909411
54902456.0000	2.530801
54952312.0000	4.896544
55002168.0000	6.311404
55052024.0000	2.682771
55101880.0000	6.453810
55151736.0000	13.768544
55201592.0000	2.040020
55251448.0000	16.289476
55301304.0000	2.498136
55351160.0000	24.944901
55401016.0000	6.451346
55450872.0000	5.876031
55500728.0000	8.653921
55550584.0000	1.862701
55600440.0000	4.094304
55650296.0000	3.104712
55700152.0000	2.962920
55750008.0000	4.133500
55799864.0000	3.802668
55849720.0000	3.201287
55899576.0000	7.722947
55949432.0000	2.701883
55999288.0000	3.648119
56049144.0000	6.817952
56099000.0000	2.971005
56148856.0000	1.899832
56198712.0000	3.418391
56248568.0000	5.561442
56298424.0000	2.113046
56348280.0000	1.627462
56398136.0000	3.028912
56447992.0000	3.472374
56497848.0000	3.942738
56547704.0000	3.206335
56597560.0000	3.418341
56647416.0000	1.465892
56697272.0000	1.472051
56747128.0000	2.904672
56796984.0000	6.951217
56846840.0000	5.069175
56896696.0000	11.177559
56946552.0000	2.125059
56996408.0000	3.732642
57046264.0000	3.773553
57096120.0000	4.994928
57145976.0000	2.595926
57195832.0000	8.590952
57245688.0000	3.363437
57295544.0000	10.031578
57345400.0000	3.316873
57395256.0000	5.573672
57445112.0000	6.768502
57494968.0000	4.020084
57544824.0000	3.384170
57594680.0000	6.734579
57644536.0000	3.396867
57694392.0000	7.716949
57744248.0000	11.943294
57794104.0000	19.141171
57843960.0000	1.458971
57893816.0000	8.530336
57943672.0000	4.165901
57993528.0000	5.640227
58043384.0000	3.913012
58093240.0000	5.968709
58143096.0000	3.748772
58192952.0000	16.605022
58242808.0000	3.839922
58292664.0000	2.335325
58342520.0000	5.100269
58392376.0000	4.894448
58442232.0000	19.362400
58492088.0000	7.266250
58541944.0000	10.352542
58591800.0000	2.300155
58641656.0000	1.545819
58691512.0000	6.336558
58741368.0000	2.178282
58791224.0000	5.538454
58841080.0000	2.393312
58890936.0000	4.190609
58940792.0000	5.145614
58990648.0000	2.981598
59040504.0000	4.202354
59090360.0000	2.332290
59140216.0000	1.845596
59190072.0000	3.749381
59239928.0000	9.862835
59289784.0000	6.821602
59339640.0000	16.265497
59389496.0000	4.601177
59439352.0000	2.650182
59489208.0000	54.040428
59539064.0000	4.457356
59588920.0000	4.749722
59638776.0000	2.879930
59688632.0000	4.330113
59738488.0000	4.854461
59788344.0000	3.029373
59838200.0000	2.226633
59888056.0000	7.386847
59937912.0000	3.121840
59987768.0000	31.211233
60037624.0000	2.355592
60087480.0000	6.012613
60137336.0000	5.046186
60187192.0000	19.778652
60237048.0000	6.850523
60286904.0000	4.864709
60336760.0000	6.042407
60386616.0000	4.926352
60436472.0000	6.263587
60486328.0000	4.113404
60536184.0000	2.181598
60586040.0000	2.372684
60635896.0000	4.865734
60685752.0000	2.880630
60735608.0000	6.822119
60785464.0000	2.896303
60835320.0000	2.287124
60885176.0000	7.293041
60935032.0000	6.773439
60984888.0000	3.424955
61034744.0000	2.152955
61084600.0000	3.641206
61134456.0000	12.110252
61184312.0000	4.189480
61234168.0000	2.001631
61284024.0000	4.476264
61333880.0000	5.755910
61383736.0000	4.559711
61433592.0000	55.464134
61483448.0000	3.107533
61533304.0000	3.642220
61583160.0000	9.204448
61633016.0000	2.977180
61682872.0000	4.016965
61732728.0000	5.172110
61782584.0000	2.915524
61832440.0000	4.060660
61882296.0000	5.146519
61932152.0000	6.105979
61982008.0000	18.053444
62031864.0000	19.608000
62081720.0000	3.086348
62131576.0000	5.188267
62181432.0000	2.865396
62231288.0000	5.437025
62281144.0000	4.545727
62331000.0000	7.651049
62380856.0000	12.262260
62430712.0000	5.323349
62480568.0000	16.916067
62530424.0000	14.735229
62580280.0000	1.838890
62630136.0000	3.635830
62679992.0000	2.333374
62729848.0000	5.271812
62779704.0000	17.029367
62829560.0000	20.810797
62879416.0000	6.804678
62929272.0000	1.758110
62979128.0000	1.241617
63028984.0000	24.678223
63078840.0000	3.099503
63128696.0000	1.938653
63178552.0000	2.831709
63228408.0000	7.034224
63278264.0000	1.912303
63328120.0000	1.737865
63377976.0000	116.135437
63427832.0000	8.486931
63477688.0000	4.887809
63527544.0000	7.099027
63577400.0000	7.652080
63627256.0000	8.027772
63677112.0000	4.284623
63726968.0000	2.963425
63776824.0000	4.448242
63826680.0000	7.773386
63876536.0000	1.894244
63926392.0000	1.832902
63976248.0000	3.941934
64026104.0000	3.140426
64075960.0000	5.806394
64125816.0000	7.216133
64175672.0000	7.384226
64225528.0000	2.049986
64275384.0000	11.271916
64325240.0000	3.377178
64375096.0000	6.479058
64424952.0000	10.432836
64474808.0000	7.001596
64524664.0000	10.850341
64574520.0000	11.169675
64624376.0000	5.571440
64674232.0000	4.725172
64724088.0000	24.171394
64773944.0000	4.294662
64823800.0000	6.260244
64873656.0000	15.089729
64923512.0000	7.866898
64973368.0000	3.388362
65023224.0000	5.811099
65073080.0000	26.426960
65122936.0000	4.219364
65172792.0000	7.114257
65222648.0000	1.847974
65272504.0000	2.063629
65322360.0000	1.726855
65372216.0000	2.380140
65422072.0000	2.165530
65471928.0000	3.417987
65521784.0000	4.775954
65571640.0000	3.133922
65621496.0000	5.770860
65671352.0000	6.584410
65721208.0000	3.119328
65771064.0000	3.354667
65820920.0000	5.486621
65870776.0000	5.433008
65920632.0000	3.434504
65970488.0000	2.186223
66020344.0000	2.443516
66070200.0000	3.341287
66120056.0000	1.693635
66169912.0000	12.549266
66219768.0000	4.463379
66269624.0000	3.683183
66319480.0000	3.522234
66369336.0000	2.902381
66419192.0000	3.454908
66469048.0000	2.028185
66518904.0000	3.072275
66568760.0000	3.663630
66618616.0000	8.868225
66668472.0000	1.702688
66718328.0000	2.284155
66768184.0000	5.769409
66818040.0000	6.218450
66867896.0000	21.321270
66917752.0000	8.869146
66967608.0000	3.493459
67017464.0000	3.494796
67067320.0000	2.424585
67117176.0000	2.217574
67167032.0000	1.799438
67216888.0000	3.362164
67266744.0000	6.073325
67316600.0000	48.244785
67366456.0000	6.667441
67416312.0000	1.532730
67466168.0000	1.910548
67516024.0000	4.165220
67565880.0000	2.304208
67615736.0000	4.830163
67665592.0000	3.214187
67715448.0000	9.428004
67765304.0000	16.531691
67815160.0000	3.471835
67865016.0000	2.470337
67914872.0000	4.364424
67964728.0000	3.876214
68014584.0000	3.714051
68064440.0000	4.274620
68114296.0000	6.816335
68164152.0000	1.972314
68214008.0000	3.160316
68263864.0000	2.988865
68313720.0000	2.146340
68363576.0000	2.822899
68413432.0000	3.618782
68463288.0000	4.543126
68513144.0000	18.425653
68563000.0000	29.762405
68612856.0000	5.076260
68662712.0000	5.855677
68712568.0000	4.192814
68762424.0000	4.776318
68812280.0000	6.603761
68862136.0000	5.338989
68911992.0000	8.775529
68961848.0000	2.091795
69011704.0000	1.763724
69061560.0000	1.499105
69111416.0000	3.982668
69161272.0000	6.540679
69211128.0000	2.641330
69260984.0000	2.050976
69310840.0000	3.344644
69360696.0000	1.526358
69410552.0000	2.242613
69460408.0000	120.429390
69510264.0000	4.216665
69560120.0000	1.503025
69609976.0000	2.613045
69659832.0000	4.772110
69709688.0000	2.693983
69759544.0000	2.401287
69809400.0000	5.911524
69859256.0000	1.394769
69909112.0000	6.833469
69958968.0000	3.377643
70008824.0000	3.367342
70058680.0000	2.213087
70108536.0000	2.672367
70158392.0000	5.323459
70208248.0000	4.149697
70258104.0000	8.330104
70307960.0000	3.612184
70357816.0000	1.366889
70407672.0000	53.260757
70457528.0000	2.180598
70507384.0000	14.563658
70557240.0000	3.629712
70607096.0000	6.144397
70656952.0000	2.864661
70706808.0000	1.674013
70756664.0000	6.646527
70806520.0000	7.150914
70856376.0000	2.464295
70906232.0000	4.498999
70956088.0000	7.751942
71005944.0000	5.217722
71055800.0000	3.630950
71105656.0000	2.634469
71155512.0000	6.682358
71205368.0000	2.178770
71255224.0000	7.706384
71305080.0000	1.552621
71354936.0000	11.865676
71404792.0000	6.552568
71454648.0000	2.415800
71504504.0000	6.342859
71554360.0000	11.385653
71604216.0000	1.762472
71654072.0000	22.188620
71703928.0000	2.079062
71753784.0000	1.816830
71803640.0000	5.520714
71853496.0000	2.986768
71903352.0000	1.994619
71953208.0000	29.948782
72003064.0000	8.257567
72052920.0000	6.981823
72102776.0000	13.953024
72152632.0000	2.587478
72202488.0000	3.552278
72252344.0000	3.423902
72302200.0000	4.662547
72352056.0000	2.423147
72401912.0000	2.989122
72451768.0000	2.337112
72501624.0000	4.223345
72551480.0000	3.478118
72601336.0000	1.842087
72651192.0000	3.028847
72701048.0000	59.348671
72750904.0000	3.402573
72800760.0000	2.538446
72850616.0000	3.267788
72900472.0000	1.715847
72950328.0000	5.210763
73000184.0000	1.839473
73050040.0000	3.348078
73099896.0000	2.792172
73149752.0000	3.194630
73199608.0000	2.194923
73249464.0000	3.313740
73299320.0000	4.595455
73349176.0000	1.323378
73399032.0000	5.025078
73448888.0000	2.185575
73498744.0000	2.346232
73548600.0000	1.506397
73598456.0000	2.180466
73648312.0000	39.713928
73698168.0000	31.584024
73748024.0000	2.204213
73797880.0000	2.011119
73847736.0000	2.023865
73897592.0000	1.680936
73947448.0000	2.462123
73997304.0000	1.973094
74047160.0000	1.629616
74097016.0000	2.267051
74146872.0000	4.608331
74196728.0000	4.978593
74246584.0000	9.241068
74296440.0000	26.351704
74346296.0000	3.809370
74396152.0000	1.681187
74446008.0000	3.365731
74495864.0000	5.918896
74545720.0000	1.987280
74595576.0000	1.767833
74645432.0000	4.044059
74695288.0000	4.992661
74745144.0000	3.153806
74795000.0000	5.916428
74844856.0000	5.485521
74894712.0000	2.511501
74944568.0000	3.286901
74994424.0000	4.018384
75044280.0000	4.476079
75094136.0000	2.498834
75143992.0000	5.834517
75193848.0000	3.162717
75243704.0000	1.804143
75293560.0000	14.010022
75343416.0000	1.920107
75393272.0000	2.115193
75443128.0000	2.361479
75492984.0000	1.963435
75542840.0000	1.699401
75592696.0000	3.366647
75642552.0000	4.252783
75692408.0000	7.524022
75742264.0000	7.311375
75792120.0000	5.584929
75841976.0000	3.513914
75891832.0000	58.975964
75941688.0000	2.340818
75991544.0000	2.571805
76041400.0000	2.253581
76091256.0000	3.569148
76141112.0000	2.484158
76190968.0000	1.649312
76240824.0000	1.708259
76290680.0000	1.568054
76340536.0000	1.754631
76390392.0000	2.795783
76440248.0000	10.284269
76490104.0000	6.778817
76539960.0000	3.756584
76589816.0000	7.347383
76639672.0000	2.950778
76689528.0000	5.218265
76739384.0000	7.285832
76789240.0000	9.984471
76839096.0000	2.644602
76888952.0000	8.398834
76938808.0000	5.337731
76988664.0000	4.148089
77038520.0000	4.702796
77088376.0000	13.619421
77138232.0000	9.140878
77188088.0000	9.196332
77237944.0000	8.615522
77287800.0000	4.811181
77337656.0000	7.321788
77387512.0000	3.358858
77437368.0000	4.436573
77487224.0000	2.920546
77537080.0000	7.863949
77586936.0000	2.133031
77636792.0000	1.561687
77686648.0000	3.355752
77736504.0000	2.565039
77786360.0000	1.821318
77836216.0000	2.799420
77886072.0000	3.738568
77935928.0000	4.449495
77985784.0000	37.168678
78035640.0000	2.458090
78085496.0000	1.733752
78135352.0000	1.263683
78185208.0000	41.633286
78235064.0000	1.594830
78284920.0000	3.116107
78334776.0000	4.809090
78384632.0000	2.495273
78434488.0000	2.790919
78484344.0000	1.567046
78534200.0000	4.375972
78584056.0000	3.782386
78633912.0000	4.434580
78683768.0000	3.467387
78733624.0000	2.996423
78783480.0000	1.949782
78833336.0000	5.506947
78883192.0000	5.730918
78933048.0000	3.791097
78982904.0000	6.145419
79032760.0000	3.868092
79082616.0000	14.296165
79132472.0000	3.803963
79182328.0000	13.657277
79232184.0000	6.324033
79282040.0000	5.340914
79331896.0000	1.794677
79381752.0000	4.812832
79431608.0000	1.719903
79481464.0000	10.621902
79531320.0000	5.339827
79581176.0000	8.698350
79631032.0000	14.509781
79680888.0000	4.035475
79730744.0000	1.619244
79780600.0000	14.421196
79830456.0000	2.197835
79880312.0000	3.667087
79930168.0000	1.635412
79980024.0000	1.670560
80029880.0000	3.035310
80079736.0000	2.757068
80129592.0000	10.784170
80179448.0000	1.824681
80229304.0000	4.163777
80279160.0000	38.043476
80329016.0000	8.578340
80378872.0000	1.742635
80428728.0000	8.477440
80478584.0000	2.638511
80528440.0000	2.256981
80578296.0000	1.754750
80628152.0000	18.027479
80678008.0000	19.224953
80727864.0000	4.502349
80777720.0000	17.405378
80827576.0000	5.683078
80877432.0000	8.141148
80927288.0000	3.398943
80977144.0000	2.608846
81027000.0000	2.651278
81076856.0000	7.171562
81126712.0000	4.936708
81176568.0000	2.167809
81226424.0000	34.106380
81276280.0000	3.272683
81326136.0000	4.484275
81375992.0000	9.957730
81425848.0000	2.657501
81475704.0000	9.990983
81525560.0000	3.755420
81575416.0000	3.352865
81625272.0000	1.896181
81675128.0000	5.357590
81724984.0000	2.155443
81774840.0000	6.033783
81824696.0000	3.713953
81874552.0000	6.022366
81924408.0000	3.617214
81974264.0000	4.577476
82024120.0000	23.906166
82073976.0000	2.672966
82123832.0000	10.039778
82173688.0000	2.935979
82223544.0000	5.552957
82273400.0000	2.098655
82323256.0000	2.656601
82373112.0000	3.202993
82422968.0000	2.511756
82472824.0000	1.431104
82522680.0000	5.400293
82572536.0000	7.069036
82622392.0000	2.546492
82672248.0000	20.330639
82722104.0000	4.844381
82771960.0000	30.211309
82821816.0000	7.024814
82871672.0000	6.908173
82921528.0000	2.236966
82971384.0000	5.989796
83021240.0000	4.061624
83071096.0000	6.493955
83120952.0000	10.073204
83170808.0000	2.315510
83220664.0000	2.744968
83270520.0000	4.005830
83320376.0000	5.072192
83370232.0000	2.636633
83420088.0000	589.487549
83469944.0000	34.297131
83519800.0000	3.579696
83569656.0000	3.883818
83619512.0000	3.137549
83669368.0000	4.826476
83719224.0000	3.411568
83769080.0000	2.102573
83818936.0000	2.138328
83868792.0000	3.066257
83918648.0000	3.185706
83968504.0000	4.570052
84018360.0000	7.062198
84068216.0000	6.869593
84118072.0000	3.980706
84167928.0000	4.666162
84217784.0000	4.579764
84267640.0000	2.592252
84317496.0000	5.468582
84367352.0000	2.443146
84417208.0000	2.246899
84467064.0000	1.749971
84516920.0000	3.058851
84566776.0000	2.885904
84616632.0000	7.061094
84666488.0000	3.061608
84716344.0000	2.736083
84766200.0000	6.130271
84816056.0000	3.156158
84865912.0000	4.315938
84915768.0000	6.380335
84965624.0000	2.705098
85015480.0000	1.657981
85065336.0000	2.444909
85115192.0000	2.715858
85165048.0000	1.993298
85214904.0000	7.139872
85264760.0000	3.886206
85314616.0000	7.503375
85364472.0000	5.919697
85414328.0000	12.287402
85464184.0000	2.353002
85514040.0000	2.548697
85563896.0000	5.367260
85613752.0000	1.997273
85663608.0000	5.447197
85713464.0000	3.282484
85763320.0000	3.293406
85813176.0000	3.561254
85863032.0000	1.406194
85912888.0000	2.155733
85962744.0000	4.875096
86012600.0000	9.076592
86062456.0000	2.248220
86112312.0000	1.503249
86162168.0000	2.340414
86212024.0000	2.449939
86261880.0000	3.594903
86311736.0000	2.463249
86361592.0000	3.164892
86411448.0000	6.250784
86461304.0000	6.591523
86511160.0000	2.552936
86561016.0000	6.746068
86610872.0000	1.869040
86660728.0000	3.067593
86710584.0000	5.181286
86760440.0000	14.800529
86810296.0000	37.054188
86860152.0000	1.864394
86910008.0000	8.606885
86959864.0000	7.005340
87009720.0000	3.671155
87059576.0000	3.518354
87109432.0000	2.769236
87159288.0000	3.103258
87209144.0000	2.179544
87259000.0000	1.540012
87308856.0000	5.508098
87358712.0000	5.692555
87408568.0000	2.001654
87458424.0000	1.163076
87508280.0000	1.386935
87558136.0000	2.781445
87607992.0000	4.965250
87657848.0000	19.366659
87707704.0000	7.220323
87757560.0000	10.279171
87807416.0000	13.317973
87857272.0000	4.702415
87907128.0000	3.224265
87956984.0000	22.534575
88006840.0000	3.595711
88056696.0000	6.611328
88106552.0000	3.139707
88156408.0000	2.256173
88206264.0000	12.828733
88256120.0000	6.329666
88305976.0000	3.851574
88355832.0000	14.151356
88405688.0000	6.657844
88455544.0000	37.281334
88505400.0000	1.716673
88555256.0000	10.466976
88605112.0000	5.904195
88654968.0000	8.060907
88704824.0000	1.857058
88754680.0000	3.471553
88804536.0000	1.522558
88854392.0000	5.659234
88904248.0000	2.203659
88954104.0000	15.124199
89003960.0000	3.341178
89053816.0000	1.962658
89103672.0000	3.052221
89153528.0000	6.992998
89203384.0000	2.311261
89253240.0000	4.913652
89303096.0000	3.463394
89352952.0000	4.034104
89402808.0000	2.273108
89452664.0000	18.044323
89502520.0000	2.818713
89552376.0000	2.232131
89602232.0000	2.246596
89652088.0000	1.855622
89701944.0000	12.138295
89751800.0000	7.165854
89801656.0000	5.721734
89851512.0000	2.614900
89901368.0000	6.075895
89951224.0000	28.596531
90001080.0000	1.798523
90050936.0000	9.664076
90100792.0000	3.994500
90150648.0000	254.974579
90200504.0000	2.326891
90250360.0000	1.771171
90300216.0000	37.846920
90350072.0000	3.706469
90399928.0000	29.053759
90449784.0000	3.640735
90499640.0000	5.062310
90549496.0000	21.763403
90599352.0000	40.525604
90649208.0000	3.399354
90699064.0000	6.088511
90748920.0000	4.544770
90798776.0000	2.859103
90848632.0000	3.309383
90898488.0000	4.385215
90948344.0000	2.877504
90998200.0000	2.413369
91048056.0000	2.215979
91097912.0000	4.215860
91147768.0000	1.791533
91197624.0000	3.782796
91247480.0000	6.633406
91297336.0000	6.267932
91347192.0000	4.197298
91397048.0000	1.580662
91446904.0000	17.674915
91496760.0000	15.652638
91546616.0000	4.934615
91596472.0000	3.393349
91646328.0000	2.011476
91696184.0000	4.619219
91746040.0000	1.852113
91795896.0000	3.964592
91845752.0000	7.393163
91895608.0000	7.531670
91945464.0000	4.579031
91995320.0000	4.355006
92045176.0000	5.670322
92095032.0000	4.038520
92144888.0000	5.141366
92194744.0000	4.016829
92244600.0000	5.060227
92294456.0000	2.105540
92344312.0000	2.660271
92394168.0000	1.529212
92444024.0000	1.510191
92493880.0000	6.430998
92543736.0000	30.776955
92593592.0000	2.984946
92643448.0000	2.185710
92693304.0000	3.287580
92743160.0000	1.418648
92793016.0000	1.733867
92842872.0000	2.579698
92892728.0000	2.426434
92942584.0000	39.114143
92992440.0000	11.774096
93042296.0000	1.319055
93092152.0000	2.822384
93142008.0000	2.002135
93191864.0000	1.961314
93241720.0000	4.078739
93291576.0000	6.389362
93341432.0000	1.918900
93391288.0000	1.897345
93441144.0000	6.947673
93491000.0000	2.850888
93540856.0000	8.969927
93590712.0000	2.497056
93640568.0000	11.037750
93690424.0000	2.831789
93740280.0000	12.944250
93790136.0000	1.375779
93839992.0000	1.785712
93889848.0000	6.652660
93939704.0000	1.528710
93989560.0000	1433.383301
94039416.0000	4.836677
94089272.0000	2.136182
94139128.0000	19.864706
94188984.0000	35.893585
94238840.0000	1.209394
94288696.0000	1.642746
94338552.0000	2.275045
94388408.0000	2.641891
94438264.0000	3.068851
94488120.0000	8.332651
94537976.0000	24.494982
94587832.0000	2.621497
94637688.0000	3.736172
94687544.0000	7.120772
94737400.0000	1.545372
94787256.0000	1.668728
94837112.0000	1.676833
94886968.0000	4.094781
94936824.0000	1.933790
94986680.0000	7.576507
95036536.0000	1.904642
95086392.0000	10.641647
95136248.0000	4.379556
95186104.0000	3.124501
95235960.0000	5.991063
95285816.0000	2.283184
95335672.0000	8.301736
95385528.0000	2.673492
95435384.0000	2.703051
95485240.0000	2.913386
95535096.0000	5.133918
95584952.0000	3.604864
95634808.0000	1.817831
95684664.0000	2.613090
95734520.0000	19.966671
95784376.0000	3.889310
95834232.0000	7.182772
95884088.0000	3.066035
95933944.0000	2.085211
95983800.0000	1.897096
96033656.0000	3.079555
96083512.0000	3.659576
96133368.0000	3.527896
96183224.0000	2.325941
96233080.0000	2.781361
96282936.0000	2.154660
96332792.0000	2.747037
96382648.0000	2.363065
96432504.0000	4.114113
96482360.0000	2.152986
96532216.0000	2.284777
96582072.0000	4.972062
96631928.0000	2.687695
96681784.0000	3.000659
96731640.0000	1.762102
96781496.0000	1.266923
96831352.0000	5.252829
96881208.0000	6.787012
96931064.0000	38.643368
96980920.0000	6.551005
97030776.0000	9.097205
97080632.0000	3.304168
97130488.0000	2.073607
97180344.0000	1.525294
97230200.0000	10.632183
97280056.0000	4.303729
97329912.0000	7.369252
97379768.0000	2.612450
97429624.0000	4.597736
97479480.0000	3.092828
97529336.0000	528.626587
97579192.0000	6.264294
97629048.0000	2.174929
97678904.0000	3.447295
97728760.0000	6.776306
97778616.0000	4.733850
97828472.0000	2.734201
97878328.0000	6.123117
97928184.0000	11.383106
97978040.0000	2.025753
98027896.0000	13.509940
98077752.0000	17.817795
98127608.0000	2.256751
98177464.0000	2.968879
98227320.0000	30.793144
98277176.0000	2.705358
98327032.0000	2.089394
98376888.0000	1.307996
98426744.0000	37.062023
98476600.0000	1.997849
98526456.0000	2.368385
98576312.0000	3.931517
98626168.0000	1.755710
98676024.0000	3.884836
98725880.0000	34.269329
98775736.0000	3.635117
98825592.0000	6.641750
98875448.0000	1.769139
98925304.0000	17.100863
98975160.0000	2.774815
99025016.0000	3.039393
99074872.0000	1.742027
99124728.0000	3.200549
99174584.0000	6.395742
99224440.0000	2.864829
99274296.0000	1.870172
99324152.0000	2.979871
99374008.0000	2.537083
99423864.0000	35.087963
99473720.0000	1.772309
99523576.0000	36.103203
99573432.0000	3.239000
99623288.0000	2.631429
[truncated: 3,001 more rows]
