# Supplementary material for: Scalable linkage-disequilibrium-based selective sweep detection: a performance guide
Source: Gigascience. 2016 Feb 8;5:7. doi: 10.1186/s13742-016-0114-9 (PMC4746822; doi:10.1186/s13742-016-0114-9)
Supplement: Supplementary file 2 — Human Chromosome 1 OmegaPlus results per population. This file contains the OmegaPlus reports and information files for the analysis of the first chromosome of the human genome per population (26 populations) for DNA data representation. (ZIP 1120 kb) [file 13742_2016_114_MOESM2_ESM.zip › OmegaPlus_pops/OmegaPlus_Report.BEB]

//1
11008.0000	0.000000
60863.8789	3.540632
110719.7578	2.167472
160575.6406	4.084592
210431.5156	1.385197
260287.3906	0.000000
310143.2812	0.000000
359999.1562	0.000000
409855.0312	0.000000
459710.9062	0.000000
509566.7812	0.000000
559422.6875	11.574136
609278.5625	11.399213
659134.4375	6.009182
708990.3125	23.567612
758846.1875	2.188942
808702.0625	7.367358
858557.9375	4.436855
908413.8125	6.960144
958269.6875	2.603635
1008125.5625	23.060934
1057981.5000	2.991349
1107837.3750	14.584044
1157693.2500	2.265151
1207549.1250	3.628048
1257405.0000	2.195377
1307260.8750	15.156304
1357116.7500	2.505452
1406972.6250	3.357838
1456828.5000	2.543918
1506684.3750	12.878960
1556540.2500	4.005221
1606396.1250	12.911742
1656252.0000	12.275130
1706107.8750	2.857106
1755963.7500	2.596415
1805819.6250	2.841719
1855675.5000	2.006142
1905531.3750	4.309485
1955387.2500	5.111805
2005243.1250	11.700218
2055099.0000	2.185220
2104955.0000	1.611045
2154811.0000	6.439499
2204667.0000	4.850941
2254523.0000	5.307990
2304379.0000	7.740289
2354235.0000	3.863693
2404091.0000	12.637322
2453947.0000	3.258710
2503803.0000	2.926001
2553659.0000	1.420373
2603515.0000	8.085401
2653371.0000	32.642590
2703227.0000	2.088823
2753083.0000	6.830165
2802939.0000	4.457222
2852795.0000	3.218294
2902651.0000	7.238525
2952507.0000	2.131549
3002363.0000	9.067773
3052219.0000	5.598573
3102075.0000	9.032762
3151931.0000	5.572671
3201787.0000	4.144845
3251643.0000	3.657866
3301499.0000	4.409445
3351355.0000	6.478177
3401211.0000	3.528069
3451067.0000	4.736456
3500923.0000	3.242577
3550779.0000	3.287658
3600635.0000	4.281838
3650491.0000	4.923336
3700347.0000	3.553522
3750203.0000	1.922764
3800059.0000	4.865614
3849915.0000	0.000000
3899771.0000	7.028455
3949627.0000	0.000000
3999483.0000	5.714239
4049339.0000	3.554465
4099195.0000	4.104835
4149051.0000	8.128928
4198907.0000	2.670672
4248763.0000	4.277079
4298619.0000	6.548536
4348475.0000	5.035896
4398331.0000	3.723779
4448187.0000	1.770661
4498043.0000	4.794941
4547899.0000	4.462782
4597755.0000	2.377639
4647611.0000	4.011788
4697467.0000	3.408590
4747323.0000	4.593420
4797179.0000	4.662435
4847035.0000	13.598126
4896891.0000	7.959076
4946747.0000	3.519925
4996603.0000	6.876388
5046459.0000	4.243673
5096315.0000	7.274625
5146171.0000	3.850444
5196027.0000	4.320958
5245883.0000	3.955275
5295739.0000	3.862180
5345595.0000	5.686413
5395451.0000	4.460231
5445307.0000	10.180365
5495163.0000	3.057277
5545019.0000	5.914759
5594875.0000	3.470007
5644731.0000	6.119995
5694587.0000	3.653300
5744443.0000	6.373205
5794299.0000	3.141486
5844155.0000	2.581054
5894011.0000	4.022769
5943867.0000	2.672910
5993723.0000	4.778265
6043579.0000	2.189339
6093435.0000	3.227044
6143291.0000	5.646797
6193147.0000	3.571410
6243003.0000	3.120422
6292859.0000	5.393264
6342715.0000	3.937839
6392571.0000	2.131522
6442427.0000	2.003851
6492283.0000	2.483832
6542139.0000	7.149431
6591995.0000	2.042114
6641851.0000	17.759462
6691707.0000	4.477254
6741563.0000	25.015610
6791419.0000	4.217309
6841275.0000	2.547116
6891131.0000	1.754791
6940987.0000	40.159725
6990843.0000	2.559890
7040699.0000	3.624966
7090555.0000	2.409886
7140411.0000	3.463560
7190267.0000	3.453776
7240123.0000	10.967607
7289979.0000	1.886620
7339835.0000	3.647771
7389691.0000	4.780449
7439547.0000	42.092842
7489403.0000	9.777583
7539259.0000	2.573257
7589115.0000	226.436630
7638971.0000	5.505737
7688827.0000	3.999916
7738683.0000	3.702391
7788539.0000	3.382926
7838395.0000	2.005713
7888251.0000	2.769012
7938107.0000	2.842533
7987963.0000	2.343523
8037819.0000	1.855165
8087675.0000	14.970398
8137531.0000	22.108931
8187387.0000	4.252318
8237243.0000	4.687326
8287099.0000	4.084016
8336955.0000	6.290564
8386811.0000	3.166220
8436667.0000	3.391896
8486523.0000	1.897985
8536379.0000	1.448079
8586235.0000	2.417816
8636091.0000	5.335276
8685947.0000	2.052677
8735803.0000	1.410272
8785659.0000	8.806098
8835515.0000	1.810536
8885371.0000	7.849102
8935227.0000	9.846461
8985083.0000	31.781570
9034939.0000	4.273949
9084795.0000	4.510329
9134651.0000	2.456537
9184507.0000	3.394700
9234363.0000	8.245506
9284219.0000	5.767631
9334075.0000	4.506786
9383931.0000	5.815621
9433787.0000	6.752838
9483643.0000	3.772703
9533499.0000	6.976895
9583355.0000	3.448859
9633211.0000	32.175587
9683067.0000	48.535774
9732923.0000	6.639659
9782779.0000	2.383281
9832635.0000	46.917694
9882491.0000	2.334820
9932347.0000	14.796200
9982203.0000	3.320545
10032059.0000	48.336597
10081915.0000	4.568628
10131771.0000	101.027481
10181627.0000	13.235713
10231483.0000	8.979403
10281339.0000	1.556188
10331195.0000	5.493264
10381051.0000	13.523727
10430907.0000	2.135467
10480763.0000	3.796611
10530619.0000	5.305592
10580475.0000	2.795314
10630331.0000	2.554246
10680187.0000	17.888332
10730043.0000	2.113176
10779899.0000	4.450425
10829755.0000	3.461432
10879611.0000	4.815691
10929467.0000	7.288543
10979323.0000	5.000247
11029179.0000	17.860512
11079035.0000	4.423223
11128891.0000	1.944168
11178747.0000	3.513072
11228603.0000	1.409315
11278459.0000	1.687933
11328315.0000	4.215805
11378171.0000	6.556582
11428027.0000	4.754360
11477883.0000	4.380044
11527739.0000	3.188265
11577595.0000	6.014821
11627451.0000	2.757263
11677307.0000	2.985569
11727163.0000	10.152374
11777019.0000	9.283231
11826875.0000	8.700075
11876731.0000	4.423069
11926587.0000	3.639073
11976443.0000	2.757232
12026299.0000	2.873990
12076155.0000	9.227591
12126011.0000	3.962781
12175867.0000	7.187278
12225723.0000	4.205196
12275579.0000	12.024094
12325435.0000	2.752634
12375291.0000	5.301007
12425147.0000	2.312032
12475003.0000	32.549374
12524859.0000	9.136447
12574715.0000	3.124223
12624571.0000	2.786407
12674427.0000	7.197616
12724283.0000	3.327664
12774139.0000	15.439532
12823995.0000	5.301569
12873851.0000	31.451359
12923707.0000	5.094641
12973563.0000	5.372839
13023419.0000	14.833325
13073275.0000	33.443203
13123131.0000	11.462607
13172987.0000	3.753377
13222843.0000	0.000000
13272699.0000	4.600338
13322555.0000	0.000000
13372411.0000	4.316405
13422267.0000	3.912231
13472123.0000	97.405014
13521979.0000	685.078003
13571835.0000	41.374870
13621691.0000	41.374870
13671547.0000	19.285904
13721403.0000	11.257450
13771259.0000	17.349247
13821115.0000	6.531508
13870971.0000	2.722579
13920827.0000	10.003491
13970683.0000	2.587150
14020539.0000	2.126472
14070395.0000	1.907964
14120251.0000	4.160232
14170107.0000	19.221663
14219963.0000	5.343229
14269819.0000	2.764019
14319675.0000	2.920942
14369531.0000	5.310508
14419387.0000	27.010336
14469243.0000	13.554993
14519099.0000	9.630908
14568955.0000	4.775556
14618811.0000	116.566841
14668667.0000	2.652233
14718523.0000	6.029735
14768379.0000	4.227549
14818235.0000	3.973097
14868091.0000	6.039402
14917947.0000	3.744369
14967803.0000	2.752642
15017659.0000	4.753678
15067515.0000	4.187041
15117371.0000	3.580218
15167227.0000	4.242949
15217083.0000	7.175443
15266939.0000	3.250233
15316795.0000	5.555432
15366651.0000	6.516965
15416507.0000	9.008294
15466363.0000	40.498398
15516219.0000	2.932028
15566075.0000	10.550714
15615931.0000	6.167108
15665787.0000	5.733405
15715643.0000	2.288134
15765499.0000	10.385888
15815355.0000	3.550954
15865211.0000	2.633625
15915067.0000	20.678921
15964923.0000	2.044119
16014779.0000	2.752736
16064635.0000	30.140701
16114491.0000	13.787357
16164347.0000	2.481748
16214203.0000	2.733740
16264059.0000	2.556253
16313915.0000	1.794805
16363771.0000	2.982892
16413627.0000	7.083163
16463483.0000	5.812553
16513339.0000	3.569558
16563195.0000	8.435933
16613051.0000	1.818712
16662907.0000	1.723005
16712763.0000	2.178959
16762619.0000	3.453465
16812474.0000	2.573155
16862330.0000	13.447841
16912186.0000	6.109884
16962042.0000	1.613358
17011898.0000	5.131993
17061754.0000	5.823748
17111610.0000	16.950514
17161466.0000	19.998697
17211322.0000	2.269242
17261178.0000	1.847543
17311034.0000	6.250192
17360890.0000	3.328570
17410746.0000	26.365875
17460602.0000	13.161954
17510458.0000	2.458697
17560314.0000	9.845240
17610170.0000	3.706956
17660026.0000	3.362717
17709882.0000	17.311213
17759738.0000	2.244336
17809594.0000	2.844454
17859450.0000	5.955027
17909306.0000	6.632953
17959162.0000	5.271770
18009018.0000	2.064090
18058874.0000	7.972340
18108730.0000	6.840505
18158586.0000	7.364757
18208442.0000	5.143313
18258298.0000	2.431456
18308154.0000	4.775495
18358010.0000	2.067705
18407866.0000	6.139472
18457722.0000	4.568807
18507578.0000	5.914968
18557434.0000	3.997628
18607290.0000	4.625519
18657146.0000	5.456826
18707002.0000	5.450394
18756858.0000	3.106773
18806714.0000	3.300364
18856570.0000	5.035625
18906426.0000	16.641716
18956282.0000	2.560951
19006138.0000	24.693377
19055994.0000	6.501606
19105850.0000	5.811254
19155706.0000	2.543994
19205562.0000	8.404647
19255418.0000	5.738670
19305274.0000	2.239295
19355130.0000	14.150746
19404986.0000	2.580881
19454842.0000	2.541855
19504698.0000	5.240801
19554554.0000	3.773632
19604410.0000	1.940266
19654266.0000	9.937332
19704122.0000	3.137498
19753978.0000	2.569530
19803834.0000	662.056702
19853690.0000	2.585041
19903546.0000	1.575090
19953402.0000	3.021791
20003258.0000	2.697812
20053114.0000	10.432414
20102970.0000	65.020027
20152826.0000	7.194798
20202682.0000	1.845490
20252538.0000	3.132106
20302394.0000	6.833299
20352250.0000	4.993571
20402106.0000	2.395694
20451962.0000	5.616685
20501818.0000	4.863550
20551674.0000	6.635601
20601530.0000	5.982645
20651386.0000	3.792640
20701242.0000	2.545702
20751098.0000	23.429016
20800954.0000	4.734549
20850810.0000	13.736119
20900666.0000	3.518652
20950522.0000	2.037663
21000378.0000	7.730090
21050234.0000	2.378881
21100090.0000	5.014685
21149946.0000	8.166317
21199802.0000	2.669048
21249658.0000	2.382411
21299514.0000	2.413627
21349370.0000	2.481822
21399226.0000	2.300265
21449082.0000	7.390112
21498938.0000	1.275668
21548794.0000	3.742294
21598650.0000	10.076048
21648506.0000	3.902176
21698362.0000	2.358826
21748218.0000	3.363666
21798074.0000	2.311833
21847930.0000	8.813102
21897786.0000	2.156161
21947642.0000	3.474203
21997498.0000	3.364392
22047354.0000	3.324930
22097210.0000	2.221357
22147066.0000	12.069275
22196922.0000	4.646005
22246778.0000	3.513472
22296634.0000	1.867656
22346490.0000	15.202416
22396346.0000	3.099257
22446202.0000	2.272599
22496058.0000	3.601526
22545914.0000	2.387645
22595770.0000	5.191000
22645626.0000	7.141109
22695482.0000	2.836847
22745338.0000	3.656436
22795194.0000	2.256958
22845050.0000	2.865993
22894906.0000	13.816816
22944762.0000	3.118894
22994618.0000	3.969857
23044474.0000	3.448313
23094330.0000	5.714875
23144186.0000	2.270883
23194042.0000	85.250572
23243898.0000	6.183815
23293754.0000	10.058556
23343610.0000	6.814620
23393466.0000	1.778620
23443322.0000	2.841892
23493178.0000	2.654257
23543034.0000	2.314045
23592890.0000	45.043930
23642746.0000	2.333316
23692602.0000	2.360632
23742458.0000	2.339121
23792314.0000	3.499725
23842170.0000	4.513299
23892026.0000	4.545072
23941882.0000	6.455227
23991738.0000	2.065171
24041594.0000	2.946878
24091450.0000	9.304416
24141306.0000	4.121006
24191162.0000	2.846368
24241018.0000	202.400101
24290874.0000	12.451632
24340730.0000	12.035058
24390586.0000	6.737099
24440442.0000	7.346193
24490298.0000	3.716295
24540154.0000	7.327724
24590010.0000	9.653579
24639866.0000	6.294040
24689722.0000	5.108639
24739578.0000	1.640174
24789434.0000	4.039354
24839290.0000	2.887147
24889146.0000	3.179088
24939002.0000	2.700274
24988858.0000	4.211491
25038714.0000	18.690180
25088570.0000	6.905962
25138426.0000	10.671828
25188282.0000	2.619284
25238138.0000	6.841919
25287994.0000	51.108414
25337850.0000	3.181650
25387706.0000	3.366544
25437562.0000	3.761544
25487418.0000	3.228086
25537274.0000	70.883224
25587130.0000	6.503580
25636986.0000	7.028110
25686842.0000	2.429158
25736698.0000	20.085072
25786554.0000	1.467440
25836410.0000	3.377486
25886266.0000	15.242412
25936122.0000	1.830459
25985978.0000	3.267687
26035834.0000	13.578524
26085690.0000	4.263586
26135546.0000	2.611631
26185402.0000	5.435729
26235258.0000	2.189268
26285114.0000	4.112390
26334970.0000	2.849593
26384826.0000	7.218267
26434682.0000	2.606426
26484538.0000	9.375514
26534394.0000	3.391562
26584250.0000	2.795335
26634106.0000	1.478277
26683962.0000	2.582375
26733818.0000	5.032806
26783674.0000	2.294664
26833530.0000	2.261986
26883386.0000	2.318070
26933242.0000	2.991214
26983098.0000	10.085366
27032954.0000	1075.771973
27082810.0000	4.885642
27132666.0000	5.766751
27182522.0000	2.264949
27232378.0000	3.158298
27282234.0000	14.164973
27332090.0000	10.650667
27381946.0000	13.319878
27431802.0000	21.841795
27481658.0000	53.567722
27531514.0000	7.823298
27581370.0000	3.122065
27631226.0000	4.153425
27681082.0000	2.872604
27730938.0000	11.612495
27780794.0000	1.879147
27830650.0000	16.027336
27880506.0000	5.173448
27930362.0000	52.226089
27980218.0000	8.745736
28030074.0000	4.254296
28079930.0000	2.639147
28129786.0000	28.515430
28179642.0000	3.328160
28229498.0000	5.614300
28279354.0000	9.294288
28329210.0000	2.898444
28379066.0000	1.479011
28428922.0000	30.074362
28478778.0000	7.715501
28528634.0000	2.589758
28578490.0000	2.069569
28628346.0000	10.706788
28678202.0000	3.936175
28728058.0000	1.254718
28777914.0000	4.182876
28827770.0000	2.367600
28877626.0000	2.433598
28927482.0000	7.673925
28977338.0000	3.399778
29027194.0000	3.055537
29077050.0000	40.185940
29126906.0000	3.091313
29176762.0000	5.048801
29226618.0000	3.524348
29276474.0000	2.659887
29326330.0000	2.035426
29376186.0000	1.737011
29426042.0000	2.239453
29475898.0000	2.323588
29525754.0000	3.699742
29575610.0000	3.135583
29625466.0000	2.836776
29675322.0000	5.490380
29725178.0000	5.519569
29775034.0000	5.938463
29824890.0000	4.674698
29874746.0000	9.598595
29924602.0000	0.000000
29974458.0000	4.603602
30024314.0000	0.000000
30074170.0000	2.606813
30124026.0000	2.371487
30173882.0000	6.670718
30223738.0000	3.242918
30273594.0000	4.842451
30323450.0000	3.519008
30373306.0000	4.139102
30423162.0000	3.297387
30473018.0000	4.230368
30522874.0000	7.270255
30572730.0000	3.628646
30622586.0000	20.454964
30672442.0000	5.954838
30722298.0000	2.191391
30772154.0000	15.201675
30822010.0000	2.706523
30871866.0000	3.224352
30921722.0000	3.833078
30971578.0000	3.907984
31021434.0000	3.525042
31071290.0000	3.137229
31121146.0000	5.222630
31171002.0000	4.652955
31220858.0000	11.871233
31270714.0000	4.419851
31320570.0000	4.004504
31370426.0000	7.740770
31420282.0000	7.008001
31470138.0000	11.003142
31519994.0000	1.443388
31569850.0000	8.081468
31619706.0000	2.588047
31669562.0000	2.854980
31719418.0000	2.301332
31769274.0000	5.824818
31819130.0000	1.660983
31868986.0000	1.626537
31918842.0000	2.488918
31968698.0000	4.849780
32018554.0000	5.884520
32068410.0000	32.551468
32118266.0000	3.562093
32168122.0000	5.006060
32217978.0000	558.255798
32267834.0000	5.432956
32317690.0000	12.107456
32367546.0000	4.598530
32417402.0000	66.714142
32467258.0000	12.175033
32517114.0000	385.451385
32566970.0000	3.150848
32616826.0000	9.347793
32666682.0000	4.888347
32716538.0000	6.313071
32766394.0000	29.276804
32816250.0000	7.585957
32866106.0000	55.582527
32915962.0000	3.288505
32965818.0000	5.473807
33015674.0000	1.682136
33065530.0000	9.863890
33115386.0000	2.309210
33165242.0000	9.574177
33215098.0000	8.607283
33264954.0000	2.067775
33314810.0000	1.531704
33364666.0000	2.315305
33414522.0000	17.445919
33464378.0000	5.790860
33514234.0000	2.460587
33564088.0000	21.142021
33613944.0000	2.876131
33663800.0000	4.203671
33713656.0000	2.590973
33763512.0000	2.636152
33813368.0000	5.354591
33863224.0000	2.770221
33913080.0000	6.266906
33962936.0000	6.121335
34012792.0000	3.366673
34062648.0000	11.187900
34112504.0000	4.167619
34162360.0000	4.361604
34212216.0000	5.422642
34262072.0000	6.509838
34311928.0000	4.079657
34361784.0000	5.578169
34411640.0000	7.552169
34461496.0000	3.276977
34511352.0000	3.948362
34561208.0000	4.467141
34611064.0000	5.176644
34660920.0000	4.144095
34710776.0000	7.348251
34760632.0000	3.172688
34810488.0000	7.911396
34860344.0000	2.298239
34910200.0000	4.483230
34960056.0000	2.556381
35009912.0000	3.600194
35059768.0000	18.495211
35109624.0000	3.453772
35159480.0000	2.961227
35209336.0000	6.814186
35259192.0000	3.067411
35309048.0000	11.011380
35358904.0000	8.390580
35408760.0000	5.703463
35458616.0000	4.533446
35508472.0000	2.389842
35558328.0000	6.737008
35608184.0000	3.173041
35658040.0000	4.004124
35707896.0000	2.867843
35757752.0000	3.015917
35807608.0000	2.318598
35857464.0000	3.853626
35907320.0000	2.289747
35957176.0000	1.457417
36007032.0000	6.501830
36056888.0000	1.556150
36106744.0000	3.923080
36156600.0000	7.748385
36206456.0000	5.567821
36256312.0000	4.671655
36306168.0000	16.925753
36356024.0000	16.723585
36405880.0000	2.049170
36455736.0000	3.710458
36505592.0000	1.993956
36555448.0000	4.370356
36605304.0000	2.444804
36655160.0000	6.431076
36705016.0000	1.892854
36754872.0000	1.223306
36804728.0000	5.489068
36854584.0000	15.063153
36904440.0000	5.817557
36954296.0000	7.437619
37004152.0000	3.677622
37054008.0000	5.541301
37103864.0000	3.251983
37153720.0000	2.804553
37203576.0000	3.788004
37253432.0000	7.191580
37303288.0000	2.714860
37353144.0000	2.902797
37403000.0000	8.315096
37452856.0000	131.275375
37502712.0000	3.969057
37552568.0000	10.323113
37602424.0000	11.238995
37652280.0000	1.996340
37702136.0000	14.342372
37751992.0000	2.459824
37801848.0000	3.960007
37851704.0000	3.536024
37901560.0000	3.968521
37951416.0000	37.469898
38001272.0000	3.239612
38051128.0000	2.678422
38100984.0000	3.960979
38150840.0000	3.822835
38200696.0000	5.347302
38250552.0000	2.517467
38300408.0000	1.886359
38350264.0000	1.936273
38400120.0000	2.213608
38449976.0000	4.493365
38499832.0000	4.317326
38549688.0000	3.777052
38599544.0000	6.570084
38649400.0000	4.590243
38699256.0000	4.518777
38749112.0000	3.327754
38798968.0000	3.441799
38848824.0000	3.050556
38898680.0000	3.347904
38948536.0000	8.680075
38998392.0000	3.717283
39048248.0000	11.482374
39098104.0000	2.548894
39147960.0000	4.577436
39197816.0000	2.982478
39247672.0000	3.810196
39297528.0000	23.137796
39347384.0000	1.869186
39397240.0000	4.089096
39447096.0000	6.543725
39496952.0000	2.887771
39546808.0000	10.055235
39596664.0000	14.194725
39646520.0000	1.665501
39696376.0000	2.137967
39746232.0000	1.755224
39796088.0000	4.367222
39845944.0000	2.049218
39895800.0000	1.703113
39945656.0000	2.152069
39995512.0000	4.735022
40045368.0000	1.693397
40095224.0000	6.684146
40145080.0000	2.716999
40194936.0000	6.524132
40244792.0000	4.137056
40294648.0000	2.631815
40344504.0000	1.868478
40394360.0000	2.933116
40444216.0000	7.978288
40494072.0000	2.865272
40543928.0000	4.066065
40593784.0000	1.893225
40643640.0000	4.355452
40693496.0000	8.512827
40743352.0000	11.415921
40793208.0000	2.064181
40843064.0000	3.599008
40892920.0000	12.847886
40942776.0000	3.712685
40992632.0000	1.599823
41042488.0000	2.661083
41092344.0000	3.069844
41142200.0000	2.855148
41192056.0000	1.385143
41241912.0000	4.220058
41291768.0000	4.373238
41341624.0000	2.956426
41391480.0000	2.712919
41441336.0000	3.425174
41491192.0000	2.333234
41541048.0000	3.603199
41590904.0000	3.783549
41640760.0000	2.442413
41690616.0000	2.011969
41740472.0000	7.302020
41790328.0000	3.484848
41840184.0000	9.653592
41890040.0000	4.597589
41939896.0000	3.224399
41989752.0000	3.981686
42039608.0000	2.756142
42089464.0000	1.854345
42139320.0000	9.204224
42189176.0000	3.033470
42239032.0000	3.119228
42288888.0000	4.405661
42338744.0000	2.212798
42388600.0000	2.753571
42438456.0000	3.001336
42488312.0000	2.017375
42538168.0000	4.991146
42588024.0000	1.952248
42637880.0000	2.774827
42687736.0000	2.470833
42737592.0000	2.287291
42787448.0000	16.011822
42837304.0000	12.678194
42887160.0000	6.536637
42937016.0000	3.427963
42986872.0000	1.518144
43036728.0000	1.479739
43086584.0000	4.360573
43136440.0000	4.591799
43186296.0000	2.216808
43236152.0000	2.078433
43286008.0000	2.607777
43335864.0000	3.065603
43385720.0000	4.799397
43435576.0000	2.502231
43485432.0000	9.500543
43535288.0000	7.056128
43585144.0000	5.164828
43635000.0000	1.700679
43684856.0000	7.039679
43734712.0000	4.409745
43784568.0000	8.113905
43834424.0000	5.127108
43884280.0000	1.616375
43934136.0000	4.879801
43983992.0000	2.271439
44033848.0000	2.711100
44083704.0000	2.302304
44133560.0000	3.592896
44183416.0000	2.456489
44233272.0000	2.718838
44283128.0000	2.365456
44332984.0000	1.882791
44382840.0000	2.645987
44432696.0000	2.442498
44482552.0000	5.555768
44532408.0000	5.052135
44582264.0000	8.781035
44632120.0000	2.580327
44681976.0000	1.780211
44731832.0000	3.061743
44781688.0000	1.406834
44831544.0000	7.712504
44881400.0000	17.825333
44931256.0000	2.551625
44981112.0000	4.104839
45030968.0000	3.188369
45080824.0000	5.977992
45130680.0000	2.269969
45180536.0000	8.131710
45230392.0000	2.546976
45280248.0000	3.366571
45330104.0000	1.883649
45379960.0000	1.407481
45429816.0000	2.557938
45479672.0000	3.703729
45529528.0000	3.465130
45579384.0000	1.538957
45629240.0000	1.590068
45679096.0000	1.764641
45728952.0000	2.290541
45778808.0000	4.124449
45828664.0000	2.090795
45878520.0000	1.823151
45928376.0000	1.663796
45978232.0000	3.338524
46028088.0000	4.807010
46077944.0000	3.364088
46127800.0000	2.528934
46177656.0000	3.240631
46227512.0000	1.399978
46277368.0000	5.738401
46327224.0000	1.916281
46377080.0000	2.074263
46426936.0000	2.703171
46476792.0000	1.924335
46526648.0000	2.246448
46576504.0000	2.541255
46626360.0000	3.673218
46676216.0000	2.357845
46726072.0000	2.448245
46775928.0000	2.431067
46825784.0000	1.742692
46875640.0000	2.667550
46925496.0000	6.846516
46975352.0000	4.044909
47025208.0000	2.290955
47075064.0000	4.295615
47124920.0000	5.125173
47174776.0000	26.542364
47224632.0000	8.849392
47274488.0000	3.071225
47324344.0000	3.020592
47374200.0000	2.495548
47424056.0000	7.318122
47473912.0000	2.594013
47523768.0000	1.830209
47573624.0000	1.439574
47623480.0000	3.184987
47673336.0000	3.825952
47723192.0000	2.007662
47773048.0000	1.562390
47822904.0000	1.471583
47872760.0000	3.939943
47922616.0000	2.074163
47972472.0000	3.670566
48022328.0000	3.614019
48072184.0000	3.675714
48122040.0000	3.497625
48171896.0000	3.215013
48221752.0000	6.109960
48271608.0000	2.437802
48321464.0000	1.545614
48371320.0000	3.468159
48421176.0000	3.818691
48471032.0000	4.918773
48520888.0000	12.859183
48570744.0000	9.617364
48620600.0000	3.792441
48670456.0000	1.949427
48720312.0000	3.269698
48770168.0000	2.293343
48820024.0000	3.517607
48869880.0000	1.416103
48919736.0000	3.470395
48969592.0000	3.753602
49019448.0000	3.150748
49069304.0000	11.665453
49119160.0000	3.561708
49169016.0000	3.699332
49218872.0000	5.494829
49268728.0000	4.340184
49318584.0000	1.677845
49368440.0000	3.411238
49418296.0000	2.949865
49468152.0000	1.989217
49518008.0000	1.841231
49567864.0000	1.945489
49617720.0000	1.541305
49667576.0000	27.258736
49717432.0000	1.853801
49767288.0000	1.838435
49817144.0000	1.777637
49867000.0000	3.237677
49916856.0000	2.381459
49966712.0000	10.004951
50016568.0000	7.254923
50066424.0000	2.639668
50116280.0000	2.097532
50166136.0000	2.022436
50215992.0000	4.978227
50265848.0000	8.224286
50315704.0000	1.561589
50365560.0000	30.610651
50415416.0000	1.657068
50465272.0000	3.109372
50515128.0000	2.757624
50564984.0000	2.326699
50614840.0000	4.283263
50664696.0000	2.405893
50714552.0000	3.306025
50764408.0000	9.995785
50814264.0000	3.430093
50864120.0000	1.933152
50913976.0000	29.327951
50963832.0000	2.775135
51013688.0000	1.393282
51063544.0000	2.400707
51113400.0000	4.964025
51163256.0000	7.832926
51213112.0000	3.838178
51262968.0000	100.110687
51312824.0000	4.576135
51362680.0000	2.260422
51412536.0000	60.571682
51462392.0000	2.857152
51512248.0000	2.433014
51562104.0000	3.012062
51611960.0000	1.573651
51661816.0000	2.355502
51711672.0000	2.945639
51761528.0000	3.508943
51811384.0000	2.381393
51861240.0000	2.103699
51911096.0000	1.942174
51960952.0000	3.224455
52010808.0000	4.368023
52060664.0000	8.375244
52110520.0000	1.717053
52160376.0000	4.582930
52210232.0000	16.268614
52260088.0000	5.378367
52309944.0000	3.382431
52359800.0000	1.701638
52409656.0000	2.520393
52459512.0000	2.120054
52509368.0000	4.074958
52559224.0000	2.135022
52609080.0000	6.342369
52658936.0000	2.789844
52708792.0000	2.039865
52758648.0000	2.305825
52808504.0000	2.357472
52858360.0000	102.875893
52908216.0000	3.393357
52958072.0000	6.003981
53007928.0000	6.664526
53057784.0000	1.912261
53107640.0000	6.823332
53157496.0000	4.327591
53207352.0000	1.799502
53257208.0000	1.690635
53307064.0000	2.124298
53356920.0000	7.043450
53406776.0000	34.251747
53456632.0000	2.732353
53506488.0000	1.867011
53556344.0000	5.639137
53606200.0000	3.455705
53656056.0000	5.027353
53705912.0000	2.501924
53755768.0000	4.969018
53805624.0000	13.937244
53855480.0000	5.644780
53905336.0000	2.098142
53955192.0000	2.290211
54005048.0000	5.429827
54054904.0000	3.155230
54104760.0000	2.492827
54154616.0000	8.007895
54204472.0000	6.061490
54254328.0000	9.893104
54304184.0000	764.134216
54354040.0000	2.940401
54403896.0000	3.921642
54453752.0000	3.248746
54503608.0000	3.001132
54553464.0000	2.165917
54603320.0000	5.533158
54653176.0000	4.148507
54703032.0000	2.747139
54752888.0000	6.577243
54802744.0000	5.435210
54852600.0000	6.746971
54902456.0000	2.607959
54952312.0000	7.120910
55002168.0000	5.012896
55052024.0000	3.344008
55101880.0000	4.495082
55151736.0000	12.754345
55201592.0000	1.956698
55251448.0000	9.041591
55301304.0000	2.146507
55351160.0000	7.948976
55401016.0000	5.901974
55450872.0000	5.410965
55500728.0000	6.278800
55550584.0000	5.325967
55600440.0000	7.647562
55650296.0000	2.938442
55700152.0000	2.465239
55750008.0000	6.672684
55799864.0000	3.453929
55849720.0000	3.150645
55899576.0000	8.546965
55949432.0000	2.659354
55999288.0000	4.948492
56049144.0000	3.083329
56099000.0000	2.343797
56148856.0000	1.869493
56198712.0000	3.515178
56248568.0000	4.415928
56298424.0000	3.242066
56348280.0000	4.106613
56398136.0000	2.947426
56447992.0000	3.037361
56497848.0000	2.451531
56547704.0000	2.122930
56597560.0000	2.378369
56647416.0000	2.899192
56697272.0000	1.257869
56747128.0000	2.814085
56796984.0000	6.094545
56846840.0000	5.521019
56896696.0000	6.957639
56946552.0000	2.530960
56996408.0000	3.990796
57046264.0000	3.599435
57096120.0000	2.475325
57145976.0000	2.601143
57195832.0000	7.674652
57245688.0000	3.859620
57295544.0000	8.013310
57345400.0000	2.338978
57395256.0000	4.106832
57445112.0000	7.703141
57494968.0000	4.506052
57544824.0000	3.062157
57594680.0000	5.809605
57644536.0000	3.153628
57694392.0000	3.510980
57744248.0000	2.327599
57794104.0000	6.157453
57843960.0000	1.730772
57893816.0000	5.973727
57943672.0000	6.994773
57993528.0000	5.920369
58043384.0000	4.484371
58093240.0000	4.409867
58143096.0000	3.287948
58192952.0000	9.709385
58242808.0000	2.312467
58292664.0000	1.946641
58342520.0000	2.619341
58392376.0000	4.212920
58442232.0000	15.777602
58492088.0000	7.086944
58541944.0000	5.378274
58591800.0000	2.438640
58641656.0000	1.911507
58691512.0000	6.522506
58741368.0000	2.549943
58791224.0000	5.518207
58841080.0000	2.657273
58890936.0000	3.868841
58940792.0000	28.741747
58990648.0000	1.422976
59040504.0000	3.168119
59090360.0000	4.245089
59140216.0000	1.842186
59190072.0000	3.465291
59239928.0000	17.540215
59289784.0000	2.656442
59339640.0000	14.893392
59389496.0000	3.316613
59439352.0000	3.749250
59489208.0000	52.385365
59539064.0000	5.278547
59588920.0000	6.665771
59638776.0000	2.533674
59688632.0000	4.710414
59738488.0000	8.415369
59788344.0000	3.754593
59838200.0000	2.376355
59888056.0000	7.884395
59937912.0000	2.357666
59987768.0000	12.685482
60037624.0000	12.206765
60087480.0000	4.648739
60137336.0000	3.774104
60187192.0000	18.597584
60237048.0000	5.847688
60286904.0000	550.173584
60336760.0000	8.684260
60386616.0000	2.842491
60436472.0000	25.989111
60486328.0000	3.941733
60536184.0000	2.928728
60586040.0000	2.765332
60635896.0000	4.676105
60685752.0000	6.226891
60735608.0000	5.354991
60785464.0000	4.172180
60835320.0000	2.541918
60885176.0000	6.322681
60935032.0000	2.452210
60984888.0000	12.481659
61034744.0000	2.102551
61084600.0000	2.748091
61134456.0000	5.909665
61184312.0000	9.346429
61234168.0000	4.902030
61284024.0000	3.100147
61333880.0000	2.277223
61383736.0000	3.029208
61433592.0000	3.702388
61483448.0000	2.639705
61533304.0000	3.494131
61583160.0000	2.343562
61633016.0000	13.972105
61682872.0000	3.699925
61732728.0000	4.468082
61782584.0000	2.573512
61832440.0000	5.602509
61882296.0000	3.233234
61932152.0000	7.412224
61982008.0000	10.420626
62031864.0000	4.759006
62081720.0000	4.302883
62131576.0000	4.268090
62181432.0000	2.188125
62231288.0000	5.167949
62281144.0000	3.941862
62331000.0000	4.897092
62380856.0000	9.589607
62430712.0000	2.739807
62480568.0000	11.872779
62530424.0000	8.204738
62580280.0000	2.916934
62630136.0000	6.858330
62679992.0000	3.328390
62729848.0000	8.555547
62779704.0000	14.759702
62829560.0000	14.088177
62879416.0000	6.387745
62929272.0000	2.301348
62979128.0000	2.139496
63028984.0000	1.906557
63078840.0000	13.021618
63128696.0000	1.665990
63178552.0000	3.354879
63228408.0000	2.324394
63278264.0000	1.873005
63328120.0000	1.689569
63377976.0000	13.460072
63427832.0000	6.221706
63477688.0000	3.872411
63527544.0000	4.980935
63577400.0000	4.872912
63627256.0000	6.370607
63677112.0000	5.547210
63726968.0000	3.604057
63776824.0000	3.628480
63826680.0000	4.580068
63876536.0000	2.260809
63926392.0000	6.368927
63976248.0000	13.209747
64026104.0000	3.179444
64075960.0000	5.100686
64125816.0000	5.329621
64175672.0000	7.340774
64225528.0000	2.095639
64275384.0000	8.564068
64325240.0000	4.406962
64375096.0000	3.481997
64424952.0000	2.123183
64474808.0000	23.293507
64524664.0000	7.858522
64574520.0000	5.195692
64624376.0000	4.346641
64674232.0000	4.768132
64724088.0000	1.735395
64773944.0000	2.430619
64823800.0000	7.531573
64873656.0000	9.954292
64923512.0000	5.697376
64973368.0000	2.690278
65023224.0000	3.832216
65073080.0000	3.188578
65122936.0000	3.198344
65172792.0000	7.746752
65222648.0000	1.700631
65272504.0000	3.177257
65322360.0000	2.780106
65372216.0000	4.051913
65422072.0000	2.750532
65471928.0000	2.880702
65521784.0000	4.334491
65571640.0000	4.832982
65621496.0000	6.854460
65671352.0000	6.412068
65721208.0000	3.328179
65771064.0000	8.228366
65820920.0000	4.759535
65870776.0000	5.002193
65920632.0000	2.998050
65970488.0000	2.618675
66020344.0000	1.970876
66070200.0000	3.256182
66120056.0000	1.683694
66169912.0000	11.614137
66219768.0000	5.329091
66269624.0000	3.919812
66319480.0000	3.218649
66369336.0000	3.166815
66419192.0000	2.273725
66469048.0000	1.861283
66518904.0000	3.122656
66568760.0000	3.829308
66618616.0000	6.554443
66668472.0000	2.000102
66718328.0000	3.704649
66768184.0000	5.322224
66818040.0000	3.909642
66867896.0000	6.417717
66917752.0000	2.595046
66967608.0000	3.387676
67017464.0000	4.693139
67067320.0000	2.054919
67117176.0000	2.930992
67167032.0000	1.801672
67216888.0000	3.481312
67266744.0000	4.811042
67316600.0000	11.867005
67366456.0000	9.370619
67416312.0000	2.561054
67466168.0000	2.030541
67516024.0000	3.532183
67565880.0000	2.340007
67615736.0000	3.387427
67665592.0000	2.116990
67715448.0000	95.554199
67765304.0000	10.367661
67815160.0000	2.247371
67865016.0000	17.042534
67914872.0000	6.009820
67964728.0000	2.995670
68014584.0000	5.597727
68064440.0000	3.415484
68114296.0000	5.716242
68164152.0000	2.182386
68214008.0000	3.172107
68263864.0000	3.864418
68313720.0000	1.659809
68363576.0000	2.693766
68413432.0000	66.125122
68463288.0000	4.490181
68513144.0000	4.728151
68563000.0000	18.970530
68612856.0000	13.090029
68662712.0000	4.207975
68712568.0000	2.567755
68762424.0000	4.373147
68812280.0000	5.045765
68862136.0000	3.615293
68911992.0000	7.188102
68961848.0000	4.066078
69011704.0000	2.225795
69061560.0000	3.528954
69111416.0000	3.708510
69161272.0000	5.649194
69211128.0000	2.106953
69260984.0000	2.811513
69310840.0000	19.232540
69360696.0000	1.514033
69410552.0000	1.965591
69460408.0000	17.928339
69510264.0000	2.733494
69560120.0000	2.120165
69609976.0000	2.220886
69659832.0000	4.093225
69709688.0000	2.401925
69759544.0000	2.379080
69809400.0000	5.048192
69859256.0000	1.449726
69909112.0000	6.693647
69958968.0000	100.726860
70008824.0000	3.226764
70058680.0000	2.027268
70108536.0000	2.187078
70158392.0000	3.472396
70208248.0000	5.299855
70258104.0000	8.089370
70307960.0000	2.821500
70357816.0000	1.805760
70407672.0000	25.407297
70457528.0000	2.204972
70507384.0000	10.884209
70557240.0000	2.879920
70607096.0000	3.823065
70656952.0000	2.394338
70706808.0000	31.962339
70756664.0000	2.335781
70806520.0000	2.958776
70856376.0000	3.774154
70906232.0000	6.051052
70956088.0000	6.621664
71005944.0000	4.507506
71055800.0000	2.715035
71105656.0000	24.483099
71155512.0000	8.427196
71205368.0000	1.900427
71255224.0000	39.527851
71305080.0000	1.367927
71354936.0000	8.831728
71404792.0000	4.261581
71454648.0000	2.094997
71504504.0000	8.104414
71554360.0000	5.268875
71604216.0000	1.987250
71654072.0000	1.797996
71703928.0000	1.968774
71753784.0000	2.147319
71803640.0000	7.221038
71853496.0000	2.787636
71903352.0000	1.936762
71953208.0000	6.490571
72003064.0000	3.556035
72052920.0000	3.248768
72102776.0000	8.209013
72152632.0000	2.040357
72202488.0000	2.354342
72252344.0000	3.174962
72302200.0000	5.599767
72352056.0000	3.458052
72401912.0000	2.875345
72451768.0000	3.514996
72501624.0000	3.069144
72551480.0000	5.951412
72601336.0000	2.462113
72651192.0000	4.347435
72701048.0000	3.282846
72750904.0000	2.575002
72800760.0000	3.714479
72850616.0000	3.615051
72900472.0000	2.453346
72950328.0000	6.455844
73000184.0000	2.437977
73050040.0000	8.109397
73099896.0000	4.158504
73149752.0000	37.832516
73199608.0000	1.734679
73249464.0000	2.610731
73299320.0000	6.933373
73349176.0000	1.328784
73399032.0000	3.949541
73448888.0000	2.364644
73498744.0000	3.672309
73548600.0000	1.570002
73598456.0000	2.128169
73648312.0000	26.332911
73698168.0000	42.953976
73748024.0000	4.336083
73797880.0000	2.450234
73847736.0000	2.137215
73897592.0000	1.896493
73947448.0000	9.747043
73997304.0000	3.823393
74047160.0000	2.450576
74097016.0000	2.833736
74146872.0000	4.248740
74196728.0000	4.512899
74246584.0000	6.733560
74296440.0000	3.707425
74346296.0000	4.188709
74396152.0000	1.769547
74446008.0000	3.240585
74495864.0000	5.021683
74545720.0000	2.426924
74595576.0000	2.649581
74645432.0000	2.846985
74695288.0000	3.388430
74745144.0000	2.223676
74795000.0000	2.184165
74844856.0000	3.782436
74894712.0000	3.263598
74944568.0000	4.505865
74994424.0000	3.649198
75044280.0000	10.126541
75094136.0000	2.481091
75143992.0000	5.442431
75193848.0000	2.457798
75243704.0000	2.828289
75293560.0000	23.313419
75343416.0000	1.830262
75393272.0000	3.185031
75443128.0000	2.608893
75492984.0000	2.916106
75542840.0000	2.727524
75592696.0000	5.577790
75642552.0000	2.124229
75692408.0000	12.040144
75742264.0000	2.606921
75792120.0000	5.167173
75841976.0000	2.405554
75891832.0000	3.978408
75941688.0000	2.854460
75991544.0000	7.237561
76041400.0000	3.292474
76091256.0000	4.478240
76141112.0000	2.757991
76190968.0000	1.374066
76240824.0000	1.525298
76290680.0000	2.428195
76340536.0000	1.566898
76390392.0000	2.568583
76440248.0000	2.451034
76490104.0000	3.772351
76539960.0000	2.939846
76589816.0000	5.671741
76639672.0000	3.649320
76689528.0000	4.364164
76739384.0000	4.847960
76789240.0000	5.625639
76839096.0000	2.221547
76888952.0000	5.015397
76938808.0000	4.248561
76988664.0000	3.218815
77038520.0000	5.030100
77088376.0000	7.713439
77138232.0000	6.267714
77188088.0000	4.032332
77237944.0000	4.055798
77287800.0000	3.435471
77337656.0000	7.889730
77387512.0000	3.774075
77437368.0000	11.401884
77487224.0000	2.613721
77537080.0000	6.689188
77586936.0000	1.852908
77636792.0000	1.524936
77686648.0000	3.717694
77736504.0000	2.475826
77786360.0000	1.872228
77836216.0000	6.066849
77886072.0000	3.010974
77935928.0000	8.850985
77985784.0000	11.314189
78035640.0000	2.019445
78085496.0000	2.068481
78135352.0000	1.472360
78185208.0000	3.687387
78235064.0000	1.420904
78284920.0000	2.296594
78334776.0000	2.838343
78384632.0000	1.496195
78434488.0000	2.027714
78484344.0000	1.623582
78534200.0000	2.563074
78584056.0000	1.906184
78633912.0000	2.061026
78683768.0000	3.904644
78733624.0000	3.592695
78783480.0000	5.561739
78833336.0000	4.087418
78883192.0000	8.244431
78933048.0000	5.176598
78982904.0000	5.339486
79032760.0000	3.805436
79082616.0000	33.030788
79132472.0000	3.716068
79182328.0000	6.120425
79232184.0000	4.070304
79282040.0000	4.858225
79331896.0000	1.821792
79381752.0000	2.873838
79431608.0000	1.760806
79481464.0000	5.641826
79531320.0000	5.457557
79581176.0000	9.734995
79631032.0000	2.502801
79680888.0000	4.314608
79730744.0000	3.064183
79780600.0000	1.794638
79830456.0000	4.723956
79880312.0000	2.957590
79930168.0000	1.635682
79980024.0000	1.618144
80029880.0000	2.395052
80079736.0000	2.325088
80129592.0000	5.824450
80179448.0000	4.363910
80229304.0000	3.120938
80279160.0000	10.449548
80329016.0000	4.785510
80378872.0000	2.115032
80428728.0000	2.658757
80478584.0000	2.273015
80528440.0000	2.675773
80578296.0000	1.705830
80628152.0000	5.965636
80678008.0000	39.914780
80727864.0000	8.807527
80777720.0000	22.390129
80827576.0000	5.616475
80877432.0000	12.264518
80927288.0000	4.842138
80977144.0000	3.366476
81027000.0000	2.376941
81076856.0000	4.734405
81126712.0000	4.165514
81176568.0000	2.789160
81226424.0000	15.465144
81276280.0000	3.203211
81326136.0000	3.521334
81375992.0000	7.794657
81425848.0000	2.293608
81475704.0000	9.172762
81525560.0000	3.132757
81575416.0000	2.519372
81625272.0000	2.280999
81675128.0000	3.484924
81724984.0000	2.258689
81774840.0000	5.111685
81824696.0000	2.959152
81874552.0000	6.777827
81924408.0000	3.967483
81974264.0000	4.888172
82024120.0000	7.463714
82073976.0000	4.275520
82123832.0000	8.131835
82173688.0000	2.713776
82223544.0000	5.286335
82273400.0000	2.253548
82323256.0000	5.208244
82373112.0000	3.335744
82422968.0000	1.983326
82472824.0000	1.390849
82522680.0000	6.095831
82572536.0000	7.692871
82622392.0000	3.049642
82672248.0000	3.570608
82722104.0000	5.248984
82771960.0000	49.492962
82821816.0000	4.310117
82871672.0000	5.278772
82921528.0000	2.522900
82971384.0000	4.178910
83021240.0000	2.915907
83071096.0000	6.606462
83120952.0000	6.675460
83170808.0000	2.928920
83220664.0000	2.171683
83270520.0000	4.915157
83320376.0000	3.314841
83370232.0000	1.755693
83420088.0000	3.113434
83469944.0000	28.270651
83519800.0000	2.224997
83569656.0000	2.853127
83619512.0000	2.501107
83669368.0000	13.346322
83719224.0000	4.036466
83769080.0000	2.157125
83818936.0000	1.974377
83868792.0000	5.065569
83918648.0000	15.056176
83968504.0000	2.547079
84018360.0000	3.603148
84068216.0000	4.596316
84118072.0000	3.511684
84167928.0000	5.758707
84217784.0000	2.578411
84267640.0000	2.474341
84317496.0000	7.744046
84367352.0000	1.793647
84417208.0000	2.395056
84467064.0000	2.286444
84516920.0000	2.164765
84566776.0000	8.299881
84616632.0000	5.500648
84666488.0000	2.017385
84716344.0000	3.171864
84766200.0000	4.820431
84816056.0000	2.895514
84865912.0000	5.074684
84915768.0000	4.451110
84965624.0000	5.227933
85015480.0000	1.512426
85065336.0000	2.156363
85115192.0000	2.542263
85165048.0000	2.008858
85214904.0000	4.918339
85264760.0000	3.312781
85314616.0000	3.482780
85364472.0000	4.507642
85414328.0000	8.812879
85464184.0000	1.915218
85514040.0000	2.755611
85563896.0000	5.508592
85613752.0000	10.489751
85663608.0000	4.589198
85713464.0000	2.648871
85763320.0000	3.485535
85813176.0000	3.308032
85863032.0000	1.635465
85912888.0000	2.535632
85962744.0000	3.796714
86012600.0000	21.840624
86062456.0000	2.309133
86112312.0000	1.449190
86162168.0000	1.803502
86212024.0000	2.191085
86261880.0000	3.347265
86311736.0000	3.206850
86361592.0000	3.448628
86411448.0000	7.201308
86461304.0000	4.463542
86511160.0000	2.979921
86561016.0000	8.549867
86610872.0000	4.345182
86660728.0000	2.917684
86710584.0000	4.092239
86760440.0000	11.780473
86810296.0000	9.469013
86860152.0000	2.471192
86910008.0000	6.444911
86959864.0000	8.501202
87009720.0000	3.936439
87059576.0000	5.488659
87109432.0000	1.236037
87159288.0000	2.332457
87209144.0000	2.681573
87259000.0000	1.546226
87308856.0000	3.154819
87358712.0000	4.861300
87408568.0000	3.927560
87458424.0000	1.541561
87508280.0000	1.374439
87558136.0000	2.845065
87607992.0000	4.343605
87657848.0000	26.467180
87707704.0000	4.636036
87757560.0000	11.931742
87807416.0000	7.759046
87857272.0000	3.838038
87907128.0000	4.255705
87956984.0000	3.823135
88006840.0000	3.890670
88056696.0000	4.277452
88106552.0000	2.433882
88156408.0000	2.300049
88206264.0000	6.735270
88256120.0000	4.874968
88305976.0000	4.177434
88355832.0000	7.257123
88405688.0000	7.692355
88455544.0000	23.100363
88505400.0000	1.689751
88555256.0000	24.304911
88605112.0000	6.295427
88654968.0000	17.259722
88704824.0000	2.876224
88754680.0000	3.472661
88804536.0000	1.842605
88854392.0000	5.016038
88904248.0000	2.693000
88954104.0000	9.032761
89003960.0000	3.564920
89053816.0000	1.572854
89103672.0000	2.040821
89153528.0000	2.481817
89203384.0000	1.606232
89253240.0000	1.817508
89303096.0000	1.975754
89352952.0000	5.269989
89402808.0000	3.513818
89452664.0000	340.861664
89502520.0000	2.645462
89552376.0000	3.544527
89602232.0000	1.448108
89652088.0000	1.515991
89701944.0000	4.962610
89751800.0000	5.973944
89801656.0000	7.387351
89851512.0000	2.767433
89901368.0000	3.716136
89951224.0000	3.404543
90001080.0000	2.809180
90050936.0000	6.679201
90100792.0000	3.530395
90150648.0000	2994.385742
90200504.0000	2.616823
90250360.0000	2.038033
90300216.0000	10.552016
90350072.0000	3.645743
90399928.0000	10.923834
90449784.0000	3.622658
90499640.0000	12.615458
90549496.0000	31.076118
90599352.0000	15.619937
90649208.0000	4.278537
90699064.0000	3.012651
90748920.0000	5.778713
90798776.0000	2.784015
90848632.0000	13.004426
90898488.0000	3.794138
90948344.0000	2.615844
90998200.0000	2.660570
91048056.0000	3.721920
91097912.0000	4.102267
91147768.0000	1.842900
91197624.0000	4.667155
91247480.0000	4.940690
91297336.0000	11.316982
91347192.0000	3.690320
91397048.0000	10.464586
91446904.0000	1.893928
91496760.0000	8.346464
91546616.0000	3.636442
91596472.0000	3.660100
91646328.0000	1.952804
91696184.0000	4.249544
91746040.0000	1.633003
91795896.0000	10.487123
91845752.0000	7.524178
91895608.0000	5.938848
91945464.0000	2.863930
91995320.0000	3.887970
92045176.0000	3.449337
92095032.0000	4.016052
92144888.0000	4.756608
92194744.0000	3.017760
92244600.0000	3.142797
92294456.0000	2.123072
92344312.0000	2.183223
92394168.0000	2.621825
92444024.0000	3.653842
92493880.0000	2.199150
92543736.0000	21.926512
92593592.0000	3.673785
92643448.0000	1.462144
92693304.0000	12.677578
92743160.0000	2.906655
92793016.0000	2.086598
92842872.0000	2.033784
92892728.0000	2.361532
92942584.0000	8.704500
92992440.0000	13.835397
93042296.0000	2.154999
93092152.0000	3.770303
93142008.0000	2.251680
93191864.0000	3.108174
93241720.0000	3.911500
93291576.0000	6.166670
93341432.0000	1.909942
93391288.0000	1.702217
93441144.0000	30.359682
93491000.0000	2.309206
93540856.0000	7.295856
93590712.0000	1.870218
93640568.0000	10.599879
93690424.0000	2.900177
93740280.0000	4.905936
93790136.0000	6.025464
93839992.0000	1.791474
93889848.0000	2.923501
93939704.0000	2.051883
93989560.0000	3.262772
94039416.0000	3.483878
94089272.0000	2.656828
94139128.0000	7.368382
94188984.0000	13.666846
94238840.0000	1.443184
94288696.0000	1.752367
94338552.0000	3.608026
94388408.0000	3.414721
94438264.0000	3.342574
94488120.0000	7.080235
94537976.0000	48.490425
94587832.0000	2.525742
94637688.0000	2.122318
94687544.0000	5.885250
94737400.0000	2.574888
94787256.0000	3.606667
94837112.0000	1.649634
94886968.0000	2.853827
94936824.0000	4.301495
94986680.0000	4.619206
95036536.0000	1.879454
95086392.0000	9.879080
95136248.0000	4.172127
95186104.0000	4.450230
95235960.0000	4.586392
95285816.0000	2.135405
95335672.0000	6.250885
95385528.0000	2.315280
95435384.0000	3.023877
95485240.0000	2.398862
95535096.0000	2.524925
95584952.0000	2.814126
95634808.0000	3.983622
95684664.0000	4.336732
95734520.0000	18.803802
95784376.0000	2.272838
95834232.0000	3.811785
95884088.0000	3.119656
95933944.0000	4.843783
95983800.0000	2.822922
96033656.0000	2.879890
96083512.0000	2.446045
96133368.0000	3.143184
96183224.0000	2.572964
96233080.0000	4.472578
96282936.0000	3.898139
96332792.0000	3.633649
96382648.0000	2.384166
96432504.0000	3.804816
96482360.0000	2.818373
96532216.0000	33.627460
96582072.0000	5.963223
96631928.0000	2.348067
96681784.0000	4.329084
96731640.0000	13.043845
96781496.0000	1.384588
96831352.0000	13.384766
96881208.0000	7.428786
96931064.0000	3.940554
96980920.0000	6.290803
97030776.0000	4.908557
97080632.0000	3.593331
97130488.0000	1.510641
97180344.0000	1.484284
97230200.0000	4.984711
97280056.0000	6.338262
97329912.0000	8.437543
97379768.0000	13.106922
97429624.0000	2.312089
97479480.0000	2.682354
97529336.0000	1.535253
97579192.0000	5.719770
97629048.0000	1.955050
97678904.0000	3.370874
97728760.0000	6.253842
97778616.0000	4.575143
97828472.0000	2.718140
97878328.0000	5.100607
97928184.0000	7.528006
97978040.0000	3.459294
98027896.0000	4.525807
98077752.0000	2.316612
98127608.0000	6.102951
98177464.0000	1.616919
98227320.0000	2.968729
98277176.0000	20.156498
98327032.0000	2.078069
98376888.0000	4.163622
98426744.0000	2.317547
98476600.0000	2.530030
98526456.0000	2.723973
98576312.0000	5.635807
98626168.0000	2.051200
98676024.0000	3.286232
98725880.0000	11.898005
98775736.0000	2.808053
98825592.0000	5.162379
98875448.0000	1.930973
98925304.0000	12.225636
98975160.0000	2.978098
99025016.0000	2.913231
99074872.0000	1.778825
99124728.0000	3.116542
99174584.0000	6.877506
99224440.0000	1.925769
99274296.0000	2.522258
99324152.0000	6.575233
99374008.0000	3.294475
99423864.0000	27.744488
99473720.0000	1.636316
99523576.0000	5.816613
99573432.0000	2.982260
99623288.0000	2.702910
[truncated: 3,001 more rows]
