# Supplementary material for: Scalable linkage-disequilibrium-based selective sweep detection: a performance guide
Source: Gigascience. 2016 Feb 8;5:7. doi: 10.1186/s13742-016-0114-9 (PMC4746822; doi:10.1186/s13742-016-0114-9)
Supplement: Supplementary file 2 — Human Chromosome 1 OmegaPlus results per population. This file contains the OmegaPlus reports and information files for the analysis of the first chromosome of the human genome per population (26 populations) for DNA data representation. (ZIP 1120 kb) [file 13742_2016_114_MOESM2_ESM.zip › OmegaPlus_pops/OmegaPlus_Report.IBS]

//1
11008.0000	0.000000
60863.8789	2.002278
110719.7578	3.447783
160575.6406	11.311392
210431.5156	9.460672
260287.3906	0.000000
310143.2812	0.000000
359999.1562	0.000000
409855.0312	0.000000
459710.9062	0.000000
509566.7812	0.000000
559422.6875	70.662468
609278.5625	5.418277
659134.4375	13.894039
708990.3125	6.803186
758846.1875	1.731972
808702.0625	5.830543
858557.9375	1.959394
908413.8125	10.122046
958269.6875	2.659938
1008125.5625	5.312547
1057981.5000	3.230764
1107837.3750	13.563421
1157693.2500	1.927839
1207549.1250	3.134342
1257405.0000	2.143535
1307260.8750	13.217311
1357116.7500	3.169944
1406972.6250	2.042431
1456828.5000	2.170707
1506684.3750	3.721863
1556540.2500	4.260762
1606396.1250	9.425194
1656252.0000	10.832932
1706107.8750	2.423006
1755963.7500	3.188788
1805819.6250	2.588341
1855675.5000	2.176011
1905531.3750	8.592162
1955387.2500	5.441145
2005243.1250	3.258873
2055099.0000	2.150947
2104955.0000	1.966132
2154811.0000	3.027392
2204667.0000	3.310560
2254523.0000	11.414086
2304379.0000	5.371794
2354235.0000	5.115146
2404091.0000	9.679775
2453947.0000	4.171145
2503803.0000	3.993098
2553659.0000	1.572285
2603515.0000	5.500112
2653371.0000	197.800369
2703227.0000	3.564144
2753083.0000	5.415092
2802939.0000	7.222284
2852795.0000	7.246514
2902651.0000	6.398201
2952507.0000	1.883121
3002363.0000	7.417125
3052219.0000	4.776329
3102075.0000	6.334575
3151931.0000	5.161014
3201787.0000	3.376703
3251643.0000	3.655424
3301499.0000	3.728188
3351355.0000	7.714101
3401211.0000	2.718076
3451067.0000	4.611797
3500923.0000	3.004200
3550779.0000	4.697759
3600635.0000	4.681217
3650491.0000	5.870205
3700347.0000	3.758043
3750203.0000	1.669478
3800059.0000	4.715677
3849915.0000	0.000000
3899771.0000	6.344239
3949627.0000	0.000000
3999483.0000	4.657414
4049339.0000	3.972715
4099195.0000	3.994020
4149051.0000	7.992879
4198907.0000	7.706517
4248763.0000	4.052270
4298619.0000	9.029567
4348475.0000	5.626619
4398331.0000	3.507966
4448187.0000	2.164908
4498043.0000	4.445354
4547899.0000	3.940619
4597755.0000	2.193859
4647611.0000	4.486707
4697467.0000	3.485351
4747323.0000	5.188674
4797179.0000	4.947546
4847035.0000	22.401587
4896891.0000	11.372513
4946747.0000	3.424062
4996603.0000	6.969061
5046459.0000	3.907556
5096315.0000	8.354401
5146171.0000	4.433700
5196027.0000	3.063229
5245883.0000	3.122537
5295739.0000	3.544353
5345595.0000	4.815947
5395451.0000	3.729126
5445307.0000	153.163132
5495163.0000	1.826034
5545019.0000	6.401989
5594875.0000	3.997695
5644731.0000	7.472902
5694587.0000	4.276307
5744443.0000	9.569277
5794299.0000	2.271733
5844155.0000	2.356390
5894011.0000	4.051589
5943867.0000	2.014551
5993723.0000	3.211268
6043579.0000	1.877079
6093435.0000	2.993110
6143291.0000	4.630848
6193147.0000	3.157672
6243003.0000	3.307964
6292859.0000	4.977310
6342715.0000	6.059129
6392571.0000	2.253388
6442427.0000	1.543507
6492283.0000	2.032486
6542139.0000	7.574297
6591995.0000	1.962323
6641851.0000	12.087077
6691707.0000	3.060617
6741563.0000	9.559238
6791419.0000	4.124718
6841275.0000	2.224624
6891131.0000	1.637653
6940987.0000	27.282974
6990843.0000	2.075797
7040699.0000	4.091523
7090555.0000	1.900308
7140411.0000	3.272772
7190267.0000	4.718749
7240123.0000	10.086138
7289979.0000	2.456826
7339835.0000	5.522353
7389691.0000	4.799978
7439547.0000	5.908474
7489403.0000	20.044529
7539259.0000	2.772528
7589115.0000	4.963204
7638971.0000	8.255758
7688827.0000	3.618918
7738683.0000	3.152495
7788539.0000	2.295102
7838395.0000	1.912578
7888251.0000	1.650995
7938107.0000	2.060952
7987963.0000	2.063620
8037819.0000	2.808833
8087675.0000	3.878443
8137531.0000	7.583788
8187387.0000	4.252261
8237243.0000	4.078681
8287099.0000	4.079208
8336955.0000	3.469930
8386811.0000	3.294747
8436667.0000	6.063623
8486523.0000	1.470218
8536379.0000	1.531179
8586235.0000	5.950315
8636091.0000	2.821552
8685947.0000	2.236527
8735803.0000	1.761763
8785659.0000	5.518953
8835515.0000	2.908615
8885371.0000	3.474012
8935227.0000	29.665766
8985083.0000	19.518593
9034939.0000	5.672312
9084795.0000	5.224063
9134651.0000	3.130722
9184507.0000	3.336046
9234363.0000	7.311022
9284219.0000	5.196703
9334075.0000	3.896541
9383931.0000	6.213294
9433787.0000	5.407233
9483643.0000	7.342002
9533499.0000	8.646148
9583355.0000	4.274196
9633211.0000	3.180013
9683067.0000	5.020015
9732923.0000	1.972784
9782779.0000	7.438435
9832635.0000	10.747695
9882491.0000	7.690284
9932347.0000	2.248001
9982203.0000	5.475096
10032059.0000	4.224135
10081915.0000	1.721099
10131771.0000	2.719805
10181627.0000	2.540153
10231483.0000	3.453377
10281339.0000	1.428719
10331195.0000	1.452720
10381051.0000	1.717887
10430907.0000	2.135905
10480763.0000	4.986322
10530619.0000	3.255314
10580475.0000	2.731019
10630331.0000	3.228622
10680187.0000	20.733372
10730043.0000	2.357416
10779899.0000	5.452174
10829755.0000	2.774556
10879611.0000	3.436174
10929467.0000	5.187744
10979323.0000	4.006819
11029179.0000	14.848819
11079035.0000	3.408457
11128891.0000	2.099073
11178747.0000	1.988061
11228603.0000	1.309947
11278459.0000	1.492799
11328315.0000	6.203052
11378171.0000	5.697294
11428027.0000	5.602458
11477883.0000	3.454018
11527739.0000	2.428218
11577595.0000	2.586322
11627451.0000	3.398128
11677307.0000	3.329993
11727163.0000	13.175698
11777019.0000	13.732321
11826875.0000	9.842396
11876731.0000	3.264038
11926587.0000	5.025613
11976443.0000	2.284755
12026299.0000	2.567181
12076155.0000	3.836862
12126011.0000	7.117755
12175867.0000	8.109347
12225723.0000	3.463852
12275579.0000	9.925006
12325435.0000	2.184485
12375291.0000	6.359198
12425147.0000	3.887288
12475003.0000	4.164827
12524859.0000	19.634531
12574715.0000	2.898354
12624571.0000	3.034074
12674427.0000	6.055700
12724283.0000	2.440599
12774139.0000	5.854312
12823995.0000	5.458672
12873851.0000	27.236116
12923707.0000	3.371297
12973563.0000	6.730071
13023419.0000	13.913413
13073275.0000	28.526991
13123131.0000	7.777019
13172987.0000	3.480541
13222843.0000	0.000000
13272699.0000	3.374321
13322555.0000	0.000000
13372411.0000	5.397504
13422267.0000	3.257606
13472123.0000	717.237793
13521979.0000	815.524536
13571835.0000	268.920380
13621691.0000	229.540085
13671547.0000	18.552809
13721403.0000	11.992793
13771259.0000	12.260694
13821115.0000	4.548993
13870971.0000	2.609082
13920827.0000	7.901519
13970683.0000	2.615138
14020539.0000	29.345640
14070395.0000	1.664878
14120251.0000	3.232521
14170107.0000	10.321096
14219963.0000	3.500704
14269819.0000	2.447328
14319675.0000	1.958863
14369531.0000	3.883879
14419387.0000	7.185784
14469243.0000	12.421263
14519099.0000	13.068398
14568955.0000	12.457528
14618811.0000	11.510297
14668667.0000	5.062544
14718523.0000	6.048906
14768379.0000	2.632358
14818235.0000	4.382487
14868091.0000	3.527221
14917947.0000	3.328276
14967803.0000	2.277305
15017659.0000	3.345976
15067515.0000	4.414140
15117371.0000	3.421619
15167227.0000	4.439416
15217083.0000	7.939486
15266939.0000	2.797554
15316795.0000	6.288250
15366651.0000	6.196128
15416507.0000	18.002768
15466363.0000	22.768837
15516219.0000	3.049111
15566075.0000	12.495230
15615931.0000	8.037746
15665787.0000	6.303093
15715643.0000	3.099547
15765499.0000	4.578119
15815355.0000	3.451517
15865211.0000	1.656930
15915067.0000	9.555755
15964923.0000	1.894935
16014779.0000	4.320543
16064635.0000	45.592648
16114491.0000	6.779168
16164347.0000	2.501307
16214203.0000	2.472733
16264059.0000	2.179241
16313915.0000	1.694432
16363771.0000	3.733439
16413627.0000	3.118874
16463483.0000	8.279464
16513339.0000	3.356929
16563195.0000	7.863204
16613051.0000	2.674116
16662907.0000	1.399196
16712763.0000	2.078834
16762619.0000	3.015945
16812474.0000	2.130160
16862330.0000	2.447895
16912186.0000	21.715729
16962042.0000	1.880305
17011898.0000	4.613246
17061754.0000	14.355076
17111610.0000	9.874922
17161466.0000	4.338244
17211322.0000	1.446777
17261178.0000	4.992992
17311034.0000	4.504713
17360890.0000	2.918377
17410746.0000	13.416158
17460602.0000	10.841756
17510458.0000	2.863012
17560314.0000	8.313993
17610170.0000	3.220088
17660026.0000	2.858865
17709882.0000	5.740131
17759738.0000	2.774268
17809594.0000	3.445057
17859450.0000	4.517550
17909306.0000	7.277544
17959162.0000	4.936497
18009018.0000	2.394229
18058874.0000	7.776227
18108730.0000	6.469813
18158586.0000	4.404735
18208442.0000	4.988823
18258298.0000	2.804760
18308154.0000	4.651779
18358010.0000	4.840506
18407866.0000	8.382574
18457722.0000	3.315535
18507578.0000	22.313227
18557434.0000	4.789906
18607290.0000	3.733386
18657146.0000	5.230606
18707002.0000	4.722387
18756858.0000	2.824265
18806714.0000	2.946495
18856570.0000	5.502248
18906426.0000	18.175022
18956282.0000	2.390278
19006138.0000	21.264196
19055994.0000	7.778200
19105850.0000	4.994451
19155706.0000	2.794802
19205562.0000	7.392560
19255418.0000	5.142664
19305274.0000	2.312787
19355130.0000	13.961906
19404986.0000	4.372879
19454842.0000	15.404270
19504698.0000	4.417039
19554554.0000	3.233633
19604410.0000	3.733287
19654266.0000	5.324834
19704122.0000	2.335768
19753978.0000	2.017302
19803834.0000	35.071609
19853690.0000	2.897833
19903546.0000	3.120582
19953402.0000	2.550733
20003258.0000	3.368511
20053114.0000	12.237309
20102970.0000	8.041850
20152826.0000	8.763266
20202682.0000	2.365611
20252538.0000	3.204594
20302394.0000	4.202752
20352250.0000	4.435281
20402106.0000	2.071992
20451962.0000	4.655495
20501818.0000	5.085312
20551674.0000	11.442313
20601530.0000	5.207364
20651386.0000	5.333189
20701242.0000	3.555720
20751098.0000	3.536114
20800954.0000	3.003294
20850810.0000	2.229529
20900666.0000	2.913805
20950522.0000	2.146359
21000378.0000	6.830077
21050234.0000	3.199274
21100090.0000	4.900334
21149946.0000	1.977362
21199802.0000	2.579572
21249658.0000	3.189654
21299514.0000	16.458412
21349370.0000	2.774595
21399226.0000	1.707095
21449082.0000	80.103363
21498938.0000	1.608923
21548794.0000	3.954470
21598650.0000	4.488714
21648506.0000	2.556357
21698362.0000	2.344633
21748218.0000	3.267664
21798074.0000	1.945624
21847930.0000	16.328943
21897786.0000	2.171817
21947642.0000	2.586920
21997498.0000	3.304012
22047354.0000	2.634783
22097210.0000	2.209759
22147066.0000	7.318126
22196922.0000	5.750481
22246778.0000	2.710632
22296634.0000	2.387434
22346490.0000	17.333166
22396346.0000	2.472201
22446202.0000	2.007291
22496058.0000	5.501598
22545914.0000	4.003045
22595770.0000	3.430845
22645626.0000	5.326715
22695482.0000	2.454520
22745338.0000	4.182515
22795194.0000	3.087922
22845050.0000	2.770577
22894906.0000	4.121376
22944762.0000	6.606769
22994618.0000	23.253508
23044474.0000	2.918506
23094330.0000	13.090663
23144186.0000	3.553183
23194042.0000	12.495471
23243898.0000	3.800045
23293754.0000	2.189770
23343610.0000	2.473450
23393466.0000	2.078469
23443322.0000	3.183601
23493178.0000	2.180467
23543034.0000	2.505386
23592890.0000	42.149628
23642746.0000	1.861308
23692602.0000	2.257195
23742458.0000	3.093592
23792314.0000	2.186825
23842170.0000	18.768700
23892026.0000	4.127095
23941882.0000	6.437362
23991738.0000	2.404024
24041594.0000	1.867217
24091450.0000	3.526338
24141306.0000	16.472958
24191162.0000	5.735368
24241018.0000	11.737016
24290874.0000	5.381578
24340730.0000	16.628464
24390586.0000	4.599449
24440442.0000	11.101118
24490298.0000	3.538308
24540154.0000	7.311518
24590010.0000	4.548904
24639866.0000	5.750743
24689722.0000	5.389643
24739578.0000	2.142655
24789434.0000	6.252656
24839290.0000	2.752758
24889146.0000	3.642324
24939002.0000	3.701558
24988858.0000	2.705663
25038714.0000	4.675924
25088570.0000	5.920277
25138426.0000	15.812572
25188282.0000	3.285676
25238138.0000	5.870511
25287994.0000	11.257299
25337850.0000	3.267237
25387706.0000	2.919168
25437562.0000	3.346316
25487418.0000	2.571654
25537274.0000	2.711220
25587130.0000	1.734306
25636986.0000	3.160798
25686842.0000	5.099893
25736698.0000	27.019003
25786554.0000	2.434070
25836410.0000	2.460250
25886266.0000	6.141756
25936122.0000	1.816456
25985978.0000	3.293627
26035834.0000	13.353869
26085690.0000	5.594410
26135546.0000	2.383045
26185402.0000	80.570145
26235258.0000	4.462919
26285114.0000	7.504873
26334970.0000	2.820575
26384826.0000	4.394725
26434682.0000	1.480584
26484538.0000	6.813333
26534394.0000	4.412299
26584250.0000	4.368546
26634106.0000	1.816791
26683962.0000	3.408383
26733818.0000	3.643730
26783674.0000	1.996895
26833530.0000	25.507360
26883386.0000	2.090653
26933242.0000	2.919575
26983098.0000	9.301576
27032954.0000	136.055832
27082810.0000	1.594255
27132666.0000	4.624561
27182522.0000	1.799061
27232378.0000	1.695880
27282234.0000	45.442463
27332090.0000	20.593172
27381946.0000	2.760071
27431802.0000	48.218716
27481658.0000	82.028671
27531514.0000	7.623423
27581370.0000	4.574989
27631226.0000	13.159832
27681082.0000	3.183128
27730938.0000	2.492860
27780794.0000	1.664655
27830650.0000	3.087980
27880506.0000	4.581305
27930362.0000	5.774430
27980218.0000	5.891844
28030074.0000	9.234383
28079930.0000	3.851683
28129786.0000	570.776184
28179642.0000	6.487313
28229498.0000	2.477094
28279354.0000	4.850882
28329210.0000	1.929158
28379066.0000	3.143548
28428922.0000	4.929195
28478778.0000	11.330245
28528634.0000	4.171332
28578490.0000	1.906690
28628346.0000	3.729411
28678202.0000	4.679612
28728058.0000	1.398115
28777914.0000	2.820148
28827770.0000	1.721240
28877626.0000	2.894098
28927482.0000	22.473577
28977338.0000	2.115654
29027194.0000	2.276764
29077050.0000	3.456415
29126906.0000	3.339522
29176762.0000	4.918297
29226618.0000	5.791801
29276474.0000	1.384650
29326330.0000	2.201826
29376186.0000	2.272274
29426042.0000	5.224185
29475898.0000	2.577625
29525754.0000	2.305562
29575610.0000	3.324754
29625466.0000	2.534201
29675322.0000	5.072880
29725178.0000	25.875738
29775034.0000	5.617242
29824890.0000	4.484268
29874746.0000	8.320644
29924602.0000	0.000000
29974458.0000	6.005489
30024314.0000	0.000000
30074170.0000	3.309091
30124026.0000	2.837651
30173882.0000	8.598885
30223738.0000	3.642657
30273594.0000	6.851925
30323450.0000	3.209314
30373306.0000	3.760813
30423162.0000	4.568109
30473018.0000	9.882974
30522874.0000	4.709072
30572730.0000	3.946819
30622586.0000	4.311528
30672442.0000	5.012863
30722298.0000	2.275131
30772154.0000	7.809118
30822010.0000	2.064848
30871866.0000	10.612177
30921722.0000	4.765992
30971578.0000	4.037445
31021434.0000	3.329707
31071290.0000	3.752174
31121146.0000	7.946326
31171002.0000	5.447365
31220858.0000	14.603862
31270714.0000	4.317935
31320570.0000	4.130404
31370426.0000	6.698342
31420282.0000	2.216647
31470138.0000	44.323311
31519994.0000	1.804150
31569850.0000	16.613274
31619706.0000	3.142462
31669562.0000	6.907012
31719418.0000	4.241696
31769274.0000	2.025538
31819130.0000	2.439661
31868986.0000	2.413917
31918842.0000	2.678115
31968698.0000	12.754418
32018554.0000	4.206334
32068410.0000	5.070496
32118266.0000	3.100066
32168122.0000	11.533974
32217978.0000	2.940711
32267834.0000	10.781923
32317690.0000	6.155396
32367546.0000	3.357415
32417402.0000	7.092127
32467258.0000	30.479637
32517114.0000	8.207417
32566970.0000	1.857855
32616826.0000	10.344575
32666682.0000	58.474743
32716538.0000	63.442852
32766394.0000	1.390571
32816250.0000	2.213679
32866106.0000	310.856079
32915962.0000	2.221276
32965818.0000	3.680011
33015674.0000	1.488067
33065530.0000	9.447627
33115386.0000	273.641113
33165242.0000	2.276847
33215098.0000	11.555437
33264954.0000	1.885530
33314810.0000	1.434075
33364666.0000	2.352540
33414522.0000	13.881317
33464378.0000	44.203922
33514234.0000	3.118618
33564088.0000	7.223043
33613944.0000	1.922270
33663800.0000	7.254095
33713656.0000	3.539455
33763512.0000	3.416423
33813368.0000	8.839334
33863224.0000	65.355865
33913080.0000	5.850125
33962936.0000	3.192663
34012792.0000	4.260215
34062648.0000	6.674351
34112504.0000	2.412309
34162360.0000	23.301418
34212216.0000	5.596398
34262072.0000	6.610538
34311928.0000	3.142519
34361784.0000	6.193624
34411640.0000	5.983959
34461496.0000	3.536843
34511352.0000	5.631941
34561208.0000	5.531614
34611064.0000	2.880798
34660920.0000	4.584413
34710776.0000	3.905675
34760632.0000	3.305679
34810488.0000	8.297365
34860344.0000	2.337713
34910200.0000	6.233484
34960056.0000	2.288506
35009912.0000	2.530640
35059768.0000	3.951367
35109624.0000	3.523510
35159480.0000	2.975770
35209336.0000	6.598374
35259192.0000	3.578624
35309048.0000	39.967113
35358904.0000	6.243961
35408760.0000	12.145790
35458616.0000	1.494949
35508472.0000	1.970011
35558328.0000	4.003163
35608184.0000	3.132490
35658040.0000	3.406848
35707896.0000	5.796278
35757752.0000	3.555166
35807608.0000	15.656868
35857464.0000	8.145951
35907320.0000	1.905668
35957176.0000	1.450546
36007032.0000	2.691411
36056888.0000	1.621811
36106744.0000	1.756643
36156600.0000	2.899670
36206456.0000	2.053849
36256312.0000	1.282322
36306168.0000	2.962210
36356024.0000	6.099123
36405880.0000	3.985090
36455736.0000	2.660233
36505592.0000	3.466113
36555448.0000	2.161945
36605304.0000	2.701174
36655160.0000	3.533472
36705016.0000	2.356104
36754872.0000	1.966903
36804728.0000	98.035217
36854584.0000	26.378494
36904440.0000	2.744204
36954296.0000	4.908484
37004152.0000	4.953402
37054008.0000	5.397678
37103864.0000	3.442223
37153720.0000	3.088206
37203576.0000	2.503115
37253432.0000	5.746145
37303288.0000	2.321601
37353144.0000	5.396842
37403000.0000	5.516308
37452856.0000	2.414216
37502712.0000	2.248416
37552568.0000	5.474430
37602424.0000	4.481307
37652280.0000	2.035544
37702136.0000	8.341681
37751992.0000	2.112131
37801848.0000	3.620102
37851704.0000	4.074426
37901560.0000	3.936489
37951416.0000	9.095038
38001272.0000	6.601154
38051128.0000	2.513157
38100984.0000	3.479284
38150840.0000	3.858970
38200696.0000	6.994984
38250552.0000	1.955573
38300408.0000	1.571071
38350264.0000	2.116203
38400120.0000	4.740043
38449976.0000	4.037354
38499832.0000	5.230494
38549688.0000	2.714324
38599544.0000	6.376351
38649400.0000	3.450544
38699256.0000	4.061615
38749112.0000	3.220201
38798968.0000	3.926953
38848824.0000	2.461190
38898680.0000	3.073975
38948536.0000	6.369288
38998392.0000	3.010390
39048248.0000	5.652583
39098104.0000	37.135494
39147960.0000	4.842209
39197816.0000	3.365700
39247672.0000	5.044525
39297528.0000	2.942443
39347384.0000	1.852441
39397240.0000	2.772676
39447096.0000	2.994402
39496952.0000	2.819768
39546808.0000	8.037204
39596664.0000	4.264566
39646520.0000	10.148618
39696376.0000	1.921252
39746232.0000	3.373935
39796088.0000	1.468508
39845944.0000	2.392987
39895800.0000	1.483002
39945656.0000	1.788321
39995512.0000	7.758742
40045368.0000	1.458242
40095224.0000	4.470080
40145080.0000	2.405780
40194936.0000	7.694547
40244792.0000	3.404896
40294648.0000	3.298540
40344504.0000	1.804410
40394360.0000	6.082105
40444216.0000	40.175350
40494072.0000	3.490882
40543928.0000	3.576517
40593784.0000	2.910748
40643640.0000	125.267967
40693496.0000	1.977724
40743352.0000	7.345158
40793208.0000	1.947299
40843064.0000	3.948178
40892920.0000	5.489660
40942776.0000	3.656677
40992632.0000	1.860847
41042488.0000	3.114154
41092344.0000	3.684786
41142200.0000	3.393958
41192056.0000	2.029490
41241912.0000	4.846979
41291768.0000	5.172409
41341624.0000	3.270865
41391480.0000	2.407495
41441336.0000	3.005041
41491192.0000	4.648674
41541048.0000	2.784173
41590904.0000	2.894184
41640760.0000	3.111668
41690616.0000	2.370993
41740472.0000	6.388091
41790328.0000	2.572503
41840184.0000	13.400849
41890040.0000	3.663681
41939896.0000	3.679461
41989752.0000	3.855737
42039608.0000	2.324310
42089464.0000	1.944498
42139320.0000	4.480899
42189176.0000	3.615438
42239032.0000	2.393633
42288888.0000	3.273538
42338744.0000	1.653692
42388600.0000	8.687682
42438456.0000	2.800999
42488312.0000	1.775089
42538168.0000	4.620932
42588024.0000	2.183149
42637880.0000	2.896696
42687736.0000	1.490879
42737592.0000	2.630082
42787448.0000	13.778287
42837304.0000	17.541002
42887160.0000	3.625035
42937016.0000	1.912132
42986872.0000	1.503472
43036728.0000	1.670936
43086584.0000	4.363514
43136440.0000	4.901179
43186296.0000	12.469800
43236152.0000	2.371325
43286008.0000	2.557623
43335864.0000	3.748904
43385720.0000	4.171327
43435576.0000	2.119683
43485432.0000	6.048182
43535288.0000	3.555637
43585144.0000	2.068751
43635000.0000	1.776278
43684856.0000	3.261156
43734712.0000	4.068193
43784568.0000	3.374220
43834424.0000	2.812354
43884280.0000	1.295711
43934136.0000	6.087730
43983992.0000	2.745983
44033848.0000	2.465380
44083704.0000	2.119896
44133560.0000	4.250670
44183416.0000	1.899272
44233272.0000	2.192629
44283128.0000	2.376501
44332984.0000	2.258515
44382840.0000	3.459202
44432696.0000	2.148808
44482552.0000	6.629378
44532408.0000	3.941817
44582264.0000	4.314586
44632120.0000	2.003537
44681976.0000	2.707758
44731832.0000	2.351428
44781688.0000	1.752071
44831544.0000	18.566269
44881400.0000	14.657228
44931256.0000	4.567593
44981112.0000	3.142312
45030968.0000	2.729728
45080824.0000	7.826385
45130680.0000	2.382245
45180536.0000	5.417592
45230392.0000	1.605168
45280248.0000	2.623889
45330104.0000	3.191767
45379960.0000	1.620256
45429816.0000	2.456663
45479672.0000	2.672771
45529528.0000	3.865958
45579384.0000	1.788083
45629240.0000	2.788438
45679096.0000	1.245579
45728952.0000	1.457647
45778808.0000	4.800361
45828664.0000	5.950524
45878520.0000	1.712560
45928376.0000	1.666138
45978232.0000	1.874026
46028088.0000	3.957465
46077944.0000	6.316631
46127800.0000	3.278672
46177656.0000	1.730744
46227512.0000	1.440806
46277368.0000	3.066375
46327224.0000	1.954225
46377080.0000	1.731750
46426936.0000	1.562619
46476792.0000	1.768425
46526648.0000	2.349539
46576504.0000	4.701498
46626360.0000	2.356536
46676216.0000	3.422634
46726072.0000	5.182003
46775928.0000	15.095621
46825784.0000	1.712978
46875640.0000	8.740726
46925496.0000	4.579222
46975352.0000	3.499257
47025208.0000	4.494477
47075064.0000	8.591519
47124920.0000	3.084364
47174776.0000	2.508865
47224632.0000	28.572289
47274488.0000	7.381725
47324344.0000	2.032462
47374200.0000	4.428030
47424056.0000	5.297963
47473912.0000	4.232438
47523768.0000	1.585564
47573624.0000	1.216021
47623480.0000	3.307359
47673336.0000	3.481809
47723192.0000	2.292298
47773048.0000	2.203552
47822904.0000	1.353919
47872760.0000	2.153601
47922616.0000	2.176092
47972472.0000	2.993771
48022328.0000	3.524566
48072184.0000	3.674233
48122040.0000	21.140139
48171896.0000	2.315283
48221752.0000	8.101920
48271608.0000	2.611041
48321464.0000	1.610513
48371320.0000	6.450708
48421176.0000	7.313256
48471032.0000	2.646199
48520888.0000	7.230947
48570744.0000	42.305340
48620600.0000	5.587052
48670456.0000	2.226173
48720312.0000	3.111220
48770168.0000	1.964142
48820024.0000	1.949804
48869880.0000	2.536668
48919736.0000	1.847096
48969592.0000	4.166487
49019448.0000	3.137795
49069304.0000	73.024178
49119160.0000	6.316653
49169016.0000	2.880210
49218872.0000	5.729605
49268728.0000	5.312537
49318584.0000	1.783092
49368440.0000	3.131589
49418296.0000	3.927349
49468152.0000	2.190882
49518008.0000	1.862538
49567864.0000	1.915418
49617720.0000	1.804174
49667576.0000	14.943542
49717432.0000	2.197701
49767288.0000	2.623479
49817144.0000	2.081449
49867000.0000	3.309380
49916856.0000	3.556118
49966712.0000	1.527250
50016568.0000	9.478809
50066424.0000	2.097723
50116280.0000	1.659362
50166136.0000	1.513618
50215992.0000	3.995310
50265848.0000	3.463406
50315704.0000	2.286600
50365560.0000	16.351526
50415416.0000	12.232028
50465272.0000	1.264900
50515128.0000	1.896707
50564984.0000	2.400205
50614840.0000	4.468568
50664696.0000	2.182083
50714552.0000	2.075418
50764408.0000	6.559617
50814264.0000	2.776536
50864120.0000	1.839026
50913976.0000	15.108487
50963832.0000	2.420917
51013688.0000	1.863349
51063544.0000	12.815932
51113400.0000	2.025041
51163256.0000	4.029090
51213112.0000	3.360317
51262968.0000	2.910731
51312824.0000	15.543017
51362680.0000	1.925976
51412536.0000	10.916803
51462392.0000	2.501308
51512248.0000	2.072318
51562104.0000	1.792625
51611960.0000	93.130081
51661816.0000	26.153261
51711672.0000	2.897481
51761528.0000	27.462572
51811384.0000	2.122086
51861240.0000	2.232749
51911096.0000	14.172063
51960952.0000	2.508939
52010808.0000	3.014297
52060664.0000	4.701832
52110520.0000	1.391082
52160376.0000	1.897902
52210232.0000	7.284794
52260088.0000	2.837285
52309944.0000	2.729883
52359800.0000	1.570426
52409656.0000	1.775155
52459512.0000	3.947350
52509368.0000	2.224567
52559224.0000	7.819659
52609080.0000	10.392949
52658936.0000	1.588655
52708792.0000	1.791033
52758648.0000	2.667656
52808504.0000	3.575140
52858360.0000	20.288435
52908216.0000	1.906047
52958072.0000	14.791457
53007928.0000	3.500724
53057784.0000	3.284825
53107640.0000	10.311823
53157496.0000	5.288939
53207352.0000	1.898144
53257208.0000	2.800404
53307064.0000	41.558094
53356920.0000	34.900986
53406776.0000	44.244804
53456632.0000	3.027953
53506488.0000	2.016996
53556344.0000	3.812562
53606200.0000	4.722044
53656056.0000	4.701197
53705912.0000	2.383826
53755768.0000	4.479208
53805624.0000	4.251642
53855480.0000	3.773630
53905336.0000	1.812347
53955192.0000	2.696286
54005048.0000	2.711400
54054904.0000	2.091069
54104760.0000	2.458613
54154616.0000	9.976030
54204472.0000	5.175091
54254328.0000	3.993352
54304184.0000	28.201195
54354040.0000	2.413873
54403896.0000	3.263389
54453752.0000	3.046188
54503608.0000	3.106134
54553464.0000	2.015218
54603320.0000	4.563733
54653176.0000	4.433815
54703032.0000	3.107597
54752888.0000	6.849917
54802744.0000	5.388508
54852600.0000	16.350863
54902456.0000	2.213146
54952312.0000	6.309995
55002168.0000	5.860215
55052024.0000	2.088407
55101880.0000	3.123285
55151736.0000	10.571361
55201592.0000	2.066741
55251448.0000	9.590802
55301304.0000	2.571003
55351160.0000	12.677782
55401016.0000	4.182177
55450872.0000	3.570347
55500728.0000	5.038224
55550584.0000	2.400692
55600440.0000	4.733053
55650296.0000	1.987694
55700152.0000	2.354343
55750008.0000	3.658476
55799864.0000	2.706641
55849720.0000	2.950996
55899576.0000	8.085015
55949432.0000	2.712852
55999288.0000	10.930644
56049144.0000	11.993950
56099000.0000	2.117681
56148856.0000	1.924201
56198712.0000	3.353105
56248568.0000	4.221764
56298424.0000	3.935352
56348280.0000	1.984905
56398136.0000	5.406915
56447992.0000	4.236001
56497848.0000	29.132246
56547704.0000	2.296032
56597560.0000	2.156410
56647416.0000	3.434950
56697272.0000	1.305473
56747128.0000	2.179508
56796984.0000	6.245466
56846840.0000	3.935617
56896696.0000	5.943458
56946552.0000	3.351717
56996408.0000	3.165266
57046264.0000	4.815540
57096120.0000	3.403131
57145976.0000	2.567809
57195832.0000	8.931746
57245688.0000	2.695631
57295544.0000	8.126381
57345400.0000	3.303892
57395256.0000	4.186809
57445112.0000	3.279603
57494968.0000	7.628364
57544824.0000	4.260468
57594680.0000	3.563089
57644536.0000	3.547176
57694392.0000	2.515757
57744248.0000	2.802826
57794104.0000	5.249547
57843960.0000	1.590870
57893816.0000	4.521586
57943672.0000	12.505725
57993528.0000	3.949878
58043384.0000	3.366591
58093240.0000	3.921156
58143096.0000	3.006218
58192952.0000	5.530054
58242808.0000	2.406096
58292664.0000	1.859463
58342520.0000	2.469120
58392376.0000	4.482765
58442232.0000	13.490078
58492088.0000	5.770309
58541944.0000	4.276461
58591800.0000	2.289188
58641656.0000	1.640097
58691512.0000	5.707682
58741368.0000	2.092570
58791224.0000	4.488517
58841080.0000	3.483957
58890936.0000	3.516529
58940792.0000	8.822153
58990648.0000	1.491227
59040504.0000	2.961895
59090360.0000	3.303619
59140216.0000	1.806412
59190072.0000	4.833223
59239928.0000	2.648376
59289784.0000	3.164653
59339640.0000	6.816919
59389496.0000	2.501296
59439352.0000	10.186792
59489208.0000	44.792675
59539064.0000	3.398965
59588920.0000	5.177476
59638776.0000	2.848711
59688632.0000	4.689604
59738488.0000	9.949435
59788344.0000	2.594313
59838200.0000	2.507389
59888056.0000	5.885912
59937912.0000	2.083087
59987768.0000	11.633198
60037624.0000	4.699684
60087480.0000	2.526423
60137336.0000	2.795775
60187192.0000	14.927298
60237048.0000	4.631437
60286904.0000	103.891312
60336760.0000	4.602446
60386616.0000	4.492282
60436472.0000	7.962292
60486328.0000	3.192304
60536184.0000	1.777345
60586040.0000	2.355762
60635896.0000	2.894417
60685752.0000	2.266019
60735608.0000	2.764248
60785464.0000	3.163461
60835320.0000	1.624513
60885176.0000	4.216322
60935032.0000	2.279385
60984888.0000	2.220507
61034744.0000	1.958593
61084600.0000	3.311482
61134456.0000	7.497499
61184312.0000	6.453608
61234168.0000	2.255130
61284024.0000	3.045289
61333880.0000	2.752226
61383736.0000	2.998050
61433592.0000	5.086311
61483448.0000	2.619726
61533304.0000	143.275894
61583160.0000	66.346077
61633016.0000	2.454100
61682872.0000	5.172818
61732728.0000	4.618714
61782584.0000	2.734763
61832440.0000	4.035771
61882296.0000	3.464385
61932152.0000	5.551064
61982008.0000	10.468095
62031864.0000	6.100027
62081720.0000	4.686304
62131576.0000	3.319802
62181432.0000	1.910269
62231288.0000	9.344446
62281144.0000	4.588248
62331000.0000	4.589039
62380856.0000	9.478059
62430712.0000	7.075394
62480568.0000	6.108083
62530424.0000	5.260414
62580280.0000	3.488650
62630136.0000	6.636916
62679992.0000	2.708649
62729848.0000	10.599623
62779704.0000	22.858860
62829560.0000	16.372057
62879416.0000	4.218174
62929272.0000	1.447871
62979128.0000	39.175636
63028984.0000	2.482984
63078840.0000	2.227488
63128696.0000	1.547770
63178552.0000	5.031510
63228408.0000	1.720608
63278264.0000	1.661507
63328120.0000	1.630368
63377976.0000	15.091011
63427832.0000	6.497699
63477688.0000	3.470994
63527544.0000	5.281745
63577400.0000	4.671194
63627256.0000	7.098591
63677112.0000	2.491257
63726968.0000	2.518803
63776824.0000	3.949675
63826680.0000	4.419654
63876536.0000	1.674699
63926392.0000	8.917717
63976248.0000	21.148666
64026104.0000	3.032914
64075960.0000	6.292385
64125816.0000	5.436357
64175672.0000	53.842766
64225528.0000	2.071242
64275384.0000	8.958968
64325240.0000	3.806756
64375096.0000	3.245014
64424952.0000	3.408609
64474808.0000	2.309184
64524664.0000	6.495122
64574520.0000	4.503243
64624376.0000	3.698658
64674232.0000	5.501211
64724088.0000	2.181889
64773944.0000	2.032891
64823800.0000	4.807955
64873656.0000	10.746818
64923512.0000	3.495415
64973368.0000	2.308437
65023224.0000	3.037579
65073080.0000	3.310674
65122936.0000	77.772606
65172792.0000	4.361905
65222648.0000	1.879106
65272504.0000	3.446834
65322360.0000	2.244340
65372216.0000	2.445951
65422072.0000	2.259918
65471928.0000	14.761101
65521784.0000	3.500443
65571640.0000	9.030816
65621496.0000	3.662916
65671352.0000	5.288836
65721208.0000	4.454181
65771064.0000	3.124332
65820920.0000	21.102697
65870776.0000	5.789817
65920632.0000	2.902757
65970488.0000	1.947091
66020344.0000	2.543407
66070200.0000	4.352275
66120056.0000	1.731886
66169912.0000	7.634562
66219768.0000	4.479536
66269624.0000	2.716871
66319480.0000	2.818110
66369336.0000	3.079072
66419192.0000	2.311694
66469048.0000	1.877266
66518904.0000	2.791957
66568760.0000	3.231450
66618616.0000	3.564579
66668472.0000	2.278741
66718328.0000	3.039860
66768184.0000	3.634616
66818040.0000	3.198256
66867896.0000	2.644659
66917752.0000	4.885395
66967608.0000	3.842218
67017464.0000	3.367966
67067320.0000	1.615105
67117176.0000	2.598102
67167032.0000	1.552639
67216888.0000	3.635204
67266744.0000	5.922102
67316600.0000	3.639422
67366456.0000	7.845072
67416312.0000	10.275512
67466168.0000	1.872374
67516024.0000	2.738238
67565880.0000	2.030845
67615736.0000	2.516812
67665592.0000	2.417010
67715448.0000	2.535367
67765304.0000	13.249605
67815160.0000	2.098822
67865016.0000	24.755608
67914872.0000	4.957410
67964728.0000	2.767958
68014584.0000	3.281570
68064440.0000	2.820360
68114296.0000	6.685767
68164152.0000	2.160053
68214008.0000	3.026392
68263864.0000	3.177142
68313720.0000	1.776886
68363576.0000	3.319821
68413432.0000	4.456064
68463288.0000	3.050441
68513144.0000	4.370171
68563000.0000	4.767797
68612856.0000	7.451037
68662712.0000	3.513712
68712568.0000	2.371365
68762424.0000	46.107552
68812280.0000	5.018943
68862136.0000	2.969867
68911992.0000	7.203609
68961848.0000	2.500098
69011704.0000	5.319991
69061560.0000	4.756654
69111416.0000	2.658546
69161272.0000	3.434205
69211128.0000	7.023230
69260984.0000	2.077286
69310840.0000	18.837378
69360696.0000	1.542903
69410552.0000	1.778358
69460408.0000	42.336445
69510264.0000	4.437212
69560120.0000	6.184615
69609976.0000	5.291642
69659832.0000	4.206167
69709688.0000	2.274379
69759544.0000	2.604312
69809400.0000	4.559966
69859256.0000	1.471745
69909112.0000	8.097383
69958968.0000	2.760160
70008824.0000	3.062657
70058680.0000	1.755018
70108536.0000	2.384909
70158392.0000	3.583539
70208248.0000	4.002572
70258104.0000	5.476262
70307960.0000	2.781529
70357816.0000	2.192024
70407672.0000	32.504150
70457528.0000	2.217240
70507384.0000	7.555055
70557240.0000	2.833042
70607096.0000	3.019022
70656952.0000	2.613299
70706808.0000	11.198446
70756664.0000	3.399458
70806520.0000	6.034616
70856376.0000	3.082600
70906232.0000	17.065800
70956088.0000	6.743905
71005944.0000	4.528398
71055800.0000	2.557775
71105656.0000	4.282097
71155512.0000	12.506260
71205368.0000	2.520179
71255224.0000	9.050943
71305080.0000	1.525167
71354936.0000	4.193626
71404792.0000	3.212336
71454648.0000	2.978598
71504504.0000	2.959885
71554360.0000	4.434670
71604216.0000	2.148650
71654072.0000	2.313024
71703928.0000	2.972112
71753784.0000	3.841341
71803640.0000	1.422308
71853496.0000	4.106015
71903352.0000	2.086456
71953208.0000	24.762093
72003064.0000	2.703902
72052920.0000	43.451645
72102776.0000	2.098122
72152632.0000	1.866887
72202488.0000	1.833347
72252344.0000	5.378473
72302200.0000	5.442707
72352056.0000	2.629438
72401912.0000	2.708196
72451768.0000	2.797961
72501624.0000	4.939593
72551480.0000	2.828638
72601336.0000	1.914618
72651192.0000	19.426714
72701048.0000	2.216836
72750904.0000	2.521025
72800760.0000	3.084030
72850616.0000	3.254752
72900472.0000	3.797840
72950328.0000	2.695432
73000184.0000	10.994752
73050040.0000	4.934997
73099896.0000	2.818519
73149752.0000	3.928225
73199608.0000	1.880306
73249464.0000	2.737527
73299320.0000	2.647196
73349176.0000	1.270387
73399032.0000	3.677982
73448888.0000	2.427295
73498744.0000	1.942496
73548600.0000	1.505876
73598456.0000	2.074822
73648312.0000	13.565364
73698168.0000	46.025005
73748024.0000	2.700787
73797880.0000	2.146259
73847736.0000	1.527618
73897592.0000	1.534989
73947448.0000	3.662895
73997304.0000	3.672543
74047160.0000	2.174015
74097016.0000	2.162471
74146872.0000	6.015994
74196728.0000	2.741275
74246584.0000	14.163339
74296440.0000	3.595995
74346296.0000	3.410417
74396152.0000	1.537641
74446008.0000	2.378481
74495864.0000	4.267979
74545720.0000	2.681404
74595576.0000	3.330893
74645432.0000	3.552967
74695288.0000	3.096892
74745144.0000	2.213370
74795000.0000	3.034971
74844856.0000	4.202192
74894712.0000	2.424276
74944568.0000	5.143630
74994424.0000	2.567086
75044280.0000	2.934322
75094136.0000	2.069875
75143992.0000	6.137902
75193848.0000	2.454605
75243704.0000	3.043781
75293560.0000	7.533788
75343416.0000	2.555719
75393272.0000	2.686264
75443128.0000	3.356236
75492984.0000	2.091380
75542840.0000	2.210533
75592696.0000	5.044741
75642552.0000	2.349125
75692408.0000	4.926986
75742264.0000	1.851813
75792120.0000	4.021700
75841976.0000	2.431147
75891832.0000	8.413569
75941688.0000	5.741007
75991544.0000	5.370208
76041400.0000	3.573178
76091256.0000	6.432665
76141112.0000	2.878525
76190968.0000	1.547306
76240824.0000	1.401743
76290680.0000	8.019060
76340536.0000	1.588640
76390392.0000	1.928827
76440248.0000	2.768103
76490104.0000	3.530128
76539960.0000	3.904602
76589816.0000	3.571105
76639672.0000	3.458834
76689528.0000	4.281701
76739384.0000	4.719830
76789240.0000	5.775541
76839096.0000	2.180012
76888952.0000	3.558527
76938808.0000	3.484113
76988664.0000	4.301121
77038520.0000	6.210303
77088376.0000	5.230559
77138232.0000	6.075101
77188088.0000	9.199779
77237944.0000	4.074561
77287800.0000	2.981764
77337656.0000	3.993985
77387512.0000	1.937951
77437368.0000	6.780139
77487224.0000	2.382248
77537080.0000	8.305218
77586936.0000	2.791773
77636792.0000	2.901653
77686648.0000	3.592102
77736504.0000	2.395202
77786360.0000	2.396229
77836216.0000	3.414459
77886072.0000	3.750024
77935928.0000	8.389508
77985784.0000	6.006268
78035640.0000	1.651586
78085496.0000	1.950660
78135352.0000	1.396031
78185208.0000	2.043058
78235064.0000	13.273382
78284920.0000	2.879418
78334776.0000	9.702275
78384632.0000	1.431860
78434488.0000	1.352314
78484344.0000	2.082322
78534200.0000	3.418904
78584056.0000	2.081849
78633912.0000	1.594247
78683768.0000	2.334535
78733624.0000	2.818880
78783480.0000	1.849586
78833336.0000	3.926913
78883192.0000	16.226051
78933048.0000	4.115119
78982904.0000	3.367033
79032760.0000	4.754951
79082616.0000	7.138877
79132472.0000	4.428451
79182328.0000	5.295862
79232184.0000	25.970907
79282040.0000	4.304930
79331896.0000	1.761611
79381752.0000	3.726382
79431608.0000	1.962745
79481464.0000	5.235978
79531320.0000	3.193041
79581176.0000	5.572499
79631032.0000	4.333064
79680888.0000	3.512406
79730744.0000	3.531548
79780600.0000	1.625552
79830456.0000	3.201465
79880312.0000	4.872542
79930168.0000	1.409418
79980024.0000	1.538719
80029880.0000	3.050904
80079736.0000	1.911798
80129592.0000	10.094394
80179448.0000	1.747252
80229304.0000	3.318700
80279160.0000	4.693849
80329016.0000	3.980754
80378872.0000	1.713541
80428728.0000	2.332046
80478584.0000	1.733068
80528440.0000	2.275898
80578296.0000	1.512596
80628152.0000	4.164861
80678008.0000	6.771737
80727864.0000	5.564234
80777720.0000	21.675491
80827576.0000	7.263314
80877432.0000	15.079372
80927288.0000	8.802814
80977144.0000	4.477632
81027000.0000	2.230440
81076856.0000	3.440506
81126712.0000	4.542335
81176568.0000	2.313015
81226424.0000	10.940784
81276280.0000	2.679291
81326136.0000	9.357806
81375992.0000	7.619781
81425848.0000	2.177230
81475704.0000	6.545050
81525560.0000	2.452090
81575416.0000	3.058128
81625272.0000	2.453319
81675128.0000	3.669588
81724984.0000	1.980457
81774840.0000	4.966363
81824696.0000	2.851714
81874552.0000	4.953775
81924408.0000	2.737145
81974264.0000	3.995471
82024120.0000	6.000514
82073976.0000	2.410562
82123832.0000	8.273226
82173688.0000	2.278262
82223544.0000	23.825396
82273400.0000	2.619909
82323256.0000	3.039464
82373112.0000	2.912784
82422968.0000	1.637488
82472824.0000	1.625880
82522680.0000	1.663919
82572536.0000	5.613633
82622392.0000	36.400288
82672248.0000	3.829913
82722104.0000	5.797040
82771960.0000	54.941330
82821816.0000	4.185006
82871672.0000	4.636386
82921528.0000	2.204119
82971384.0000	5.811536
83021240.0000	2.899888
83071096.0000	7.665672
83120952.0000	6.692253
83170808.0000	2.886923
83220664.0000	3.391944
83270520.0000	5.052147
83320376.0000	3.970220
83370232.0000	3.271682
83420088.0000	2.345178
83469944.0000	16.072407
83519800.0000	3.691997
83569656.0000	2.309772
83619512.0000	2.521630
83669368.0000	13.933269
83719224.0000	5.544487
83769080.0000	2.476615
83818936.0000	1.879835
83868792.0000	3.995569
83918648.0000	4.979931
83968504.0000	4.328266
84018360.0000	40.674515
84068216.0000	4.199087
84118072.0000	5.764476
84167928.0000	7.700963
84217784.0000	2.152061
84267640.0000	2.824579
84317496.0000	4.890280
84367352.0000	1.443801
84417208.0000	1.732078
84467064.0000	1.869264
84516920.0000	2.636568
84566776.0000	6.046403
84616632.0000	5.023777
84666488.0000	3.775318
84716344.0000	3.305534
84766200.0000	4.681538
84816056.0000	6.814587
84865912.0000	3.457482
84915768.0000	2.866915
84965624.0000	3.118737
85015480.0000	2.544517
85065336.0000	3.391359
85115192.0000	3.533424
85165048.0000	1.920413
85214904.0000	5.029180
85264760.0000	3.065240
85314616.0000	2.844874
85364472.0000	5.040555
85414328.0000	10.613816
85464184.0000	1.992556
85514040.0000	2.589477
85563896.0000	5.249213
85613752.0000	2.596208
85663608.0000	7.684349
85713464.0000	5.368405
85763320.0000	5.238262
85813176.0000	2.667671
85863032.0000	1.212132
85912888.0000	2.267206
85962744.0000	3.318573
86012600.0000	33.382130
86062456.0000	2.976918
86112312.0000	1.302981
86162168.0000	2.692027
86212024.0000	2.876364
86261880.0000	3.333960
86311736.0000	2.385218
86361592.0000	2.876139
86411448.0000	4.157793
86461304.0000	3.991277
86511160.0000	7.603370
86561016.0000	9.319468
86610872.0000	3.024856
86660728.0000	3.531818
86710584.0000	5.489543
86760440.0000	8.119003
86810296.0000	6.259720
86860152.0000	2.754876
86910008.0000	6.516977
86959864.0000	8.587534
87009720.0000	3.253432
87059576.0000	3.028262
87109432.0000	1.735963
87159288.0000	2.507679
87209144.0000	1.794257
87259000.0000	2.342549
87308856.0000	1.923578
87358712.0000	5.132213
87408568.0000	1.582183
87458424.0000	1.542420
87508280.0000	1.633218
87558136.0000	4.355908
87607992.0000	3.376276
87657848.0000	11.561365
87707704.0000	5.915325
87757560.0000	10.091593
87807416.0000	6.101965
87857272.0000	3.558960
87907128.0000	4.058130
87956984.0000	4.295425
88006840.0000	3.007107
88056696.0000	5.185392
88106552.0000	2.273442
88156408.0000	2.295983
88206264.0000	2.506084
88256120.0000	4.819032
88305976.0000	2.526235
88355832.0000	9.395472
88405688.0000	5.291800
88455544.0000	33.008438
88505400.0000	4.216857
88555256.0000	4.099332
88605112.0000	4.473098
88654968.0000	9.796495
88704824.0000	3.199165
88754680.0000	3.704538
88804536.0000	1.687575
88854392.0000	4.839509
88904248.0000	1.890853
88954104.0000	11.683591
89003960.0000	8.868669
89053816.0000	1.914931
89103672.0000	3.385536
89153528.0000	3.235208
89203384.0000	1.441771
89253240.0000	1.793181
89303096.0000	1.780185
89352952.0000	7.606446
89402808.0000	5.770505
89452664.0000	48.698528
89502520.0000	2.361132
89552376.0000	2.264823
89602232.0000	1.399447
89652088.0000	1.873134
89701944.0000	4.917714
89751800.0000	12.736452
89801656.0000	3.997849
89851512.0000	2.709352
89901368.0000	4.561955
89951224.0000	3.047208
90001080.0000	2.972979
90050936.0000	6.457383
90100792.0000	3.521993
90150648.0000	36.229210
90200504.0000	2.274108
90250360.0000	1.933083
90300216.0000	12.886829
90350072.0000	4.073264
90399928.0000	4.322512
90449784.0000	3.056996
90499640.0000	6.626728
90549496.0000	12.078742
90599352.0000	16.433844
90649208.0000	5.855180
90699064.0000	2.332588
90748920.0000	3.434985
90798776.0000	5.595744
90848632.0000	3.150005
90898488.0000	3.284307
90948344.0000	2.848490
90998200.0000	2.187488
91048056.0000	6.207807
91097912.0000	4.466446
91147768.0000	2.772421
91197624.0000	4.390461
91247480.0000	4.525368
91297336.0000	7.145653
91347192.0000	3.054082
91397048.0000	16.980034
91446904.0000	19.538624
91496760.0000	9.932858
91546616.0000	3.558918
91596472.0000	3.571648
91646328.0000	1.848043
91696184.0000	3.424512
91746040.0000	1.507696
91795896.0000	7.386147
91845752.0000	4.371508
91895608.0000	5.716369
91945464.0000	6.912136
91995320.0000	2.837101
92045176.0000	2.825541
92095032.0000	3.309071
92144888.0000	3.882783
92194744.0000	3.254426
92244600.0000	3.473719
92294456.0000	1.618252
92344312.0000	2.401496
92394168.0000	2.917497
92444024.0000	1.999098
92493880.0000	2.035370
92543736.0000	6.077478
92593592.0000	2.770593
92643448.0000	2.446255
92693304.0000	25.159904
92743160.0000	1.248000
92793016.0000	2.036330
92842872.0000	1.942905
92892728.0000	1.432023
92942584.0000	13.740609
92992440.0000	9.043995
93042296.0000	2.058033
93092152.0000	2.678554
93142008.0000	2.062699
93191864.0000	2.954975
93241720.0000	2.641089
93291576.0000	5.568267
93341432.0000	2.067214
93391288.0000	1.238791
93441144.0000	17.820988
93491000.0000	2.397523
93540856.0000	9.287369
93590712.0000	1.759181
93640568.0000	7.518645
93690424.0000	1.705602
93740280.0000	3.266984
93790136.0000	2.140650
93839992.0000	1.530194
93889848.0000	4.076056
93939704.0000	1.828649
93989560.0000	1672.349487
94039416.0000	2.622650
94089272.0000	2.702376
94139128.0000	19.558067
94188984.0000	38.461040
94238840.0000	1.579729
94288696.0000	1.948208
94338552.0000	2.859644
94388408.0000	3.004000
94438264.0000	3.899276
94488120.0000	6.200672
94537976.0000	6.915512
94587832.0000	2.265350
94637688.0000	3.042525
94687544.0000	10.301462
94737400.0000	1.427827
94787256.0000	2.081004
94837112.0000	1.625964
94886968.0000	2.465436
94936824.0000	3.066202
94986680.0000	6.117603
95036536.0000	1.685801
95086392.0000	10.033347
95136248.0000	3.588312
95186104.0000	5.012639
95235960.0000	5.443277
95285816.0000	1.910532
95335672.0000	6.891935
95385528.0000	2.910933
95435384.0000	2.655037
95485240.0000	2.739368
95535096.0000	3.201506
95584952.0000	5.985264
95634808.0000	3.023944
95684664.0000	1.790099
95734520.0000	39.492561
95784376.0000	1.926042
95834232.0000	4.824656
95884088.0000	1.843054
95933944.0000	1.822586
95983800.0000	2.347197
96033656.0000	2.884578
96083512.0000	2.693637
96133368.0000	4.288023
96183224.0000	2.118163
96233080.0000	8.793294
96282936.0000	4.725959
96332792.0000	2.751403
96382648.0000	3.114911
96432504.0000	3.750031
96482360.0000	2.154233
96532216.0000	2.010623
96582072.0000	3.865921
96631928.0000	2.537187
96681784.0000	2.855643
96731640.0000	2.677885
96781496.0000	1.494577
96831352.0000	3.981350
96881208.0000	6.164856
96931064.0000	2.590118
96980920.0000	4.579611
97030776.0000	3.854819
97080632.0000	2.716815
97130488.0000	1.372118
97180344.0000	2.263714
97230200.0000	13.011814
97280056.0000	3.854712
97329912.0000	1.795644
97379768.0000	3.347635
97429624.0000	2.846107
97479480.0000	2.775401
97529336.0000	2.988457
97579192.0000	16.241972
97629048.0000	2.375804
97678904.0000	3.599067
97728760.0000	7.543010
97778616.0000	5.419443
97828472.0000	3.771388
97878328.0000	4.248581
97928184.0000	7.581422
97978040.0000	3.931873
98027896.0000	2.660899
98077752.0000	16.452837
98127608.0000	6.989237
98177464.0000	4.938991
98227320.0000	3.619879
98277176.0000	38.822159
98327032.0000	2.311837
98376888.0000	3.226512
98426744.0000	1.518035
98476600.0000	2.324148
98526456.0000	1.695096
98576312.0000	5.096276
98626168.0000	2.043826
98676024.0000	3.364275
98725880.0000	9.175581
98775736.0000	2.639675
98825592.0000	3.728816
98875448.0000	1.592490
98925304.0000	132.393448
98975160.0000	2.291810
99025016.0000	2.817218
99074872.0000	1.663003
99124728.0000	2.085877
99174584.0000	4.847417
99224440.0000	3.610831
99274296.0000	2.508502
99324152.0000	4.779746
99374008.0000	3.660357
99423864.0000	34.947605
99473720.0000	1.978854
99523576.0000	4.488491
99573432.0000	2.900849
99623288.0000	1.853751
[truncated: 3,001 more rows]
