# Supplementary material for: Scalable linkage-disequilibrium-based selective sweep detection: a performance guide
Source: Gigascience. 2016 Feb 8;5:7. doi: 10.1186/s13742-016-0114-9 (PMC4746822; doi:10.1186/s13742-016-0114-9)
Supplement: Supplementary file 2 — Human Chromosome 1 OmegaPlus results per population. This file contains the OmegaPlus reports and information files for the analysis of the first chromosome of the human genome per population (26 populations) for DNA data representation. (ZIP 1120 kb) [file 13742_2016_114_MOESM2_ESM.zip › OmegaPlus_pops/OmegaPlus_Report.PUR]

//1
10511.0000	0.000000
60366.9766	5.448421
110222.9531	6.482335
160078.9375	16.473423
209934.9062	55.315765
259790.8750	0.000000
309646.8438	47.743889
359502.8125	0.000000
409358.7812	0.000000
459214.7500	2.688243
509070.7188	0.000000
558926.6875	35.630230
608782.6875	108.876213
658638.6875	5.440405
708494.6875	4.743203
758350.6875	2.113427
808206.6875	3.114619
858062.6875	2.735895
907918.6875	2.639619
957774.6875	2.469811
1007630.6875	2.791229
1057486.6250	2.121885
1107342.6250	6.080033
1157198.6250	4.485921
1207054.6250	4.076316
1256910.6250	3.692713
1306766.6250	13.206930
1356622.6250	1.997987
1406478.6250	1.732053
1456334.6250	1.764928
1506190.6250	31.219257
1556046.6250	4.173645
1605902.6250	6.386986
1655758.6250	9.119287
1705614.6250	2.207042
1755470.6250	21.389690
1805326.6250	2.557026
1855182.6250	1.627538
1905038.6250	5.954001
1954894.6250	3.223309
2004750.6250	3.277309
2054606.6250	4.417804
2104462.5000	2.593970
2154318.5000	3.919241
2204174.5000	3.414324
2254030.5000	8.864988
2303886.5000	4.215189
2353742.5000	2.743411
2403598.5000	15.341788
2453454.5000	3.187362
2503310.5000	4.082816
2553166.5000	1.608657
2603022.5000	11.875509
2652878.5000	803.402893
2702734.5000	1.751712
2752590.5000	3.553503
2802446.5000	2.535959
2852302.5000	2.929523
2902158.5000	3.440032
2952014.5000	2.616683
3001870.5000	4.395457
3051726.5000	3.952152
3101582.5000	4.531453
3151438.5000	4.550467
3201294.5000	2.603221
3251150.5000	3.358936
3301006.5000	2.535607
3350862.5000	4.567984
3400718.5000	2.418090
3450574.5000	2.425838
3500430.5000	1.883626
3550286.5000	1.805954
3600142.5000	3.028804
3649998.5000	2.903360
3699854.5000	2.931442
3749710.5000	1.474343
3799566.5000	3.779654
3849422.5000	0.000000
3899278.5000	6.924925
3949134.5000	0.000000
3998990.5000	3.196436
4048846.5000	4.234381
4098702.5000	2.666399
4148558.5000	4.640310
4198414.5000	2.250894
4248270.5000	2.461337
4298126.5000	6.774533
4347982.5000	3.268499
4397838.5000	2.882272
4447694.5000	1.985688
4497550.5000	3.330564
4547406.5000	3.051755
4597262.5000	1.840646
4647118.5000	3.380213
4696974.5000	2.731067
4746830.5000	3.946693
4796686.5000	2.746848
4846542.5000	2.561577
4896398.5000	6.599638
4946254.5000	3.622324
4996110.5000	3.491985
5045966.5000	5.723294
5095822.5000	4.008646
5145678.5000	3.426897
5195534.5000	2.658435
5245390.5000	2.402505
5295246.5000	2.854356
5345102.5000	5.718680
5394958.5000	3.158454
5444814.5000	3.815139
5494670.5000	2.938696
5544526.5000	2.941629
5594382.5000	4.057226
5644238.5000	4.720132
5694094.5000	2.223891
5743950.5000	2.356879
5793806.5000	1.833170
5843662.5000	2.297483
5893518.5000	2.318556
5943374.5000	1.722335
5993230.5000	1.880491
6043086.5000	1.843381
6092942.5000	2.811981
6142798.5000	4.328794
6192654.5000	2.619708
6242510.5000	2.199728
6292366.5000	3.702493
6342222.5000	3.035307
6392078.5000	2.481182
6441934.5000	2.348205
6491790.5000	2.036103
6541646.5000	5.209875
6591502.5000	1.577722
6641358.5000	7.349334
6691214.5000	2.510450
6741070.5000	6.400573
6790926.5000	23.606270
6840782.5000	2.299156
6890638.5000	1.550470
6940494.5000	2.969506
6990350.5000	1.718000
7040206.5000	3.320750
7090062.5000	1.642820
7139918.5000	2.190700
7189774.5000	3.062874
7239630.5000	3.462505
7289486.5000	1.585875
7339342.5000	6.223429
7389198.5000	6.443236
7439054.5000	7.902187
7488910.5000	28.259008
7538766.5000	2.667104
7588622.5000	3.003019
7638478.5000	2.626368
7688334.5000	2.245721
7738190.5000	4.056435
7788046.5000	2.669961
7837902.5000	2.102571
7887758.5000	1.708082
7937614.5000	1.983450
7987470.5000	2.120605
8037326.5000	1.444938
8087182.5000	2.658770
8137038.5000	3.513865
8186894.5000	3.027153
8236750.5000	3.107278
8286606.5000	2.695202
8336462.5000	2.909901
8386318.5000	5.032390
8436174.0000	4.239313
8486030.0000	3.384436
8535886.0000	2.222129
8585742.0000	8.104227
8635598.0000	10.687776
8685454.0000	6.642928
8735310.0000	15.183522
8785166.0000	5.436551
8835022.0000	3.500345
8884878.0000	20.396845
8934734.0000	2.634471
8984590.0000	6.811740
9034446.0000	3.032370
9084302.0000	2.849068
9134158.0000	2.480394
9184014.0000	2.376397
9233870.0000	4.709344
9283726.0000	3.211347
9333582.0000	2.633786
9383438.0000	4.896203
9433294.0000	3.408145
9483150.0000	2.494291
9533006.0000	3.733164
9582862.0000	55.690372
9632718.0000	4.023071
9682574.0000	2.568106
9732430.0000	2.180366
9782286.0000	3.795446
9832142.0000	2.303978
9881998.0000	3.768023
9931854.0000	1.865952
9981710.0000	2.260918
10031566.0000	15.679791
10081422.0000	1.810063
10131278.0000	7.643843
10181134.0000	1.587482
10230990.0000	3.243714
10280846.0000	2.554136
10330702.0000	1.379294
10380558.0000	3.318141
10430414.0000	2.179924
10480270.0000	3.144295
10530126.0000	3.080547
10579982.0000	2.234043
10629838.0000	2.725895
10679694.0000	2.876838
10729550.0000	2.497236
10779406.0000	2.666511
10829262.0000	2.770525
10879118.0000	3.006093
10928974.0000	10.128993
10978830.0000	3.693883
11028686.0000	8.071731
11078542.0000	2.430746
11128398.0000	1.803386
11178254.0000	1.673973
11228110.0000	1.757156
11277966.0000	2.326370
11327822.0000	2.770260
11377678.0000	3.602266
11427534.0000	4.339425
11477390.0000	2.482973
11527246.0000	5.788425
11577102.0000	2.918395
11626958.0000	2.152681
11676814.0000	2.121666
11726670.0000	4.735967
11776526.0000	10.363626
11826382.0000	6.588242
11876238.0000	2.851727
11926094.0000	3.315303
11975950.0000	2.169590
12025806.0000	2.750267
12075662.0000	3.897022
12125518.0000	4.519021
12175374.0000	5.861553
12225230.0000	5.434148
12275086.0000	5.140904
12324942.0000	2.472264
12374798.0000	2.250869
12424654.0000	2.236993
12474510.0000	9.148107
12524366.0000	5.199589
12574222.0000	2.344934
12624078.0000	2.319419
12673934.0000	4.337203
12723790.0000	2.036513
12773646.0000	5.412642
12823502.0000	4.372744
12873358.0000	53.011761
12923214.0000	3.624960
12973070.0000	9.355672
13022926.0000	7.998944
13072782.0000	54.313416
13122638.0000	36.896683
13172494.0000	4.539640
13222350.0000	0.000000
13272206.0000	322.617798
13322062.0000	0.000000
13371918.0000	5.811912
13421774.0000	3.463449
13471630.0000	23.642122
13521486.0000	32.238739
13571342.0000	76.829033
13621198.0000	21.023987
13671054.0000	58.027706
13720910.0000	10.926329
13770766.0000	9.887087
13820622.0000	3.377458
13870478.0000	10.486730
13920334.0000	4.360600
13970190.0000	1.734348
14020046.0000	14.544039
14069902.0000	4.558178
14119758.0000	3.009650
14169614.0000	5.093905
14219470.0000	3.148927
14269326.0000	2.315155
14319182.0000	2.543049
14369038.0000	3.481915
14418894.0000	4.555712
14468750.0000	8.611502
14518606.0000	4.838170
14568462.0000	2.646765
14618318.0000	62.862904
14668174.0000	3.741942
14718030.0000	3.371117
14767886.0000	2.428533
14817742.0000	2.114445
14867598.0000	71.625397
14917454.0000	2.397099
14967310.0000	2.259164
15017166.0000	2.035173
15067022.0000	2.463104
15116878.0000	2.303010
15166734.0000	3.243718
15216590.0000	3.160899
15266446.0000	2.624726
15316302.0000	3.308861
15366158.0000	3.971355
15416014.0000	5.878057
15465870.0000	23.050724
15515726.0000	2.421640
15565582.0000	7.164178
15615438.0000	5.220487
15665294.0000	176.438721
15715150.0000	2.310731
15765006.0000	3.408082
15814862.0000	3.413978
15864718.0000	1.776222
15914574.0000	4.098748
15964430.0000	2.633856
16014286.0000	2.495212
16064142.0000	3.221313
16113998.0000	6.884081
16163854.0000	2.314387
16213710.0000	2.882164
16263566.0000	1.835874
16313422.0000	1.886077
16363278.0000	2.731396
16413134.0000	2.593626
16462990.0000	2.844162
16512846.0000	4.083341
16562702.0000	2.247175
16612558.0000	3.450082
16662414.0000	2.575836
16712270.0000	1.849570
16762126.0000	4.023386
16811982.0000	2.170701
16861838.0000	2.159807
16911694.0000	15.513402
16961550.0000	2.782914
17011406.0000	4.346049
17061262.0000	5.648293
17111118.0000	54.750763
17160974.0000	4.766925
17210830.0000	1.788181
17260686.0000	3.255449
17310542.0000	3.419813
17360398.0000	2.821512
17410254.0000	3.127074
17460110.0000	5.524906
17509966.0000	2.176044
17559822.0000	4.640350
17609678.0000	3.241756
17659534.0000	2.126016
17709390.0000	3.198981
17759246.0000	1.805838
17809102.0000	2.425771
17858958.0000	4.359374
17908814.0000	8.514668
17958670.0000	2.119399
18008526.0000	2.323605
18058382.0000	3.634300
18108238.0000	3.939496
18158094.0000	2.738513
18207950.0000	4.328216
18257806.0000	2.228507
18307662.0000	2.716855
18357518.0000	2.575386
18407374.0000	3.206861
18457230.0000	3.787674
18507086.0000	6.619730
18556942.0000	2.239150
18606798.0000	3.379010
18656654.0000	5.960678
18706510.0000	6.579480
18756366.0000	2.325332
18806222.0000	2.104717
18856078.0000	3.769293
18905934.0000	29.533373
18955790.0000	2.459471
19005646.0000	34.595493
19055502.0000	6.090117
19105358.0000	6.409193
19155214.0000	3.573073
19205070.0000	4.403960
19254926.0000	4.269234
19304782.0000	1.941423
19354638.0000	6.257959
19404494.0000	2.293823
19454350.0000	2.700973
19504206.0000	114.141411
19554062.0000	10.773819
19603918.0000	2.142501
19653774.0000	2.371459
19703630.0000	1.460315
19753486.0000	1.959220
19803342.0000	4.147826
19853198.0000	2.768711
19903054.0000	2.052028
19952910.0000	2.165686
20002766.0000	2.888834
20052622.0000	7.860755
20102478.0000	5.108908
20152334.0000	3.796742
20202190.0000	2.111198
20252046.0000	3.997532
20301902.0000	2.814246
20351758.0000	1.813491
20401614.0000	2.233516
20451470.0000	7.732723
20501326.0000	3.117722
20551182.0000	5.202073
20601038.0000	4.184414
20650894.0000	1.930891
20700750.0000	1.860135
20750606.0000	5.072287
20800462.0000	6.570007
20850318.0000	2.858737
20900174.0000	2.793304
20950030.0000	2.233020
20999886.0000	4.267220
21049742.0000	2.342407
21099598.0000	3.116947
21149454.0000	40.049313
21199310.0000	1.486596
21249166.0000	2.823138
21299022.0000	2.569577
21348878.0000	4.053380
21398734.0000	1.543473
21448590.0000	3.149844
21498446.0000	1.363680
21548302.0000	3.099924
21598158.0000	31.642563
21648014.0000	2.214004
21697870.0000	2.221052
21747726.0000	3.799104
21797582.0000	1.787356
21847438.0000	6.778223
21897294.0000	1.783466
21947150.0000	2.247816
21997006.0000	2.539897
22046862.0000	2.033248
22096718.0000	1.897872
22146574.0000	5.754798
22196430.0000	3.304845
22246286.0000	2.499530
22296142.0000	4.493675
22345998.0000	8.653568
22395854.0000	2.587236
22445710.0000	2.811570
22495566.0000	2.742260
22545422.0000	1.747989
22595278.0000	3.238073
22645134.0000	36.652164
22694990.0000	2.721218
22744846.0000	3.128141
22794702.0000	1.910825
22844558.0000	2.710194
22894414.0000	2.362703
22944270.0000	19.093756
22994126.0000	11.664351
23043982.0000	2.425646
23093838.0000	35.753536
23143694.0000	3.148360
23193550.0000	5.585043
23243406.0000	4.671128
23293262.0000	2.895796
23343118.0000	2.142609
23392974.0000	1.460237
23442830.0000	8.137510
23492686.0000	2.703491
23542542.0000	1.836033
23592398.0000	4.292377
23642254.0000	1.489634
23692110.0000	2.056735
23741966.0000	4.650878
23791822.0000	2.892202
23841678.0000	16.358501
23891534.0000	2.955369
23941390.0000	7.960787
23991246.0000	30.063303
24041102.0000	1.847418
24090958.0000	3.422862
24140814.0000	2.396948
24190670.0000	7.791092
24240526.0000	3.824228
24290382.0000	4.585647
24340238.0000	17.265524
24390094.0000	8.170046
24439950.0000	4.879460
24489806.0000	3.958329
24539662.0000	3.833460
24589518.0000	7.365870
24639374.0000	3.646469
24689230.0000	3.146212
24739086.0000	1.528019
24788942.0000	2.625292
24838798.0000	3.686882
24888654.0000	4.762438
24938510.0000	4.065383
24988366.0000	4.412778
25038222.0000	11.363868
25088078.0000	2.447790
25137934.0000	12.060737
25187790.0000	2.467201
25237646.0000	6.948571
25287502.0000	4.904029
25337358.0000	2.391424
25387214.0000	2.148546
25437070.0000	3.250178
25486926.0000	2.368908
25536782.0000	3.614540
25586638.0000	4.050482
25636494.0000	3.767022
25686350.0000	2.439306
25736206.0000	2.455923
25786062.0000	4.580394
25835918.0000	3.169375
25885774.0000	18.386045
25935630.0000	3.848619
25985486.0000	2.105136
26035342.0000	3.421508
26085198.0000	10.050959
26135054.0000	2.781318
26184910.0000	2.576402
26234766.0000	2.379334
26284622.0000	2.956474
26334478.0000	2.282646
26384334.0000	3.264344
26434190.0000	1.644873
26484046.0000	4.776752
26533902.0000	3.065285
26583758.0000	6.829519
26633614.0000	1.537333
26683470.0000	2.419171
26733326.0000	2.531367
26783182.0000	1.844337
26833038.0000	4.860425
26882894.0000	5.229394
26932750.0000	2.329593
26982606.0000	7.310670
27032462.0000	82.805016
27082318.0000	1.948689
27132174.0000	2.839178
27182030.0000	2.613892
27231886.0000	3.160553
27281742.0000	2.070421
27331598.0000	3.628905
27381454.0000	3.303272
27431310.0000	19.497667
27481166.0000	4.749790
27531022.0000	5.075317
27580878.0000	4.397736
27630734.0000	317.916504
27680590.0000	3.240600
27730446.0000	2.342802
27780302.0000	2.766330
27830158.0000	1.888708
27880014.0000	2.379810
27929870.0000	2.195829
27979726.0000	2.277857
28029582.0000	12.596775
28079438.0000	3.640622
28129294.0000	1.772559
28179150.0000	2.741762
28229006.0000	4.701175
28278862.0000	4.863056
28328718.0000	2.434438
28378574.0000	1.621270
28428430.0000	4.331254
28478286.0000	18.087914
28528142.0000	2.310777
28577998.0000	1.710803
28627854.0000	4.367980
28677710.0000	4.943790
28727566.0000	1.331991
28777422.0000	2.343842
28827278.0000	2.855254
28877134.0000	2.961288
28926990.0000	7.096426
28976846.0000	2.262045
29026702.0000	1.815537
29076558.0000	4.311181
29126414.0000	3.215931
29176270.0000	3.029428
29226126.0000	3.029591
29275982.0000	3.242058
29325838.0000	1.411453
29375694.0000	4.194685
29425550.0000	2.062255
29475406.0000	1.665509
29525262.0000	2.259128
29575118.0000	2.559516
29624974.0000	2.130836
29674830.0000	3.152818
29724686.0000	4.720276
29774542.0000	3.331097
29824398.0000	9.091581
29874254.0000	5.784037
29924110.0000	0.000000
29973966.0000	6.638835
30023822.0000	0.000000
30073678.0000	5.908112
30123534.0000	72.065063
30173390.0000	4.042992
30223246.0000	2.939069
30273102.0000	31.095131
30322958.0000	3.063366
30372814.0000	3.607956
30422670.0000	3.558734
30472526.0000	6.525194
30522382.0000	4.906807
30572238.0000	2.549046
30622094.0000	2.471023
30671950.0000	3.239373
30721806.0000	2.294651
30771662.0000	2.896249
30821518.0000	1.892084
30871374.0000	3.870989
30921230.0000	4.515636
30971086.0000	2.156674
31020942.0000	2.855732
31070798.0000	2.879333
31120654.0000	5.319920
31170510.0000	3.451889
31220366.0000	17.707743
31270222.0000	2.792486
31320078.0000	8.477611
31369934.0000	7.894466
31419790.0000	1.640545
31469646.0000	2.037715
31519502.0000	2.069760
31569358.0000	3.919129
31619214.0000	2.256810
31669070.0000	3.895664
31718926.0000	2.150001
31768782.0000	3.516608
31818638.0000	2.112745
31868494.0000	2.409577
31918350.0000	2.626473
31968206.0000	4.589249
32018062.0000	5.222782
32067918.0000	41.156937
32117774.0000	2.064640
32167630.0000	7.224754
32217486.0000	2311.909912
32267342.0000	29.023651
32317198.0000	21.903868
32367054.0000	10.176688
32416910.0000	13.896486
32466766.0000	2.971237
32516622.0000	6.098149
32566478.0000	2.133948
32616334.0000	3.504937
32666190.0000	2.035031
32716046.0000	6.532746
32765902.0000	1.839454
32815758.0000	1.616023
32865614.0000	7.563310
32915470.0000	2.180106
32965326.0000	3.246823
33015182.0000	1.568024
33065038.0000	22.528172
33114894.0000	2.608657
33164750.0000	5.410548
33214606.0000	5.125042
33264462.0000	2.075419
33314318.0000	2.374502
33364174.0000	2.671057
33414030.0000	201.100266
33463886.0000	44.108875
33513742.0000	2.989059
33563596.0000	14.827591
33613452.0000	2.068513
33663308.0000	4.616879
33713164.0000	2.317577
33763020.0000	4.931824
33812876.0000	8.261721
33862732.0000	5.771225
33912588.0000	12.825675
33962444.0000	2.886763
34012300.0000	3.817070
34062156.0000	6.668946
34112012.0000	1.770738
34161868.0000	7.777412
34211724.0000	3.757713
34261580.0000	6.051415
34311436.0000	26.439907
34361292.0000	4.268351
34411148.0000	4.098401
34461004.0000	2.368958
34510860.0000	3.000349
34560716.0000	670.248413
34610572.0000	2.498346
34660428.0000	3.420219
34710284.0000	20.749790
34760140.0000	2.517143
34809996.0000	5.805857
34859852.0000	2.055151
34909708.0000	41.984516
34959564.0000	2.145926
35009420.0000	3.516037
35059276.0000	3.408078
35109132.0000	2.674047
35158988.0000	5.041049
35208844.0000	4.850474
35258700.0000	3.079183
35308556.0000	12.330319
35358412.0000	2.804620
35408268.0000	72.743149
35458124.0000	1.369987
35507980.0000	1.522385
35557836.0000	1.999485
35607692.0000	175.232498
35657548.0000	1.764260
35707404.0000	17.685061
35757260.0000	1.772985
35807116.0000	91.498573
35856972.0000	2.116261
35906828.0000	2.019659
35956684.0000	16.355831
36006540.0000	4.324321
36056396.0000	2.170182
36106252.0000	4.323928
36156108.0000	2.177520
36205964.0000	3.647290
36255820.0000	3.906414
36305676.0000	2.178506
36355532.0000	3.716758
36405388.0000	1.987940
36455244.0000	2.562291
36505100.0000	463.254242
36554956.0000	2.972500
36604812.0000	2.662207
36654668.0000	1.894104
36704524.0000	5.922473
36754380.0000	1.572431
36804236.0000	4.274922
36854092.0000	14.521998
36903948.0000	4.124469
36953804.0000	46.152035
37003660.0000	3.251175
37053516.0000	15.128634
37103372.0000	2.293187
37153228.0000	2.307739
37203084.0000	2.990287
37252940.0000	8.614717
37302796.0000	2.123628
37352652.0000	2.722434
37402508.0000	5.956469
37452364.0000	2.125009
37502220.0000	2.561562
37552076.0000	3.969037
37601932.0000	8.609128
37651788.0000	20.276550
37701644.0000	2.123181
37751500.0000	2.185098
37801356.0000	2.646014
37851212.0000	3.139301
37901068.0000	3.898951
37950924.0000	5.551651
38000780.0000	1.939178
38050636.0000	2.777537
38100492.0000	3.217440
38150348.0000	30.938866
38200204.0000	8.541286
38250060.0000	1.780738
38299916.0000	3.105124
38349772.0000	2.830605
38399628.0000	1.544907
38449484.0000	2.512855
38499340.0000	5.752912
38549196.0000	2.357923
38599052.0000	4.409103
38648908.0000	13.043768
38698764.0000	7.454413
38748620.0000	2.508641
38798476.0000	2.697202
38848332.0000	3.196537
38898188.0000	3.835595
38948044.0000	4.687705
38997900.0000	11.072456
39047756.0000	6.378362
39097612.0000	2.593310
39147468.0000	4.438413
39197324.0000	2.720221
39247180.0000	7.263116
39297036.0000	2.771646
39346892.0000	1.867435
39396748.0000	2.613056
39446604.0000	3.235130
39496460.0000	1.301147
39546316.0000	6.672109
39596172.0000	2.447364
39646028.0000	8.467823
39695884.0000	4.408027
39745740.0000	4.947581
39795596.0000	5.309019
39845452.0000	1.798909
39895308.0000	1.316025
39945164.0000	1.771200
39995020.0000	1.920503
40044876.0000	1.506877
40094732.0000	3.155387
40144588.0000	2.081871
40194444.0000	4.534364
40244300.0000	3.499444
40294156.0000	2.905574
40344012.0000	2.105777
40393868.0000	2.685112
40443724.0000	28.323133
40493580.0000	2.376172
40543436.0000	3.098842
40593292.0000	2.350768
40643148.0000	1.714568
40693004.0000	1.847284
40742860.0000	3.658710
40792716.0000	2.197374
40842572.0000	3.368160
40892428.0000	4.509020
40942284.0000	3.920277
40992140.0000	1.377969
41041996.0000	2.770699
41091852.0000	2.652554
41141708.0000	5.728951
41191564.0000	1.515429
41241420.0000	4.156608
41291276.0000	3.397422
41341132.0000	2.315576
41390988.0000	2.266413
41440844.0000	2.595888
41490700.0000	1.827548
41540556.0000	1.684247
41590412.0000	3.672638
41640268.0000	2.330745
41690124.0000	3.423625
41739980.0000	6.209212
41789836.0000	22.903040
41839692.0000	8.274033
41889548.0000	2.315876
41939404.0000	2.909974
41989260.0000	2.636740
42039116.0000	3.072268
42088972.0000	2.555953
42138828.0000	3.517932
42188684.0000	1.954328
42238540.0000	2.482022
42288396.0000	3.229000
42338252.0000	1.751406
42388108.0000	3.401278
42437964.0000	3.641676
42487820.0000	1.640201
42537676.0000	3.846532
42587532.0000	2.301276
42637388.0000	5.398225
42687244.0000	9.371936
42737100.0000	8.037338
42786956.0000	43.306488
42836812.0000	7.075880
42886668.0000	3.842258
42936524.0000	2.407272
42986380.0000	2.552434
43036236.0000	1.674461
43086092.0000	2.337168
43135948.0000	2.138280
43185804.0000	3.338276
43235660.0000	2.613410
43285516.0000	2.058624
43335372.0000	4.378441
43385228.0000	7.063296
43435084.0000	3.166274
43484940.0000	3.135368
43534796.0000	2.800759
43584652.0000	1.724619
43634508.0000	1.767166
43684364.0000	3.591450
43734220.0000	2.936401
43784076.0000	2.458104
43833932.0000	2.980694
43883788.0000	1.358493
43933644.0000	20.959000
43983500.0000	1.931881
44033356.0000	2.503634
44083212.0000	1.642260
44133068.0000	2.146990
44182924.0000	1.954287
44232780.0000	2.114924
44282636.0000	3.198085
44332492.0000	1.694452
44382348.0000	1.666649
44432204.0000	1.657375
44482060.0000	3.367177
44531916.0000	3.320574
44581772.0000	4.620421
44631628.0000	1.866248
44681484.0000	2.669018
44731340.0000	3.909238
44781196.0000	1.794688
44831052.0000	9.352841
44880908.0000	6.202906
44930764.0000	1.911982
44980620.0000	2.442465
45030476.0000	2.659796
45080332.0000	5.815856
45130188.0000	2.267967
45180044.0000	3.901036
45229900.0000	1.583570
45279756.0000	4.020523
45329612.0000	11.072529
45379468.0000	2.772849
45429324.0000	2.564420
45479180.0000	3.285540
45529036.0000	7.437828
45578892.0000	1.841169
45628748.0000	2.676449
45678604.0000	1.430192
45728460.0000	1.833786
45778316.0000	2.534061
45828172.0000	5.841043
45878028.0000	1.814439
45927884.0000	2.909721
45977740.0000	1.860613
46027596.0000	3.155629
46077452.0000	3.372406
46127308.0000	1.928469
46177164.0000	2.887272
46227020.0000	1.196220
46276876.0000	2.634199
46326732.0000	1.687570
46376588.0000	1.767930
46426444.0000	1.771985
46476300.0000	1.524743
46526156.0000	2.201577
46576012.0000	3.088317
46625868.0000	2.125140
46675724.0000	2.146462
46725580.0000	4.649887
46775436.0000	19.114216
46825292.0000	1.353541
46875148.0000	7.301769
46925004.0000	4.714396
46974860.0000	2.231472
47024716.0000	2.783721
47074572.0000	6.199273
47124428.0000	2.361271
47174284.0000	3.256470
47224140.0000	31.664829
47273996.0000	4.044692
47323852.0000	2.613550
47373708.0000	1.532303
47423564.0000	2.687523
47473420.0000	2.622521
47523276.0000	1.475524
47573132.0000	1.237729
47622988.0000	3.341245
47672844.0000	4.121488
47722700.0000	2.319855
47772556.0000	1.705514
47822412.0000	1.398066
47872268.0000	6.172435
47922124.0000	2.641318
47971980.0000	2.077567
48021836.0000	3.551491
48071692.0000	2.698198
48121548.0000	3.233308
48171404.0000	2.049797
48221260.0000	5.056027
48271116.0000	2.128542
48320972.0000	2.361359
48370828.0000	2.062554
48420684.0000	4.424833
48470540.0000	4.143571
48520396.0000	4.843264
48570252.0000	3.144628
48620108.0000	6.286821
48669964.0000	2.319232
48719820.0000	2.295154
48769676.0000	1.789249
48819532.0000	3.959237
48869388.0000	2.410451
48919244.0000	4.845160
48969100.0000	2.479065
49018956.0000	13.598663
49068812.0000	7.012088
49118668.0000	5.100492
49168524.0000	6.088145
49218380.0000	5.872335
49268236.0000	3.737110
49318092.0000	1.786149
49367948.0000	3.089655
49417804.0000	3.723970
49467660.0000	2.280486
49517516.0000	2.229351
49567372.0000	1.750899
49617228.0000	1.332357
49667084.0000	2.888989
49716940.0000	3.639390
49766796.0000	2.856590
49816652.0000	5.490147
49866508.0000	1.717478
49916364.0000	6.094089
49966220.0000	15.766244
50016076.0000	4.175902
50065932.0000	2.758182
50115788.0000	2.985906
50165644.0000	1.698532
50215500.0000	33.861565
50265356.0000	6.989191
50315212.0000	2.030849
50365068.0000	4.623705
50414924.0000	6.532650
50464780.0000	1.967747
50514636.0000	2.477921
50564492.0000	1.791592
50614348.0000	14.546384
50664204.0000	3.096607
50714060.0000	3.754024
50763916.0000	8.132818
50813772.0000	2.497461
50863628.0000	2.593915
50913484.0000	8.536349
50963340.0000	1.980056
51013196.0000	4.878774
51063052.0000	2.508159
51112908.0000	1.456385
51162764.0000	1.928130
51212620.0000	13.059924
51262476.0000	1.898684
51312332.0000	2.295415
51362188.0000	11.416018
51412044.0000	48.656769
51461900.0000	1.801410
51511756.0000	1.609119
51561612.0000	1.821546
51611468.0000	1.438890
51661324.0000	2.523256
51711180.0000	19.283524
51761036.0000	3.744384
51810892.0000	2.540854
51860748.0000	1.386604
51910604.0000	3.313472
51960460.0000	2.314053
52010316.0000	8.077849
52060172.0000	352.547882
52110028.0000	1.752022
52159884.0000	110.171524
52209740.0000	4.609784
52259596.0000	3.422863
52309452.0000	1.866405
52359308.0000	1.972336
52409164.0000	2.002188
52459020.0000	1.929062
52508876.0000	1.705291
52558732.0000	3.619332
52608588.0000	5.826905
52658444.0000	1.738827
52708300.0000	2.017590
52758156.0000	1.480434
52808012.0000	1.640680
52857868.0000	3.089374
52907724.0000	1.210223
52957580.0000	1.420870
53007436.0000	2.421269
53057292.0000	2.299442
53107148.0000	7.445644
53157004.0000	2.350575
53206860.0000	2.911213
53256716.0000	3.010981
53306572.0000	4.550259
53356428.0000	3.435105
53406284.0000	4.226419
53456140.0000	3.089591
53505996.0000	1.973869
53555852.0000	2.952146
53605708.0000	2.538139
53655564.0000	28.932259
53705420.0000	2.619526
53755276.0000	3.767875
53805132.0000	4.435010
53854988.0000	2.986047
53904844.0000	3.560426
53954700.0000	6.482926
54004556.0000	3.849127
54054412.0000	2.653775
54104268.0000	2.387897
54154124.0000	5.116019
54203980.0000	4.047575
54253836.0000	16.275898
54303692.0000	3.597032
54353548.0000	2.539032
54403404.0000	3.387278
54453260.0000	2.399312
54503116.0000	2.616795
54552972.0000	1.884235
54602828.0000	4.123518
54652684.0000	2.782936
54702540.0000	3.471114
54752396.0000	5.357242
54802252.0000	26.529676
54852108.0000	28.239807
54901964.0000	1.961365
54951820.0000	5.867284
55001676.0000	2.825436
55051532.0000	3.642770
55101388.0000	2.939762
55151244.0000	6.327754
55201100.0000	1.922533
55250956.0000	7.897334
55300812.0000	3.840448
55350668.0000	4.795240
55400524.0000	3.341774
55450380.0000	2.793108
55500236.0000	3.215199
55550092.0000	6.618788
55599948.0000	1.585245
55649804.0000	1.483184
55699660.0000	12.413612
55749516.0000	2.807086
55799372.0000	2.468385
55849228.0000	2.211210
55899084.0000	4.672546
55948940.0000	3.008564
55998796.0000	3.734414
56048652.0000	3.123665
56098508.0000	3.054508
56148364.0000	2.048746
56198220.0000	5.918282
56248076.0000	130.877029
56297932.0000	2.723718
56347788.0000	2.547869
56397644.0000	2.711416
56447500.0000	2.624047
56497356.0000	3.368215
56547212.0000	11.714982
56597068.0000	1.907403
56646924.0000	4.575036
56696780.0000	1.251638
56746636.0000	2.020533
56796492.0000	4.232996
56846348.0000	2.728986
56896204.0000	4.535324
56946060.0000	9.642058
56995916.0000	2.512605
57045772.0000	3.731716
57095628.0000	4.848752
57145484.0000	2.360822
57195340.0000	5.475938
57245196.0000	2.283068
57295052.0000	8.404319
57344908.0000	2.244387
57394764.0000	3.128157
57444620.0000	3.943465
57494476.0000	15.370541
57544332.0000	2.154114
57594188.0000	2.792603
57644044.0000	2.600902
57693900.0000	2.694317
57743756.0000	6.614431
57793612.0000	3.320882
57843468.0000	1.795632
57893324.0000	3.205268
57943180.0000	2.780308
57993036.0000	3.466119
58042892.0000	2.342275
58092748.0000	5.454292
58142604.0000	3.978733
58192460.0000	4.351388
58242316.0000	2.220151
58292172.0000	1.786217
58342028.0000	2.390681
58391884.0000	3.950694
58441740.0000	5.558188
58491596.0000	5.434324
58541452.0000	3.777619
58591308.0000	6.776993
58641164.0000	1.373998
58691020.0000	3.272430
58740876.0000	1.664628
58790732.0000	2.723783
58840588.0000	2.075377
58890444.0000	2.568074
58940300.0000	4.794445
58990156.0000	2.181462
59040012.0000	2.846341
59089868.0000	2.829300
59139724.0000	1.740134
59189580.0000	2.956201
59239436.0000	2.627047
59289292.0000	96.533302
59339148.0000	5.864546
59389004.0000	2.356002
59438860.0000	3.261739
59488716.0000	18.484844
59538572.0000	2.354275
59588428.0000	4.454149
59638284.0000	2.805629
59688140.0000	3.412910
59737996.0000	3.357431
59787852.0000	3.398435
59837708.0000	2.202571
59887564.0000	4.337013
59937420.0000	2.329900
59987276.0000	6.929929
60037132.0000	5.707824
60086988.0000	2.643081
60136844.0000	2.391029
60186700.0000	8.470576
60236556.0000	3.108334
60286412.0000	5.469648
60336268.0000	12.569037
60386124.0000	2.650838
60435980.0000	4.006460
60485836.0000	10.814286
60535692.0000	2.371059
60585548.0000	3.570718
60635404.0000	2.367966
60685260.0000	2.340908
60735116.0000	2.021323
60784972.0000	2.096904
60834828.0000	1.854839
60884684.0000	6.578042
60934540.0000	1.943841
60984396.0000	25.120073
61034252.0000	1.584626
61084108.0000	5.869838
61133964.0000	3.979698
61183820.0000	8.739581
61233676.0000	2.114085
61283532.0000	2.394136
61333388.0000	2.677341
61383244.0000	2.442849
61433100.0000	3.820102
61482956.0000	2.449060
61532812.0000	2.693011
61582668.0000	8.392172
61632524.0000	2.136289
61682380.0000	3.182230
61732236.0000	2.800727
61782092.0000	2.524963
61831948.0000	2.877386
61881804.0000	3.466592
61931660.0000	4.062066
61981516.0000	2.904193
62031372.0000	2.608177
62081228.0000	2.571484
62131084.0000	2.622296
62180940.0000	2.570682
62230796.0000	3.737890
62280652.0000	3.005816
62330508.0000	3.529360
62380364.0000	6.831629
62430220.0000	2.571446
62480076.0000	4.985610
62529932.0000	8.035890
62579788.0000	2.866466
62629644.0000	18.901012
62679500.0000	7.176926
62729356.0000	2.402586
62779212.0000	17.162077
62829068.0000	5.789318
62878924.0000	5.423194
62928780.0000	1.461362
62978636.0000	1.372510
63028492.0000	1.869243
63078348.0000	6.721988
63128204.0000	1.819201
63178060.0000	2.239044
63227916.0000	1.579062
63277772.0000	1.941253
63327628.0000	2.106300
63377484.0000	4.231278
63427340.0000	3.237338
63477196.0000	2.403435
63527052.0000	6.847251
63576908.0000	2.833314
63626764.0000	3.761906
63676620.0000	2.061138
63726476.0000	4.221423
63776332.0000	5.565820
63826188.0000	13.921144
63876044.0000	7.611398
63925900.0000	2.501289
63975756.0000	2.267143
64025612.0000	2.097404
64075468.0000	3.721051
64125324.0000	2.916227
64175180.0000	4.669698
64225036.0000	1.733244
64274892.0000	3.875071
64324748.0000	2.650326
64374604.0000	2.256738
64424460.0000	1.532295
64474316.0000	2.082879
64524172.0000	4.137985
64574028.0000	3.511860
64623884.0000	3.087656
64673740.0000	5.667981
64723596.0000	2.925315
64773452.0000	2.562868
64823308.0000	4.204391
64873164.0000	4.271638
64923020.0000	5.834866
64972876.0000	1.982081
65022732.0000	2.773602
65072588.0000	2.228166
65122444.0000	4.426429
65172300.0000	3.574219
65222156.0000	1.635754
65272012.0000	3.100422
65321868.0000	7.817486
65371724.0000	152.868637
65421580.0000	1.832392
65471436.0000	2.227662
65521292.0000	3.045894
65571148.0000	2.601694
65621004.0000	4.299833
65670860.0000	3.413485
65720716.0000	2.987058
65770572.0000	7.320382
65820428.0000	13.790627
65870284.0000	3.205912
65920140.0000	2.354907
65969996.0000	2.449528
66019852.0000	2.379807
66069708.0000	4.113861
66119564.0000	2.469451
66169420.0000	6.583775
66219276.0000	4.818121
66269132.0000	2.406660
66318988.0000	2.672707
66368844.0000	2.413815
66418700.0000	1.658401
66468556.0000	9.953512
66518412.0000	1.958879
66568268.0000	2.478547
66618124.0000	75.311996
66667980.0000	1.803615
66717836.0000	5.704475
66767692.0000	2.583645
66817548.0000	3.183604
66867404.0000	2.583173
66917260.0000	7.319953
66967116.0000	2.500229
67016972.0000	3.314319
67066828.0000	1.732159
67116680.0000	4.080565
67166536.0000	2.202898
67216392.0000	2.988759
67266248.0000	3.962026
67316104.0000	3.002727
67365960.0000	4.832807
67415816.0000	7.285960
67465672.0000	4.172390
67515528.0000	3.458795
67565384.0000	1.898166
67615240.0000	3.905840
67665096.0000	2.318037
67714952.0000	2.890723
67764808.0000	5.264127
67814664.0000	100.066231
67864520.0000	2.557054
67914376.0000	2.948286
67964232.0000	2.236090
68014088.0000	2.540416
68063944.0000	2.913236
68113800.0000	4.402040
68163656.0000	3.395354
68213512.0000	2.531622
68263368.0000	2.653435
68313224.0000	9.203995
68363080.0000	8.739507
68412936.0000	7.201368
68462792.0000	36.742363
68512648.0000	5.834497
68562504.0000	5.100898
68612360.0000	19.120956
68662216.0000	3.162930
68712072.0000	2.455513
68761928.0000	25.508099
68811784.0000	3.168537
68861640.0000	2.882335
68911496.0000	101.577324
68961352.0000	1.820648
69011208.0000	4.376141
69061064.0000	9.849277
69110920.0000	2.563565
69160776.0000	2.579769
69210632.0000	1.933301
69260488.0000	1.987387
69310344.0000	2.941773
69360200.0000	1.441742
69410056.0000	1.609215
69459912.0000	12.630685
69509768.0000	5.155040
69559624.0000	4.321535
69609480.0000	2.114491
69659336.0000	4.067201
69709192.0000	2.461808
69759048.0000	2.476390
69808904.0000	3.258259
69858760.0000	1.693782
69908616.0000	6.082741
69958472.0000	2.613322
70008328.0000	2.510387
70058184.0000	1.620873
70108040.0000	2.404450
70157896.0000	4.516853
70207752.0000	2.650904
70257608.0000	3.663238
70307464.0000	2.461874
70357320.0000	1.593699
70407176.0000	2.303214
70457032.0000	1.814054
70506888.0000	5.717635
70556744.0000	4.160723
70606600.0000	3.012286
70656456.0000	1.844647
70706312.0000	2.527872
70756168.0000	2.210338
70806024.0000	6.434781
70855880.0000	2.868523
70905736.0000	2.700442
70955592.0000	4.351581
71005448.0000	3.310370
71055304.0000	3.161869
71105160.0000	2.334004
71155016.0000	10.697542
71204872.0000	2.491408
71254728.0000	2.064894
71304584.0000	1.567985
71354440.0000	2.329743
71404296.0000	2.591844
71454152.0000	2.099838
71504008.0000	4.264269
71553864.0000	1.816373
71603720.0000	2.583606
71653576.0000	1.807634
71703432.0000	1.930738
71753288.0000	3.720324
71803144.0000	1.330588
71853000.0000	5.211336
71902856.0000	2.894148
71952712.0000	6.022564
72002568.0000	4.150556
72052424.0000	2.585690
72102280.0000	1.902551
72152136.0000	2.723302
72201992.0000	4.021888
72251848.0000	7.163424
72301704.0000	4.550057
72351560.0000	2.463900
72401416.0000	2.659377
72451272.0000	2.582134
72501128.0000	3.261319
72550984.0000	4.383816
72600840.0000	1.589791
72650696.0000	1.598185
72700552.0000	2.228958
72750408.0000	3.652907
72800264.0000	1.582162
72850120.0000	2.067364
72899976.0000	2.390119
72949832.0000	2.911990
72999688.0000	3.181211
73049544.0000	4.644766
73099400.0000	2.061834
73149256.0000	1.888506
73199112.0000	2.293300
73248968.0000	2.279646
73298824.0000	14.683905
73348680.0000	1.733091
73398536.0000	2.445739
73448392.0000	2.359612
73498248.0000	1.936362
73548104.0000	1.696997
73597960.0000	2.145292
73647816.0000	9.786885
73697672.0000	16.329056
73747528.0000	2.675414
73797384.0000	1.799095
73847240.0000	2.074670
73897096.0000	1.578769
73946952.0000	3.881042
73996808.0000	4.247720
74046664.0000	2.268219
74096520.0000	1.809212
74146376.0000	4.102111
74196232.0000	34.708664
74246088.0000	4.524175
74295944.0000	5.498592
74345800.0000	2.899230
74395656.0000	2.653636
74445512.0000	2.979417
74495368.0000	2.543916
74545224.0000	1.434572
74595080.0000	7.123485
74644936.0000	2.942877
74694792.0000	2.267345
74744648.0000	2.226510
74794504.0000	1.413433
74844360.0000	2.054244
74894216.0000	2.792500
74944072.0000	3.018944
74993928.0000	9.038410
75043784.0000	910.872803
75093640.0000	1.831601
75143496.0000	6.609753
75193352.0000	1.842582
75243208.0000	3.249978
75293064.0000	17.990746
75342920.0000	2.742884
75392776.0000	1.696398
75442632.0000	3.453481
75492488.0000	2.394151
75542344.0000	2.617996
75592200.0000	2.994752
75642056.0000	4.398871
75691912.0000	9.300424
75741768.0000	2.215766
75791624.0000	2.544782
75841480.0000	1.841048
75891336.0000	296.208801
75941192.0000	4.293866
75991048.0000	5.997477
76040904.0000	9.567065
76090760.0000	3.543636
76140616.0000	2.158448
76190472.0000	1.614567
76240328.0000	2.209862
76290184.0000	2.397847
76340040.0000	4.590340
76389896.0000	3.579734
76439752.0000	4.982339
76489608.0000	2.901107
76539464.0000	2.543512
76589320.0000	3.169007
76639176.0000	4.122444
76689032.0000	3.371165
76738888.0000	3.883459
76788744.0000	4.278397
76838600.0000	3.144040
76888456.0000	3.934373
76938312.0000	2.372727
76988168.0000	3.077572
77038024.0000	2.902431
77087880.0000	5.903130
77137736.0000	5.103092
77187592.0000	7.092569
77237448.0000	4.105257
77287304.0000	2.329174
77337160.0000	2.776728
77387016.0000	2.764209
77436872.0000	5.019965
77486728.0000	2.394469
77536584.0000	3.734432
77586440.0000	1.737871
77636296.0000	1.559966
77686152.0000	3.590045
77736008.0000	5.237213
77785864.0000	2.027090
77835720.0000	2.333800
77885576.0000	3.538008
77935432.0000	13.523888
77985288.0000	4.095639
78035144.0000	4.997293
78085000.0000	1.856667
78134856.0000	1.647043
78184712.0000	45.339664
78234568.0000	2.412930
78284424.0000	3.165289
78334280.0000	3.087678
78384136.0000	1.874872
78433992.0000	1.897784
78483848.0000	1.866180
78533704.0000	2.481909
78583560.0000	2.856067
78633416.0000	1.428521
78683272.0000	2.137255
78733128.0000	2.232931
78782984.0000	1.742689
78832840.0000	2.502785
78882696.0000	8.870743
78932552.0000	2.221951
78982408.0000	2.495572
79032264.0000	1.859595
79082120.0000	28.353451
79131976.0000	3.895230
79181832.0000	2.565534
79231688.0000	6.822939
79281544.0000	3.180291
79331400.0000	1.650443
79381256.0000	2.530813
79431112.0000	1.511309
79480968.0000	3.608376
79530824.0000	1.921965
79580680.0000	5.212582
79630536.0000	5.321341
79680392.0000	2.481219
79730248.0000	2.095191
79780104.0000	6.225019
79829960.0000	3.144508
79879816.0000	3.249591
79929672.0000	1.516368
79979528.0000	2.161501
80029384.0000	2.860824
80079240.0000	2.939166
80129096.0000	8.884431
80178952.0000	1.648855
80228808.0000	2.509026
80278664.0000	3.338562
80328520.0000	3.262941
80378376.0000	5.337037
80428232.0000	1.556508
80478088.0000	2.168226
80527944.0000	1.964935
80577800.0000	1.788627
80627656.0000	2.373899
80677512.0000	8.976521
80727368.0000	3.700903
80777224.0000	10.059504
80827080.0000	5.879649
80876936.0000	4.735789
80926792.0000	2.337187
80976648.0000	3.132083
81026504.0000	2.912000
81076360.0000	3.685302
81126216.0000	2.646694
81176072.0000	2.455849
81225928.0000	4.110836
81275784.0000	4.118239
81325640.0000	3.099246
81375496.0000	5.087423
81425352.0000	2.136866
81475208.0000	4.592769
81525064.0000	2.244741
81574920.0000	3.460762
81624776.0000	1.863800
81674632.0000	2.671667
81724488.0000	2.699773
81774344.0000	3.077295
81824200.0000	5.662724
81874056.0000	3.779855
81923912.0000	2.277643
81973768.0000	6.103555
82023624.0000	4.405005
82073480.0000	2.378756
82123336.0000	7.087568
82173192.0000	1.810265
82223048.0000	15.873490
82272904.0000	2.915246
82322760.0000	7.746478
82372616.0000	3.463886
82422472.0000	6.582150
82472328.0000	2.999488
82522184.0000	1.481118
82572040.0000	3.949560
82621896.0000	22.945679
82671752.0000	3.482449
82721608.0000	12.409389
82771464.0000	9.519563
82821320.0000	3.615943
82871176.0000	3.538542
82921032.0000	1.925127
82970888.0000	3.434763
83020744.0000	2.218139
83070600.0000	4.457654
83120456.0000	6.469660
83170312.0000	3.019634
83220168.0000	2.201246
83270024.0000	3.143836
83319880.0000	2.768447
83369736.0000	2.941117
83419592.0000	6.392987
83469448.0000	10.141494
83519304.0000	1.822777
83569160.0000	2.220334
83619016.0000	2.319499
83668872.0000	5.173206
83718728.0000	5.495041
83768584.0000	2.371516
83818440.0000	4.584862
83868296.0000	3.345578
83918152.0000	10.068818
83968008.0000	3.378544
84017864.0000	12.783900
84067720.0000	2.767453
84117576.0000	3.048722
84167432.0000	5.962949
84217288.0000	2.640612
84267144.0000	3.897101
84317000.0000	4.479984
84366856.0000	2.518565
84416712.0000	2.628097
84466568.0000	3.001050
84516424.0000	2.136219
84566280.0000	2.638404
84616136.0000	10.146655
84665992.0000	5.255867
84715848.0000	2.068579
84765704.0000	3.105090
84815560.0000	2.298837
84865416.0000	3.789044
84915272.0000	2.624748
84965128.0000	2.764840
85014984.0000	1.773340
85064840.0000	8.051326
85114696.0000	5.346465
85164552.0000	5.270964
85214408.0000	5.329365
85264264.0000	3.942770
85314120.0000	2.750579
85363976.0000	3.054345
85413832.0000	6.076628
85463688.0000	1.804777
85513544.0000	3.718551
85563400.0000	3.468448
85613256.0000	1.911319
85663112.0000	2.085028
85712968.0000	2.339926
85762824.0000	3.464409
85812680.0000	2.347461
85862536.0000	1.473959
85912392.0000	11.745916
85962248.0000	2.644757
86012104.0000	11.381049
86061960.0000	3.464232
86111816.0000	4.677520
86161672.0000	3.397911
86211528.0000	2.056606
86261384.0000	3.052206
86311240.0000	2.982890
86361096.0000	2.954294
86410952.0000	21.791269
86460808.0000	3.857754
86510664.0000	2.161617
86560520.0000	7.972051
86610376.0000	3.180946
86660232.0000	3.111796
86710088.0000	6.022634
86759944.0000	7.797885
86809800.0000	8.564956
86859656.0000	2.299518
86909512.0000	4.298011
86959368.0000	3.343566
87009224.0000	3.398349
87059080.0000	2.055125
87108936.0000	1.823725
87158792.0000	5.218009
87208648.0000	1.681560
87258504.0000	7.867962
87308360.0000	2.971478
87358216.0000	4.371288
87408072.0000	1.460376
87457928.0000	2.031068
87507784.0000	1.685130
87557640.0000	48.835316
87607496.0000	4.371898
87657352.0000	482.472076
87707208.0000	3.770279
87757064.0000	7.278640
87806920.0000	4.821127
87856776.0000	2.705205
87906632.0000	2.642534
87956488.0000	2.116205
88006344.0000	2.336841
88056200.0000	5.753928
88106056.0000	1.929428
88155912.0000	1.978982
88205768.0000	2.388131
88255624.0000	2.892631
88305480.0000	1.916395
88355336.0000	3.602198
88405192.0000	3.831185
88455048.0000	7.516708
88504904.0000	1.580683
88554760.0000	5.793324
88604616.0000	2.847552
88654472.0000	3.498355
88704328.0000	2.471427
88754184.0000	2.664635
88804040.0000	2.073910
88853896.0000	4.121660
88903752.0000	1.705100
88953608.0000	77.696167
89003464.0000	2.731786
89053320.0000	1.746900
89103176.0000	8.174356
89153032.0000	2.318230
89202888.0000	1.331110
89252744.0000	1.835356
89302600.0000	1.927443
89352456.0000	7.067863
89402312.0000	12.811248
89452168.0000	10.533755
89502024.0000	2.269672
89551880.0000	18.500828
89601736.0000	1.552794
89651592.0000	3.286830
89701448.0000	2.348304
89751304.0000	3.250707
89801160.0000	3.727267
89851016.0000	2.757820
89900872.0000	3.498150
89950728.0000	2.930963
90000584.0000	4.050237
90050440.0000	2.730051
90100296.0000	10.453355
90150152.0000	4.829382
90200008.0000	2.120063
90249864.0000	24.899565
90299720.0000	4.855672
90349576.0000	1.885086
90399432.0000	3.086249
90449288.0000	4.148469
90499144.0000	6.347679
90549000.0000	4.826151
90598856.0000	7.671512
90648712.0000	3.879285
90698568.0000	14.362623
90748424.0000	5.874845
90798280.0000	2.741679
90848136.0000	2.740311
90897992.0000	31.408550
90947848.0000	2.976244
90997704.0000	13.477749
91047560.0000	8.172284
91097416.0000	3.389529
91147272.0000	1.706405
91197128.0000	3.931393
91246984.0000	3.910875
91296840.0000	22.318062
91346696.0000	3.859233
91396552.0000	1.922672
91446408.0000	1.533482
91496264.0000	6.179943
91546120.0000	2.411906
91595976.0000	3.072326
91645832.0000	2.021203
91695688.0000	4.754539
91745544.0000	1.291205
91795400.0000	3.598061
91845256.0000	3.864284
91895112.0000	4.529902
91944968.0000	3.090763
91994824.0000	2.649487
92044680.0000	2.469195
92094536.0000	2.731236
92144392.0000	4.010118
92194248.0000	4.013024
92244104.0000	2.828753
92293960.0000	1.656708
92343816.0000	1.914464
92393672.0000	2.414161
92443528.0000	3.594851
92493384.0000	2.246333
92543240.0000	3.777375
92593096.0000	2.616224
92642952.0000	3.139561
92692808.0000	4.079893
92742664.0000	3.842826
92792520.0000	1.922413
92842376.0000	1.702031
92892232.0000	1.816012
92942088.0000	1.999096
92991944.0000	9.472118
93041800.0000	2.179456
93091656.0000	11.953473
93141512.0000	1.728070
93191368.0000	2.529172
93241224.0000	2.255687
93291080.0000	6.758136
93340936.0000	7.362319
93390792.0000	2.039795
93440648.0000	3.977048
93490504.0000	2.395670
93540360.0000	6.977465
93590216.0000	3.396488
93640072.0000	4.330442
93689928.0000	3.026825
93739784.0000	2.312647
93789640.0000	1.851184
93839496.0000	1.984081
93889352.0000	3.003903
93939208.0000	1.901576
93989064.0000	3.534701
94038920.0000	2.092994
94088776.0000	2.759591
94138632.0000	51.509602
94188488.0000	11.686874
94238344.0000	1.832702
94288200.0000	1.836367
94338056.0000	3.263191
94387912.0000	2.378463
94437768.0000	2.778583
94487624.0000	6.375425
94537480.0000	3.551381
94587336.0000	3.548457
94637192.0000	1.985300
94687048.0000	3.518807
94736904.0000	4.489936
94786760.0000	1.654012
94836616.0000	4.675303
94886472.0000	1.917485
94936328.0000	3.372415
94986184.0000	277.131287
95036040.0000	1.519794
95085896.0000	4.952442
95135752.0000	3.031958
95185608.0000	3.398911
95235464.0000	3.823102
95285320.0000	2.279874
95335176.0000	4.227664
95385032.0000	2.320220
95434888.0000	2.403142
95484744.0000	4.488872
95534600.0000	3.610487
95584456.0000	10.795910
95634312.0000	1.622929
95684168.0000	2.006832
95734024.0000	3.160628
95783880.0000	2.045928
95833736.0000	3.630160
95883592.0000	4.611026
95933448.0000	2.692401
95983304.0000	3.884103
96033160.0000	2.752356
96083016.0000	3.297786
96132872.0000	2.479588
96182728.0000	67.224319
96232584.0000	8.629366
96282440.0000	1.797824
96332296.0000	3.848129
96382152.0000	2.211385
96432008.0000	6.823909
96481864.0000	1.965328
96531720.0000	5.844021
96581576.0000	5.129471
96631432.0000	3.210700
96681288.0000	2.511758
96731144.0000	4.136239
96781000.0000	1.457232
96830856.0000	1.962941
96880712.0000	4.745887
96930568.0000	9.059444
96980424.0000	2.794859
97030280.0000	2.260634
97080136.0000	2.229306
97129992.0000	1.629392
97179848.0000	2.147869
97229704.0000	2.656910
97279560.0000	2.662599
97329416.0000	4.590049
97379272.0000	2.033338
97429128.0000	2.163889
97478984.0000	2.257497
97528840.0000	8.476900
97578696.0000	3.494301
97628552.0000	2.667897
97678408.0000	4.285204
97728264.0000	4.404979
97778120.0000	5.730571
97827976.0000	2.702787
97877832.0000	4.176589
97927688.0000	5.312600
97977544.0000	2.053375
98027400.0000	2.718387
98077256.0000	9.955965
98127112.0000	17.428316
98176968.0000	2.243717
98226824.0000	2.424089
98276680.0000	3.074247
98326536.0000	2.298893
98376392.0000	6.364163
98426248.0000	2.251572
98476104.0000	2.304418
98525960.0000	1.643201
98575816.0000	5.260174
98625672.0000	1.905581
98675528.0000	3.185068
98725384.0000	6.839844
98775240.0000	1.966923
98825096.0000	2.749738
98874952.0000	1.918827
98924808.0000	8.641933
98974664.0000	2.212762
99024520.0000	2.636778
99074376.0000	2.394518
99124232.0000	2.991899
99174088.0000	15.376155
99223944.0000	4.069496
99273800.0000	2.187882
99323656.0000	2.536401
99373512.0000	2.722180
99423368.0000	13.885367
99473224.0000	1.664466
99523080.0000	32.487694
99572936.0000	2.362697
99622792.0000	1.927313
[truncated: 3,001 more rows]
