# Supplementary material for: Scalable linkage-disequilibrium-based selective sweep detection: a performance guide
Source: Gigascience. 2016 Feb 8;5:7. doi: 10.1186/s13742-016-0114-9 (PMC4746822; doi:10.1186/s13742-016-0114-9)
Supplement: Supplementary file 2 — Human Chromosome 1 OmegaPlus results per population. This file contains the OmegaPlus reports and information files for the analysis of the first chromosome of the human genome per population (26 populations) for DNA data representation. (ZIP 1120 kb) [file 13742_2016_114_MOESM2_ESM.zip › OmegaPlus_pops/OmegaPlus_Report.JPT]

//1
10642.0000	0.000000
60497.9531	2.691064
110353.9062	8.624058
160209.8594	4.998822
210065.8125	3.538330
259921.7656	0.000000
309777.7188	0.000000
359633.6875	0.000000
409489.6250	0.000000
459345.5625	0.000000
509201.5000	0.000000
559057.4375	13.990251
608913.3750	17.604881
658769.3125	22.870306
708625.2500	19.085869
758481.1875	2.664798
808337.1250	2.638689
858193.0625	3.869794
908049.0000	5.339221
957904.9375	2.329478
1007760.8750	2.811015
1057616.8750	3.452137
1107472.8750	12.777444
1157328.8750	4.207876
1207184.8750	6.860931
1257040.8750	3.471075
1306896.8750	2.046677
1356752.8750	4.150655
1406608.8750	2.943943
1456464.8750	2.781614
1506320.8750	4.556010
1556176.8750	3.641120
1606032.8750	12.936289
1655888.8750	51.995319
1705744.8750	2.965617
1755600.8750	2.433596
1805456.8750	2.188653
1855312.8750	1.936607
1905168.8750	5.284732
1955024.8750	6.541890
2004880.8750	2.991686
2054736.8750	3.276744
2104592.7500	2.346666
2154448.7500	30.681919
2204304.7500	4.206326
2254160.7500	7.129763
2304016.7500	5.717308
2353872.7500	4.273280
2403728.7500	16.806656
2453584.7500	3.121699
2503440.7500	4.210971
2553296.7500	1.921099
2603152.7500	8.357861
2653008.7500	3.361920
2702864.7500	1.663754
2752720.7500	6.765982
2802576.7500	5.110063
2852432.7500	3.965151
2902288.7500	21.087090
2952144.7500	2.191370
3002000.7500	8.997299
3051856.7500	7.281670
3101712.7500	4.748703
3151568.7500	11.358828
3201424.7500	3.728736
3251280.7500	4.480921
3301136.7500	6.740690
3350992.7500	6.527173
3400848.7500	5.839206
3450704.7500	4.041903
3500560.7500	3.930933
3550416.7500	5.960672
3600272.7500	15.737697
3650128.7500	6.530468
3699984.7500	4.101863
3749840.7500	1.532385
3799696.7500	9.049648
3849552.7500	0.000000
3899408.7500	4.471715
3949264.7500	0.000000
3999120.7500	6.128495
4048976.7500	15.929903
4098832.7500	5.625254
4148688.7500	7.147058
4198544.5000	2.586102
4248400.5000	5.204615
4298256.5000	24.645052
4348112.5000	6.022259
4397968.5000	3.701474
4447824.5000	1.923729
4497680.5000	4.876075
4547536.5000	6.254732
4597392.5000	2.465299
4647248.5000	4.137747
4697104.5000	3.878993
4746960.5000	5.943338
4796816.5000	4.086435
4846672.5000	4.141304
4896528.5000	5.129869
4946384.5000	3.345948
4996240.5000	8.433481
5046096.5000	6.752831
5095952.5000	5.582909
5145808.5000	6.187232
5195664.5000	2.996969
5245520.5000	4.114398
5295376.5000	4.839609
5345232.5000	7.038093
5395088.5000	6.119165
5444944.5000	4.701355
5494800.5000	8.289996
5544656.5000	6.036519
5594512.5000	3.632650
5644368.5000	6.543875
5694224.5000	3.712613
5744080.5000	4.982477
5793936.5000	3.666900
5843792.5000	2.898134
5893648.5000	3.573215
5943504.5000	2.293612
5993360.5000	2.739348
6043216.5000	2.435833
6093072.5000	3.872539
6142928.5000	11.202023
6192784.5000	3.943595
6242640.5000	4.029703
6292496.5000	8.497357
6342352.5000	3.861540
6392208.5000	2.462418
6442064.5000	1.622870
6491920.5000	2.928631
6541776.5000	14.183765
6591632.5000	1.885685
6641488.5000	135.565277
6691344.5000	4.700824
6741200.5000	1.848850
6791056.5000	4.290628
6840912.5000	1.863488
6890768.5000	2.350149
6940624.5000	2.010937
6990480.5000	2.120466
7040336.5000	3.623598
7090192.5000	2.095151
7140048.5000	3.171001
7189904.5000	4.256448
7239760.5000	13.540345
7289616.5000	2.337392
7339472.5000	7.262059
7389328.5000	69.572632
7439184.5000	13.483787
7489040.5000	13.533585
7538896.5000	2.771096
7588752.5000	10.989775
7638608.5000	6.301089
7688464.5000	4.136361
7738320.5000	4.777223
7788176.5000	5.213498
7838032.5000	2.593852
7887888.5000	2.432080
7937744.5000	2.648795
7987600.5000	2.046758
8037456.5000	2.390377
8087312.5000	3.565656
8137168.5000	3.999141
8187024.5000	9.119446
8236880.5000	15.531602
8286736.5000	5.935448
8336592.5000	10.530616
8386448.5000	3.216751
8436304.0000	2.461366
8486160.0000	1.525373
8536016.0000	1.399438
8585872.0000	4.565530
8635728.0000	2.392408
8685584.0000	2.107470
8735440.0000	1.752087
8785296.0000	5.812248
8835152.0000	4.126858
8885008.0000	2.828481
8934864.0000	2.907633
8984720.0000	50.170105
9034576.0000	5.074291
9084432.0000	5.385446
9134288.0000	2.679412
9184144.0000	4.158086
9234000.0000	12.744190
9283856.0000	4.919547
9333712.0000	6.075847
9383568.0000	15.833457
9433424.0000	5.464744
9483280.0000	4.104889
9533136.0000	7.842467
9582992.0000	3.012129
9632848.0000	13.567690
9682704.0000	63.074131
9732560.0000	3.542389
9782416.0000	78.712212
9832272.0000	3.254724
9882128.0000	3.277054
9931984.0000	57.208344
9981840.0000	5.487632
10031696.0000	48.399742
10081552.0000	5.873838
10131408.0000	8.770519
10181264.0000	4.001312
10231120.0000	22.294676
10280976.0000	1.545790
10330832.0000	2.315247
10380688.0000	23.285177
10430544.0000	3.485325
10480400.0000	3.541303
10530256.0000	7.302948
10580112.0000	3.374168
10629968.0000	2.329872
10679824.0000	11.291994
10729680.0000	2.795526
10779536.0000	7.528994
10829392.0000	5.089004
10879248.0000	5.526811
10929104.0000	8.957067
10978960.0000	5.352710
11028816.0000	21.930492
11078672.0000	5.173031
11128528.0000	1.918882
11178384.0000	3.186764
11228240.0000	1.259643
11278096.0000	4.901048
11327952.0000	4.395811
11377808.0000	5.179679
11427664.0000	146.874466
11477520.0000	4.926640
11527376.0000	3.311009
11577232.0000	2.277380
11627088.0000	2.573369
11676944.0000	3.528697
11726800.0000	9.448952
11776656.0000	14.785563
11826512.0000	10.171488
11876368.0000	2.618633
11926224.0000	8.449672
11976080.0000	1.997285
12025936.0000	2.425963
12075792.0000	3.377257
12125648.0000	9.130921
12175504.0000	18.391191
12225360.0000	3.097698
12275216.0000	17.308716
12325072.0000	2.617970
12374928.0000	2.599410
12424784.0000	6.343055
12474640.0000	1.321905
12524496.0000	15.674176
12574352.0000	3.319779
12624208.0000	2.723880
12674064.0000	9.176432
12723920.0000	4.291223
12773776.0000	16.497034
12823632.0000	3.878124
12873488.0000	15.611012
12923344.0000	5.398749
12973200.0000	6.676458
13023056.0000	15.564215
13072912.0000	25.517506
13122768.0000	19.328920
13172624.0000	4.512423
13222480.0000	0.000000
13272336.0000	5.563708
13322192.0000	0.000000
13372048.0000	6.160249
13421904.0000	3.300026
13471760.0000	54.703995
13521616.0000	80.258713
13571472.0000	81.350433
13621328.0000	81.350433
13671184.0000	24.569532
13721040.0000	12.669431
13770896.0000	11.367871
13820752.0000	8.438831
13870608.0000	10.019732
13920464.0000	10.396666
13970320.0000	3.037903
14020176.0000	4.256380
14070032.0000	1.944897
14119888.0000	6.943683
14169744.0000	12.034112
14219600.0000	4.859697
14269456.0000	3.016373
14319312.0000	3.204133
14369168.0000	5.571651
14419024.0000	5.245548
14468880.0000	6.002938
14518736.0000	16.580801
14568592.0000	6.519623
14618448.0000	5.772214
14668304.0000	3.265441
14718160.0000	5.738633
14768016.0000	2.993827
14817872.0000	3.859162
14867728.0000	4.995363
14917584.0000	4.211683
14967440.0000	3.032950
15017296.0000	3.029023
15067152.0000	3.819344
15117008.0000	5.179231
15166864.0000	17.598404
15216720.0000	5.258249
15266576.0000	4.620529
15316432.0000	6.222432
15366288.0000	8.564540
15416144.0000	12.380036
15466000.0000	5.443252
15515856.0000	3.104133
15565712.0000	14.610636
15615568.0000	5.995720
15665424.0000	16.273609
15715280.0000	2.737950
15765136.0000	6.490531
15814992.0000	2.611087
15864848.0000	2.303303
15914704.0000	7.864249
15964560.0000	2.586569
16014416.0000	7.278829
16064272.0000	5.618663
16114128.0000	9.764047
16163984.0000	2.780531
16213840.0000	3.080361
16263696.0000	1.611120
16313552.0000	1.753715
16363408.0000	4.225710
16413264.0000	11.329206
16463120.0000	6.008979
16512976.0000	2.642785
16562832.0000	6.311582
16612688.0000	2.843487
16662544.0000	6.185192
16712400.0000	24.393250
16762256.0000	7.923762
16812112.0000	4.345354
16861968.0000	1.877827
16911824.0000	7.276634
16961680.0000	2.181025
17011536.0000	3.808281
17061392.0000	9.771375
17111248.0000	3.079875
17161104.0000	6.017202
17210960.0000	9.580814
17260816.0000	7.065774
17310672.0000	5.361739
17360528.0000	3.971394
17410384.0000	5.742569
17460240.0000	11.778809
17510096.0000	3.829693
17559952.0000	10.796996
17609808.0000	3.097113
17659664.0000	3.291849
17709520.0000	7.727411
17759376.0000	5.927600
17809232.0000	3.325221
17859088.0000	4.426877
17908944.0000	10.925768
17958800.0000	4.973269
18008656.0000	1.830500
18058512.0000	7.513255
18108368.0000	9.194458
18158224.0000	6.723417
18208080.0000	4.585430
18257936.0000	3.411004
18307792.0000	6.301887
18357648.0000	7.483112
18407504.0000	4.986392
18457360.0000	3.387640
18507216.0000	10.291553
18557072.0000	4.557318
18606928.0000	4.386877
18656784.0000	6.831854
18706640.0000	7.355748
18756496.0000	3.094587
18806352.0000	3.249011
18856208.0000	6.172413
18906064.0000	11.419601
18955920.0000	3.210273
19005776.0000	9.198612
19055632.0000	7.670806
19105488.0000	5.039161
19155344.0000	19.742504
19205200.0000	12.563445
19255056.0000	6.254567
19304912.0000	1.935485
19354768.0000	2.691220
19404624.0000	4.073039
19454480.0000	3.751393
19504336.0000	19.368404
19554192.0000	3.664029
19604048.0000	3.589211
19653904.0000	15.228537
19703760.0000	2.484177
19753616.0000	2.543828
19803472.0000	10.188986
19853328.0000	3.046779
19903184.0000	2.229817
19953040.0000	4.987624
20002896.0000	2.817880
20052752.0000	9.952554
20102608.0000	4.549917
20152464.0000	9.026601
20202320.0000	1.938705
20252176.0000	2.823334
20302032.0000	5.326845
20351888.0000	2.408618
20401744.0000	2.688113
20451600.0000	207.127487
20501456.0000	7.201919
20551312.0000	11.388451
20601168.0000	7.583813
20651024.0000	2.003499
20700880.0000	3.318618
20750736.0000	4.948505
20800592.0000	3.962744
20850448.0000	4.147873
20900304.0000	2.771804
20950160.0000	2.907455
21000016.0000	10.183786
21049872.0000	3.158781
21099728.0000	1.743391
21149584.0000	1.402219
21199440.0000	3.392292
21249296.0000	6.240748
21299152.0000	1.540166
21349008.0000	2.478163
21398864.0000	1.692606
21448720.0000	1.835453
21498576.0000	2.280592
21548432.0000	2.845229
21598288.0000	4.283632
21648144.0000	4.182082
21698000.0000	3.657853
21747856.0000	4.481803
21797712.0000	3.399306
21847568.0000	10.000340
21897424.0000	2.565286
21947280.0000	4.269330
21997136.0000	2.417766
22046992.0000	1.808753
22096848.0000	2.316476
22146704.0000	8.197355
22196560.0000	4.723447
22246416.0000	4.552232
22296272.0000	2.487207
22346128.0000	18.127987
22395984.0000	3.612937
22445840.0000	2.944325
22495696.0000	3.362489
22545552.0000	3.307494
22595408.0000	7.827308
22645264.0000	13.314224
22695120.0000	6.374288
22744976.0000	6.941761
22794832.0000	6.826960
22844688.0000	2.914286
22894544.0000	4.819051
22944400.0000	2.913244
22994256.0000	2.821548
23044112.0000	3.967697
23093968.0000	8.966994
23143824.0000	2.684996
23193680.0000	10.308142
23243536.0000	4.752341
23293392.0000	4.185501
23343248.0000	1.634438
23393104.0000	1.737383
23442960.0000	2.235824
23492816.0000	2.590701
23542672.0000	1.860979
23592528.0000	4.996004
23642384.0000	2.481310
23692240.0000	2.350684
23742096.0000	1.950705
23791952.0000	3.452849
23841808.0000	4.163105
23891664.0000	4.736471
23941520.0000	121.505150
23991376.0000	2.385277
24041232.0000	3.755820
24091088.0000	7.001882
24140944.0000	4.797981
24190800.0000	6.074638
24240656.0000	98.964241
24290512.0000	8.971627
24340368.0000	5.948089
24390224.0000	7.948873
24440080.0000	8.058488
24489936.0000	5.707714
24539792.0000	54.988411
24589648.0000	8.722931
24639504.0000	12.093900
24689360.0000	6.494429
24739216.0000	1.998873
24789072.0000	5.599676
24838928.0000	4.125377
24888784.0000	6.506648
24938640.0000	2.641012
24988496.0000	3.039924
25038352.0000	3.192396
25088208.0000	21.189404
25138064.0000	1.801728
25187920.0000	4.193635
25237776.0000	9.667710
25287632.0000	4.879170
25337488.0000	4.031553
25387344.0000	2.654252
25437200.0000	4.006448
25487056.0000	3.131465
25536912.0000	485.644867
25586768.0000	9.585372
25636624.0000	3.730969
25686480.0000	3.397129
25736336.0000	9.522431
25786192.0000	1.802151
25836048.0000	3.203943
25885904.0000	19.210625
25935760.0000	1.812780
25985616.0000	2.595880
26035472.0000	87.309387
26085328.0000	5.038511
26135184.0000	2.486535
26185040.0000	3.533577
26234896.0000	3.227348
26284752.0000	5.067050
26334608.0000	2.209031
26384464.0000	6.240989
26434320.0000	4.445394
26484176.0000	13.517709
26534032.0000	12.832824
26583888.0000	2.219380
26633744.0000	1.679413
26683600.0000	2.427560
26733456.0000	5.905212
26783312.0000	2.308256
26833168.0000	2.156752
26883024.0000	2.485415
26932880.0000	2.991341
26982736.0000	22.980997
27032592.0000	3.037210
27082448.0000	32.743221
27132304.0000	2.780692
27182160.0000	6.331420
27232016.0000	7.178882
27281872.0000	19.484219
27331728.0000	10.412164
27381584.0000	9.228445
27431440.0000	11.181022
27481296.0000	6.015785
27531152.0000	6.176578
27581008.0000	312.129425
27630864.0000	3.360934
27680720.0000	6.086132
27730576.0000	34.277973
27780432.0000	1.603292
27830288.0000	3.017919
27880144.0000	37.738178
27930000.0000	18.292053
27979856.0000	5.462646
28029712.0000	8.683799
28079568.0000	72.423370
28129424.0000	44.404533
28179280.0000	4.695511
28229136.0000	2.240327
28278992.0000	4.433745
28328848.0000	3.162276
28378704.0000	1.345895
28428560.0000	5.226929
28478416.0000	43.962788
28528272.0000	3.729262
28578128.0000	2.236825
28627984.0000	6.883728
28677840.0000	4.643789
28727696.0000	1.711271
28777552.0000	3.579283
28827408.0000	2.331038
28877264.0000	2.975923
28927120.0000	14.113222
28976976.0000	3.065814
29026832.0000	2.320318
29076688.0000	1.836277
29126544.0000	8.018946
29176400.0000	4.650491
29226256.0000	30.559807
29276112.0000	3.566348
29325968.0000	134.580429
29375824.0000	31.404051
29425680.0000	2.149016
29475536.0000	3.037302
29525392.0000	2.194820
29575248.0000	3.521710
29625104.0000	2.655451
29674960.0000	8.317966
29724816.0000	7.680207
29774672.0000	3.356537
29824528.0000	4.424905
29874384.0000	10.461334
29924240.0000	0.000000
29974096.0000	8.435392
30023952.0000	0.000000
30073808.0000	2.436720
30123664.0000	2.548448
30173520.0000	8.408980
30223376.0000	2.862286
30273232.0000	7.507034
30323088.0000	3.373164
30372944.0000	3.735683
30422800.0000	4.210550
30472656.0000	4.165496
30522512.0000	8.602654
30572368.0000	4.281542
30622224.0000	5.678177
30672080.0000	4.794506
30721936.0000	2.971024
30771792.0000	6.900466
30821648.0000	2.772490
30871504.0000	5.008841
30921360.0000	4.773270
30971216.0000	4.997657
31021072.0000	3.668170
31070928.0000	2.530003
31120784.0000	9.319112
31170640.0000	4.167311
31220496.0000	13.546927
31270352.0000	5.408472
31320208.0000	5.423637
31370064.0000	12.559173
31419920.0000	3.910123
31469776.0000	2.976239
31519632.0000	1.627956
31569488.0000	13.603523
31619344.0000	4.194461
31669200.0000	2.701986
31719056.0000	2.262079
31768912.0000	2.305297
31818768.0000	4.381290
31868624.0000	1.457988
31918480.0000	1.965574
31968336.0000	3.981673
32018192.0000	5.836705
32068048.0000	14.578551
32117904.0000	3.924139
32167760.0000	8.007039
32217616.0000	4.742167
32267472.0000	5.452854
32317328.0000	12.892220
32367184.0000	15.398692
32417040.0000	36.904274
32466896.0000	2.228147
32516752.0000	17.612577
32566608.0000	3.160928
32616464.0000	99.005928
32666320.0000	11.028303
32716176.0000	4.958198
32766032.0000	7.852106
32815888.0000	19.533613
32865744.0000	46.334946
32915600.0000	1.538995
32965456.0000	2.305391
33015312.0000	1.744612
33065168.0000	18.155563
33115024.0000	1.390766
33164880.0000	3.018120
33214736.0000	10.488549
33264592.0000	2.761329
33314448.0000	1.868682
33364304.0000	3.130224
33414160.0000	26.340227
33464016.0000	2.391867
33513872.0000	1.903184
33563728.0000	3.837944
33613584.0000	2.208326
33663440.0000	8.057431
33713296.0000	3.698553
33763152.0000	4.181273
33813008.0000	5.803919
33862864.0000	6.931344
33912720.0000	6.078636
33962576.0000	2.514618
34012432.0000	4.786387
34062288.0000	12.329374
34112144.0000	12.717111
34162000.0000	4.588084
34211856.0000	7.317880
34261712.0000	11.279138
34311568.0000	4.167850
34361424.0000	6.330372
34411280.0000	8.727691
34461136.0000	2.705441
34510992.0000	15.982520
34560848.0000	7.124328
34610704.0000	4.079198
34660560.0000	4.755524
34710416.0000	28.009211
34760272.0000	3.656545
34810128.0000	8.163325
34859984.0000	2.560605
34909840.0000	5.094155
34959696.0000	3.683741
35009552.0000	2.547426
35059408.0000	7.370670
35109264.0000	3.005988
35159120.0000	17.199778
35208976.0000	7.803781
35258832.0000	3.714207
35308688.0000	48.009254
35358544.0000	8.029592
35408400.0000	188.294861
35458256.0000	1.554927
35508112.0000	2.904694
35557968.0000	3.921817
35607824.0000	2.741551
35657680.0000	3.969060
35707536.0000	6.637302
35757392.0000	3.888255
35807248.0000	2.590137
35857104.0000	4.643913
35906960.0000	1.275434
35956816.0000	2.352128
36006672.0000	4.998663
36056528.0000	1.797783
36106384.0000	10.241934
36156240.0000	3.424322
36206096.0000	3.316243
36255952.0000	1.787626
36305808.0000	10.030993
36355664.0000	35.146713
36405520.0000	1.405567
36455376.0000	2.445883
36505232.0000	65.458267
36555088.0000	2.688282
36604944.0000	1.407476
36654800.0000	3.984347
36704656.0000	14.304419
36754512.0000	5.408612
36804368.0000	5.610760
36854224.0000	24.554249
36904080.0000	5.464478
36953936.0000	4.471950
37003792.0000	5.319813
37053648.0000	5.454718
37103504.0000	4.415443
37153360.0000	5.797005
37203216.0000	3.680864
37253072.0000	8.866292
37302928.0000	5.688667
37352784.0000	3.109821
37402640.0000	13.597088
37452496.0000	514.645691
37502352.0000	3.058792
37552208.0000	9.513412
37602064.0000	4.132704
37651920.0000	3.274532
37701776.0000	1.875184
37751632.0000	2.765106
37801488.0000	3.596221
37851344.0000	7.330569
37901200.0000	4.292237
37951056.0000	18.260880
38000912.0000	3.465230
38050768.0000	1.772077
38100624.0000	6.216637
38150480.0000	5.868749
38200336.0000	8.515638
38250192.0000	3.679735
38300048.0000	2.146131
38349904.0000	2.276750
38399760.0000	1.991956
38449616.0000	3.748685
38499472.0000	5.150600
38549328.0000	3.829260
38599184.0000	7.562973
38649040.0000	3.049956
38698896.0000	6.172431
38748752.0000	4.398447
38798608.0000	2.114882
38848464.0000	3.204559
38898320.0000	3.606292
38948176.0000	10.323900
38998032.0000	3.887384
39047888.0000	18.698532
39097744.0000	3.504753
39147600.0000	7.132509
39197456.0000	4.258265
39247312.0000	5.774135
39297168.0000	5.585474
39347024.0000	2.073959
39396880.0000	4.853333
39446736.0000	5.828000
39496592.0000	1.489020
39546448.0000	13.354294
39596304.0000	9.074788
39646160.0000	2.344537
39696016.0000	1.546324
39745872.0000	7.696561
39795728.0000	5.914415
39845584.0000	2.043346
39895440.0000	1.820326
39945296.0000	4.186007
39995152.0000	2.995468
40045008.0000	1.350832
40094864.0000	5.677034
40144720.0000	3.734426
40194576.0000	7.685179
40244432.0000	3.834730
40294288.0000	2.942668
40344144.0000	2.346907
40394000.0000	3.619226
40443856.0000	18.102654
40493712.0000	2.623241
40543568.0000	3.758564
40593424.0000	2.532191
40643280.0000	2.373628
40693136.0000	4.291169
40742992.0000	5.863101
40792848.0000	2.299457
40842704.0000	3.502638
40892560.0000	6.708716
40942416.0000	4.973063
40992272.0000	1.424533
41042128.0000	2.675965
41091984.0000	2.441061
41141840.0000	57.373196
41191696.0000	1.211393
41241552.0000	4.117574
41291408.0000	6.525523
41341264.0000	2.803271
41391120.0000	3.962178
41440976.0000	7.337631
41490832.0000	1.466592
41540688.0000	1.464229
41590544.0000	3.124656
41640400.0000	1.570968
41690256.0000	2.520334
41740112.0000	4.577453
41789968.0000	1.695941
41839824.0000	12.679009
41889680.0000	3.254651
41939536.0000	3.111857
41989392.0000	4.808302
42039248.0000	5.291376
42089104.0000	2.129877
42138960.0000	8.501031
42188816.0000	3.328242
42238672.0000	3.749488
42288528.0000	23.504744
42338384.0000	5.819188
42388240.0000	1.995947
42438096.0000	2.672148
42487952.0000	1.753839
42537808.0000	2.300835
42587664.0000	3.257836
42637520.0000	6.166631
42687376.0000	1.981305
42737232.0000	2.020144
42787088.0000	3.679716
42836944.0000	14.510902
42886800.0000	5.126194
42936656.0000	2.437052
42986512.0000	1.520260
43036368.0000	1.357424
43086224.0000	5.691683
43136080.0000	3.429287
43185936.0000	4.455158
43235792.0000	4.164883
43285648.0000	2.626572
43335504.0000	4.435068
43385360.0000	9.273383
43435216.0000	2.651940
43485072.0000	8.805809
43534928.0000	5.875896
43584784.0000	30.337706
43634640.0000	40.543446
43684496.0000	141.048157
43734352.0000	5.517350
43784208.0000	9.318354
43834064.0000	2.069033
43883920.0000	1.565734
43933776.0000	4.587452
43983632.0000	3.426223
44033488.0000	3.454180
44083344.0000	1.647445
44133200.0000	2.811592
44183056.0000	2.633195
44232912.0000	1.384316
44282768.0000	3.055019
44332624.0000	2.416304
44382480.0000	1.510595
44432336.0000	1.987936
44482192.0000	7.888873
44532048.0000	4.464496
44581904.0000	4.655018
44631760.0000	2.255538
44681616.0000	3.275500
44731472.0000	3.444715
44781328.0000	1.646822
44831184.0000	7.936993
44881040.0000	5.974049
44930896.0000	3.100468
44980752.0000	4.686510
45030608.0000	8.677213
45080464.0000	6.139129
45130320.0000	3.833011
45180176.0000	9.759509
45230032.0000	1.414664
45279888.0000	2.418275
45329744.0000	1.831452
45379600.0000	1.450930
45429456.0000	3.081985
45479312.0000	2.255353
45529168.0000	43.928135
45579024.0000	1.642252
45628880.0000	1.532009
45678736.0000	1.547083
45728592.0000	2.213969
45778448.0000	2.219172
45828304.0000	1.519068
45878160.0000	1.947465
45928016.0000	2.196810
45977872.0000	2.375736
46027728.0000	4.986277
46077584.0000	7.842370
46127440.0000	1.517944
46177296.0000	2.110540
46227152.0000	1.886528
46277008.0000	2.433907
46326864.0000	1.399181
46376720.0000	1.379512
46426576.0000	1.575979
46476432.0000	2.621491
46526288.0000	1.288364
46576144.0000	1.547260
46626000.0000	2.909426
46675856.0000	2.243376
46725712.0000	3.601882
46775568.0000	3.198827
46825424.0000	1.706017
46875280.0000	2.868671
46925136.0000	5.332567
46974992.0000	3.520523
47024848.0000	4.762414
47074704.0000	7.854267
47124560.0000	1.828793
47174416.0000	7.500318
47224272.0000	8.339814
47274128.0000	2.575266
47323984.0000	2.093301
47373840.0000	1.498127
47423696.0000	7.280869
47473552.0000	2.555652
47523408.0000	2.738856
47573264.0000	1.837841
47623120.0000	4.523352
47672976.0000	5.604100
47722832.0000	2.481812
47772688.0000	1.167742
47822544.0000	1.364695
47872400.0000	3.040995
47922256.0000	3.412565
47972112.0000	3.045897
48021968.0000	4.581049
48071824.0000	4.226118
48121680.0000	3.767751
48171536.0000	3.093130
48221392.0000	8.406433
48271248.0000	2.557052
48321104.0000	2.905027
48370960.0000	1.547297
48420816.0000	2.069995
48470672.0000	5.329759
48520528.0000	11.110635
48570384.0000	10.770576
48620240.0000	3.176837
48670096.0000	1.789261
48719952.0000	3.366106
48769808.0000	2.641970
48819664.0000	1.979802
48869520.0000	2.824750
48919376.0000	1.893216
48969232.0000	2.928403
49019088.0000	6.643756
49068944.0000	55.490997
49118800.0000	2.742115
49168656.0000	6.507786
49218512.0000	39.441799
49268368.0000	2.821594
49318224.0000	1.803174
49368080.0000	2.510417
49417936.0000	4.558483
49467792.0000	3.042037
49517648.0000	1.749829
49567504.0000	1.398935
49617360.0000	3.009636
49667216.0000	6.652304
49717072.0000	11.225757
49766928.0000	3.830521
49816784.0000	1.742313
49866640.0000	3.324130
49916496.0000	1.293488
49966352.0000	2.644272
50016208.0000	1.715130
50066064.0000	2.622535
50115920.0000	2.490077
50165776.0000	2.611114
50215632.0000	4.962951
50265488.0000	2.106584
50315344.0000	1.765253
50365200.0000	2.223964
50415056.0000	5.935802
50464912.0000	1.516136
50514768.0000	1.709273
50564624.0000	1.920585
50614480.0000	13.891599
50664336.0000	16.771040
50714192.0000	6.785222
50764048.0000	6.079423
50813904.0000	3.377504
50863760.0000	1.604823
50913616.0000	5.117579
50963472.0000	19.575676
51013328.0000	88.815689
51063184.0000	2.267226
51113040.0000	2.935256
51162896.0000	2.699606
51212752.0000	133.150223
51262608.0000	1.563473
51312464.0000	1.882540
51362320.0000	750.245178
51412176.0000	7.468553
51462032.0000	1.849317
51511888.0000	3.116257
51561744.0000	2.285682
51611600.0000	1.743949
51661456.0000	7.664625
51711312.0000	1912.153320
51761168.0000	8.290501
51811024.0000	5.060030
51860880.0000	884.187500
51910736.0000	3.322209
51960592.0000	112.104935
52010448.0000	3.215291
52060304.0000	2.742474
52110160.0000	2.384898
52160016.0000	595.272522
52209872.0000	2.595682
52259728.0000	11.186356
52309584.0000	3.432364
52359440.0000	1.703865
52409296.0000	3.371775
52459152.0000	1.671909
52509008.0000	1.808136
52558864.0000	2.069918
52608720.0000	64.805161
52658576.0000	2.013605
52708432.0000	2.191475
52758288.0000	4.442791
52808144.0000	18.492315
52858000.0000	2.654131
52907856.0000	3.616546
52957712.0000	2.877448
53007568.0000	7.515124
53057424.0000	4.605412
53107280.0000	8.861997
53157136.0000	2.939838
53206992.0000	3.236903
53256848.0000	1.815307
53306704.0000	2.216469
53356560.0000	6.225631
53406416.0000	4.843306
53456272.0000	2.745107
53506128.0000	2.429111
53555984.0000	5.639426
53605840.0000	7.563890
53655696.0000	6.026305
53705552.0000	21.098179
53755408.0000	6.798593
53805264.0000	4.677905
53855120.0000	4.479049
53904976.0000	2.616192
53954832.0000	3.841135
54004688.0000	5.141727
54054544.0000	3.235486
54104400.0000	2.821073
54154256.0000	4.860097
54204112.0000	8.268822
54253968.0000	5.325428
54303824.0000	296.715546
54353680.0000	2.844932
54403536.0000	3.404541
54453392.0000	4.183021
54503248.0000	3.144596
54553104.0000	2.093952
54602960.0000	4.483536
54652816.0000	3.471626
54702672.0000	3.837242
54752528.0000	5.738298
54802384.0000	4.925857
54852240.0000	4.095084
54902096.0000	2.331785
54951952.0000	4.363362
55001808.0000	6.876008
55051664.0000	2.309695
55101520.0000	5.435477
55151376.0000	11.841163
55201232.0000	1.968771
55251088.0000	13.259199
55300944.0000	3.526534
55350800.0000	3.091324
55400656.0000	5.450654
55450512.0000	4.762317
55500368.0000	7.221642
55550224.0000	1.931858
55600080.0000	1.806081
55649936.0000	2.065223
55699792.0000	2.941896
55749648.0000	4.368938
55799504.0000	3.458039
55849360.0000	3.096277
55899216.0000	4.836490
55949072.0000	2.468894
55998928.0000	2.859568
56048784.0000	3.301251
56098640.0000	3.343903
56148496.0000	2.551806
56198352.0000	4.674969
56248208.0000	5.921401
56298064.0000	2.148164
56347920.0000	13.531569
56397776.0000	2.665482
56447632.0000	3.492586
56497488.0000	10.024054
56547344.0000	1.828386
56597200.0000	3.422376
56647056.0000	1.778047
56696912.0000	1.216058
56746768.0000	2.331193
56796624.0000	7.498561
56846480.0000	9.024888
56896336.0000	9.795258
56946192.0000	2.899419
56996048.0000	4.843719
57045904.0000	4.316853
57095760.0000	4.990629
57145616.0000	2.290121
57195472.0000	8.717677
57245328.0000	3.486623
57295184.0000	7.995615
57345040.0000	2.887007
57394896.0000	3.861472
57444752.0000	3.544331
57494608.0000	2.488966
57544464.0000	3.110147
57594320.0000	7.686793
57644176.0000	4.482197
57694032.0000	9.208397
57743888.0000	8.233125
57793744.0000	6.437190
57843600.0000	1.413467
57893456.0000	11.017897
57943312.0000	15.650657
57993168.0000	4.920194
58043024.0000	3.375649
58092880.0000	7.165280
58142736.0000	3.620315
58192592.0000	10.059730
58242448.0000	3.420252
58292304.0000	2.449196
58342160.0000	5.241175
58392016.0000	4.410858
58441872.0000	15.334216
58491728.0000	7.897659
58541584.0000	8.881424
58591440.0000	2.479901
58641296.0000	2.167951
58691152.0000	4.984127
58741008.0000	2.213075
58790864.0000	4.858716
58840720.0000	2.712548
58890576.0000	4.563352
58940432.0000	7.104718
58990288.0000	1.858873
59040144.0000	1.738495
59090000.0000	2.878811
59139856.0000	1.835045
59189712.0000	2.391166
59239568.0000	5.069052
59289424.0000	26.577335
59339280.0000	11.393542
59389136.0000	4.288308
59438992.0000	2.751837
59488848.0000	46.415268
59538704.0000	4.687846
59588560.0000	4.927640
59638416.0000	3.324568
59688272.0000	3.504133
59738128.0000	3.919169
59787984.0000	3.218629
59837840.0000	1.886875
59887696.0000	3.428244
59937552.0000	2.392253
59987408.0000	10.102379
60037264.0000	2.129411
60087120.0000	31.152555
60136976.0000	4.294208
60186832.0000	5.836318
60236688.0000	7.376741
60286544.0000	3.578640
60336400.0000	13.534545
60386256.0000	5.498634
60436112.0000	5.260462
60485968.0000	21.363264
60535824.0000	2.564638
60585680.0000	2.460259
60635536.0000	3.044666
60685392.0000	2.131082
60735248.0000	6.056591
60785104.0000	2.897795
60834960.0000	1.637565
60884816.0000	9.651578
60934672.0000	1.538862
60984528.0000	4.425524
61034384.0000	2.552434
61084240.0000	2.832500
61134096.0000	12.895543
61183952.0000	3.710570
61233808.0000	1.978140
61283664.0000	6.472236
61333520.0000	2.876425
61383376.0000	4.990854
61433232.0000	2.996951
61483088.0000	2.937397
61532944.0000	3.502666
61582800.0000	8.635977
61632656.0000	2.764949
61682512.0000	5.128064
61732368.0000	4.941700
61782224.0000	3.260461
61832080.0000	3.609431
61881936.0000	4.895838
61931792.0000	7.863279
61981648.0000	4.490565
62031504.0000	4.066439
62081360.0000	3.494854
62131216.0000	7.781401
62181072.0000	2.823224
62230928.0000	4.645975
62280784.0000	4.326520
62330640.0000	5.803259
62380496.0000	14.240340
62430352.0000	5.451063
62480208.0000	24.215662
62530064.0000	5.401926
62579920.0000	2.268488
62629776.0000	5.744938
62679632.0000	2.882177
62729488.0000	3.606030
62779344.0000	14.071462
62829200.0000	55.313496
62879056.0000	7.863360
62928912.0000	1.525136
62978768.0000	1.347704
63028624.0000	1.798287
63078480.0000	10.696271
63128336.0000	1.972298
63178192.0000	2.562348
63228048.0000	3.107559
63277904.0000	2.232377
63327760.0000	1.735099
63377616.0000	13.893785
63427472.0000	8.222661
63477328.0000	4.548227
63527184.0000	10.628789
63577040.0000	6.186768
63626896.0000	7.126692
63676752.0000	3.203533
63726608.0000	2.183768
63776464.0000	3.919306
63826320.0000	7.741012
63876176.0000	2.776422
63926032.0000	1.516582
63975888.0000	3.689538
64025744.0000	3.399649
64075600.0000	5.452182
64125456.0000	162.398651
64175312.0000	10.283465
64225168.0000	1.971937
64275024.0000	5.755114
64324880.0000	3.108512
64374736.0000	4.972450
64424592.0000	2.429521
64474448.0000	6.775693
64524304.0000	11.986073
64574160.0000	7.428054
64624016.0000	4.734651
64673872.0000	2.696736
64723728.0000	2.144436
64773584.0000	2.899183
64823440.0000	7.705143
64873296.0000	13.717888
64923152.0000	7.756796
64973008.0000	4.048913
65022864.0000	6.677121
65072720.0000	11.923604
65122576.0000	4.710444
65172432.0000	7.394101
65222288.0000	1.828054
65272144.0000	2.075549
65322000.0000	2.849237
65371856.0000	36.052799
65421712.0000	3.820465
65471568.0000	35.909748
65521424.0000	4.412349
65571280.0000	2.939155
65621136.0000	4.205968
65670992.0000	5.223432
65720848.0000	3.234984
65770704.0000	19.255508
65820560.0000	35.552002
65870416.0000	6.649959
65920272.0000	3.919589
65970128.0000	2.631453
66019984.0000	1.842441
66069840.0000	1.930863
66119696.0000	10.925206
66169552.0000	14.246865
66219408.0000	5.595712
66269264.0000	3.501837
66319120.0000	3.361115
66368976.0000	2.694839
66418832.0000	1.925721
66468688.0000	3.586199
66518544.0000	2.563621
66568400.0000	3.714182
66618256.0000	6.649582
66668112.0000	1.761749
66717968.0000	2.009899
66767824.0000	4.418043
66817680.0000	3.211648
66867536.0000	31.907976
66917392.0000	10.461836
66967248.0000	3.262229
67017104.0000	3.724486
67066960.0000	2.519324
67116816.0000	3.165452
67166672.0000	1.926665
67216528.0000	3.306004
67266384.0000	10.650397
67316240.0000	5.122614
67366096.0000	6.654078
67415952.0000	1.890208
67465808.0000	1.857124
67515664.0000	3.671786
67565520.0000	2.202658
67615376.0000	4.774010
67665232.0000	2.946452
67715088.0000	3.358481
67764944.0000	10.269695
67814800.0000	1.987604
67864656.0000	1.962309
67914512.0000	4.227635
67964368.0000	3.234355
68014224.0000	2.825540
68064080.0000	3.807646
68113936.0000	5.519142
68163792.0000	3.221884
68213648.0000	3.114157
68263504.0000	3.193719
68313360.0000	1.689036
68363216.0000	3.089475
68413072.0000	3.760333
68462928.0000	20.816854
68512784.0000	46.778267
68562640.0000	12.165332
68612496.0000	3.028379
68662352.0000	6.627845
68712208.0000	3.663810
68762064.0000	4.550215
68811920.0000	7.503166
68861776.0000	5.174464
68911632.0000	5.840107
68961488.0000	1.807434
69011344.0000	2.191637
69061200.0000	2.577539
69111056.0000	4.178085
69160912.0000	5.270629
69210768.0000	2.888586
69260624.0000	3.289557
69310480.0000	2.315058
69360336.0000	2.343303
69410192.0000	2.359550
69460048.0000	24.936848
69509904.0000	4.437359
69559760.0000	1.330894
69609616.0000	4.205301
69659472.0000	5.682636
69709328.0000	2.699632
69759184.0000	2.502393
69809040.0000	3.962959
69858896.0000	1.404316
69908752.0000	7.500571
69958608.0000	3.036911
70008464.0000	4.803236
70058320.0000	2.114373
70108176.0000	2.450040
70158032.0000	5.535664
70207888.0000	4.473544
70257744.0000	10.120078
70307600.0000	3.011127
70357456.0000	1.357628
70407312.0000	15.193176
70457168.0000	2.189362
70507024.0000	13.390471
70556880.0000	1.876586
70606736.0000	5.054770
70656592.0000	2.588105
70706448.0000	2.037064
70756304.0000	7.388842
70806160.0000	2.145150
70856016.0000	4.039993
70905872.0000	2.293233
70955728.0000	7.705704
71005584.0000	4.788085
71055440.0000	2.899784
71105296.0000	3.473716
71155152.0000	5.577661
71205008.0000	15.661419
71254864.0000	1.952236
71304720.0000	1.369572
71354576.0000	2.171282
71404432.0000	6.024410
71454288.0000	1.913422
71504144.0000	6.637448
71554000.0000	3.872844
71603856.0000	1.344739
71653712.0000	2.781090
71703568.0000	2.097605
71753424.0000	1.630385
71803280.0000	3.998166
71853136.0000	2.873151
71902992.0000	1.758464
71952848.0000	8.439318
72002704.0000	6.281357
72052560.0000	4.349384
72102416.0000	1.869164
72152272.0000	2.004735
72202128.0000	1.856150
72251984.0000	3.065239
72301840.0000	4.492516
72351696.0000	2.250271
72401552.0000	2.702681
72451408.0000	1.594863
72501264.0000	4.786294
72551120.0000	3.786491
72600976.0000	2.086940
72650832.0000	2.358119
72700688.0000	7.613955
72750544.0000	3.939208
72800400.0000	2.747553
72850256.0000	2.536402
72900112.0000	2.270350
72949968.0000	3.986930
72999824.0000	26.907190
73049680.0000	4.794535
73099536.0000	2.387610
73149392.0000	82.120522
73199248.0000	1.640587
73249104.0000	1.899672
73298960.0000	4.654031
73348816.0000	1.890995
73398672.0000	3.884370
73448528.0000	2.357208
73498384.0000	2.986358
73548240.0000	1.549683
73598096.0000	2.349793
73647952.0000	57.579823
73697808.0000	4.755657
73747664.0000	1.870764
73797520.0000	1.681934
73847376.0000	1.717504
73897232.0000	1.993294
73947088.0000	2.025505
73996944.0000	3.156048
74046800.0000	2.040447
74096656.0000	2.393780
74146512.0000	5.073935
74196368.0000	11.635955
74246224.0000	4.002285
74296080.0000	2.528561
74345936.0000	3.921056
74395792.0000	1.575277
74445648.0000	2.600847
74495504.0000	5.306709
74545360.0000	1.765589
74595216.0000	1.580837
74645072.0000	4.217888
74694928.0000	2.777716
74744784.0000	2.548534
74794640.0000	1.834701
74844496.0000	2.406116
74894352.0000	2.651963
74944208.0000	2.790689
74994064.0000	4.858853
75043920.0000	2.276989
75093776.0000	2.655649
75143632.0000	8.549289
75193488.0000	3.433453
75243344.0000	3.600828
75293200.0000	34.435688
75343056.0000	3.336774
75392912.0000	3.025613
75442768.0000	2.605942
75492624.0000	2.488236
75542480.0000	1.583079
75592336.0000	7.567421
75642192.0000	4.451430
75692048.0000	6.471700
75741904.0000	6.089071
75791760.0000	3.333681
75841616.0000	2.070328
75891472.0000	13.518264
75941328.0000	2.549862
75991184.0000	4.087784
76041040.0000	13.889257
76090896.0000	3.109612
76140752.0000	2.086653
76190608.0000	1.834491
76240464.0000	2.587959
76290320.0000	1.649116
76340176.0000	2.111499
76390032.0000	2.546034
76439888.0000	28.972929
76489744.0000	7.201930
76539600.0000	3.390078
76589456.0000	9.607514
76639312.0000	6.029563
76689168.0000	5.113757
76739024.0000	9.319819
76788880.0000	9.603668
76838736.0000	2.726257
76888592.0000	5.282185
76938448.0000	5.605721
76988304.0000	2.681314
77038160.0000	5.041572
77088016.0000	6.576576
77137872.0000	10.800229
77187728.0000	7.289799
77237584.0000	5.202962
77287440.0000	4.219764
77337296.0000	19.045658
77387152.0000	5.209030
77437008.0000	3.983112
77486864.0000	2.603865
77536720.0000	7.723463
77586576.0000	1.679015
77636432.0000	1.445416
77686288.0000	3.642191
77736144.0000	2.762139
77786000.0000	2.164504
77835856.0000	2.779590
77885712.0000	3.862884
77935568.0000	12.156044
77985424.0000	9.264312
78035280.0000	2.076275
78085136.0000	3.218690
78134992.0000	1.288823
78184848.0000	42.800983
78234704.0000	3.752202
78284560.0000	2.264087
78334416.0000	5.334044
78384272.0000	1.985099
78434128.0000	3.349601
78483984.0000	1.556120
78533840.0000	4.136312
78583696.0000	3.011489
78633552.0000	2.522606
78683408.0000	3.038083
78733264.0000	3.137983
78783120.0000	2.092729
78832976.0000	4.148832
78882832.0000	10.119361
78932688.0000	2.679861
78982544.0000	3.910066
79032400.0000	5.039575
79082256.0000	44.821537
79132112.0000	2.921611
79181968.0000	16.854410
79231824.0000	32.466057
79281680.0000	5.347441
79331536.0000	1.738582
79381392.0000	2.004475
79431248.0000	1.834920
79481104.0000	5.237065
79530960.0000	2.840671
79580816.0000	6.293314
79630672.0000	3.563381
79680528.0000	6.140430
79730384.0000	1.699042
79780240.0000	1.533219
79830096.0000	4.323658
79879952.0000	2.550292
79929808.0000	1.989986
79979664.0000	1.840390
80029520.0000	2.902115
80079376.0000	2.544402
80129232.0000	30.192038
80179088.0000	1.649605
80228944.0000	2.863628
80278800.0000	50.933197
80328656.0000	6.109475
80378512.0000	1.704694
80428368.0000	5.754983
80478224.0000	2.129997
80528080.0000	6.208202
80577936.0000	2.116318
80627792.0000	9.560026
80677648.0000	8.516069
80727504.0000	18.305954
80777360.0000	16.478458
80827216.0000	4.955917
80877072.0000	4.370825
80926928.0000	3.529286
80976784.0000	2.392894
81026640.0000	2.439438
81076496.0000	5.502680
81126352.0000	4.406025
81176208.0000	2.378994
81226064.0000	3.872797
81275920.0000	4.119737
81325776.0000	2.821447
81375632.0000	13.347383
81425488.0000	6.749651
81475344.0000	7.985431
81525200.0000	3.980726
81575056.0000	2.677702
81624912.0000	1.732194
81674768.0000	3.679292
81724624.0000	2.704668
81774480.0000	5.943004
81824336.0000	3.662133
81874192.0000	6.381702
81924048.0000	3.604437
81973904.0000	4.608760
82023760.0000	10.619045
82073616.0000	1.957318
82123472.0000	13.096963
82173328.0000	2.944391
82223184.0000	5.211966
82273040.0000	5.757720
82322896.0000	3.161195
82372752.0000	4.829431
82422608.0000	1.744270
82472464.0000	1.676393
82522320.0000	20.986044
82572176.0000	5.174589
82622032.0000	4.404188
82671888.0000	2.579069
82721744.0000	79.719788
82771600.0000	3.607103
82821456.0000	6.713618
82871312.0000	7.722921
82921168.0000	2.056521
82971024.0000	11.318662
83020880.0000	3.533516
83070736.0000	3.877583
83120592.0000	7.149695
83170448.0000	2.041417
83220304.0000	2.844742
83270160.0000	5.333082
83320016.0000	4.744144
83369872.0000	1.672026
83419728.0000	4.647065
83469584.0000	28.774305
83519440.0000	5.768789
83569296.0000	3.257757
83619152.0000	3.959879
83669008.0000	7.164410
83718864.0000	3.699362
83768720.0000	1.552429
83818576.0000	2.631094
83868432.0000	3.708940
83918288.0000	9.780802
83968144.0000	4.508134
84018000.0000	9.921948
84067856.0000	4.597292
84117712.0000	3.131796
84167568.0000	4.483873
84217424.0000	3.993844
84267280.0000	2.413476
84317136.0000	6.282576
84366992.0000	1.871637
84416848.0000	2.311724
84466704.0000	1.743661
84516560.0000	2.544459
84566416.0000	2.168995
84616272.0000	8.828145
84666128.0000	2.104980
84715984.0000	3.052326
84765840.0000	4.856341
84815696.0000	4.005268
84865552.0000	2.995025
84915408.0000	3.682520
84965264.0000	2.040842
85015120.0000	2.213049
85064976.0000	2.081713
85114832.0000	2.851727
85164688.0000	1.765189
85214544.0000	6.365748
85264400.0000	3.505387
85314256.0000	5.738444
85364112.0000	5.932823
85413968.0000	10.913107
85463824.0000	2.083863
85513680.0000	2.856670
85563536.0000	4.828266
85613392.0000	2.534090
85663248.0000	3.096518
85713104.0000	1.884896
85762960.0000	2.895739
85812816.0000	3.583651
85862672.0000	1.809849
85912528.0000	3.498484
85962384.0000	4.819247
86012240.0000	12.567439
86062096.0000	2.822176
86111952.0000	1.297105
86161808.0000	2.713399
86211664.0000	1.569585
86261520.0000	4.582588
86311376.0000	2.673330
86361232.0000	3.160560
86411088.0000	3.211408
86460944.0000	5.688793
86510800.0000	1.769576
86560656.0000	6.178222
86610512.0000	1.807764
86660368.0000	4.685570
86710224.0000	4.738743
86760080.0000	7.629748
86809936.0000	98.719940
86859792.0000	1.967280
86909648.0000	26.455742
86959504.0000	7.090742
87009360.0000	3.724333
87059216.0000	4.165548
87109072.0000	1.331595
87158928.0000	2.724656
87208784.0000	2.008811
87258640.0000	2.392396
87308496.0000	4.374399
87358352.0000	2.725207
87408208.0000	2.336276
87458064.0000	1.909704
87507920.0000	1.432061
87557776.0000	3.834162
87607632.0000	5.091074
87657488.0000	16.380785
87707344.0000	4.248942
87757200.0000	11.825351
87807056.0000	12.532648
87856912.0000	3.840957
87906768.0000	3.788498
87956624.0000	20.915936
88006480.0000	3.302967
88056336.0000	5.278247
88106192.0000	3.074505
88156048.0000	2.227906
88205904.0000	3.047384
88255760.0000	5.741810
88305616.0000	4.478803
88355472.0000	14.543186
88405328.0000	7.316278
88455184.0000	29.493835
88505040.0000	2.915123
88554896.0000	3.393914
88604752.0000	5.299492
88654608.0000	10.681324
88704464.0000	1.820895
88754320.0000	3.170970
88804176.0000	1.746135
88854032.0000	4.373542
88903888.0000	2.313633
88953744.0000	17.778025
89003600.0000	3.509191
89053456.0000	2.191329
89103312.0000	2.151268
89153168.0000	7.994302
89203024.0000	1.935461
89252880.0000	22.715910
89302736.0000	2.778566
89352592.0000	4.575603
89402448.0000	2.552969
89452304.0000	30.694088
89502160.0000	2.488633
89552016.0000	3.049525
89601872.0000	1.677924
89651728.0000	2.196238
89701584.0000	4.002684
89751440.0000	7.543633
89801296.0000	6.155796
89851152.0000	2.339519
89901008.0000	4.598166
89950864.0000	2.995443
90000720.0000	1.813793
90050576.0000	12.044837
90100432.0000	3.381429
90150288.0000	37.416111
90200144.0000	2.338896
90250000.0000	1.704738
90299856.0000	28.699293
90349712.0000	3.657681
90399568.0000	28.494816
90449424.0000	3.862244
90499280.0000	4.083580
90549136.0000	13.190960
90598992.0000	34.189781
90648848.0000	3.343903
90698704.0000	8.766077
90748560.0000	9.989689
90798416.0000	1.800554
90848272.0000	3.377908
90898128.0000	2.765097
90947984.0000	1.904329
90997840.0000	1.732410
91047696.0000	1.769764
91097552.0000	4.773729
91147408.0000	2.116843
91197264.0000	5.173848
91247120.0000	5.042587
91296976.0000	4.413695
91346832.0000	4.832474
91396688.0000	3.041303
91446544.0000	10.209440
91496400.0000	6.184933
91546256.0000	3.554636
91596112.0000	2.985083
91645968.0000	2.081819
91695824.0000	3.844651
91745680.0000	1.565743
91795536.0000	3.111469
91845392.0000	6.465780
91895248.0000	8.322246
91945104.0000	3.902334
91994960.0000	3.030022
92044816.0000	40.924522
92094672.0000	3.490846
92144528.0000	3.579594
92194384.0000	3.955804
92244240.0000	4.375904
92294096.0000	1.838758
92343952.0000	2.904151
92393808.0000	1.578253
92443664.0000	1.328632
92493520.0000	4.843752
92543376.0000	73.338028
92593232.0000	227.090454
92643088.0000	2.444025
92692944.0000	4.081821
92742800.0000	1.440560
92792656.0000	2.502695
92842512.0000	1.910559
92892368.0000	3.268669
92942224.0000	5.891476
92992080.0000	2.152256
93041936.0000	1.786484
93091792.0000	2.529586
93141648.0000	1.927673
93191504.0000	2.746793
93241360.0000	4.736129
93291216.0000	42.873596
93341072.0000	2.423066
93390928.0000	1.968088
93440784.0000	15.148233
93490640.0000	2.680711
93540496.0000	10.421686
93590352.0000	1.811001
93640208.0000	5.716142
93690064.0000	2.105185
93739920.0000	15.091178
93789776.0000	1.709798
93839632.0000	3.773181
93889488.0000	2.454319
93939344.0000	1.761160
93989200.0000	2.844039
94039056.0000	3.709686
94088912.0000	3.408655
94138768.0000	9.442859
94188624.0000	23.782324
94238480.0000	1.205116
94288336.0000	1.652743
94338192.0000	2.429885
94388048.0000	2.820859
94437904.0000	3.431317
94487760.0000	6.654209
94537616.0000	6.636479
94587472.0000	2.306333
94637328.0000	3.005947
94687184.0000	15.862588
94737040.0000	1.986102
94786896.0000	2.186467
94836752.0000	1.985477
94886608.0000	3.123674
94936464.0000	1.777629
94986320.0000	18.833828
95036176.0000	2.183705
95086032.0000	8.371365
95135888.0000	3.603469
95185744.0000	4.482440
95235600.0000	4.962928
95285456.0000	2.083732
95335312.0000	9.294813
95385168.0000	2.683882
95435024.0000	2.066186
95484880.0000	5.465834
95534736.0000	4.606446
95584592.0000	4.355587
95634448.0000	1.748497
95684304.0000	2.437391
95734160.0000	14.434569
95784016.0000	2.665972
95833872.0000	4.277344
95883728.0000	4.312515
95933584.0000	2.177970
95983440.0000	1.709764
96033296.0000	2.794899
96083152.0000	3.217350
96133008.0000	3.642892
96182864.0000	2.748979
96232720.0000	2.799340
96282576.0000	2.733137
96332432.0000	40.867569
96382288.0000	4.306963
96432144.0000	7.601337
96482000.0000	2.330225
96531856.0000	1.741826
96581712.0000	5.593003
96631568.0000	1.886140
96681424.0000	3.532856
96731280.0000	2.661988
96781136.0000	1.524672
96830992.0000	1.788643
96880848.0000	5.543952
96930704.0000	65.014191
96980560.0000	31.773588
97030416.0000	6.962511
97080272.0000	2.631415
97130128.0000	1.220560
97179984.0000	2.080597
97229840.0000	1.883657
97279696.0000	3.156858
97329552.0000	7.286670
97379408.0000	4.560045
97429264.0000	2.151739
97479120.0000	8.770945
97528976.0000	4.397269
97578832.0000	4.675489
97628688.0000	6.147862
97678544.0000	16.950880
97728400.0000	8.757429
97778256.0000	4.298285
97828112.0000	3.340237
97877968.0000	4.903244
97927824.0000	8.252280
97977680.0000	2.382742
98027536.0000	9.652450
98077392.0000	1.624177
98127248.0000	47.254066
98177104.0000	7.975197
98226960.0000	9.413377
98276816.0000	5.973606
98326672.0000	1.662213
98376528.0000	1.529607
98426384.0000	3.443782
98476240.0000	2.083527
98526096.0000	2.774157
98575952.0000	4.023511
98625808.0000	1.703946
98675664.0000	3.370111
98725520.0000	31.077091
98775376.0000	2.896899
98825232.0000	17.556570
98875088.0000	1.891257
98924944.0000	18.495733
98974800.0000	2.905712
99024656.0000	5.191098
99074512.0000	1.708040
99124368.0000	2.619104
99174224.0000	3.874899
99224080.0000	1.415590
99273936.0000	3.024594
99323792.0000	1.843533
99373648.0000	2.462426
99423504.0000	30.760206
99473360.0000	1.857464
99523216.0000	2.703865
99573072.0000	3.294553
99622928.0000	2.056262
[truncated: 3,001 more rows]
