# Supplementary material for: Scalable linkage-disequilibrium-based selective sweep detection: a performance guide
Source: Gigascience. 2016 Feb 8;5:7. doi: 10.1186/s13742-016-0114-9 (PMC4746822; doi:10.1186/s13742-016-0114-9)
Supplement: Supplementary file 2 — Human Chromosome 1 OmegaPlus results per population. This file contains the OmegaPlus reports and information files for the analysis of the first chromosome of the human genome per population (26 populations) for DNA data representation. (ZIP 1120 kb) [file 13742_2016_114_MOESM2_ESM.zip › OmegaPlus_pops/OmegaPlus_Report.GIH]

//1
11008.0000	0.000000
60863.8789	4.923130
110719.7578	2.173775
160575.6406	8.692559
210431.5156	22.396252
260287.3906	0.000000
310143.2812	8.299261
359999.1562	0.000000
409855.0312	0.000000
459710.9062	0.000000
509566.7812	0.000000
559422.6875	8.624565
609278.5625	12.690327
659134.4375	7.207912
708990.3125	8.385330
758846.1875	2.025445
808702.0625	4.047629
858557.9375	4.417092
908413.8125	9.960045
958269.6875	2.877967
1008125.5625	5.332221
1057981.5000	3.007628
1107837.3750	15.882961
1157693.2500	2.085285
1207549.1250	3.332242
1257405.0000	8.116708
1307260.8750	3.984869
1357116.7500	3.055682
1406972.6250	2.548316
1456828.5000	2.594733
1506684.3750	4.008279
1556540.2500	4.133472
1606396.1250	12.984604
1656252.0000	8.437180
1706107.8750	2.581510
1755963.7500	2.329856
1805819.6250	2.609211
1855675.5000	1.580053
1905531.3750	12.222051
1955387.2500	5.425409
2005243.1250	4.713872
2055099.0000	1.762733
2104955.0000	1.491274
2154811.0000	3.816874
2204667.0000	3.283775
2254523.0000	4.116471
2304379.0000	15.571557
2354235.0000	3.847953
2404091.0000	16.015064
2453947.0000	2.928620
2503803.0000	3.645295
2553659.0000	1.452001
2603515.0000	11.346642
2653371.0000	5.542848
2703227.0000	6.033030
2753083.0000	6.047650
2802939.0000	4.324370
2852795.0000	3.169747
2902651.0000	9.639192
2952507.0000	2.020872
3002363.0000	8.522572
3052219.0000	5.004148
3102075.0000	115.445900
3151931.0000	4.664714
3201787.0000	4.432763
3251643.0000	3.358256
3301499.0000	4.595773
3351355.0000	13.625548
3401211.0000	4.444510
3451067.0000	4.487710
3500923.0000	2.810761
3550779.0000	2.423071
3600635.0000	4.570100
3650491.0000	4.982243
3700347.0000	3.302546
3750203.0000	1.871173
3800059.0000	5.910153
3849915.0000	0.000000
3899771.0000	16.481876
3949627.0000	0.000000
3999483.0000	6.272298
4049339.0000	5.545613
4099195.0000	4.992652
4149051.0000	7.190808
4198907.0000	3.561434
4248763.0000	3.792161
4298619.0000	7.894746
4348475.0000	5.249820
4398331.0000	3.252903
4448187.0000	1.852251
4498043.0000	4.550180
4547899.0000	2.996465
4597755.0000	2.225563
4647611.0000	3.714924
4697467.0000	2.982648
4747323.0000	4.437663
4797179.0000	5.853520
4847035.0000	9.099120
4896891.0000	7.910357
4946747.0000	3.924819
4996603.0000	5.728169
5046459.0000	3.232963
5096315.0000	7.631576
5146171.0000	4.241846
5196027.0000	2.022113
5245883.0000	3.407540
5295739.0000	3.810392
5345595.0000	4.991072
5395451.0000	4.948967
5445307.0000	9.674433
5495163.0000	2.720274
5545019.0000	4.879676
5594875.0000	3.039272
5644731.0000	5.669171
5694587.0000	3.094264
5744443.0000	9.428667
5794299.0000	2.984548
5844155.0000	3.956696
5894011.0000	4.305467
5943867.0000	2.489110
5993723.0000	9.146239
6043579.0000	2.038645
6093435.0000	3.221458
6143291.0000	6.725720
6193147.0000	3.964011
6243003.0000	3.492251
6292859.0000	7.029090
6342715.0000	4.809678
6392571.0000	1.991208
6442427.0000	1.494608
6492283.0000	2.515783
6542139.0000	5.519390
6591995.0000	2.700676
6641851.0000	27.344179
6691707.0000	5.939641
6741563.0000	20.797729
6791419.0000	4.222266
6841275.0000	2.154939
6891131.0000	1.510972
6940987.0000	40.218651
6990843.0000	2.982728
7040699.0000	4.153463
7090555.0000	1.932814
7140411.0000	3.782584
7190267.0000	3.421781
7240123.0000	5.361950
7289979.0000	2.248247
7339835.0000	4.386091
7389691.0000	3.841464
7439547.0000	7.691426
7489403.0000	11.343349
7539259.0000	2.436233
7589115.0000	24.748093
7638971.0000	3.513752
7688827.0000	4.779859
7738683.0000	2.189787
7788539.0000	2.353105
7838395.0000	1.911168
7888251.0000	2.258049
7938107.0000	2.947596
7987963.0000	3.076224
8037819.0000	2.080268
8087675.0000	3.116077
8137531.0000	17.822794
8187387.0000	4.051990
8237243.0000	3.950634
8287099.0000	3.054359
8336955.0000	4.734907
8386811.0000	3.324902
8436667.0000	4.715676
8486523.0000	1.465607
8536379.0000	1.285164
8586235.0000	2.375362
8636091.0000	6.629304
8685947.0000	1.837273
8735803.0000	1.736178
8785659.0000	4.480258
8835515.0000	1.797871
8885371.0000	2.419609
8935227.0000	14.134182
8985083.0000	22.344767
9034939.0000	4.583610
9084795.0000	4.258768
9134651.0000	2.222277
9184507.0000	3.768577
9234363.0000	9.992262
9284219.0000	5.042701
9334075.0000	4.698310
9383931.0000	4.764167
9433787.0000	21.068481
9483643.0000	3.995497
9533499.0000	14.849140
9583355.0000	3.572218
9633211.0000	8.510472
9683067.0000	54.340355
9732923.0000	3.345547
9782779.0000	2.002176
9832635.0000	396.920593
9882491.0000	6.358825
9932347.0000	9.805361
9982203.0000	2.942129
10032059.0000	117.257744
10081915.0000	1.827611
10131771.0000	2.683359
10181627.0000	2.560873
10231483.0000	3.514363
10281339.0000	1.525419
10331195.0000	4.411086
10381051.0000	6.423855
10430907.0000	1.941189
10480763.0000	6.613723
10530619.0000	4.292234
10580475.0000	2.182080
10630331.0000	2.525809
10680187.0000	31.019623
10730043.0000	2.348390
10779899.0000	5.581747
10829755.0000	3.195020
10879611.0000	4.439896
10929467.0000	9.182166
10979323.0000	4.636525
11029179.0000	13.254547
11079035.0000	4.075409
11128891.0000	1.597111
11178747.0000	1.978352
11228603.0000	1.095352
11278459.0000	1.882583
11328315.0000	4.897637
11378171.0000	7.789727
11428027.0000	5.030552
11477883.0000	3.446654
11527739.0000	2.619955
11577595.0000	5.263206
11627451.0000	2.762312
11677307.0000	2.843895
11727163.0000	6.588458
11777019.0000	8.363464
11826875.0000	9.184964
11876731.0000	4.190627
11926587.0000	3.501996
11976443.0000	2.642713
12026299.0000	2.161763
12076155.0000	12.839478
12126011.0000	4.904117
12175867.0000	7.970187
12225723.0000	3.025745
12275579.0000	11.658547
12325435.0000	2.650595
12375291.0000	5.948699
12425147.0000	2.302068
12475003.0000	10.566466
12524859.0000	15.994946
12574715.0000	3.831367
12624571.0000	2.911736
12674427.0000	7.560963
12724283.0000	3.518407
12774139.0000	13.694029
12823995.0000	2.947420
12873851.0000	17.433252
12923707.0000	3.932575
12973563.0000	4.796285
13023419.0000	17.254854
13073275.0000	23.491936
13123131.0000	13.794412
13172987.0000	4.217879
13222843.0000	0.000000
13272699.0000	3.273008
13322555.0000	0.000000
13372411.0000	4.802768
13422267.0000	3.389476
13472123.0000	465.016907
13521979.0000	88.203041
13571835.0000	148.654922
13621691.0000	140.656738
13671547.0000	16.114031
13721403.0000	11.927522
13771259.0000	13.180048
13821115.0000	6.694168
13870971.0000	2.646529
13920827.0000	10.467104
13970683.0000	2.443518
14020539.0000	8.353613
14070395.0000	1.719269
14120251.0000	4.760777
14170107.0000	17.129625
14219963.0000	5.458055
14269819.0000	2.842467
14319675.0000	2.603195
14369531.0000	5.306131
14419387.0000	4.525549
14469243.0000	28.863230
14519099.0000	10.190430
14568955.0000	4.897620
14618811.0000	4.111911
14668667.0000	3.326263
14718523.0000	6.479360
14768379.0000	2.447568
14818235.0000	3.949439
14868091.0000	6.729028
14917947.0000	3.754110
14967803.0000	2.496772
15017659.0000	4.216893
15067515.0000	7.575397
15117371.0000	4.573251
15167227.0000	3.672863
15217083.0000	6.139321
15266939.0000	3.090860
15316795.0000	6.456856
15366651.0000	7.364888
15416507.0000	10.180622
15466363.0000	35.366169
15516219.0000	2.811359
15566075.0000	8.290375
15615931.0000	6.994893
15665787.0000	7.727911
15715643.0000	2.599784
15765499.0000	6.515822
15815355.0000	3.782921
15865211.0000	2.138451
15915067.0000	6.579804
15964923.0000	1.395796
16014779.0000	2.095759
16064635.0000	50.518353
16114491.0000	7.730879
16164347.0000	2.613888
16214203.0000	2.748667
16264059.0000	2.693233
16313915.0000	1.717399
16363771.0000	3.119333
16413627.0000	6.130984
16463483.0000	7.980859
16513339.0000	3.759986
16563195.0000	6.206562
16613051.0000	1.958956
16662907.0000	1.759343
16712763.0000	2.336142
16762619.0000	2.862738
16812474.0000	2.844283
16862330.0000	4.038233
16912186.0000	8.319723
16962042.0000	1.667790
17011898.0000	5.641524
17061754.0000	7.669105
17111610.0000	17.603308
17161466.0000	8.334860
17211322.0000	2.147577
17261178.0000	2.258352
17311034.0000	5.040964
17360890.0000	2.753479
17410746.0000	15.413248
17460602.0000	22.535463
17510458.0000	2.520805
17560314.0000	8.688736
17610170.0000	3.769264
17660026.0000	3.141088
17709882.0000	7.859738
17759738.0000	3.883814
17809594.0000	2.853759
17859450.0000	4.720425
17909306.0000	7.111421
17959162.0000	3.794024
18009018.0000	2.876522
18058874.0000	9.101596
18108730.0000	4.958580
18158586.0000	5.285447
18208442.0000	8.010835
18258298.0000	2.486595
18308154.0000	4.723132
18358010.0000	2.303552
18407866.0000	7.343102
18457722.0000	4.534569
18507578.0000	6.137907
18557434.0000	4.121610
18607290.0000	3.991164
18657146.0000	6.708167
18707002.0000	4.594101
18756858.0000	2.882725
18806714.0000	3.020584
18856570.0000	5.177325
18906426.0000	15.459367
18956282.0000	2.551677
19006138.0000	13.275968
19055994.0000	6.844259
19105850.0000	6.064441
19155706.0000	2.604698
19205562.0000	5.775581
19255418.0000	6.231634
19305274.0000	2.369142
19355130.0000	7.727579
19404986.0000	2.917407
19454842.0000	3.045199
19504698.0000	2.584264
19554554.0000	3.173644
19604410.0000	1.753825
19654266.0000	11.832925
19704122.0000	2.651921
19753978.0000	2.209467
19803834.0000	829.892761
19853690.0000	2.358199
19903546.0000	1.704833
19953402.0000	2.543109
20003258.0000	6.588200
20053114.0000	10.395157
20102970.0000	89.726974
20152826.0000	6.167240
20202682.0000	1.911932
20252538.0000	3.020949
20302394.0000	6.135148
20352250.0000	5.192539
20402106.0000	1.995341
20451962.0000	7.307673
20501818.0000	5.390736
20551674.0000	9.570697
20601530.0000	5.161194
20651386.0000	5.910872
20701242.0000	2.282868
20751098.0000	17.162148
20800954.0000	3.425892
20850810.0000	2.747371
20900666.0000	3.405879
20950522.0000	1.839586
21000378.0000	7.952169
21050234.0000	2.415795
21100090.0000	5.567439
21149946.0000	2.158526
21199802.0000	2.643746
21249658.0000	1.870464
21299514.0000	12.408374
21349370.0000	2.250687
21399226.0000	1.708133
21449082.0000	26.375740
21498938.0000	1.369587
21548794.0000	2.714830
21598650.0000	7.315248
21648506.0000	2.967677
21698362.0000	2.318584
21748218.0000	3.118405
21798074.0000	2.283864
21847930.0000	92.040817
21897786.0000	2.025032
21947642.0000	3.003675
21997498.0000	3.717453
22047354.0000	1.909360
22097210.0000	2.484852
22147066.0000	8.949230
22196922.0000	4.238372
22246778.0000	3.443338
22296634.0000	1.909340
22346490.0000	21.064455
22396346.0000	3.624761
22446202.0000	1.895511
22496058.0000	3.371250
22545914.0000	2.170283
22595770.0000	7.142468
22645626.0000	6.619817
22695482.0000	2.760485
22745338.0000	4.246119
22795194.0000	1.916120
22845050.0000	2.898176
22894906.0000	4.316818
22944762.0000	3.132890
22994618.0000	3.428299
23044474.0000	3.229561
23094330.0000	6.499287
23144186.0000	2.212563
23194042.0000	51.205006
23243898.0000	6.184744
23293754.0000	5.115250
23343610.0000	7.496768
23393466.0000	1.727914
23443322.0000	4.748023
23493178.0000	2.467663
23543034.0000	2.328141
23592890.0000	38.503231
23642746.0000	2.197320
23692602.0000	2.404212
23742458.0000	2.049556
23792314.0000	3.643272
23842170.0000	4.939511
23892026.0000	4.202284
23941882.0000	6.885070
23991738.0000	2.092555
24041594.0000	3.397547
24091450.0000	1663.509766
24141306.0000	49.603458
24191162.0000	5.781250
24241018.0000	26.303730
24290874.0000	10.200200
24340730.0000	17.247803
24390586.0000	8.506465
24440442.0000	55.479221
24490298.0000	3.684472
24540154.0000	7.660202
24590010.0000	7.475026
24639866.0000	5.780022
24689722.0000	4.918900
24739578.0000	1.894795
24789434.0000	10.418415
24839290.0000	19.442316
24889146.0000	3.509015
24939002.0000	6.767183
24988858.0000	3.496025
25038714.0000	3.869337
25088570.0000	4.053361
25138426.0000	2.816419
25188282.0000	2.734398
25238138.0000	4.974190
25287994.0000	24.302959
25337850.0000	3.135064
25387706.0000	3.168926
25437562.0000	3.683132
25487418.0000	2.744707
25537274.0000	229.544418
25587130.0000	12.949759
25636986.0000	1.990646
25686842.0000	3.198632
25736698.0000	29.447823
25786554.0000	14.738104
25836410.0000	2.526681
25886266.0000	10.995705
25936122.0000	1.661985
25985978.0000	3.398205
26035834.0000	18.073645
26085690.0000	5.513634
26135546.0000	2.523873
26185402.0000	5.247228
26235258.0000	3.651967
26285114.0000	7.037694
26334970.0000	3.395853
26384826.0000	8.869034
26434682.0000	3.964024
26484538.0000	12.199692
26534394.0000	3.386931
26584250.0000	2.484818
26634106.0000	1.511386
26683962.0000	2.405406
26733818.0000	4.085339
26783674.0000	2.209867
26833530.0000	4.349856
26883386.0000	2.428240
26933242.0000	3.403673
26983098.0000	11.532797
27032954.0000	1004.846619
27082810.0000	2.237220
27132666.0000	4.428434
27182522.0000	2.374927
27232378.0000	3.324761
27282234.0000	15.415976
27332090.0000	13.865061
27381946.0000	5.761689
27431802.0000	29.790707
27481658.0000	22.143192
27531514.0000	10.037042
27581370.0000	4.875432
27631226.0000	4.771132
27681082.0000	3.080946
27730938.0000	9.663418
27780794.0000	1.704864
27830650.0000	35.986691
27880506.0000	3.697559
27930362.0000	8.194660
27980218.0000	10.304392
28030074.0000	3.457228
28079930.0000	2.906163
28129786.0000	65.178223
28179642.0000	3.629204
28229498.0000	1.936066
28279354.0000	9.455955
28329210.0000	3.140543
28379066.0000	2.220206
28428922.0000	18.844221
28478778.0000	5.063251
28528634.0000	2.521801
28578490.0000	1.873339
28628346.0000	6.054156
28678202.0000	4.768665
28728058.0000	1.370991
28777914.0000	3.194427
28827770.0000	2.009156
28877626.0000	5.412871
28927482.0000	4.344575
28977338.0000	3.528910
29027194.0000	2.310441
29077050.0000	2.724051
29126906.0000	5.115475
29176762.0000	5.189803
29226618.0000	3.753450
29276474.0000	1.860524
29326330.0000	5.456173
29376186.0000	2.984074
29426042.0000	1.632946
29475898.0000	2.305873
29525754.0000	3.363680
29575610.0000	2.804327
29625466.0000	2.560086
29675322.0000	4.616440
29725178.0000	4.993368
29775034.0000	5.184412
29824890.0000	5.717504
29874746.0000	9.387587
29924602.0000	0.000000
29974458.0000	3.286969
30024314.0000	0.000000
30074170.0000	4.152470
30124026.0000	2.528110
30173882.0000	7.884231
30223738.0000	2.889289
30273594.0000	4.836099
30323450.0000	3.569625
30373306.0000	3.150583
30423162.0000	4.347566
30473018.0000	3.839051
30522874.0000	6.124360
30572730.0000	3.824963
30622586.0000	4.946717
30672442.0000	5.625121
30722298.0000	3.126665
30772154.0000	5.496015
30822010.0000	3.281272
30871866.0000	2.764243
30921722.0000	4.627041
30971578.0000	4.789608
31021434.0000	3.147882
31071290.0000	2.357447
31121146.0000	5.679370
31171002.0000	4.544205
31220858.0000	16.524418
31270714.0000	4.759011
31320570.0000	3.220762
31370426.0000	4.701787
31420282.0000	1.952344
31470138.0000	6.944953
31519994.0000	1.428956
31569850.0000	7.615178
31619706.0000	2.294734
31669562.0000	6.227647
31719418.0000	1.934941
31769274.0000	3.236979
31819130.0000	2.278763
31868986.0000	1.882582
31918842.0000	2.587648
31968698.0000	4.326374
32018554.0000	5.236954
32068410.0000	12.704369
32118266.0000	3.759891
32168122.0000	89.338684
32217978.0000	171.785019
32267834.0000	6.078585
32317690.0000	39.031086
32367546.0000	4.668056
32417402.0000	5.817899
32467258.0000	33.842110
32517114.0000	174.845291
32566970.0000	2.781187
32616826.0000	8.029911
32666682.0000	6.887865
32716538.0000	5.358825
32766394.0000	433.856964
32816250.0000	8.764536
32866106.0000	60.688988
32915962.0000	4.571784
32965818.0000	5.194236
33015674.0000	1.754999
33065530.0000	6.948186
33115386.0000	1.391548
33165242.0000	6.355817
33215098.0000	14.568189
33264954.0000	1.993643
33314810.0000	1.864798
33364666.0000	2.519922
33414522.0000	159.973007
33464378.0000	5.384136
33514234.0000	3.379656
33564088.0000	15.344044
33613944.0000	1.861628
33663800.0000	3.894886
33713656.0000	2.569129
33763512.0000	2.698644
33813368.0000	6.161434
33863224.0000	7.242624
33913080.0000	5.860332
33962936.0000	6.494806
34012792.0000	3.221916
34062648.0000	7.771791
34112504.0000	2.726112
34162360.0000	4.060485
34212216.0000	6.186471
34262072.0000	5.357241
34311928.0000	3.364401
34361784.0000	5.793999
34411640.0000	6.965823
34461496.0000	3.347409
34511352.0000	3.431546
34561208.0000	4.356829
34611064.0000	4.624402
34660920.0000	3.922051
34710776.0000	8.059740
34760632.0000	2.945446
34810488.0000	6.131332
34860344.0000	2.142361
34910200.0000	4.964192
34960056.0000	2.681513
35009912.0000	4.809482
35059768.0000	14.186498
35109624.0000	4.141168
35159480.0000	2.711052
35209336.0000	6.790388
35259192.0000	3.211654
35309048.0000	11.202948
35358904.0000	8.515060
35408760.0000	7.317236
35458616.0000	4.974277
35508472.0000	3.072934
35558328.0000	1.670765
35608184.0000	2.930438
35658040.0000	3.482646
35707896.0000	150.686447
35757752.0000	2.552817
35807608.0000	132.256866
35857464.0000	2.843791
35907320.0000	2.275769
35957176.0000	1.422014
36007032.0000	7.928471
36056888.0000	2.979242
36106744.0000	2.430100
36156600.0000	5.765054
36206456.0000	1.950781
36256312.0000	3.378364
36306168.0000	11.072344
36356024.0000	10.783808
36405880.0000	2.280263
36455736.0000	2.449853
36505592.0000	2.156479
36555448.0000	3.819155
36605304.0000	1.785975
36655160.0000	4.628473
36705016.0000	2.754492
36754872.0000	1.329133
36804728.0000	8.177677
36854584.0000	40.901554
36904440.0000	10.779663
36954296.0000	6.048894
37004152.0000	4.942469
37054008.0000	4.815328
37103864.0000	3.214294
37153720.0000	2.858724
37203576.0000	2.916904
37253432.0000	21.553785
37303288.0000	3.672748
37353144.0000	7.385475
37403000.0000	7.505201
37452856.0000	25.229874
37502712.0000	2.767735
37552568.0000	11.394484
37602424.0000	6.327306
37652280.0000	2.227279
37702136.0000	9.495396
37751992.0000	2.460842
37801848.0000	3.840384
37851704.0000	4.171745
37901560.0000	3.844574
37951416.0000	9.250168
38001272.0000	9.467606
38051128.0000	1.375307
38100984.0000	3.970689
38150840.0000	4.155598
38200696.0000	5.934686
38250552.0000	2.064358
38300408.0000	1.702101
38350264.0000	2.211893
38400120.0000	2.797280
38449976.0000	4.040166
38499832.0000	9.611485
38549688.0000	3.418615
38599544.0000	8.544113
38649400.0000	3.250529
38699256.0000	5.039299
38749112.0000	3.690120
38798968.0000	3.350182
38848824.0000	3.359157
38898680.0000	3.349798
38948536.0000	11.049195
38998392.0000	3.316021
39048248.0000	7.434869
39098104.0000	3.014711
39147960.0000	5.251802
39197816.0000	3.271476
39247672.0000	3.570948
39297528.0000	36.574753
39347384.0000	1.669493
39397240.0000	3.959000
39447096.0000	4.815881
39496952.0000	1.814362
39546808.0000	8.961150
39596664.0000	71.173256
39646520.0000	1.938304
39696376.0000	2.021467
39746232.0000	1.526040
39796088.0000	3.262556
39845944.0000	2.753763
39895800.0000	2.512373
39945656.0000	1.685921
39995512.0000	3.751628
40045368.0000	1.824934
40095224.0000	9.137499
40145080.0000	2.693055
40194936.0000	5.688957
40244792.0000	4.099439
40294648.0000	2.784686
40344504.0000	1.976354
40394360.0000	3.598187
40444216.0000	16.044659
40494072.0000	2.509542
40543928.0000	6.002605
40593784.0000	1.800478
40643640.0000	1297.527344
40693496.0000	6.638759
40743352.0000	13.877544
40793208.0000	2.032678
40843064.0000	3.098104
40892920.0000	3.131382
40942776.0000	4.883328
40992632.0000	1.403490
41042488.0000	2.456159
41092344.0000	4.207769
41142200.0000	3.995510
41192056.0000	1.306473
41241912.0000	4.109189
41291768.0000	5.039544
41341624.0000	2.774854
41391480.0000	2.747394
41441336.0000	3.284204
41491192.0000	1.858080
41541048.0000	3.305415
41590904.0000	4.574022
41640760.0000	2.350056
41690616.0000	1.879568
41740472.0000	8.007509
41790328.0000	1.675256
41840184.0000	10.648941
41890040.0000	4.109381
41939896.0000	3.224182
41989752.0000	4.172984
42039608.0000	2.619494
42089464.0000	1.833941
42139320.0000	4.499592
42189176.0000	2.467875
42239032.0000	2.410067
42288888.0000	3.554688
42338744.0000	2.640146
42388600.0000	4.577404
42438456.0000	1.524320
42488312.0000	2.029262
42538168.0000	3.033182
42588024.0000	1.932654
42637880.0000	3.900046
42687736.0000	1.463258
42737592.0000	3.459708
42787448.0000	9.082617
42837304.0000	15.578990
42887160.0000	6.555169
42937016.0000	1.583819
42986872.0000	1.727433
43036728.0000	1.532548
43086584.0000	2.586910
43136440.0000	4.795362
43186296.0000	2.469216
43236152.0000	3.552163
43286008.0000	2.486070
43335864.0000	3.520599
43385720.0000	5.528531
43435576.0000	2.049655
43485432.0000	12.032142
43535288.0000	6.530585
43585144.0000	4.161698
43635000.0000	1.781582
43684856.0000	5.362050
43734712.0000	4.375595
43784568.0000	4.014680
43834424.0000	2.513497
43884280.0000	1.391896
43934136.0000	30.288784
43983992.0000	1.977523
44033848.0000	2.178349
44083704.0000	2.645350
44133560.0000	2.730723
44183416.0000	2.667704
44233272.0000	3.028688
44283128.0000	2.997618
44332984.0000	1.635233
44382840.0000	2.982213
44432696.0000	2.538630
44482552.0000	5.624517
44532408.0000	5.022694
44582264.0000	6.005678
44632120.0000	7.058022
44681976.0000	2.226373
44731832.0000	2.194729
44781688.0000	1.702448
44831544.0000	2.961430
44881400.0000	11.194017
44931256.0000	2.780044
44981112.0000	3.798233
45030968.0000	7.712934
45080824.0000	9.783328
45130680.0000	2.213106
45180536.0000	11.849795
45230392.0000	2.398171
45280248.0000	3.104540
45330104.0000	2.273692
45379960.0000	1.472386
45429816.0000	2.953974
45479672.0000	3.522817
45529528.0000	4.149242
45579384.0000	1.411308
45629240.0000	3.113001
45679096.0000	1.612159
45728952.0000	2.586613
45778808.0000	42.285320
45828664.0000	3.246071
45878520.0000	1.854516
45928376.0000	1.473844
45978232.0000	2.975276
46028088.0000	2.489727
46077944.0000	3.617387
46127800.0000	2.989556
46177656.0000	2.804566
46227512.0000	1.444776
46277368.0000	3.291679
46327224.0000	1.605074
46377080.0000	1.255007
46426936.0000	2.366536
46476792.0000	1.812799
46526648.0000	1.318163
46576504.0000	3.837989
46626360.0000	3.667278
46676216.0000	2.022687
46726072.0000	1.815311
46775928.0000	2.584805
46825784.0000	1.867918
46875640.0000	3.237328
46925496.0000	8.134373
46975352.0000	4.184844
47025208.0000	2.249375
47075064.0000	3.545611
47124920.0000	5.374926
47174776.0000	2.561281
47224632.0000	6.600265
47274488.0000	2.657666
47324344.0000	8.779998
47374200.0000	2.557636
47424056.0000	4.053180
47473912.0000	3.792146
47523768.0000	1.741145
47573624.0000	1.303566
47623480.0000	3.495424
47673336.0000	4.295175
47723192.0000	1.810969
47773048.0000	1.450026
47822904.0000	1.669278
47872760.0000	3.141265
47922616.0000	2.371575
47972472.0000	3.462167
48022328.0000	3.866652
48072184.0000	4.534192
48122040.0000	3.347600
48171896.0000	3.097098
48221752.0000	5.532237
48271608.0000	2.470943
48321464.0000	1.715887
48371320.0000	4.586670
48421176.0000	4.298377
48471032.0000	4.470385
48520888.0000	9.524718
48570744.0000	6.240421
48620600.0000	3.588989
48670456.0000	1.732269
48720312.0000	3.224184
48770168.0000	14.638840
48820024.0000	2.466799
48869880.0000	1.593325
48919736.0000	3.382244
48969592.0000	2.808730
49019448.0000	3.001415
49069304.0000	11.266632
49119160.0000	4.972981
49169016.0000	3.946819
49218872.0000	6.427931
49268728.0000	3.055775
49318584.0000	1.763200
49368440.0000	3.732575
49418296.0000	2.425782
49468152.0000	2.093644
49518008.0000	3.130878
49567864.0000	1.947420
49617720.0000	1.950833
49667576.0000	1.787323
49717432.0000	1.625680
49767288.0000	1.926502
49817144.0000	2.910881
49867000.0000	2.936375
49916856.0000	4.825239
49966712.0000	6.329030
50016568.0000	98.765678
50066424.0000	4.828884
50116280.0000	1.724992
50166136.0000	5.030177
50215992.0000	3.939071
50265848.0000	5.650726
50315704.0000	16.921007
50365560.0000	4.040839
50415416.0000	3.396278
50465272.0000	6.469641
50515128.0000	1.392606
50564984.0000	1.542836
50614840.0000	4.565254
50664696.0000	1.894638
50714552.0000	4.313562
50764408.0000	7.782482
50814264.0000	3.220695
50864120.0000	2.387469
50913976.0000	43.156811
50963832.0000	2.399937
51013688.0000	1.176715
51063544.0000	5.120541
51113400.0000	5.522378
51163256.0000	1.736686
51213112.0000	3.775491
51262968.0000	122.419258
51312824.0000	11.770117
51362680.0000	1.817963
51412536.0000	27.045534
51462392.0000	2.071658
51512248.0000	1.797077
51562104.0000	1.913086
51611960.0000	1.293520
51661816.0000	35.642784
51711672.0000	3.116147
51761528.0000	3.413973
51811384.0000	2.229419
51861240.0000	1.768780
51911096.0000	5.624657
51960952.0000	4.499376
52010808.0000	6.537575
52060664.0000	4.759409
52110520.0000	1.998303
52160376.0000	6.672869
52210232.0000	12.083879
52260088.0000	6.704197
52309944.0000	3.165695
52359800.0000	2.189734
52409656.0000	2.074099
52459512.0000	2.576247
52509368.0000	4.273810
52559224.0000	1.773309
52609080.0000	5.239103
52658936.0000	1.806407
52708792.0000	1.472733
52758648.0000	1.542707
52808504.0000	3.378798
52858360.0000	1.972574
52908216.0000	2.713621
52958072.0000	9.681520
53007928.0000	5.801288
53057784.0000	2.508465
53107640.0000	8.631116
53157496.0000	4.376340
53207352.0000	1.941934
53257208.0000	2.466160
53307064.0000	2.206759
53356920.0000	26.189999
53406776.0000	3.675548
53456632.0000	2.685280
53506488.0000	1.872391
53556344.0000	4.886878
53606200.0000	4.109174
53656056.0000	8.880813
53705912.0000	2.539312
53755768.0000	4.986058
53805624.0000	8.640188
53855480.0000	3.485554
53905336.0000	20.849348
53955192.0000	18.354733
54005048.0000	4.452828
54054904.0000	2.676330
54104760.0000	3.617456
54154616.0000	3.990838
54204472.0000	8.254154
54254328.0000	4.298941
54304184.0000	37.480251
54354040.0000	3.840611
54403896.0000	3.264467
54453752.0000	2.659337
54503608.0000	2.809854
54553464.0000	2.218443
54603320.0000	4.929419
54653176.0000	3.967525
54703032.0000	2.771778
54752888.0000	6.491451
54802744.0000	4.014889
54852600.0000	6.152785
54902456.0000	2.435518
54952312.0000	8.034032
55002168.0000	5.242355
55052024.0000	2.507980
55101880.0000	5.083289
55151736.0000	10.462850
55201592.0000	2.127095
55251448.0000	11.776696
55301304.0000	2.051913
55351160.0000	5.579671
55401016.0000	5.524839
55450872.0000	4.388762
55500728.0000	6.503358
55550584.0000	14.486639
55600440.0000	16.822346
55650296.0000	2.638853
55700152.0000	2.752002
55750008.0000	9.730293
55799864.0000	3.580333
55849720.0000	2.505874
55899576.0000	8.252815
55949432.0000	3.124276
55999288.0000	3.717462
56049144.0000	3.601983
56099000.0000	2.391722
56148856.0000	2.402522
56198712.0000	3.427333
56248568.0000	5.769845
56298424.0000	5.755816
56348280.0000	2.089140
56398136.0000	2.961859
56447992.0000	2.555239
56497848.0000	2.730940
56547704.0000	1.918357
56597560.0000	3.603808
56647416.0000	2.987470
56697272.0000	1.228642
56747128.0000	2.559956
56796984.0000	5.553181
56846840.0000	4.980669
56896696.0000	8.984524
56946552.0000	1.996386
56996408.0000	2.897789
57046264.0000	3.053572
57096120.0000	2.607220
57145976.0000	2.391250
57195832.0000	7.907792
57245688.0000	5.767402
57295544.0000	8.986432
57345400.0000	2.270438
57395256.0000	4.623281
57445112.0000	5.033383
57494968.0000	9.107240
57544824.0000	2.992393
57594680.0000	6.385919
57644536.0000	3.421383
57694392.0000	4.050902
57744248.0000	2.628653
57794104.0000	6.159626
57843960.0000	1.833188
57893816.0000	5.266497
57943672.0000	7.605910
57993528.0000	4.763444
58043384.0000	2.954332
58093240.0000	4.602805
58143096.0000	3.281994
58192952.0000	7.756527
58242808.0000	2.348518
58292664.0000	1.818103
58342520.0000	2.178916
58392376.0000	4.480718
58442232.0000	9.346996
58492088.0000	5.443549
58541944.0000	5.224301
58591800.0000	2.586135
58641656.0000	1.707666
58691512.0000	4.296294
58741368.0000	2.628194
58791224.0000	5.023611
58841080.0000	3.139223
58890936.0000	3.788571
58940792.0000	4.596801
58990648.0000	1.530896
59040504.0000	4.518787
59090360.0000	3.602252
59140216.0000	1.793108
59190072.0000	3.198122
59239928.0000	7.120266
59289784.0000	2.581585
59339640.0000	6.456608
59389496.0000	4.848209
59439352.0000	44.716316
59489208.0000	33.143059
59539064.0000	4.706698
59588920.0000	6.944440
59638776.0000	2.568801
59688632.0000	7.084308
59738488.0000	6.949952
59788344.0000	3.614260
59838200.0000	1.909615
59888056.0000	7.078112
59937912.0000	2.719904
59987768.0000	8.040327
60037624.0000	11.640980
60087480.0000	3.670148
60137336.0000	3.955619
60187192.0000	8.675274
60237048.0000	7.668455
60286904.0000	259.057281
60336760.0000	3.091239
60386616.0000	3.684527
60436472.0000	19.726376
60486328.0000	4.078890
60536184.0000	2.648571
60586040.0000	2.447731
60635896.0000	2.189766
60685752.0000	7.736238
60735608.0000	2.128497
60785464.0000	15.331630
60835320.0000	2.970351
60885176.0000	3.793201
60935032.0000	3.084229
60984888.0000	3.543465
61034744.0000	1.571373
61084600.0000	2.191485
61134456.0000	5.344795
61184312.0000	6.590644
61234168.0000	2.183545
61284024.0000	2.726083
61333880.0000	2.415073
61383736.0000	2.855249
61433592.0000	3.487111
61483448.0000	2.880837
61533304.0000	6.828072
61583160.0000	4.837335
61633016.0000	10.872477
61682872.0000	3.618526
61732728.0000	4.323615
61782584.0000	3.954515
61832440.0000	4.691879
61882296.0000	3.326096
61932152.0000	6.032995
61982008.0000	6.705606
62031864.0000	5.874791
62081720.0000	4.629737
62131576.0000	4.472505
62181432.0000	2.117534
62231288.0000	9.758708
62281144.0000	4.366838
62331000.0000	3.750948
62380856.0000	7.689546
62430712.0000	2.974775
62480568.0000	10.049117
62530424.0000	3.727340
62580280.0000	4.170517
62630136.0000	5.375041
62679992.0000	19.168358
62729848.0000	6.398670
62779704.0000	24.975658
62829560.0000	24.723667
62879416.0000	6.139390
62929272.0000	1.844372
62979128.0000	1.574770
63028984.0000	1.634594
63078840.0000	2.439054
63128696.0000	1.737885
63178552.0000	4.475469
63228408.0000	2.978121
63278264.0000	2.000104
63328120.0000	1.684452
63377976.0000	8.420834
63427832.0000	6.417909
63477688.0000	3.826353
63527544.0000	12.282103
63577400.0000	4.788488
63627256.0000	6.220055
63677112.0000	2.824894
63726968.0000	2.383849
63776824.0000	3.869717
63826680.0000	4.198283
63876536.0000	2.250131
63926392.0000	4.719719
63976248.0000	4.425412
64026104.0000	2.666955
64075960.0000	6.396740
64125816.0000	5.276974
64175672.0000	8.040894
64225528.0000	2.171702
64275384.0000	7.389726
64325240.0000	5.321162
64375096.0000	2.958432
64424952.0000	1.456918
64474808.0000	5.795544
64524664.0000	11.294712
64574520.0000	3.911005
64624376.0000	4.925547
64674232.0000	4.676338
64724088.0000	2.387385
64773944.0000	2.696075
64823800.0000	7.047437
64873656.0000	7.982929
64923512.0000	5.854623
64973368.0000	2.730617
65023224.0000	3.506491
65073080.0000	2.628811
65122936.0000	3.088709
65172792.0000	4.706199
65222648.0000	1.629112
65272504.0000	2.995201
65322360.0000	2.194066
65372216.0000	3.642464
65422072.0000	2.028959
65471928.0000	8.726758
65521784.0000	5.591397
65571640.0000	5.919113
65621496.0000	3.195878
65671352.0000	5.300988
65721208.0000	2.943465
65771064.0000	7.419483
65820920.0000	7.045666
65870776.0000	4.100605
65920632.0000	2.661195
65970488.0000	2.655810
66020344.0000	3.620126
66070200.0000	5.575345
66120056.0000	1.946933
66169912.0000	9.118171
66219768.0000	4.925880
66269624.0000	3.431631
66319480.0000	2.912426
66369336.0000	3.108589
66419192.0000	2.449282
66469048.0000	2.116461
66518904.0000	5.915146
66568760.0000	2.806476
66618616.0000	3.768070
66668472.0000	1.808283
66718328.0000	4.529338
66768184.0000	9.829166
66818040.0000	3.548831
66867896.0000	5.073100
66917752.0000	3.210207
66967608.0000	3.620946
67017464.0000	14.533015
67067320.0000	2.077308
67117176.0000	3.262073
67167032.0000	1.687853
67216888.0000	3.286890
67266744.0000	4.916431
67316600.0000	5.201256
67366456.0000	8.296742
67416312.0000	25.149658
67466168.0000	4.119683
67516024.0000	2.348996
67565880.0000	2.258158
67615736.0000	3.873716
67665592.0000	2.382445
67715448.0000	13.420350
67765304.0000	14.574060
67815160.0000	2.082432
67865016.0000	47.182301
67914872.0000	5.340701
67964728.0000	2.815828
68014584.0000	3.413402
68064440.0000	3.294945
68114296.0000	4.954176
68164152.0000	2.675694
68214008.0000	3.081546
68263864.0000	3.499007
68313720.0000	2.755059
68363576.0000	2.373521
68413432.0000	26.078459
68463288.0000	4.986063
68513144.0000	3.908480
68563000.0000	21.659636
68612856.0000	4.061371
68662712.0000	4.046340
68712568.0000	2.393719
68762424.0000	13.360410
68812280.0000	5.407541
68862136.0000	3.877502
68911992.0000	8.132088
68961848.0000	1.973909
69011704.0000	2.946894
69061560.0000	3.493833
69111416.0000	2.255416
69161272.0000	5.112611
69211128.0000	2.104928
69260984.0000	4.417678
69310840.0000	4.741449
69360696.0000	1.675584
69410552.0000	1.900198
69460408.0000	15.512450
69510264.0000	3.390807
69560120.0000	2.133818
69609976.0000	2.040702
69659832.0000	3.866382
69709688.0000	2.389490
69759544.0000	2.806946
69809400.0000	3.961903
69859256.0000	1.414260
69909112.0000	6.038411
69958968.0000	3.340561
70008824.0000	4.107606
70058680.0000	1.983939
70108536.0000	1.921477
70158392.0000	3.003384
70208248.0000	4.861303
70258104.0000	6.229696
70307960.0000	2.603236
70357816.0000	2.203637
70407672.0000	6.032223
70457528.0000	1.793478
70507384.0000	10.385284
70557240.0000	2.588237
70607096.0000	2.847260
70656952.0000	2.427428
70706808.0000	9.576103
70756664.0000	3.208653
70806520.0000	4.911269
70856376.0000	3.023589
70906232.0000	12.845118
70956088.0000	7.675355
71005944.0000	5.278427
71055800.0000	3.320855
71105656.0000	17.256477
71155512.0000	9.278695
71205368.0000	3.105580
71255224.0000	16.077824
71305080.0000	1.454226
71354936.0000	182.747543
71404792.0000	4.113528
71454648.0000	1.696204
71504504.0000	10.673241
71554360.0000	4.769172
71604216.0000	2.269655
71654072.0000	1.880226
71703928.0000	1.737270
71753784.0000	1.957894
71803640.0000	3.411283
71853496.0000	4.339781
71903352.0000	1.644202
71953208.0000	12.709659
72003064.0000	3.280902
72052920.0000	4.639766
72102776.0000	23.971216
72152632.0000	2.062306
72202488.0000	4.903127
72252344.0000	16.089012
72302200.0000	7.151155
72352056.0000	2.670061
72401912.0000	3.714959
72451768.0000	2.471750
72501624.0000	3.620608
72551480.0000	2.844624
72601336.0000	1.600363
72651192.0000	1.531892
72701048.0000	3.822095
72750904.0000	2.310091
72800760.0000	5.772274
72850616.0000	3.235620
72900472.0000	2.964105
72950328.0000	3.824041
73000184.0000	75.320869
73050040.0000	7.489094
73099896.0000	3.502165
73149752.0000	8.759397
73199608.0000	1.781112
73249464.0000	3.157901
73299320.0000	9.753525
73349176.0000	1.409239
73399032.0000	17.196646
73448888.0000	3.712098
73498744.0000	1.694004
73548600.0000	1.547047
73598456.0000	2.157872
73648312.0000	22.269444
73698168.0000	11.700576
73748024.0000	2.996331
73797880.0000	2.268819
73847736.0000	1.817864
73897592.0000	2.442537
73947448.0000	8.909267
73997304.0000	3.069989
74047160.0000	1.728588
74097016.0000	2.234639
74146872.0000	4.073041
74196728.0000	2.636698
74246584.0000	9.504397
74296440.0000	3.000389
74346296.0000	4.111192
74396152.0000	2.247919
74446008.0000	3.143274
74495864.0000	4.072709
74545720.0000	2.068868
74595576.0000	2.392509
74645432.0000	3.317088
74695288.0000	3.155556
74745144.0000	2.048252
74795000.0000	2.022322
74844856.0000	4.650277
74894712.0000	2.778767
74944568.0000	3.427467
74994424.0000	3.456172
75044280.0000	2.295426
75094136.0000	2.578247
75143992.0000	5.576102
75193848.0000	2.516490
75243704.0000	3.654522
75293560.0000	8.513057
75343416.0000	2.441918
75393272.0000	3.175744
75443128.0000	6.738171
75492984.0000	1.788463
75542840.0000	3.746006
75592696.0000	4.736906
75642552.0000	2.147509
75692408.0000	12.013030
75742264.0000	2.054039
75792120.0000	3.627075
75841976.0000	2.641340
75891832.0000	3.152356
75941688.0000	4.388911
75991544.0000	4.222491
76041400.0000	2.729569
76091256.0000	4.168079
76141112.0000	3.085501
76190968.0000	1.568209
76240824.0000	1.719272
76290680.0000	1.810528
76340536.0000	1.696903
76390392.0000	1.531028
76440248.0000	2.037299
76490104.0000	3.975234
76539960.0000	3.052132
76589816.0000	4.216213
76639672.0000	3.279859
76689528.0000	5.253761
76739384.0000	4.449295
76789240.0000	5.274303
76839096.0000	2.111622
76888952.0000	5.216915
76938808.0000	3.854018
76988664.0000	3.997730
77038520.0000	5.112199
77088376.0000	7.564180
77138232.0000	4.809982
77188088.0000	5.369474
77237944.0000	4.709015
77287800.0000	6.475312
77337656.0000	3.882576
77387512.0000	2.968018
77437368.0000	11.936604
77487224.0000	2.272147
77537080.0000	6.459368
77586936.0000	1.677991
77636792.0000	1.570012
77686648.0000	3.405378
77736504.0000	2.852971
77786360.0000	1.901275
77836216.0000	5.040939
77886072.0000	3.771749
77935928.0000	7.622057
77985784.0000	5.269345
78035640.0000	1.698040
78085496.0000	2.523435
78135352.0000	1.159198
78185208.0000	2.594892
78235064.0000	1.513257
78284920.0000	3.451806
78334776.0000	2.775017
78384632.0000	2.012460
78434488.0000	1.464368
78484344.0000	1.600743
78534200.0000	3.204991
78584056.0000	2.183827
78633912.0000	1.578766
78683768.0000	2.907243
78733624.0000	3.530785
78783480.0000	2.544497
78833336.0000	3.016771
78883192.0000	10.875712
78933048.0000	3.598478
78982904.0000	2.975286
79032760.0000	6.667181
79082616.0000	29.424351
79132472.0000	3.950034
79182328.0000	4.381019
79232184.0000	5.486111
79282040.0000	3.929292
79331896.0000	1.738061
79381752.0000	2.387326
79431608.0000	1.693007
79481464.0000	5.927811
79531320.0000	3.620339
79581176.0000	10.706598
79631032.0000	2.838139
79680888.0000	3.655712
79730744.0000	3.998877
79780600.0000	1.393836
79830456.0000	4.203266
79880312.0000	3.453275
79930168.0000	1.779221
79980024.0000	2.057307
80029880.0000	2.618069
80079736.0000	2.307653
80129592.0000	7.118378
80179448.0000	3.090887
80229304.0000	2.690136
80279160.0000	11.313823
80329016.0000	4.728295
80378872.0000	1.756085
80428728.0000	3.202987
80478584.0000	2.292444
80528440.0000	3.024263
80578296.0000	1.759637
80628152.0000	4.664106
80678008.0000	47.880630
80727864.0000	7.116574
80777720.0000	24.503626
80827576.0000	6.143765
80877432.0000	11.805613
80927288.0000	3.807834
80977144.0000	3.688471
81027000.0000	2.884184
81076856.0000	4.517551
81126712.0000	3.119848
81176568.0000	2.354600
81226424.0000	5.927585
81276280.0000	3.441331
81326136.0000	8.673154
81375992.0000	7.219054
81425848.0000	2.382894
81475704.0000	9.692739
81525560.0000	2.906141
81575416.0000	2.235548
81625272.0000	1.936332
81675128.0000	4.937043
81724984.0000	2.823314
81774840.0000	5.816698
81824696.0000	2.824370
81874552.0000	4.716919
81924408.0000	3.235891
81974264.0000	4.565724
82024120.0000	12.625772
82073976.0000	2.874161
82123832.0000	8.264319
82173688.0000	2.419181
82223544.0000	5.287490
82273400.0000	3.490597
82323256.0000	12.003318
82373112.0000	3.313874
82422968.0000	1.654632
82472824.0000	1.597344
82522680.0000	4.352364
82572536.0000	6.421432
82622392.0000	3.120856
82672248.0000	4.293258
82722104.0000	4.806274
82771960.0000	44.165947
82821816.0000	3.863116
82871672.0000	6.863441
82921528.0000	2.636607
82971384.0000	4.238625
83021240.0000	2.644520
83071096.0000	6.464179
83120952.0000	11.497847
83170808.0000	3.171072
83220664.0000	2.689318
83270520.0000	4.626764
83320376.0000	3.098339
83370232.0000	1.557917
83420088.0000	8.783785
83469944.0000	21.321278
83519800.0000	1.902537
83569656.0000	3.044867
83619512.0000	2.837538
83669368.0000	8.221217
83719224.0000	4.397904
83769080.0000	1.706646
83818936.0000	1.930241
83868792.0000	4.732038
83918648.0000	4.479612
83968504.0000	2.822283
84018360.0000	3.795440
84068216.0000	5.326195
84118072.0000	3.253762
84167928.0000	5.295737
84217784.0000	2.838377
84267640.0000	2.389776
84317496.0000	8.160153
84367352.0000	1.527569
84417208.0000	1.379434
84467064.0000	1.875518
84516920.0000	2.483914
84566776.0000	7.114198
84616632.0000	4.547375
84666488.0000	1.765261
84716344.0000	2.878680
84766200.0000	5.028214
84816056.0000	3.562183
84865912.0000	4.040298
84915768.0000	4.043125
84965624.0000	7.229130
85015480.0000	1.372390
85065336.0000	3.008518
85115192.0000	3.588346
85165048.0000	2.089315
85214904.0000	5.192528
85264760.0000	2.269981
85314616.0000	3.715750
85364472.0000	4.264029
85414328.0000	12.331454
85464184.0000	1.815131
85514040.0000	3.815210
85563896.0000	7.613026
85613752.0000	14.002452
85663608.0000	3.000602
85713464.0000	2.667625
85763320.0000	3.864986
85813176.0000	4.721234
85863032.0000	1.130955
85912888.0000	2.426327
85962744.0000	4.241927
86012600.0000	11.742312
86062456.0000	2.348429
86112312.0000	1.532876
86162168.0000	2.144352
86212024.0000	2.052108
86261880.0000	3.639322
86311736.0000	2.448181
86361592.0000	2.554001
86411448.0000	6.038828
86461304.0000	4.432558
86511160.0000	2.281558
86561016.0000	7.898170
86610872.0000	3.558559
86660728.0000	5.087967
86710584.0000	4.017241
86760440.0000	7.561224
86810296.0000	7.398722
86860152.0000	2.330980
86910008.0000	5.981592
86959864.0000	6.392368
87009720.0000	4.054986
87059576.0000	4.546016
87109432.0000	1.504617
87159288.0000	2.271847
87209144.0000	2.086600
87259000.0000	1.954736
87308856.0000	3.648422
87358712.0000	2.421656
87408568.0000	1.613328
87458424.0000	1.541936
87508280.0000	1.774846
87558136.0000	2.562831
87607992.0000	3.839988
87657848.0000	15.003296
87707704.0000	3.502067
87757560.0000	14.079592
87807416.0000	8.311016
87857272.0000	3.760184
87907128.0000	2.679800
87956984.0000	4.184616
88006840.0000	3.494110
88056696.0000	4.655621
88106552.0000	2.448658
88156408.0000	2.099933
88206264.0000	10.319051
88256120.0000	4.139378
88305976.0000	2.430549
88355832.0000	5.143060
88405688.0000	4.336132
88455544.0000	15.625824
88505400.0000	1.765257
88555256.0000	6.427662
88605112.0000	6.131820
88654968.0000	21.742918
88704824.0000	1.690074
88754680.0000	4.082753
88804536.0000	2.073858
88854392.0000	4.905494
88904248.0000	3.533055
88954104.0000	5.928485
89003960.0000	3.804253
89053816.0000	1.898645
89103672.0000	2.081407
89153528.0000	2.806479
89203384.0000	1.723619
89253240.0000	1.288875
89303096.0000	1.624128
89352952.0000	8.413433
89402808.0000	4.290928
89452664.0000	20.768141
89502520.0000	2.146187
89552376.0000	2.863600
89602232.0000	1.701980
89652088.0000	1.489899
89701944.0000	4.546581
89751800.0000	5.318788
89801656.0000	6.354935
89851512.0000	2.958123
89901368.0000	3.567354
89951224.0000	4.008745
90001080.0000	4.091604
90050936.0000	4.078374
90100792.0000	2.854637
90150648.0000	59.089249
90200504.0000	2.233372
90250360.0000	1.773392
90300216.0000	10.388762
90350072.0000	3.652131
90399928.0000	29.555649
90449784.0000	4.504405
90499640.0000	8.559865
90549496.0000	5.623512
90599352.0000	12.678091
90649208.0000	3.996858
90699064.0000	5.714640
90748920.0000	5.643160
90798776.0000	5.465467
90848632.0000	22.245745
90898488.0000	3.322141
90948344.0000	3.008941
90998200.0000	3.683422
91048056.0000	3.300753
91097912.0000	3.595532
91147768.0000	2.267175
91197624.0000	4.862004
91247480.0000	4.035885
91297336.0000	3.470729
91347192.0000	4.040199
91397048.0000	2.412471
91446904.0000	1.704145
91496760.0000	5.086809
91546616.0000	3.963400
91596472.0000	3.349662
91646328.0000	1.859609
91696184.0000	3.748933
91746040.0000	1.298949
91795896.0000	4.352102
91845752.0000	5.598463
91895608.0000	5.598320
91945464.0000	2.748079
91995320.0000	3.665217
92045176.0000	5.071791
92095032.0000	3.311749
92144888.0000	4.704368
92194744.0000	3.390869
92244600.0000	3.808878
92294456.0000	2.081386
92344312.0000	2.308033
92394168.0000	2.315418
92444024.0000	2.255499
92493880.0000	2.113545
92543736.0000	13.915715
92593592.0000	7.605398
92643448.0000	1.860814
92693304.0000	3.264965
92743160.0000	1.374354
92793016.0000	1.632382
92842872.0000	1.977858
92892728.0000	1.832258
92942584.0000	3.338622
92992440.0000	15.350595
93042296.0000	2.059471
93092152.0000	2.703832
93142008.0000	1.948597
93191864.0000	3.142476
93241720.0000	3.450189
93291576.0000	6.184362
93341432.0000	2.626762
93391288.0000	1.501832
93441144.0000	6.198680
93491000.0000	2.724801
93540856.0000	13.926922
93590712.0000	3.093451
93640568.0000	2.340710
93690424.0000	13.567730
93740280.0000	3.039117
93790136.0000	3.281240
93839992.0000	1.346063
93889848.0000	3.926505
93939704.0000	1.773630
93989560.0000	138.963379
94039416.0000	3.278685
94089272.0000	2.363033
94139128.0000	7.344881
94188984.0000	18.877390
94238840.0000	1.468528
94288696.0000	1.896869
94338552.0000	2.315321
94388408.0000	2.865207
94438264.0000	4.146933
94488120.0000	10.922880
94537976.0000	25.621342
94587832.0000	2.713191
94637688.0000	2.683641
94687544.0000	4.341084
94737400.0000	2.053411
94787256.0000	3.913487
94837112.0000	1.769721
94886968.0000	2.271322
94936824.0000	2.884517
94986680.0000	5.363683
95036536.0000	1.703994
95086392.0000	8.326139
95136248.0000	3.871177
95186104.0000	5.115449
95235960.0000	6.181510
95285816.0000	1.940036
95335672.0000	6.750177
95385528.0000	2.326702
95435384.0000	2.619927
95485240.0000	2.320506
95535096.0000	2.613134
95584952.0000	5.677968
95634808.0000	3.693566
95684664.0000	2.169174
95734520.0000	51.705200
95784376.0000	2.637071
95834232.0000	3.145628
95884088.0000	2.610178
95933944.0000	1.797055
95983800.0000	2.200925
96033656.0000	3.046051
96083512.0000	3.837540
96133368.0000	3.307387
96183224.0000	2.736766
96233080.0000	100.830078
96282936.0000	2.140050
96332792.0000	3.187057
96382648.0000	1.916821
96432504.0000	4.283461
96482360.0000	3.024067
96532216.0000	46.824257
96582072.0000	5.308214
96631928.0000	2.230067
96681784.0000	3.147756
96731640.0000	2.324103
96781496.0000	1.682148
96831352.0000	6.656451
96881208.0000	5.365110
96931064.0000	4.203431
96980920.0000	3.629350
97030776.0000	5.235933
97080632.0000	2.654035
97130488.0000	1.234973
97180344.0000	1.505304
97230200.0000	8.808026
97280056.0000	2.942262
97329912.0000	6.177765
97379768.0000	42.116310
97429624.0000	2.363728
97479480.0000	3.608262
97529336.0000	3.268743
97579192.0000	33.204098
97629048.0000	2.065445
97678904.0000	8.352247
97728760.0000	6.212264
97778616.0000	2.991151
97828472.0000	3.676359
97878328.0000	4.900995
97928184.0000	7.241852
97978040.0000	3.894622
98027896.0000	2.731678
98077752.0000	1.979451
98127608.0000	2.589506
98177464.0000	1.965424
98227320.0000	8.233479
98277176.0000	1.931541
98327032.0000	2.012115
98376888.0000	2.837942
98426744.0000	1.694526
98476600.0000	2.146091
98526456.0000	2.130404
98576312.0000	6.830660
98626168.0000	2.053308
98676024.0000	3.460123
98725880.0000	12.658538
98775736.0000	2.901066
98825592.0000	5.859461
98875448.0000	1.933136
98925304.0000	12.597058
98975160.0000	2.491690
99025016.0000	2.632714
99074872.0000	1.893894
99124728.0000	2.978959
99174584.0000	5.465742
99224440.0000	1.576898
99274296.0000	2.591808
99324152.0000	2.069278
99374008.0000	3.115930
99423864.0000	22.569881
99473720.0000	1.605601
99523576.0000	3.904658
99573432.0000	2.903133
99623288.0000	2.399316
[truncated: 3,001 more rows]
