# Supplementary material for: Scalable linkage-disequilibrium-based selective sweep detection: a performance guide
Source: Gigascience. 2016 Feb 8;5:7. doi: 10.1186/s13742-016-0114-9 (PMC4746822; doi:10.1186/s13742-016-0114-9)
Supplement: Supplementary file 2 — Human Chromosome 1 OmegaPlus results per population. This file contains the OmegaPlus reports and information files for the analysis of the first chromosome of the human genome per population (26 populations) for DNA data representation. (ZIP 1120 kb) [file 13742_2016_114_MOESM2_ESM.zip › OmegaPlus_pops/OmegaPlus_Report.KHV]

//1
10542.0000	0.000000
60397.9727	8.217618
110253.9453	6.897880
160109.9219	3.840189
209965.8906	3.226032
259821.8594	0.000000
309677.8438	0.000000
359533.8125	0.000000
409389.7812	0.000000
459245.7500	0.000000
509101.7188	0.000000
558957.6875	28.738003
608813.6875	37.167816
658669.6875	30.319002
708525.6875	24.869143
758381.6875	3.896412
808237.6875	4.870626
858093.6875	2.901554
907949.6875	3.118868
957805.6875	3.553279
1007661.6875	3.146948
1057517.6250	3.800677
1107373.6250	20.374949
1157229.6250	3.754570
1207085.6250	3.231917
1256941.6250	3.971292
1306797.6250	3.514354
1356653.6250	4.116633
1406509.6250	2.915503
1456365.6250	2.406237
1506221.6250	4.409333
1556077.6250	4.287973
1605933.6250	12.339424
1655789.6250	27.427980
1705645.6250	2.762859
1755501.6250	17.305590
1805357.6250	3.898630
1855213.6250	1.999906
1905069.6250	3.401329
1954925.6250	6.580907
2004781.6250	4.512486
2054637.6250	5.227679
2104493.5000	2.741726
2154349.5000	18.856945
2204205.5000	4.644801
2254061.5000	4.675045
2303917.5000	6.786090
2353773.5000	5.038292
2403629.5000	12.400070
2453485.5000	8.171033
2503341.5000	4.051095
2553197.5000	1.618061
2603053.5000	11.086212
2652909.5000	14.055197
2702765.5000	1.554786
2752621.5000	7.548790
2802477.5000	5.836928
2852333.5000	3.702758
2902189.5000	18.684072
2952045.5000	2.144681
3001901.5000	9.809050
3051757.5000	7.246146
3101613.5000	5.745527
3151469.5000	10.627721
3201325.5000	3.139631
3251181.5000	4.500387
3301037.5000	5.614954
3350893.5000	5.052315
3400749.5000	6.033333
3450605.5000	3.957804
3500461.5000	3.896713
3550317.5000	3.920479
3600173.5000	12.356515
3650029.5000	6.009682
3699885.5000	3.842319
3749741.5000	1.599086
3799597.5000	12.730792
3849453.5000	0.000000
3899309.5000	4.274401
3949165.5000	0.000000
3999021.5000	7.969046
4048877.5000	2.885968
4098733.5000	5.392366
4148589.5000	7.171103
4198445.5000	2.272024
4248301.5000	4.213943
4298157.5000	21.779793
4348013.5000	21.118279
4397869.5000	3.728967
4447725.5000	1.735569
4497581.5000	5.225464
4547437.5000	8.293777
4597293.5000	2.603062
4647149.5000	5.607611
4697005.5000	3.697475
4746861.5000	5.795104
4796717.5000	5.098557
4846573.5000	3.804203
4896429.5000	4.199203
4946285.5000	3.496843
4996141.5000	6.374785
5045997.5000	3.653085
5095853.5000	6.811636
5145709.5000	5.640172
5195565.5000	3.234771
5245421.5000	3.826987
5295277.5000	4.717959
5345133.5000	6.959415
5394989.5000	6.103847
5444845.5000	4.411449
5494701.5000	6.796653
5544557.5000	6.289113
5594413.5000	3.575450
5644269.5000	7.193404
5694125.5000	3.970128
5743981.5000	6.108431
5793837.5000	3.102049
5843693.5000	2.437634
5893549.5000	4.420108
5943405.5000	3.844041
5993261.5000	3.556261
6043117.5000	2.367411
6092973.5000	4.087501
6142829.5000	8.439546
6192685.5000	2.831128
6242541.5000	4.016093
6292397.5000	8.659774
6342253.5000	5.549419
6392109.5000	2.165190
6441965.5000	1.725206
6491821.5000	2.841693
6541677.5000	15.874263
6591533.5000	2.175751
6641389.5000	75.556068
6691245.5000	2.459293
6741101.5000	35.339397
6790957.5000	4.289787
6840813.5000	1.844907
6890669.5000	1.416744
6940525.5000	2.040422
6990381.5000	1.926945
7040237.5000	3.577849
7090093.5000	2.203852
7139949.5000	3.305139
7189805.5000	4.375163
7239661.5000	9.047824
7289517.5000	2.610968
7339373.5000	6.172308
7389229.5000	5.227624
7439085.5000	13.059562
7488941.5000	18.628759
7538797.5000	2.939920
7588653.5000	5.256824
7638509.5000	5.541226
7688365.5000	3.335423
7738221.5000	6.772197
7788077.5000	8.545029
7837933.5000	2.933541
7887789.5000	2.255333
7937645.5000	3.251524
7987501.5000	2.695669
8037357.5000	1.972066
8087213.5000	26.831667
8137069.5000	2.623752
8186925.5000	4.086806
8236781.5000	4.423260
8286637.5000	2.858026
8336493.5000	16.337612
8386349.5000	2.874665
8436205.0000	4.513113
8486061.0000	2.473583
8535917.0000	1.406723
8585773.0000	3.556173
8635629.0000	4.704235
8685485.0000	2.152450
8735341.0000	2.166897
8785197.0000	8.644590
8835053.0000	2.385545
8884909.0000	2.981720
8934765.0000	2.147045
8984621.0000	23.562279
9034477.0000	7.675797
9084333.0000	5.207096
9134189.0000	2.659672
9184045.0000	15.806706
9233901.0000	8.206406
9283757.0000	5.475441
9333613.0000	4.977760
9383469.0000	15.643249
9433325.0000	5.485301
9483181.0000	3.794531
9533037.0000	6.022813
9582893.0000	3.174749
9632749.0000	2.426717
9682605.0000	2.878443
9732461.0000	3.594251
9782317.0000	3.169949
9832173.0000	3.847295
9882029.0000	7.125788
9931885.0000	13.188393
9981741.0000	4.761255
10031597.0000	25.045387
10081453.0000	3.851601
10131309.0000	7.427172
10181165.0000	5.067093
10231021.0000	19.976561
10280877.0000	11.977095
10330733.0000	2.545627
10380589.0000	11.628747
10430445.0000	2.058233
10480301.0000	3.426442
10530157.0000	6.679319
10580013.0000	4.210475
10629869.0000	2.430060
10679725.0000	5.860138
10729581.0000	2.281809
10779437.0000	8.316933
10829293.0000	4.539049
10879149.0000	6.312578
10929005.0000	3.499148
10978861.0000	5.382202
11028717.0000	19.897839
11078573.0000	5.132524
11128429.0000	1.933810
11178285.0000	1.729029
11228141.0000	1.893589
11277997.0000	1.661323
11327853.0000	3.102086
11377709.0000	10.901691
11427565.0000	7.090310
11477421.0000	4.371360
11527277.0000	4.037664
11577133.0000	2.549411
11626989.0000	3.257576
11676845.0000	3.238449
11726701.0000	9.021686
11776557.0000	13.561894
11826413.0000	11.068426
11876269.0000	1.960788
11926125.0000	6.384591
11975981.0000	2.285618
12025837.0000	2.474507
12075693.0000	7.792696
12125549.0000	8.204947
12175405.0000	10.000150
12225261.0000	3.161963
12275117.0000	10.803308
12324973.0000	1.970646
12374829.0000	4.148705
12424685.0000	2.157259
12474541.0000	29.824343
12524397.0000	18.673023
12574253.0000	9.210629
12624109.0000	3.298325
12673965.0000	9.442417
12723821.0000	6.356215
12773677.0000	11.255125
12823533.0000	2.775604
12873389.0000	75.204483
12923245.0000	3.980571
12973101.0000	221.997177
13022957.0000	11.865102
13072813.0000	37.855076
13122669.0000	25.040051
13172525.0000	4.884185
13222381.0000	0.000000
13272237.0000	5.910750
13322093.0000	0.000000
13371949.0000	3.828618
13421805.0000	3.345478
13471661.0000	224.380020
13521517.0000	415.358154
13571373.0000	19.634127
13621229.0000	19.634127
13671085.0000	9.337601
13720941.0000	10.061405
13770797.0000	9.198413
13820653.0000	9.586910
13870509.0000	5.408902
13920365.0000	10.672361
13970221.0000	3.097203
14020077.0000	4.194574
14069933.0000	2.049624
14119789.0000	7.574657
14169645.0000	9.458559
14219501.0000	4.545106
14269357.0000	3.125340
14319213.0000	3.579625
14369069.0000	6.196185
14418925.0000	3.973422
14468781.0000	7.219843
14518637.0000	9.197372
14568493.0000	4.898308
14618349.0000	309.613129
14668205.0000	2.894986
14718061.0000	5.490293
14767917.0000	2.653538
14817773.0000	3.049589
14867629.0000	4.836039
14917485.0000	4.020627
14967341.0000	3.212690
15017197.0000	2.989739
15067053.0000	4.159843
15116909.0000	4.351065
15166765.0000	5.810722
15216621.0000	8.498413
15266477.0000	3.675179
15316333.0000	6.651253
15366189.0000	7.854240
15416045.0000	8.395827
15465901.0000	47.257122
15515757.0000	2.853641
15565613.0000	14.555616
15615469.0000	6.158681
15665325.0000	209.658981
15715181.0000	2.914254
15765037.0000	7.171024
15814893.0000	2.560853
15864749.0000	2.076623
15914605.0000	13.193453
15964461.0000	1.512781
16014317.0000	3.025316
16064173.0000	7.338143
16114029.0000	8.273624
16163885.0000	2.367682
16213741.0000	2.756553
16263597.0000	1.667714
16313453.0000	1.815269
16363309.0000	3.544369
16413165.0000	5.995684
16463021.0000	6.132975
16512877.0000	3.309565
16562733.0000	3.105336
16612589.0000	2.630677
16662445.0000	5.993021
16712301.0000	2.466266
16762157.0000	9.400241
16812012.0000	3.406176
16861868.0000	19.837984
16911724.0000	3.844950
16961580.0000	2.252128
17011436.0000	3.226113
17061292.0000	6.388626
17111148.0000	3.414183
17161004.0000	15.091036
17210860.0000	2.260488
17260716.0000	4.215596
17310572.0000	5.956121
17360428.0000	3.302745
17410284.0000	3.013140
17460140.0000	11.329493
17509996.0000	3.602824
17559852.0000	8.499644
17609708.0000	2.944942
17659564.0000	3.664425
17709420.0000	39.518528
17759276.0000	3.603839
17809132.0000	3.555267
17858988.0000	7.753051
17908844.0000	9.537444
17958700.0000	3.832877
18008556.0000	1.926736
18058412.0000	6.042225
18108268.0000	6.636160
18158124.0000	5.577142
18207980.0000	7.315123
18257836.0000	3.154453
18307692.0000	5.730915
18357548.0000	8.034317
18407404.0000	4.660542
18457260.0000	3.582445
18507116.0000	8.158373
18556972.0000	4.489861
18606828.0000	4.166381
18656684.0000	5.584507
18706540.0000	5.038822
18756396.0000	3.267031
18806252.0000	3.216270
18856108.0000	8.559762
18905964.0000	16.309738
18955820.0000	3.212074
19005676.0000	6.584950
19055532.0000	8.871141
19105388.0000	6.367024
19155244.0000	4.525678
19205100.0000	8.039720
19254956.0000	14.394930
19304812.0000	2.080767
19354668.0000	6.870915
19404524.0000	2.971149
19454380.0000	3.779365
19504236.0000	2.797843
19554092.0000	4.074308
19603948.0000	3.357128
19653804.0000	14.290806
19703660.0000	3.754386
19753516.0000	1.976877
19803372.0000	5.401123
19853228.0000	3.161691
19903084.0000	1.928775
19952940.0000	5.258235
20002796.0000	2.848052
20052652.0000	28.814001
20102508.0000	5.752851
20152364.0000	7.711121
20202220.0000	2.378419
20252076.0000	2.973023
20301932.0000	8.883439
20351788.0000	4.105478
20401644.0000	2.342222
20451500.0000	53.883667
20501356.0000	5.621653
20551212.0000	7.980541
20601068.0000	6.401510
20650924.0000	2.121140
20700780.0000	3.135312
20750636.0000	5.052803
20800492.0000	5.140414
20850348.0000	3.358669
20900204.0000	2.726946
20950060.0000	2.615940
20999916.0000	7.095799
21049772.0000	2.656605
21099628.0000	1.934732
21149484.0000	2.182298
21199340.0000	3.262621
21249196.0000	6.517085
21299052.0000	1.691101
21348908.0000	3.498133
21398764.0000	1.312807
21448620.0000	2.108328
21498476.0000	2.384818
21548332.0000	3.593733
21598188.0000	4.529170
21648044.0000	4.603103
21697900.0000	4.022237
21747756.0000	4.250385
21797612.0000	2.609790
21847468.0000	12.950235
21897324.0000	2.368519
21947180.0000	3.424613
21997036.0000	3.197413
22046892.0000	4.025185
22096748.0000	3.188614
22146604.0000	9.492730
22196460.0000	4.530578
22246316.0000	4.862770
22296172.0000	25.712091
22346028.0000	20.560892
22395884.0000	3.196577
22445740.0000	5.078705
22495596.0000	11.953559
22545452.0000	2.456796
22595308.0000	11.554771
22645164.0000	12.429526
22695020.0000	41.593136
22744876.0000	5.598644
22794732.0000	4.044024
22844588.0000	2.782938
22894444.0000	3.689043
22944300.0000	3.089140
22994156.0000	3.042768
23044012.0000	4.239593
23093868.0000	10.226476
23143724.0000	2.269457
23193580.0000	21.478802
23243436.0000	5.810820
23293292.0000	6.799381
23343148.0000	2.930104
23393004.0000	2.112379
23442860.0000	3.199359
23492716.0000	3.522210
23542572.0000	2.248919
23592428.0000	5.753608
23642284.0000	2.146924
23692140.0000	2.848227
23741996.0000	2.731121
23791852.0000	4.306299
23841708.0000	4.994127
23891564.0000	5.191767
23941420.0000	38.851498
23991276.0000	2.220756
24041132.0000	3.514875
24090988.0000	6.117280
24140844.0000	3.240772
24190700.0000	7.585981
24240556.0000	31.805214
24290412.0000	6.276374
24340268.0000	3.771944
24390124.0000	7.390060
24439980.0000	7.095877
24489836.0000	4.987386
24539692.0000	14.926118
24589548.0000	5.683633
24639404.0000	7.859503
24689260.0000	5.770957
24739116.0000	1.828831
24788972.0000	5.610781
24838828.0000	7.849984
24888684.0000	3.442712
24938540.0000	3.513827
24988396.0000	2.916739
25038252.0000	4.328106
25088108.0000	2.721796
25137964.0000	2.664105
25187820.0000	3.222811
25237676.0000	5.664545
25287532.0000	27.558605
25337388.0000	3.909914
25387244.0000	3.483325
25437100.0000	3.763509
25486956.0000	5.153883
25536812.0000	9.555603
25586668.0000	3.220219
25636524.0000	5.756576
25686380.0000	20.434118
25736236.0000	5.856743
25786092.0000	1.204594
25835948.0000	3.709348
25885804.0000	21.442024
25935660.0000	1.809826
25985516.0000	2.351768
26035372.0000	14.858605
26085228.0000	4.421833
26135084.0000	2.216432
26184940.0000	3.506446
26234796.0000	12.437704
26284652.0000	9.085867
26334508.0000	2.381463
26384364.0000	9.201693
26434220.0000	1.853725
26484076.0000	8.146658
26533932.0000	12.491336
26583788.0000	2.108677
26633644.0000	1.431370
26683500.0000	2.902122
26733356.0000	4.987381
26783212.0000	2.219748
26833068.0000	324.923370
26882924.0000	2.564691
26932780.0000	3.095613
26982636.0000	21.824894
27032492.0000	1890.983276
27082348.0000	1.539118
27132204.0000	1551.848999
27182060.0000	3.269063
27231916.0000	2.878463
27281772.0000	1.458323
27331628.0000	2049.124268
27381484.0000	7.714579
27431340.0000	20.650015
27481196.0000	4.350052
27531052.0000	7.083097
27580908.0000	2.843777
27630764.0000	3.416574
27680620.0000	4.703645
27730476.0000	19.372246
27780332.0000	1.746748
27830188.0000	3.377939
27880044.0000	164.882309
27929900.0000	30.670095
27979756.0000	7.729543
28029612.0000	6.458086
28079468.0000	5.174812
28129324.0000	75.180046
28179180.0000	2.840572
28229036.0000	2.064227
28278892.0000	5.692749
28328748.0000	2.724433
28378604.0000	1.981116
28428460.0000	5.929296
28478316.0000	11.939130
28528172.0000	5.004938
28578028.0000	1.709463
28627884.0000	97.440865
28677740.0000	4.387332
28727596.0000	1.478459
28777452.0000	3.293196
28827308.0000	803.630981
28877164.0000	2.149611
28927020.0000	9.954174
28976876.0000	4.280088
29026732.0000	2.195094
29076588.0000	2.566639
29126444.0000	3.800444
29176300.0000	4.976245
29226156.0000	18.180758
29276012.0000	4.943052
29325868.0000	33.938908
29375724.0000	115.903030
29425580.0000	2.216145
29475436.0000	2.365894
29525292.0000	1.858799
29575148.0000	3.903110
29625004.0000	2.902174
29674860.0000	5.175535
29724716.0000	7.286738
29774572.0000	4.330491
29824428.0000	22.372963
29874284.0000	10.045412
29924140.0000	0.000000
29973996.0000	3.546053
30023852.0000	0.000000
30073708.0000	2.115332
30123564.0000	2.377825
30173420.0000	7.482647
30223276.0000	3.257787
30273132.0000	9.076120
30322988.0000	3.576121
30372844.0000	3.823900
30422700.0000	4.429250
30472556.0000	2.639723
30522412.0000	5.990046
30572268.0000	3.318896
30622124.0000	7.325242
30671980.0000	5.924769
30721836.0000	3.264926
30771692.0000	6.302772
30821548.0000	2.981120
30871404.0000	3.706922
30921260.0000	4.607045
30971116.0000	4.146345
31020972.0000	3.561125
31070828.0000	2.696424
31120684.0000	5.294050
31170540.0000	4.896860
31220396.0000	12.976064
31270252.0000	4.627743
31320108.0000	4.782868
31369964.0000	12.916319
31419820.0000	2.501832
31469676.0000	52.898464
31519532.0000	2.937582
31569388.0000	14.059989
31619244.0000	4.354650
31669100.0000	3.099761
31718956.0000	2.300634
31768812.0000	4.054305
31818668.0000	2.568186
31868524.0000	3.722368
31918380.0000	2.105628
31968236.0000	3.005193
32018092.0000	7.231546
32067948.0000	28.122173
32117804.0000	2.843433
32167660.0000	17.075642
32217516.0000	5.006246
32267372.0000	6.681655
32317228.0000	2.231602
32367084.0000	9.091775
32416940.0000	229.638550
32466796.0000	957.804688
32516652.0000	10.145458
32566508.0000	3.078956
32616364.0000	23.418314
32666220.0000	15.526132
32716076.0000	7.811674
32765932.0000	2.905505
32815788.0000	1722.885498
32865644.0000	8.542315
32915500.0000	2.530091
32965356.0000	2.952388
33015212.0000	1.897302
33065068.0000	4.775411
33114924.0000	1.542680
33164780.0000	3.397375
33214636.0000	9.414814
33264492.0000	2.648791
33314348.0000	1.624043
33364204.0000	11.972926
33414060.0000	3.176167
33463916.0000	2.809215
33513772.0000	2.067763
33563628.0000	5.660747
33613484.0000	2.620936
33663340.0000	10.194357
33713196.0000	3.265402
33763052.0000	3.309177
33812908.0000	7.306992
33862764.0000	5.955590
33912620.0000	7.925701
33962476.0000	2.627705
34012332.0000	3.450149
34062188.0000	8.541311
34112044.0000	17.002710
34161900.0000	5.203004
34211756.0000	6.179597
34261612.0000	10.987632
34311468.0000	3.867277
34361324.0000	6.437448
34411180.0000	8.329206
34461036.0000	4.972232
34510892.0000	5.125751
34560748.0000	7.446432
34610604.0000	4.752599
34660460.0000	6.306486
34710316.0000	19.703308
34760172.0000	3.579490
34810028.0000	8.566107
34859884.0000	2.516568
34909740.0000	4.517110
34959596.0000	4.629395
35009452.0000	3.024754
35059308.0000	6.198747
35109164.0000	3.684768
35159020.0000	10.134333
35208876.0000	8.810406
35258732.0000	3.383678
35308588.0000	31.568682
35358444.0000	6.147753
35408300.0000	66.742325
35458156.0000	1.580281
35508012.0000	2.269058
35557868.0000	22.294565
35607724.0000	2.423234
35657580.0000	3.166644
35707436.0000	5.073155
35757292.0000	3.848578
35807148.0000	6.140724
35857004.0000	27.313522
35906860.0000	1.293419
35956716.0000	27.057701
36006572.0000	4.710487
36056428.0000	1.878027
36106284.0000	5.373992
36156140.0000	3.341933
36205996.0000	8.378167
36255852.0000	2.281502
36305708.0000	1357.821167
36355564.0000	8.040657
36405420.0000	1.775545
36455276.0000	9.386362
36505132.0000	3.664555
36554988.0000	5.622544
36604844.0000	1.920907
36654700.0000	3.009065
36704556.0000	2.447491
36754412.0000	1.852277
36804268.0000	821.933289
36854124.0000	28.444176
36903980.0000	4.061421
36953836.0000	5.760509
37003692.0000	5.153925
37053548.0000	5.360057
37103404.0000	3.493160
37153260.0000	3.636402
37203116.0000	4.421154
37252972.0000	11.853523
37302828.0000	4.695269
37352684.0000	2.995747
37402540.0000	9.790074
37452396.0000	276.564880
37502252.0000	3.036266
37552108.0000	8.407632
37601964.0000	3.732114
37651820.0000	3.397194
37701676.0000	3.517317
37751532.0000	2.580742
37801388.0000	3.787238
37851244.0000	7.129574
37901100.0000	8.210755
37950956.0000	18.333015
38000812.0000	3.531239
38050668.0000	1.658094
38100524.0000	4.483490
38150380.0000	4.206693
38200236.0000	9.176418
38250092.0000	2.742167
38299948.0000	1.875003
38349804.0000	2.404181
38399660.0000	2.318243
38449516.0000	5.414712
38499372.0000	7.808495
38549228.0000	4.023080
38599084.0000	7.949610
38648940.0000	4.539946
38698796.0000	8.434911
38748652.0000	5.369200
38798508.0000	2.391790
38848364.0000	3.078833
38898220.0000	4.551713
38948076.0000	9.603183
38997932.0000	3.445058
39047788.0000	11.099800
39097644.0000	2.685397
39147500.0000	5.014763
39197356.0000	3.555185
39247212.0000	5.496432
39297068.0000	3.750515
39346924.0000	2.072684
39396780.0000	4.096529
39446636.0000	5.622836
39496492.0000	1.404589
39546348.0000	22.611977
39596204.0000	7.407515
39646060.0000	1.730305
39695916.0000	1.370919
39745772.0000	8.913393
39795628.0000	10.773990
39845484.0000	2.000865
39895340.0000	1.996977
39945196.0000	2.740525
39995052.0000	2.777334
40044908.0000	1.431015
40094764.0000	4.070433
40144620.0000	3.310278
40194476.0000	7.423364
40244332.0000	3.807906
40294188.0000	3.280083
40344044.0000	2.465697
40393900.0000	3.479458
40443756.0000	17.952530
40493612.0000	2.618751
40543468.0000	3.191752
40593324.0000	2.101187
40643180.0000	2.882479
40693036.0000	4.501986
40742892.0000	6.085264
40792748.0000	2.175803
40842604.0000	3.490891
40892460.0000	5.558970
40942316.0000	8.094104
40992172.0000	1.359889
41042028.0000	2.493449
41091884.0000	5.400126
41141740.0000	3.341751
41191596.0000	1.249305
41241452.0000	5.046140
41291308.0000	6.456071
41341164.0000	2.531760
41391020.0000	2.907385
41440876.0000	6.528021
41490732.0000	1.848236
41540588.0000	1.755955
41590444.0000	4.027350
41640300.0000	1.214013
41690156.0000	3.082236
41740012.0000	5.688818
41789868.0000	1.558735
41839724.0000	10.950250
41889580.0000	4.220287
41939436.0000	3.069041
41989292.0000	3.846337
42039148.0000	6.931746
42089004.0000	3.807111
42138860.0000	6.148191
42188716.0000	3.324932
42238572.0000	3.350819
42288428.0000	35.114017
42338284.0000	2.699066
42388140.0000	2.870433
42437996.0000	2.985893
42487852.0000	1.675810
42537708.0000	2.443770
42587564.0000	2.920668
42637420.0000	3.804063
42687276.0000	2.482948
42737132.0000	1.450334
42786988.0000	5.211230
42836844.0000	12.581307
42886700.0000	2.958538
42936556.0000	2.758947
42986412.0000	1.357322
43036268.0000	1.618817
43086124.0000	5.554218
43135980.0000	2.819014
43185836.0000	8.215809
43235692.0000	4.571246
43285548.0000	2.893457
43335404.0000	4.669854
43385260.0000	10.004966
43435116.0000	2.194725
43484972.0000	6.155570
43534828.0000	4.504977
43584684.0000	20.608839
43634540.0000	27.959396
43684396.0000	25.051559
43734252.0000	4.907854
43784108.0000	4.912170
43833964.0000	2.120986
43883820.0000	1.723889
43933676.0000	2.544640
43983532.0000	3.776628
44033388.0000	2.684016
44083244.0000	1.697340
44133100.0000	3.719310
44182956.0000	2.231992
44232812.0000	1.505486
44282668.0000	2.551809
44332524.0000	1.814811
44382380.0000	1.976082
44432236.0000	2.017017
44482092.0000	7.763987
44531948.0000	4.368386
44581804.0000	4.590673
44631660.0000	6.453460
44681516.0000	3.091326
44731372.0000	2.428941
44781228.0000	1.730496
44831084.0000	5.111090
44880940.0000	6.478083
44930796.0000	2.452149
44980652.0000	4.504989
45030508.0000	3.084909
45080364.0000	15.063768
45130220.0000	6.219779
45180076.0000	7.489488
45229932.0000	1.715091
45279788.0000	8.190576
45329644.0000	2.156121
45379500.0000	1.675361
45429356.0000	4.473843
45479212.0000	3.111562
45529068.0000	4.884037
45578924.0000	3.412263
45628780.0000	1.434322
45678636.0000	1.776585
45728492.0000	2.612954
45778348.0000	3.694060
45828204.0000	1.494116
45878060.0000	1.530228
45927916.0000	2.005499
45977772.0000	2.241978
46027628.0000	3.612396
46077484.0000	8.515141
46127340.0000	1.371634
46177196.0000	1.595054
46227052.0000	1.560352
46276908.0000	3.692728
46326764.0000	2.150038
46376620.0000	2.793618
46426476.0000	2.773353
46476332.0000	3.192693
46526188.0000	1.385783
46576044.0000	1.904542
46625900.0000	2.607661
46675756.0000	2.259367
46725612.0000	3.086516
46775468.0000	2.988689
46825324.0000	1.646174
46875180.0000	2.864747
46925036.0000	7.255181
46974892.0000	4.382197
47024748.0000	2.902580
47074604.0000	8.274342
47124460.0000	1.401438
47174316.0000	4.433045
47224172.0000	8.649763
47274028.0000	23.369047
47323884.0000	2.891253
47373740.0000	2.664693
47423596.0000	6.526937
47473452.0000	2.829122
47523308.0000	2.355315
47573164.0000	1.714818
47623020.0000	3.184288
47672876.0000	4.842294
47722732.0000	2.609233
47772588.0000	1.270760
47822444.0000	1.680811
47872300.0000	3.044076
47922156.0000	2.334109
47972012.0000	2.520261
48021868.0000	5.420239
48071724.0000	4.851417
48121580.0000	4.234983
48171436.0000	2.617071
48221292.0000	8.646743
48271148.0000	2.271567
48321004.0000	1.867074
48370860.0000	3.243864
48420716.0000	2.386795
48470572.0000	3.747013
48520428.0000	8.656113
48570284.0000	5.650975
48620140.0000	3.108610
48669996.0000	2.119145
48719852.0000	4.143407
48769708.0000	1.943880
48819564.0000	10.306783
48869420.0000	2.550595
48919276.0000	36.206573
48969132.0000	2.808488
49018988.0000	3.249029
49068844.0000	47.978405
49118700.0000	13.844882
49168556.0000	15.947900
49218412.0000	20.422728
49268268.0000	3.777442
49318124.0000	1.559510
49367980.0000	1.767916
49417836.0000	3.134520
49467692.0000	4.277194
49517548.0000	1.460278
49567404.0000	2.949197
49617260.0000	2.293427
49667116.0000	11.619296
49716972.0000	47.847008
49766828.0000	2.420119
49816684.0000	3.034194
49866540.0000	3.092228
49916396.0000	13.327873
49966252.0000	5.328591
50016108.0000	4.706925
50065964.0000	3.599211
50115820.0000	2.045699
50165676.0000	30.704969
50215532.0000	6.944370
50265388.0000	5.337811
50315244.0000	6.720350
50365100.0000	4.173401
50414956.0000	2.082205
50464812.0000	4.301387
50514668.0000	2.756417
50564524.0000	1.781967
50614380.0000	2.227190
50664236.0000	15.407151
50714092.0000	5.074440
50763948.0000	6.319739
50813804.0000	3.038326
50863660.0000	1.975317
50913516.0000	49.079224
50963372.0000	2.101299
51013228.0000	15.190906
51063084.0000	1.738774
51112940.0000	1.950634
51162796.0000	3.019536
51212652.0000	2.513357
51262508.0000	1.375266
51312364.0000	2.178383
51362220.0000	575.992554
51412076.0000	68.724564
51461932.0000	1.631510
51511788.0000	2.563694
51561644.0000	2.073050
51611500.0000	2.187599
51661356.0000	60.880157
51711212.0000	432.879181
51761068.0000	2.303270
51810924.0000	5.649016
51860780.0000	2.230902
51910636.0000	335.432861
51960492.0000	149.722855
52010348.0000	5.810069
52060204.0000	3.888538
52110060.0000	1.513244
52159916.0000	838.611206
52209772.0000	234.828568
52259628.0000	17.783422
52309484.0000	2.313447
52359340.0000	2.336444
52409196.0000	3.861457
52459052.0000	2.974822
52508908.0000	9.599560
52558764.0000	2.020603
52608620.0000	39.040768
52658476.0000	2.422625
52708332.0000	2.046479
52758188.0000	20.516203
52808044.0000	6.167455
52857900.0000	4.452416
52907756.0000	2.075736
52957612.0000	4.932902
53007468.0000	8.961316
53057324.0000	6.050148
53107180.0000	9.512298
53157036.0000	2.105788
53206892.0000	3.481885
53256748.0000	23.104088
53306604.0000	1.912896
53356460.0000	4.992607
53406316.0000	3.811527
53456172.0000	2.507126
53506028.0000	2.036329
53555884.0000	4.493760
53605740.0000	15.011950
53655596.0000	5.667763
53705452.0000	7.040965
53755308.0000	4.034528
53805164.0000	5.148299
53855020.0000	4.671896
53904876.0000	2.461114
53954732.0000	2.982066
54004588.0000	4.982076
54054444.0000	5.556242
54104300.0000	2.878055
54154156.0000	6.164187
54204012.0000	7.215823
54253868.0000	4.704294
54303724.0000	44.071907
54353580.0000	3.236059
54403436.0000	2.434270
54453292.0000	3.377876
54503148.0000	2.649289
54553004.0000	1.808551
54602860.0000	5.076238
54652716.0000	4.048550
54702572.0000	3.249349
54752428.0000	7.355558
54802284.0000	15.033689
54852140.0000	9.945637
54901996.0000	2.355800
54951852.0000	4.308808
55001708.0000	11.581617
55051564.0000	2.990864
55101420.0000	6.784315
55151276.0000	12.548791
55201132.0000	1.872096
55250988.0000	11.750519
55300844.0000	3.976079
55350700.0000	4.882855
55400556.0000	5.952857
55450412.0000	4.771978
55500268.0000	6.656861
55550124.0000	4.958025
55599980.0000	5.291095
55649836.0000	3.516142
55699692.0000	3.618032
55749548.0000	3.700253
55799404.0000	3.715995
55849260.0000	2.993634
55899116.0000	5.183249
55948972.0000	2.704983
55998828.0000	5.321467
56048684.0000	3.170523
56098540.0000	3.590410
56148396.0000	2.440989
56198252.0000	4.217260
56248108.0000	7.484955
56297964.0000	1.810638
56347820.0000	4.227684
56397676.0000	3.112289
56447532.0000	3.313168
56497388.0000	14.998196
56547244.0000	1.709140
56597100.0000	2.812382
56646956.0000	8.808355
56696812.0000	1.310619
56746668.0000	2.382547
56796524.0000	5.761120
56846380.0000	3.981940
56896236.0000	8.676764
56946092.0000	2.522785
56995948.0000	3.834916
57045804.0000	4.814321
57095660.0000	3.369043
57145516.0000	2.725082
57195372.0000	9.382490
57245228.0000	3.778588
57295084.0000	7.249674
57344940.0000	2.872266
57394796.0000	4.247666
57444652.0000	2.320320
57494508.0000	3.855937
57544364.0000	3.510670
57594220.0000	6.088757
57644076.0000	4.258658
57693932.0000	8.679452
57743788.0000	2.918305
57793644.0000	6.427417
57843500.0000	1.836613
57893356.0000	10.596237
57943212.0000	3.565989
57993068.0000	5.887718
58042924.0000	2.620182
58092780.0000	5.727509
58142636.0000	3.343468
58192492.0000	11.965721
58242348.0000	3.608348
58292204.0000	2.724560
58342060.0000	4.189625
58391916.0000	5.191526
58441772.0000	16.329252
58491628.0000	9.569249
58541484.0000	7.583121
58591340.0000	2.587928
58641196.0000	2.070592
58691052.0000	4.796771
58740908.0000	1.824125
58790764.0000	4.385485
58840620.0000	2.230557
58890476.0000	4.037353
58940332.0000	5.057232
58990188.0000	1.520135
59040044.0000	2.038867
59089900.0000	2.976304
59139756.0000	1.735715
59189612.0000	2.606667
59239468.0000	35.909847
59289324.0000	5.440694
59339180.0000	21.258318
59389036.0000	8.258327
59438892.0000	4.899392
59488748.0000	148.090775
59538604.0000	5.005522
59588460.0000	6.656497
59638316.0000	2.933891
59688172.0000	3.866379
59738028.0000	4.286512
59787884.0000	2.595092
59837740.0000	2.479007
59887596.0000	6.043637
59937452.0000	2.672605
59987308.0000	22.500065
60037164.0000	2.387123
60087020.0000	122.061470
60136876.0000	43.185539
60186732.0000	5.665173
60236588.0000	6.085678
60286444.0000	4.050224
60336300.0000	5.453488
60386156.0000	5.981425
60436012.0000	5.845689
60485868.0000	8.363689
60535724.0000	2.873893
60585580.0000	2.247134
60635436.0000	2.672910
60685292.0000	2.339713
60735148.0000	9.360016
60785004.0000	2.715084
60834860.0000	2.019661
60884716.0000	6.256657
60934572.0000	2.438214
60984428.0000	3.564106
61034284.0000	1.957651
61084140.0000	3.920295
61133996.0000	11.270489
61183852.0000	3.250037
61233708.0000	2.028333
61283564.0000	4.135299
61333420.0000	8.327801
61383276.0000	3.840681
61433132.0000	3.981626
61482988.0000	2.682909
61532844.0000	3.980295
61582700.0000	6.653658
61632556.0000	3.000697
61682412.0000	4.076708
61732268.0000	4.542458
61782124.0000	2.703780
61831980.0000	3.931807
61881836.0000	4.486442
61931692.0000	6.884615
61981548.0000	5.093953
62031404.0000	3.541437
62081260.0000	3.125895
62131116.0000	6.318490
62180972.0000	2.662971
62230828.0000	3.419853
62280684.0000	4.593343
62330540.0000	6.185314
62380396.0000	16.164394
62430252.0000	3.450032
62480108.0000	32.026707
62529964.0000	8.691343
62579820.0000	2.975209
62629676.0000	3.786147
62679532.0000	2.703901
62729388.0000	3.522536
62779244.0000	29.835014
62829100.0000	29.938452
62878956.0000	5.881649
62928812.0000	1.564024
62978668.0000	1.176600
63028524.0000	2.024713
63078380.0000	5.746362
63128236.0000	1.334326
63178092.0000	2.814095
63227948.0000	9.108688
63277804.0000	2.072149
63327660.0000	1.627664
63377516.0000	63.768715
63427372.0000	8.762790
63477228.0000	4.006006
63527084.0000	16.326159
63576940.0000	5.721327
63626796.0000	7.579513
63676652.0000	2.739426
63726508.0000	18.629827
63776364.0000	4.320204
63826220.0000	8.025742
63876076.0000	1.736857
63925932.0000	1.381412
63975788.0000	4.858708
64025644.0000	6.484392
64075500.0000	6.935687
64125356.0000	5.517080
64175212.0000	7.238151
64225068.0000	1.971357
64274924.0000	6.902843
64324780.0000	4.455125
64374636.0000	3.476731
64424492.0000	1.960519
64474348.0000	6.876945
64524204.0000	7.401443
64574060.0000	14.625188
64623916.0000	4.460608
64673772.0000	17.472364
64723628.0000	2.128324
64773484.0000	3.837889
64823340.0000	6.716942
64873196.0000	8.354717
64923052.0000	7.998375
64972908.0000	3.074746
65022764.0000	6.989536
65072620.0000	2.780301
65122476.0000	3.582746
65172332.0000	11.872680
65222188.0000	1.724057
65272044.0000	2.731976
65321900.0000	2.085462
65371756.0000	4.184861
65421612.0000	1.789174
65471468.0000	3.455936
65521324.0000	4.496906
65571180.0000	2.790729
65621036.0000	4.070230
65670892.0000	5.850069
65720748.0000	2.833447
65770604.0000	2.390634
65820460.0000	30.321991
65870316.0000	5.400654
65920172.0000	3.461387
65970028.0000	2.273797
66019884.0000	1.873352
66069740.0000	2.673981
66119596.0000	2.808135
66169452.0000	10.592357
66219308.0000	5.249357
66269164.0000	3.280288
66319020.0000	2.841306
66368876.0000	4.092649
66418732.0000	1.771458
66468588.0000	3.310086
66518444.0000	2.221876
66568300.0000	3.706388
66618156.0000	7.747262
66668012.0000	1.702861
66717868.0000	5.057916
66767724.0000	4.427501
66817580.0000	3.497071
66867436.0000	120.848885
66917292.0000	4.152039
66967148.0000	3.836363
67017004.0000	5.332818
67066860.0000	2.917801
67116712.0000	3.771475
67166568.0000	2.006010
67216424.0000	2.166179
67266280.0000	6.375648
67316136.0000	5.110310
67365992.0000	6.072005
67415848.0000	2.882568
67465704.0000	1.891649
67515560.0000	3.525250
67565416.0000	2.958858
67615272.0000	4.201743
67665128.0000	2.538733
67714984.0000	3.067844
67764840.0000	9.992861
67814696.0000	2.860317
67864552.0000	2.068677
67914408.0000	6.214467
67964264.0000	2.952347
68014120.0000	4.169495
68063976.0000	3.502984
68113832.0000	6.010416
68163688.0000	3.312432
68213544.0000	2.792477
68263400.0000	3.225575
68313256.0000	4.876568
68363112.0000	2.825696
68412968.0000	3.167150
68462824.0000	42.083908
68512680.0000	38.285744
68562536.0000	12.007627
68612392.0000	3.560472
68662248.0000	4.926470
68712104.0000	3.487520
68761960.0000	3.836488
68811816.0000	6.124726
68861672.0000	3.400282
68911528.0000	10.204656
68961384.0000	1.832310
69011240.0000	2.965970
69061096.0000	4.528026
69110952.0000	3.382543
69160808.0000	4.944530
69210664.0000	2.226219
69260520.0000	2.182320
69310376.0000	4.201355
69360232.0000	1.417215
69410088.0000	2.128438
69459944.0000	27.850115
69509800.0000	4.483049
69559656.0000	1.587128
69609512.0000	2.963610
69659368.0000	5.037172
69709224.0000	3.050638
69759080.0000	2.967623
69808936.0000	6.126245
69858792.0000	1.592350
69908648.0000	5.847440
69958504.0000	26.190514
70008360.0000	6.058095
70058216.0000	1.982157
70108072.0000	4.168927
70157928.0000	8.200850
70207784.0000	11.685348
70257640.0000	10.120611
70307496.0000	3.056029
70357352.0000	1.287209
70407208.0000	3.151167
70457064.0000	1.758868
70506920.0000	12.883096
70556776.0000	2.226897
70606632.0000	6.973176
70656488.0000	2.559198
70706344.0000	13.831028
70756200.0000	3.410982
70806056.0000	3.007452
70855912.0000	2.963442
70905768.0000	2.083080
70955624.0000	5.638082
71005480.0000	5.061349
71055336.0000	3.900352
71105192.0000	7.758948
71155048.0000	8.357380
71204904.0000	3.159152
71254760.0000	11.152670
71304616.0000	1.998406
71354472.0000	2.145133
71404328.0000	6.163351
71454184.0000	2.243372
71504040.0000	4.397931
71553896.0000	2.801888
71603752.0000	1.699048
71653608.0000	42.458523
71703464.0000	1.841706
71753320.0000	2.007123
71803176.0000	33.839420
71853032.0000	2.425499
71902888.0000	3.706791
71952744.0000	10.216437
72002600.0000	6.400400
72052456.0000	3.159841
72102312.0000	2.180032
72152168.0000	1.847552
72202024.0000	3.256081
72251880.0000	3.229967
72301736.0000	5.128203
72351592.0000	2.478455
72401448.0000	2.665816
72451304.0000	3.485860
72501160.0000	3.895269
72551016.0000	29.972372
72600872.0000	1.843222
72650728.0000	2.108404
72700584.0000	11.651574
72750440.0000	4.902451
72800296.0000	2.373080
72850152.0000	4.541974
72900008.0000	1.498402
72949864.0000	3.638300
72999720.0000	3.258256
73049576.0000	10.995669
73099432.0000	3.440012
73149288.0000	3.163175
73199144.0000	1.515896
73249000.0000	3.374259
73298856.0000	8.307135
73348712.0000	2.233309
73398568.0000	20.751379
73448424.0000	2.563280
73498280.0000	19.473166
73548136.0000	1.543999
73597992.0000	2.977150
73647848.0000	29.876657
73697704.0000	3.176880
73747560.0000	2.565539
73797416.0000	1.848813
73847272.0000	1.883542
73897128.0000	1.952132
73946984.0000	8.748799
73996840.0000	2.376761
74046696.0000	2.254013
74096552.0000	2.839914
74146408.0000	4.408191
74196264.0000	3.237015
74246120.0000	3.567881
74295976.0000	2.480960
74345832.0000	3.685740
74395688.0000	1.652028
74445544.0000	3.247209
74495400.0000	5.141140
74545256.0000	1.906045
74595112.0000	2.425136
74644968.0000	3.819787
74694824.0000	2.774137
74744680.0000	3.289625
74794536.0000	1.736501
74844392.0000	3.919243
74894248.0000	2.390949
74944104.0000	3.602183
74993960.0000	3.947647
75043816.0000	43.494709
75093672.0000	7.913225
75143528.0000	8.302682
75193384.0000	3.353156
75243240.0000	2.896754
75293096.0000	43.240036
75342952.0000	28.632690
75392808.0000	4.311934
75442664.0000	2.737582
75492520.0000	2.959753
75542376.0000	1.598334
75592232.0000	9.483296
75642088.0000	2.763507
75691944.0000	6.519068
75741800.0000	5.702056
75791656.0000	2.074334
75841512.0000	2.286196
75891368.0000	239.274033
75941224.0000	4.517212
75991080.0000	1.674626
76040936.0000	1.956098
76090792.0000	3.856378
76140648.0000	2.907452
76190504.0000	2.376830
76240360.0000	1.631802
76290216.0000	3.655441
76340072.0000	43.592194
76389928.0000	2.977124
76439784.0000	18.056419
76489640.0000	6.250360
76539496.0000	2.934657
76589352.0000	7.052219
76639208.0000	6.125111
76689064.0000	5.791918
76738920.0000	9.983382
76788776.0000	13.186472
76838632.0000	2.655531
76888488.0000	6.415393
76938344.0000	5.361719
76988200.0000	2.590727
77038056.0000	3.385858
77087912.0000	8.636649
77137768.0000	8.076509
77187624.0000	6.365665
77237480.0000	5.219652
77287336.0000	4.572353
77337192.0000	5.141703
77387048.0000	3.234975
77436904.0000	5.065978
77486760.0000	2.958415
77536616.0000	8.150170
77586472.0000	2.287154
77636328.0000	1.460752
77686184.0000	3.504430
77736040.0000	24.897118
77785896.0000	2.013456
77835752.0000	2.555499
77885608.0000	3.547421
77935464.0000	4.597510
77985320.0000	39.816013
78035176.0000	2.297905
78085032.0000	2.808928
78134888.0000	1.683069
78184744.0000	14.565950
78234600.0000	4.927310
78284456.0000	1.767771
78334312.0000	6.816628
78384168.0000	1.599355
78434024.0000	2.212568
78483880.0000	1.917251
78533736.0000	4.035216
78583592.0000	2.965711
78633448.0000	2.901914
78683304.0000	4.174550
78733160.0000	3.084091
78783016.0000	1.915224
78832872.0000	4.353532
78882728.0000	14.420682
78932584.0000	3.661191
78982440.0000	4.469179
79032296.0000	3.426644
79082152.0000	8.064475
79132008.0000	5.085580
79181864.0000	5.067241
79231720.0000	4.436867
79281576.0000	5.245284
79331432.0000	2.008927
79381288.0000	1.950913
79431144.0000	1.635230
79481000.0000	5.016017
79530856.0000	3.275399
79580712.0000	8.097375
79630568.0000	4.277547
79680424.0000	4.973307
79730280.0000	2.027227
79780136.0000	1.728582
79829992.0000	2.064368
79879848.0000	2.891895
79929704.0000	2.982706
79979560.0000	1.713627
80029416.0000	5.677673
80079272.0000	2.713403
80129128.0000	13.174155
80178984.0000	1.815457
80228840.0000	3.052095
80278696.0000	2.260882
80328552.0000	7.723891
80378408.0000	1.869507
80428264.0000	1.784036
80478120.0000	1.925501
80527976.0000	1.861717
80577832.0000	2.258326
80627688.0000	25.039606
80677544.0000	19.305759
80727400.0000	4.680690
80777256.0000	12.725346
80827112.0000	6.987234
80876968.0000	7.433047
80926824.0000	3.679103
80976680.0000	2.959449
81026536.0000	2.629106
81076392.0000	5.595915
81126248.0000	3.195995
81176104.0000	2.503214
81225960.0000	5.604640
81275816.0000	8.122169
81325672.0000	3.398692
81375528.0000	8.159737
81425384.0000	3.178393
81475240.0000	10.182867
81525096.0000	3.827781
81574952.0000	2.573664
81624808.0000	1.852066
81674664.0000	3.673919
81724520.0000	2.516038
81774376.0000	6.865434
81824232.0000	4.130554
81874088.0000	5.603103
81923944.0000	3.599119
81973800.0000	4.811730
82023656.0000	9.949161
82073512.0000	2.570446
82123368.0000	12.556509
82173224.0000	3.297784
82223080.0000	7.142167
82272936.0000	3.501719
82322792.0000	5.683587
82372648.0000	3.195809
82422504.0000	1.611295
82472360.0000	2.393181
82522216.0000	7.649171
82572072.0000	6.718405
82621928.0000	2.594510
82671784.0000	4.219196
82721640.0000	65.117241
82771496.0000	9.309386
82821352.0000	5.389736
82871208.0000	6.156881
82921064.0000	2.557343
82970920.0000	33.148849
83020776.0000	3.676805
83070632.0000	5.649718
83120488.0000	20.165201
83170344.0000	2.804832
83220200.0000	2.283733
83270056.0000	3.905666
83319912.0000	3.428445
83369768.0000	18.377972
83419624.0000	39.735901
83469480.0000	19.244530
83519336.0000	3.039110
83569192.0000	3.454032
83619048.0000	2.768403
83668904.0000	4.184913
83718760.0000	3.685858
83768616.0000	1.601951
83818472.0000	5.002566
83868328.0000	4.546192
83918184.0000	4.225899
83968040.0000	2.123703
84017896.0000	2.587037
84067752.0000	6.349010
84117608.0000	2.643865
84167464.0000	9.643940
84217320.0000	4.309622
84267176.0000	5.777777
84317032.0000	8.164623
84366888.0000	1.783376
84416744.0000	3.047858
84466600.0000	1.406724
84516456.0000	2.057654
84566312.0000	1.847274
84616168.0000	4.644283
84666024.0000	1.948927
84715880.0000	2.080315
84765736.0000	5.585223
84815592.0000	3.120129
84865448.0000	3.802610
84915304.0000	2.978069
84965160.0000	3.700250
85015016.0000	1.851423
85064872.0000	1.799417
85114728.0000	2.526497
85164584.0000	2.536061
85214440.0000	6.660127
85264296.0000	4.535687
85314152.0000	7.297472
85364008.0000	8.496099
85413864.0000	7.177552
85463720.0000	2.051133
85513576.0000	2.654546
85563432.0000	4.645840
85613288.0000	3.444343
85663144.0000	4.411999
85713000.0000	2.982987
85762856.0000	4.166365
85812712.0000	2.584574
85862568.0000	2.018482
85912424.0000	2.970325
85962280.0000	4.589294
86012136.0000	11.657221
86061992.0000	1.885621
86111848.0000	5.668880
86161704.0000	1.983427
86211560.0000	1.680384
86261416.0000	3.553372
86311272.0000	2.511204
86361128.0000	3.459332
86410984.0000	4.113393
86460840.0000	5.268119
86510696.0000	1.725044
86560552.0000	5.805674
86610408.0000	2.379114
86660264.0000	3.314049
86710120.0000	3.878575
86759976.0000	9.630013
86809832.0000	5.458357
86859688.0000	2.894532
86909544.0000	3.362841
86959400.0000	6.283141
87009256.0000	4.109571
87059112.0000	2.280083
87108968.0000	1.653576
87158824.0000	1.948202
87208680.0000	1.865422
87258536.0000	1.957850
87308392.0000	5.122560
87358248.0000	2.729747
87408104.0000	1.685911
87457960.0000	1.287761
87507816.0000	1.325683
87557672.0000	245.485779
87607528.0000	4.063909
87657384.0000	20.847099
87707240.0000	4.008035
87757096.0000	8.565412
87806952.0000	12.705521
87856808.0000	9.458635
87906664.0000	2.206950
87956520.0000	7.280650
88006376.0000	5.065705
88056232.0000	5.059844
88106088.0000	3.335727
88155944.0000	2.097875
88205800.0000	5.351485
88255656.0000	6.153660
88305512.0000	3.885329
88355368.0000	20.979965
88405224.0000	4.582673
88455080.0000	20.378757
88504936.0000	1.765069
88554792.0000	16.591883
88604648.0000	6.279500
88654504.0000	5.395265
88704360.0000	2.034117
88754216.0000	3.183455
88804072.0000	1.600420
88853928.0000	5.081854
88903784.0000	2.293372
88953640.0000	20.306435
89003496.0000	2.904825
89053352.0000	1.741891
89103208.0000	2.643238
89153064.0000	8.145808
89202920.0000	2.898215
89252776.0000	18.123934
89302632.0000	3.855993
89352488.0000	8.440247
89402344.0000	3.075224
89452200.0000	16.694803
89502056.0000	2.553918
89551912.0000	2.640858
89601768.0000	3.000334
89651624.0000	2.260170
89701480.0000	3.124515
89751336.0000	6.565048
89801192.0000	10.007249
89851048.0000	2.167999
89900904.0000	6.750436
89950760.0000	2.741876
90000616.0000	3.430927
90050472.0000	12.921464
90100328.0000	3.178000
90150184.0000	1494.070801
90200040.0000	2.301118
90249896.0000	1.804607
90299752.0000	20.447998
90349608.0000	3.861385
90399464.0000	19.797159
90449320.0000	4.051745
90499176.0000	5.314754
90549032.0000	7.993124
90598888.0000	35.929008
90648744.0000	4.314084
90698600.0000	7.026501
90748456.0000	6.662528
90798312.0000	2.270766
90848168.0000	3.920982
90898024.0000	12.509243
90947880.0000	1.779719
90997736.0000	2.466048
91047592.0000	1.761305
91097448.0000	4.913147
91147304.0000	2.086498
91197160.0000	3.722629
91247016.0000	5.979126
91296872.0000	4.520304
91346728.0000	3.884477
91396584.0000	2.059420
91446440.0000	4.802504
91496296.0000	15.782953
91546152.0000	4.688359
91596008.0000	3.150647
91645864.0000	2.114996
91695720.0000	7.373727
91745576.0000	1.701873
91795432.0000	4.290490
91845288.0000	51.150227
91895144.0000	7.158124
91945000.0000	3.112585
91994856.0000	3.712183
92044712.0000	5.718379
92094568.0000	3.051923
92144424.0000	4.722058
92194280.0000	3.290105
92244136.0000	5.098467
92293992.0000	2.312721
92343848.0000	3.821123
92393704.0000	1.783889
92443560.0000	1.396971
92493416.0000	45.643822
92543272.0000	143.344040
92593128.0000	19.856920
92642984.0000	2.172990
92692840.0000	34.810078
92742696.0000	1.902075
92792552.0000	2.459836
92842408.0000	1.772895
92892264.0000	2.910689
92942120.0000	7.056529
92991976.0000	1.537772
93041832.0000	1.183627
93091688.0000	2.183921
93141544.0000	1.603326
93191400.0000	7.052874
93241256.0000	7.518288
93291112.0000	8.712751
93340968.0000	2.404628
93390824.0000	2.125313
93440680.0000	16.360067
93490536.0000	2.648263
93540392.0000	18.959080
93590248.0000	2.165821
93640104.0000	2.102047
93689960.0000	3.305962
93739816.0000	3.025016
93789672.0000	1.418545
93839528.0000	1.391588
93889384.0000	3.405580
93939240.0000	1.825723
93989096.0000	3.986278
94038952.0000	4.889087
94088808.0000	2.735957
94138664.0000	10.481196
94188520.0000	32.146606
94238376.0000	1.237384
94288232.0000	1.696071
94338088.0000	1.589516
94387944.0000	2.441536
94437800.0000	3.288693
94487656.0000	11.223552
94537512.0000	6.767982
94587368.0000	5.017995
94637224.0000	2.310998
94687080.0000	5.850426
94736936.0000	2.001323
94786792.0000	1.793737
94836648.0000	1.711212
94886504.0000	4.560304
94936360.0000	2.265810
94986216.0000	14.823215
95036072.0000	1.904821
95085928.0000	9.570958
95135784.0000	4.827533
95185640.0000	3.837954
95235496.0000	5.358305
95285352.0000	2.258004
95335208.0000	8.337985
95385064.0000	2.475677
95434920.0000	6.529280
95484776.0000	4.637322
95534632.0000	4.950539
95584488.0000	9.536217
95634344.0000	1.950086
95684200.0000	1.836852
95734056.0000	16.737761
95783912.0000	2.249356
95833768.0000	3.839731
95883624.0000	2.805583
95933480.0000	1.943499
95983336.0000	2.137647
96033192.0000	2.940810
96083048.0000	3.538660
96132904.0000	3.500586
96182760.0000	2.780170
96232616.0000	2.956795
96282472.0000	2.159516
96332328.0000	11.850015
96382184.0000	3.608538
96432040.0000	5.504687
96481896.0000	2.013467
96531752.0000	1.716638
96581608.0000	5.331089
96631464.0000	1.931390
96681320.0000	2.281080
96731176.0000	1.808362
96781032.0000	1.984923
96830888.0000	2.184805
96880744.0000	6.723396
96930600.0000	30.966051
96980456.0000	8.772952
97030312.0000	4.314544
97080168.0000	2.779464
97130024.0000	1.473340
97179880.0000	1.949792
97229736.0000	2.668716
97279592.0000	7.059193
97329448.0000	11.516552
97379304.0000	1.820144
97429160.0000	8.251692
97479016.0000	3.773209
97528872.0000	47.656948
97578728.0000	9.759907
97628584.0000	2.739589
97678440.0000	4.762324
97728296.0000	7.849818
97778152.0000	5.088315
97828008.0000	2.712908
97877864.0000	4.992615
97927720.0000	8.580506
97977576.0000	4.335944
98027432.0000	10.837673
98077288.0000	1.514795
98127144.0000	53.325806
98177000.0000	140.359604
98226856.0000	10.661983
98276712.0000	1.630207
98326568.0000	1.435073
98376424.0000	1.882620
98426280.0000	4.285305
98476136.0000	2.546473
98525992.0000	2.999880
98575848.0000	4.547234
98625704.0000	3.023777
98675560.0000	3.310199
98725416.0000	13.419658
98775272.0000	3.152818
98825128.0000	30.678375
98874984.0000	1.905206
98924840.0000	22.764706
98974696.0000	2.608789
99024552.0000	5.022524
99074408.0000	1.691241
99124264.0000	2.871586
99174120.0000	5.980697
99223976.0000	2.503405
99273832.0000	2.716342
99323688.0000	2.508117
99373544.0000	2.442527
99423400.0000	23.474400
99473256.0000	5.868931
99523112.0000	6.310104
99572968.0000	3.182743
99622824.0000	2.173381
[truncated: 3,001 more rows]
