# Supplementary material for: Scalable linkage-disequilibrium-based selective sweep detection: a performance guide
Source: Gigascience. 2016 Feb 8;5:7. doi: 10.1186/s13742-016-0114-9 (PMC4746822; doi:10.1186/s13742-016-0114-9)
Supplement: Supplementary file 2 — Human Chromosome 1 OmegaPlus results per population. This file contains the OmegaPlus reports and information files for the analysis of the first chromosome of the human genome per population (26 populations) for DNA data representation. (ZIP 1120 kb) [file 13742_2016_114_MOESM2_ESM.zip › OmegaPlus_pops/OmegaPlus_Report.ASW]

//1
10642.0000	0.000000
60497.9531	1.343610
110353.9062	1.664723
160209.8594	56.700329
210065.8125	41.171318
259921.7656	0.000000
309777.7188	20.640732
359633.6875	0.000000
409489.6250	0.000000
459345.5625	3.407691
509201.5000	0.000000
559057.4375	28.862349
608913.3750	10.997238
658769.3125	3.632923
708625.2500	2.283883
758481.1875	1.690081
808337.1250	3.451209
858193.0625	4.185987
908049.0000	2.554195
957904.9375	2.517395
1007760.8750	2.345659
1057616.8750	3.134358
1107472.8750	3.538117
1157328.8750	4.191400
1207184.8750	2.497502
1257040.8750	6.121747
1306896.8750	9.517109
1356752.8750	4.854678
1406608.8750	2.976631
1456464.8750	2.284694
1506320.8750	2.621680
1556176.8750	2.366901
1606032.8750	4.493945
1655888.8750	7.221153
1705744.8750	2.307706
1755600.8750	4.021632
1805456.8750	2.032675
1855312.8750	2.130473
1905168.8750	3.855017
1955024.8750	2.517231
2004880.8750	4.595301
2054736.8750	2.318341
2104592.7500	11.151717
2154448.7500	2.287531
2204304.7500	3.866131
2254160.7500	3.366940
2304016.7500	3.143806
2353872.7500	5.621508
2403728.7500	3.223256
2453584.7500	2.655106
2503440.7500	5.699449
2553296.7500	1.892089
2603152.7500	4.835389
2653008.7500	2.894417
2702864.7500	1.936703
2752720.7500	3.147034
2802576.7500	3.083186
2852432.7500	2.604680
2902288.7500	2.820410
2952144.7500	2.692934
3002000.7500	2.937716
3051856.7500	3.117911
3101712.7500	3.573943
3151568.7500	4.806161
3201424.7500	2.452978
3251280.7500	2.566041
3301136.7500	3.162410
3350992.7500	2.710671
3400848.7500	2.983957
3450704.7500	2.185847
3500560.7500	1.834367
3550416.7500	2.745851
3600272.7500	7.873123
3650128.7500	2.674613
3699984.7500	2.347526
3749840.7500	1.519146
3799696.7500	4.085400
3849552.7500	0.000000
3899408.7500	6.360923
3949264.7500	0.000000
3999120.7500	2.409822
4048976.7500	4.500470
4098832.7500	2.300277
4148688.7500	3.107604
4198544.5000	1.912506
4248400.5000	3.152708
4298256.5000	8.575124
4348112.5000	2.651928
4397968.5000	2.825176
4447824.5000	1.641348
4497680.5000	3.304474
4547536.5000	2.647091
4597392.5000	1.889757
4647248.5000	2.723845
4697104.5000	2.376971
4746960.5000	3.151336
4796816.5000	5.421813
4846672.5000	2.637458
4896528.5000	5.104948
4946384.5000	3.008495
4996240.5000	2.476144
5046096.5000	2.487471
5095952.5000	2.886658
5145808.5000	2.746232
5195664.5000	2.266325
5245520.5000	2.178754
5295376.5000	5.417439
5345232.5000	5.945091
5395088.5000	4.251075
5444944.5000	34.222027
5494800.5000	2.612535
5544656.5000	4.681416
5594512.5000	2.370203
5644368.5000	4.671046
5694224.5000	2.651716
5744080.5000	2.704479
5793936.5000	1.832807
5843792.5000	3.006763
5893648.5000	2.965353
5943504.5000	7.308889
5993360.5000	1.630750
6043216.5000	2.003382
6093072.5000	2.470741
6142928.5000	3.576642
6192784.5000	2.143367
6242640.5000	2.129928
6292496.5000	3.570439
6342352.5000	2.558923
6392208.5000	2.318074
6442064.5000	2.151911
6491920.5000	2.964036
6541776.5000	4.364855
6591632.5000	1.666059
6641488.5000	101.614647
6691344.5000	3.647625
6741200.5000	2.492466
6791056.5000	3.626220
6840912.5000	2.131838
6890768.5000	1.747463
6940624.5000	3.823202
6990480.5000	1.677904
7040336.5000	3.137707
7090192.5000	1.595847
7140048.5000	2.295006
7189904.5000	1.868600
7239760.5000	4.914361
7289616.5000	1.785649
7339472.5000	6.566866
7389328.5000	2.807150
7439184.5000	2.986168
7489040.5000	11.187608
7538896.5000	2.683045
7588752.5000	2.485878
7638608.5000	2.562158
7688464.5000	2.092947
7738320.5000	5.242750
7788176.5000	2.833304
7838032.5000	2.164130
7887888.5000	2.149649
7937744.5000	1.909347
7987600.5000	2.080389
8037456.5000	1.419542
8087312.5000	2.173767
8137168.5000	3.583849
8187024.5000	2.880758
8236880.5000	2.172687
8286736.5000	3.049026
8336592.5000	2.226348
8386448.5000	6.709610
8436304.0000	6.229667
8486160.0000	3.488355
8536016.0000	2.026062
8585872.0000	3.007039
8635728.0000	64.680054
8685584.0000	2.021361
8735440.0000	3.143318
8785296.0000	3.530835
8835152.0000	3.017894
8885008.0000	2.516725
8934864.0000	4.724021
8984720.0000	8.753991
9034576.0000	3.950086
9084432.0000	3.235275
9134288.0000	2.986039
9184144.0000	2.947294
9234000.0000	7.666572
9283856.0000	3.841244
9333712.0000	2.840644
9383568.0000	5.010617
9433424.0000	2.171756
9483280.0000	2.384226
9533136.0000	2.605029
9582992.0000	2.172014
9632848.0000	6.276066
9682704.0000	21.222279
9732560.0000	2.165104
9782416.0000	2.754203
9832272.0000	2.514703
9882128.0000	2.019653
9931984.0000	2.536659
9981840.0000	2.507320
10031696.0000	25.260767
10081552.0000	1.869542
10131408.0000	1.705280
10181264.0000	2.727848
10231120.0000	2.949913
10280976.0000	1.728250
10330832.0000	1.985699
10380688.0000	4.949869
10430544.0000	3.071850
10480400.0000	3.937548
10530256.0000	1.873558
10580112.0000	1.838658
10629968.0000	1.695812
10679824.0000	2.432158
10729680.0000	1.862673
10779536.0000	2.178459
10829392.0000	2.409376
10879248.0000	3.090847
10929104.0000	5.553619
10978960.0000	2.552785
11028816.0000	6.412610
11078672.0000	2.437722
11128528.0000	2.111384
11178384.0000	3.263534
11228240.0000	1.381778
11278096.0000	4.702185
11327952.0000	5.027668
11377808.0000	20.309931
11427664.0000	3.849656
11477520.0000	2.478992
11527376.0000	3.914311
11577232.0000	2.267734
11627088.0000	2.205504
11676944.0000	4.238042
11726800.0000	2.511135
11776656.0000	7.827100
11826512.0000	5.088639
11876368.0000	2.151097
11926224.0000	2.916881
11976080.0000	2.230013
12025936.0000	2.627042
12075792.0000	2.916272
12125648.0000	3.254378
12175504.0000	3.381495
12225360.0000	4.097923
12275216.0000	4.722354
12325072.0000	3.842406
12374928.0000	2.046091
12424784.0000	2.456328
12474640.0000	2.080197
12524496.0000	2.464240
12574352.0000	2.379213
12624208.0000	2.612379
12674064.0000	4.922309
12723920.0000	2.008833
12773776.0000	5.064060
12823632.0000	8.454017
12873488.0000	52.367836
12923344.0000	4.747973
12973200.0000	7.637864
13023056.0000	6.120070
13072912.0000	14.188593
13122768.0000	17.368362
13172624.0000	2.331835
13222480.0000	0.000000
13272336.0000	12.107642
13322192.0000	0.000000
13372048.0000	4.249930
13421904.0000	4.348843
13471760.0000	970.928406
13521616.0000	25.917368
13571472.0000	20.409262
13621328.0000	20.409262
13671184.0000	14.482447
13721040.0000	4.340685
13770896.0000	5.450768
13820752.0000	3.248602
13870608.0000	10.233651
13920464.0000	3.989126
13970320.0000	2.510440
14020176.0000	4.252544
14070032.0000	1.751527
14119888.0000	3.898647
14169744.0000	8.082143
14219600.0000	3.470843
14269456.0000	1.985116
14319312.0000	3.727929
14369168.0000	2.635947
14419024.0000	4.734294
14468880.0000	9.317421
14518736.0000	4.556647
14568592.0000	7.960751
14618448.0000	6.894235
14668304.0000	3.645398
14718160.0000	2.900897
14768016.0000	2.124770
14817872.0000	2.557055
14867728.0000	10.254908
14917584.0000	3.164552
14967440.0000	2.689184
15017296.0000	1.978055
15067152.0000	2.646298
15117008.0000	2.177777
15166864.0000	2.152509
15216720.0000	5.227041
15266576.0000	3.469927
15316432.0000	2.901043
15366288.0000	3.030041
15416144.0000	5.897842
15466000.0000	8.483033
15515856.0000	2.773586
15565712.0000	7.569512
15615568.0000	10.548974
15665424.0000	2.597556
15715280.0000	3.988651
15765136.0000	2.805746
15814992.0000	3.612593
15864848.0000	1.601031
15914704.0000	4.861094
15964560.0000	2.104052
16014416.0000	4.266740
16064272.0000	3.575870
16114128.0000	20.914869
16163984.0000	2.383181
16213840.0000	3.917365
16263696.0000	2.965053
16313552.0000	1.715355
16363408.0000	2.795845
16413264.0000	2.511009
16463120.0000	10.571694
16512976.0000	3.449508
16562832.0000	2.336127
16612688.0000	3.143028
16662544.0000	2.751038
16712400.0000	1.730610
16762256.0000	2.545643
16812112.0000	3.132574
16861968.0000	2.619488
16911824.0000	7.412285
16961680.0000	2.653538
17011536.0000	4.263550
17061392.0000	7.658466
17111248.0000	43.148434
17161104.0000	9.498195
17210960.0000	1.965579
17260816.0000	1.885117
17310672.0000	2.869695
17360528.0000	2.257426
17410384.0000	3.694176
17460240.0000	5.622175
17510096.0000	1.961826
17559952.0000	3.567947
17609808.0000	4.585950
17659664.0000	2.154412
17709520.0000	4.047535
17759376.0000	2.657386
17809232.0000	6.478530
17859088.0000	5.138628
17908944.0000	16.688360
17958800.0000	4.653563
18008656.0000	1.738276
18058512.0000	2.952712
18108368.0000	4.636535
18158224.0000	3.032087
18208080.0000	22.194704
18257936.0000	1.943186
18307792.0000	2.534971
18357648.0000	2.658224
18407504.0000	3.115174
18457360.0000	4.045964
18507216.0000	2.942761
18557072.0000	2.804183
18606928.0000	3.177486
18656784.0000	4.120840
18706640.0000	3.564864
18756496.0000	3.099135
18806352.0000	2.078697
18856208.0000	2.969253
18906064.0000	6.208653
18955920.0000	2.012050
19005776.0000	9.059168
19055632.0000	7.977253
19105488.0000	8.621284
19155344.0000	3.956309
19205200.0000	3.965243
19255056.0000	10.167341
19304912.0000	1.833480
19354768.0000	11.771695
19404624.0000	2.329590
19454480.0000	2.999426
19504336.0000	1.543401
19554192.0000	4.894837
19604048.0000	1.918591
19653904.0000	1.903984
19703760.0000	1.450066
19753616.0000	2.425540
19803472.0000	4.761198
19853328.0000	2.508246
19903184.0000	1.652840
19953040.0000	1.832061
20002896.0000	3.157665
20052752.0000	7.506911
20102608.0000	5.329386
20152464.0000	4.080147
20202320.0000	1.808768
20252176.0000	2.872298
20302032.0000	2.865648
20351888.0000	2.158928
20401744.0000	2.203397
20451600.0000	24.472116
20501456.0000	3.510906
20551312.0000	5.264622
20601168.0000	4.756864
20651024.0000	1.781425
20700880.0000	2.016148
20750736.0000	6.846417
20800592.0000	4.301957
20850448.0000	2.282132
20900304.0000	2.591573
20950160.0000	2.082298
21000016.0000	4.790113
21049872.0000	2.542742
21099728.0000	2.187544
21149584.0000	60.517384
21199440.0000	1.560647
21249296.0000	3.405139
21299152.0000	1.696486
21349008.0000	2.862462
21398864.0000	1.963861
21448720.0000	1.542331
21498576.0000	1.876932
21548432.0000	9.829761
21598288.0000	2.813964
21648144.0000	2.016865
21698000.0000	2.204349
21747856.0000	2.532451
21797712.0000	1.756506
21847568.0000	21.105478
21897424.0000	1.665840
21947280.0000	1.949707
21997136.0000	2.876377
22046992.0000	2.050585
22096848.0000	2.092986
22146704.0000	3.476773
22196560.0000	2.222533
22246416.0000	2.484538
22296272.0000	2.422225
22346128.0000	11.774287
22395984.0000	2.287921
22445840.0000	1.975418
22495696.0000	4.464155
22545552.0000	2.364890
22595408.0000	2.951837
22645264.0000	2.671843
22695120.0000	2.990305
22744976.0000	3.522687
22794832.0000	2.408634
22844688.0000	1.873972
22894544.0000	2.557948
22944400.0000	27.940222
22994256.0000	16.485182
23044112.0000	2.525828
23093968.0000	4.778395
23143824.0000	8.961171
23193680.0000	3.647758
23243536.0000	2.860108
23293392.0000	3.136400
23343248.0000	1.824841
23393104.0000	2.078988
23442960.0000	4.258950
23492816.0000	2.440537
23542672.0000	2.114346
23592528.0000	2.621132
23642384.0000	2.468897
23692240.0000	1.960534
23742096.0000	2.218368
23791952.0000	2.868425
23841808.0000	3.574391
23891664.0000	2.207996
23941520.0000	6.934516
23991376.0000	2.089128
24041232.0000	1.998166
24091088.0000	2.282795
24140944.0000	2.332639
24190800.0000	4.053801
24240656.0000	7.602076
24290512.0000	5.207389
24340368.0000	27.606564
24390224.0000	9.513208
24440080.0000	4.533851
24489936.0000	2.833966
24539792.0000	2.927617
24589648.0000	3.693529
24639504.0000	2.360263
24689360.0000	3.959124
24739216.0000	1.478822
24789072.0000	2.840364
24838928.0000	3.004378
24888784.0000	4.802781
24938640.0000	3.436280
24988496.0000	4.240262
25038352.0000	21.712053
25088208.0000	4.322415
25138064.0000	2.785715
25187920.0000	2.333192
25237776.0000	4.902198
25287632.0000	4.129104
25337488.0000	2.265638
25387344.0000	2.108592
25437200.0000	2.650442
25487056.0000	2.569540
25536912.0000	6.640767
25586768.0000	5.934372
25636624.0000	2.278988
25686480.0000	2.131867
25736336.0000	1.858795
25786192.0000	3.531441
25836048.0000	2.124170
25885904.0000	4.779081
25935760.0000	2.941350
25985616.0000	2.788278
26035472.0000	3.083130
26085328.0000	2.748898
26135184.0000	3.899540
26185040.0000	1.971892
26234896.0000	3.521385
26284752.0000	2.813568
26334608.0000	2.136862
26384464.0000	3.505727
26434320.0000	3.687941
26484176.0000	4.242863
26534032.0000	3.186374
26583888.0000	1.903086
26633744.0000	1.796293
26683600.0000	2.736919
26733456.0000	6.702543
26783312.0000	1.597286
26833168.0000	3.336652
26883024.0000	10.525484
26932880.0000	2.073404
26982736.0000	4.840937
27032592.0000	152.312637
27082448.0000	2.635959
27132304.0000	184.363495
27182160.0000	2.125726
27232016.0000	1.612492
27281872.0000	4.388049
27331728.0000	11.251242
27381584.0000	2.739334
27431440.0000	5.182181
27481296.0000	2.725430
27531152.0000	4.582169
27581008.0000	1.850888
27630864.0000	6.705101
27680720.0000	3.094970
27730576.0000	2.378179
27780432.0000	1.693419
27830288.0000	1.930826
27880144.0000	2.440053
27930000.0000	3.413161
27979856.0000	2.232622
28029712.0000	7.068930
28079568.0000	2.180611
28129424.0000	1.417300
28179280.0000	3.769039
28229136.0000	3.709781
28278992.0000	3.942541
28328848.0000	2.603545
28378704.0000	2.634429
28428560.0000	2.705435
28478416.0000	3.499229
28528272.0000	5.272866
28578128.0000	1.928711
28627984.0000	4.103718
28677840.0000	3.314278
28727696.0000	1.981039
28777552.0000	1.687625
28827408.0000	2.841758
28877264.0000	2.661543
28927120.0000	2.146409
28976976.0000	1.790538
29026832.0000	1.333345
29076688.0000	1.932589
29126544.0000	2.651440
29176400.0000	2.310796
29226256.0000	3.781982
29276112.0000	4.409395
29325968.0000	1.830494
29375824.0000	2.299196
29425680.0000	1.827378
29475536.0000	1.718069
29525392.0000	2.372178
29575248.0000	2.691996
29625104.0000	2.294295
29674960.0000	3.076073
29724816.0000	9.150414
29774672.0000	3.805678
29824528.0000	6.402224
29874384.0000	3.900061
29924240.0000	0.000000
29974096.0000	11.780518
30023952.0000	0.000000
30073808.0000	4.049253
30123664.0000	4.531969
30173520.0000	3.399621
30223376.0000	2.345363
30273232.0000	3.027641
30323088.0000	2.470172
30372944.0000	2.971697
30422800.0000	2.724700
30472656.0000	9.591823
30522512.0000	5.132585
30572368.0000	2.340951
30622224.0000	3.118946
30672080.0000	2.389945
30721936.0000	2.682990
30771792.0000	2.630259
30821648.0000	1.975531
30871504.0000	5.366657
30921360.0000	2.348270
30971216.0000	2.074170
31021072.0000	2.308717
31070928.0000	3.084952
31120784.0000	4.958159
31170640.0000	3.032943
31220496.0000	7.609519
31270352.0000	2.367790
31320208.0000	4.804390
31370064.0000	3.144146
31419920.0000	1.864743
31469776.0000	1.769510
31519632.0000	2.126568
31569488.0000	6.346529
31619344.0000	4.821016
31669200.0000	5.928181
31719056.0000	2.174957
31768912.0000	3.695853
31818768.0000	1.414536
31868624.0000	1.857420
31918480.0000	2.669161
31968336.0000	4.192365
32018192.0000	3.826920
32068048.0000	19.464628
32117904.0000	5.270483
32167760.0000	4.095235
32217616.0000	100.501205
32267472.0000	8.111420
32317328.0000	2.586802
32367184.0000	1.645497
32417040.0000	8.115773
32466896.0000	5.140311
32516752.0000	65.268349
32566608.0000	1.664294
32616464.0000	2.452402
32666320.0000	1.804977
32716176.0000	5.127010
32766032.0000	1.949227
32815888.0000	1.978362
32865744.0000	4.510819
32915600.0000	2.087332
32965456.0000	3.487619
33015312.0000	1.614305
33065168.0000	7.426857
33115024.0000	2.934275
33164880.0000	2.209664
33214736.0000	4.734561
33264592.0000	2.234503
33314448.0000	1.502279
33364304.0000	5.431591
33414160.0000	2.169615
33464016.0000	2.060112
33513872.0000	1.899445
33563728.0000	3.018782
33613584.0000	2.118185
33663440.0000	3.421735
33713296.0000	2.658531
33763152.0000	2.282026
33813008.0000	4.450120
33862864.0000	21.921885
33912720.0000	4.813460
33962576.0000	1.959516
34012432.0000	4.338147
34062288.0000	4.002800
34112144.0000	1.798045
34162000.0000	2.522490
34211856.0000	3.061801
34261712.0000	4.035576
34311568.0000	21.648155
34361424.0000	2.907106
34411280.0000	3.628836
34461136.0000	2.180824
34510992.0000	2.825981
34560848.0000	4.260941
34610704.0000	2.368703
34660560.0000	3.249521
34710416.0000	12.501642
34760272.0000	2.886879
34810128.0000	3.887434
34859984.0000	1.937174
34909840.0000	7.079973
34959696.0000	2.269320
35009552.0000	1.751386
35059408.0000	4.384394
35109264.0000	2.588455
35159120.0000	8.073009
35208976.0000	4.397658
35258832.0000	8.729914
35308688.0000	11.240011
35358544.0000	2.949354
35408400.0000	65.572617
35458256.0000	1.473842
35508112.0000	1.819413
35557968.0000	1.907032
35607824.0000	3.999424
35657680.0000	2.554534
35707536.0000	2.754938
35757392.0000	1.824592
35807248.0000	7.999697
35857104.0000	813.932617
35906960.0000	2.166302
35956816.0000	3.290267
36006672.0000	4.100588
36056528.0000	2.584271
36106384.0000	1.876928
36156240.0000	2.830660
36206096.0000	3.161425
36255952.0000	1.971106
36305808.0000	3.439429
36355664.0000	1.812368
36405520.0000	3.252748
36455376.0000	2.121331
36505232.0000	4.780073
36555088.0000	3.389627
36604944.0000	3.003504
36654800.0000	2.353469
36704656.0000	35.209286
36754512.0000	1.483367
36804368.0000	3.529668
36854224.0000	10.593841
36904080.0000	4.760431
36953936.0000	9.302972
37003792.0000	2.242825
37053648.0000	2.251346
37103504.0000	2.573423
37153360.0000	2.425846
37203216.0000	3.487712
37253072.0000	13.713317
37302928.0000	2.530317
37352784.0000	2.054724
37402640.0000	9.535045
37452496.0000	2.150635
37502352.0000	1.914809
37552208.0000	3.508801
37602064.0000	7.568985
37651920.0000	4.036866
37701776.0000	3.334331
37751632.0000	1.992724
37801488.0000	2.647831
37851344.0000	111.633232
37901200.0000	3.369551
37951056.0000	3.574795
38000912.0000	3.515263
38050768.0000	3.987862
38100624.0000	27.325165
38150480.0000	2.250264
38200336.0000	5.643602
38250192.0000	2.197227
38300048.0000	1.502618
38349904.0000	2.600079
38399760.0000	3.226247
38449616.0000	2.347152
38499472.0000	8.613960
38549328.0000	2.728831
38599184.0000	3.348282
38649040.0000	2.754165
38698896.0000	4.074362
38748752.0000	2.274939
38798608.0000	2.194685
38848464.0000	2.277750
38898320.0000	2.929564
38948176.0000	4.311529
38998032.0000	5.746506
39047888.0000	6.185436
39097744.0000	5.286091
39147600.0000	3.755629
39197456.0000	2.583355
39247312.0000	2.297066
39297168.0000	2.686976
39347024.0000	2.216294
39396880.0000	5.050381
39446736.0000	3.034199
39496592.0000	1.549795
39546448.0000	5.432986
39596304.0000	3.040530
39646160.0000	1.885204
39696016.0000	4.162243
39745872.0000	4.607177
39795728.0000	2.840012
39845584.0000	6.983460
39895440.0000	1.181688
39945296.0000	1.476977
39995152.0000	3.227744
40045008.0000	1.978840
40094864.0000	3.681960
40144720.0000	2.079484
40194576.0000	2.963888
40244432.0000	2.266064
40294288.0000	2.766448
40344144.0000	2.900081
40394000.0000	2.530362
40443856.0000	5.381290
40493712.0000	3.082335
40543568.0000	2.865393
40593424.0000	1.981602
40643280.0000	1.800823
40693136.0000	2.126148
40742992.0000	3.325626
40792848.0000	2.052249
40842704.0000	2.567754
40892560.0000	4.221519
40942416.0000	3.241115
40992272.0000	4.917466
41042128.0000	2.755097
41091984.0000	3.246951
41141840.0000	2.062406
41191696.0000	1.659792
41241552.0000	2.921084
41291408.0000	3.493854
41341264.0000	2.091095
41391120.0000	2.255634
41440976.0000	3.028437
41490832.0000	1.534887
41540688.0000	1.560240
41590544.0000	3.693198
41640400.0000	2.798178
41690256.0000	1.758344
41740112.0000	4.951812
41789968.0000	3.206692
41839824.0000	6.353037
41889680.0000	4.080521
41939536.0000	2.030241
41989392.0000	6.033130
42039248.0000	2.010696
42089104.0000	2.383003
42138960.0000	5.991852
42188816.0000	2.432155
42238672.0000	2.165766
42288528.0000	8.663078
42338384.0000	1.838217
42388240.0000	3.605172
42438096.0000	5.435323
42487952.0000	4.418408
42537808.0000	2.403774
42587664.0000	2.762526
42637520.0000	2.339470
42687376.0000	4.982203
42737232.0000	4.787287
42787088.0000	10.649674
42836944.0000	6.389771
42886800.0000	5.670136
42936656.0000	2.711380
42986512.0000	1.243744
43036368.0000	2.903706
43086224.0000	2.411006
43136080.0000	2.503804
43185936.0000	2.582820
43235792.0000	2.957012
43285648.0000	1.820171
43335504.0000	2.298461
43385360.0000	4.207702
43435216.0000	2.234395
43485072.0000	2.752480
43534928.0000	2.747214
43584784.0000	1.787664
43634640.0000	1.965744
43684496.0000	3.512625
43734352.0000	3.511628
43784208.0000	2.231440
43834064.0000	2.246895
43883920.0000	2.037104
43933776.0000	11.073899
43983632.0000	3.265800
44033488.0000	2.903379
44083344.0000	1.629485
44133200.0000	2.573421
44183056.0000	1.608793
44232912.0000	2.500854
44282768.0000	3.476041
44332624.0000	2.073336
44382480.0000	1.648758
44432336.0000	1.555826
44482192.0000	2.803275
44532048.0000	3.331238
44581904.0000	4.345721
44631760.0000	2.027277
44681616.0000	1.491843
44731472.0000	3.349156
44781328.0000	2.521328
44831184.0000	4.190890
44881040.0000	8.267330
44930896.0000	4.818643
44980752.0000	2.004378
45030608.0000	2.222620
45080464.0000	4.611267
45130320.0000	2.411751
45180176.0000	2.772680
45230032.0000	1.440818
45279888.0000	2.801749
45329744.0000	2.731538
45379600.0000	1.318166
45429456.0000	2.720378
45479312.0000	2.894406
45529168.0000	6.404732
45579024.0000	1.888824
45628880.0000	1.734630
45678736.0000	1.242674
45728592.0000	11.672568
45778448.0000	2.457639
45828304.0000	3.939957
45878160.0000	1.420279
45928016.0000	2.083182
45977872.0000	2.317987
46027728.0000	9.539647
46077584.0000	2.465270
46127440.0000	4.479379
46177296.0000	3.179224
46227152.0000	1.561851
46277008.0000	2.234844
46326864.0000	1.684450
46376720.0000	5.376168
46426576.0000	2.383594
46476432.0000	2.988417
46526288.0000	1.535432
46576144.0000	1.798527
46626000.0000	2.531587
46675856.0000	4.613029
46725712.0000	2.788070
46775568.0000	14.473311
46825424.0000	1.638471
46875280.0000	7.070456
46925136.0000	2.828184
46974992.0000	2.380092
47024848.0000	3.510363
47074704.0000	7.901123
47124560.0000	2.336844
47174416.0000	8.205552
47224272.0000	8.384136
47274128.0000	5.032458
47323984.0000	2.839572
47373840.0000	1.661985
47423696.0000	2.788254
47473552.0000	2.795408
47523408.0000	1.465392
47573264.0000	1.396099
47623120.0000	2.962653
47672976.0000	3.011005
47722832.0000	2.670944
47772688.0000	1.510849
47822544.0000	1.461527
47872400.0000	2.698292
47922256.0000	1.846174
47972112.0000	2.053563
48021968.0000	2.290694
48071824.0000	2.135225
48121680.0000	3.135993
48171536.0000	8.927314
48221392.0000	4.899723
48271248.0000	1.665212
48321104.0000	2.015215
48370960.0000	7.516912
48420816.0000	2.706968
48470672.0000	4.793929
48520528.0000	5.691196
48570384.0000	5.019760
48620240.0000	10.681691
48670096.0000	2.164100
48719952.0000	2.138412
48769808.0000	1.737256
48819664.0000	1.742632
48869520.0000	1.635181
48919376.0000	2.760417
48969232.0000	2.290746
49019088.0000	6.494059
49068944.0000	7.179870
49118800.0000	3.886181
49168656.0000	4.911265
49218512.0000	4.068456
49268368.0000	3.090026
49318224.0000	1.689436
49368080.0000	2.604631
49417936.0000	6.369138
49467792.0000	1.736636
49517648.0000	1.980241
49567504.0000	2.218498
49617360.0000	3.730481
49667216.0000	8.112322
49717072.0000	3.095943
49766928.0000	1.749019
49816784.0000	1.726663
49866640.0000	1.867735
49916496.0000	4.377037
49966352.0000	9.640893
50016208.0000	2.263987
50066064.0000	1.879989
50115920.0000	4.644348
50165776.0000	1.840258
50215632.0000	61.027679
50265488.0000	4.139123
50315344.0000	1.506936
50365200.0000	1.865875
50415056.0000	2.507901
50464912.0000	1.465593
50514768.0000	2.158194
50564624.0000	1.872728
50614480.0000	3.021020
50664336.0000	13.282290
50714192.0000	8.757511
50764048.0000	2.761469
50813904.0000	2.288024
50863760.0000	6.574121
50913616.0000	4.065709
50963472.0000	2.459034
51013328.0000	2.562876
51063184.0000	10.282715
51113040.0000	2.605910
51162896.0000	2.342749
51212752.0000	34.936089
51262608.0000	1.245909
51312464.0000	3.842368
51362320.0000	2.757618
51412176.0000	16.116041
51462032.0000	1.969435
51511888.0000	1.668013
51561744.0000	1.517283
51611600.0000	2.024778
51661456.0000	3.074283
51711312.0000	2.224302
51761168.0000	3.910263
51811024.0000	3.359543
51860880.0000	5.044977
51910736.0000	9.581869
51960592.0000	3.524460
52010448.0000	3.530962
52060304.0000	4.033220
52110160.0000	1.904913
52160016.0000	3.547879
52209872.0000	27.990656
52259728.0000	8.456076
52309584.0000	1.586414
52359440.0000	2.157018
52409296.0000	1.626973
52459152.0000	1.826289
52509008.0000	3.008279
52558864.0000	3.232765
52608720.0000	10.013210
52658576.0000	1.965406
52708432.0000	3.715925
52758288.0000	1.478845
52808144.0000	1.337102
52858000.0000	2.288112
52907856.0000	1.395449
52957712.0000	9.657453
53007568.0000	1.814496
53057424.0000	2.930785
53107280.0000	7.655179
53157136.0000	2.264225
53206992.0000	1.691096
53256848.0000	2.733867
53306704.0000	7.703893
53356560.0000	2.767161
53406416.0000	3.287313
53456272.0000	2.824815
53506128.0000	1.765658
53555984.0000	3.072185
53605840.0000	2.707832
53655696.0000	3.352390
53705552.0000	1.643804
53755408.0000	2.330917
53805264.0000	3.208994
53855120.0000	4.930138
53904976.0000	2.344467
53954832.0000	4.034898
54004688.0000	2.647922
54054544.0000	3.629634
54104400.0000	2.187619
54154256.0000	4.335888
54204112.0000	3.011571
54253968.0000	4.086237
54303824.0000	4.642409
54353680.0000	2.535989
54403536.0000	2.234765
54453392.0000	2.268749
54503248.0000	2.108971
54553104.0000	1.594869
54602960.0000	2.676782
54652816.0000	2.247894
54702672.0000	2.622670
54752528.0000	3.696159
54802384.0000	5.520449
54852240.0000	19.822994
54902096.0000	2.405697
54951952.0000	3.366783
55001808.0000	3.142160
55051664.0000	2.437870
55101520.0000	2.334414
55151376.0000	5.276044
55201232.0000	1.720260
55251088.0000	6.518427
55300944.0000	2.354563
55350800.0000	6.497049
55400656.0000	2.451520
55450512.0000	2.956270
55500368.0000	2.585267
55550224.0000	9.674219
55600080.0000	1.633231
55649936.0000	4.531808
55699792.0000	1.723559
55749648.0000	2.277032
55799504.0000	2.071590
55849360.0000	2.156740
55899216.0000	4.360653
55949072.0000	3.463883
55998928.0000	2.308290
56048784.0000	2.770747
56098640.0000	2.445029
56148496.0000	2.117179
56198352.0000	2.589950
56248208.0000	3.405645
56298064.0000	2.075171
56347920.0000	2.186337
56397776.0000	2.678602
56447632.0000	2.094899
56497488.0000	2.931162
56547344.0000	5.462544
56597200.0000	1.488789
56647056.0000	5.453699
56696912.0000	1.312494
56746768.0000	2.271845
56796624.0000	3.862242
56846480.0000	5.511123
56896336.0000	3.847323
56946192.0000	6.189701
56996048.0000	2.583090
57045904.0000	4.473921
57095760.0000	3.391144
57145616.0000	2.573103
57195472.0000	4.512479
57245328.0000	2.542560
57295184.0000	3.181041
57345040.0000	2.224865
57394896.0000	2.891553
57444752.0000	3.736699
57494608.0000	3.607857
57544464.0000	2.364093
57594320.0000	3.358963
57644176.0000	2.255871
57694032.0000	7.811725
57743888.0000	2.545135
57793744.0000	3.151891
57843600.0000	2.017756
57893456.0000	2.914608
57943312.0000	3.328255
57993168.0000	3.410748
58043024.0000	1.943841
58092880.0000	2.209585
58142736.0000	1.862699
58192592.0000	3.311632
58242448.0000	3.207941
58292304.0000	2.337635
58342160.0000	2.699496
58392016.0000	3.198534
58441872.0000	3.326464
58491728.0000	4.122682
58541584.0000	5.507290
58591440.0000	2.254375
58641296.0000	1.408408
58691152.0000	2.831139
58741008.0000	1.667759
58790864.0000	2.627290
58840720.0000	1.985056
58890576.0000	2.298250
58940432.0000	3.985625
58990288.0000	2.489663
59040144.0000	3.173728
59090000.0000	3.200377
59139856.0000	1.568910
59189712.0000	2.363763
59239568.0000	3.428427
59289424.0000	33.121613
59339280.0000	2.977325
59389136.0000	1.985372
59438992.0000	2.953904
59488848.0000	11.289603
59538704.0000	2.518695
59588560.0000	3.243931
59638416.0000	2.647938
59688272.0000	2.546251
59738128.0000	4.825881
59787984.0000	3.774077
59837840.0000	2.612525
59887696.0000	3.262031
59937552.0000	4.623368
59987408.0000	5.868726
60037264.0000	3.996673
60087120.0000	1.833196
60136976.0000	3.339394
60186832.0000	3.406658
60236688.0000	2.662755
60286544.0000	6.536498
60336400.0000	1.912309
60386256.0000	2.307532
60436112.0000	3.735427
60485968.0000	4.698132
60535824.0000	1.793634
60585680.0000	2.011109
60635536.0000	2.153468
60685392.0000	2.389135
60735248.0000	7.567663
60785104.0000	4.839330
60834960.0000	1.719081
60884816.0000	3.729958
60934672.0000	1.557183
60984528.0000	12.114663
61034384.0000	1.702526
61084240.0000	2.249933
61134096.0000	3.522358
61183952.0000	4.341389
61233808.0000	1.879355
61283664.0000	2.243379
61333520.0000	2.884994
61383376.0000	2.510262
61433232.0000	14.888791
61483088.0000	4.373390
61532944.0000	4.310713
61582800.0000	14.581157
61632656.0000	3.442582
61682512.0000	3.356505
61732368.0000	2.511771
61782224.0000	2.368255
61832080.0000	2.645044
61881936.0000	2.885215
61931792.0000	3.136759
61981648.0000	2.315367
62031504.0000	2.274910
62081360.0000	2.785628
62131216.0000	3.835274
62181072.0000	2.172545
62230928.0000	2.895236
62280784.0000	2.386515
62330640.0000	3.804814
62380496.0000	5.648494
62430352.0000	3.724923
62480208.0000	3.835799
62530064.0000	2.416855
62579920.0000	1.752898
62629776.0000	3.449891
62679632.0000	3.511264
62729488.0000	2.996468
62779344.0000	13.106172
62829200.0000	7.686258
62879056.0000	2.569173
62928912.0000	1.729433
62978768.0000	1.487581
63028624.0000	3.654330
63078480.0000	2.754441
63128336.0000	1.315149
63178192.0000	2.396009
63228048.0000	2.399105
63277904.0000	1.848906
63327760.0000	2.454135
63377616.0000	3.774437
63427472.0000	2.449881
63477328.0000	2.579146
63527184.0000	5.396904
63577040.0000	2.693671
63626896.0000	3.450524
63676752.0000	7.768410
63726608.0000	3.157913
63776464.0000	5.083287
63826320.0000	10.532376
63876176.0000	4.626080
63926032.0000	2.855460
63975888.0000	5.262952
64025744.0000	2.717552
64075600.0000	3.111140
64125456.0000	4.294206
64175312.0000	4.384012
64225168.0000	1.656072
64275024.0000	3.607421
64324880.0000	1.953215
64374736.0000	2.101272
64424592.0000	1.352541
64474448.0000	1.970330
64524304.0000	3.741619
64574160.0000	2.833298
64624016.0000	3.457271
64673872.0000	6.339295
64723728.0000	1.894189
64773584.0000	1.610003
64823440.0000	3.576130
64873296.0000	3.363746
64923152.0000	2.372932
64973008.0000	1.998230
65022864.0000	2.185273
65072720.0000	1.885438
65122576.0000	2.258050
65172432.0000	3.773909
65222288.0000	1.764670
65272144.0000	1.950568
65322000.0000	1.664471
65371856.0000	3.412332
65421712.0000	2.169889
65471568.0000	3.231405
65521424.0000	2.842530
65571280.0000	2.763988
65621136.0000	3.513303
65670992.0000	8.583179
65720848.0000	3.126338
65770704.0000	4.567100
65820560.0000	7.867790
65870416.0000	3.019322
65920272.0000	2.311129
65970128.0000	2.674445
66019984.0000	1.903136
66069840.0000	5.351274
66119696.0000	3.965851
66169552.0000	10.360392
66219408.0000	5.131820
66269264.0000	2.093834
66319120.0000	1.747316
66368976.0000	1.937664
66418832.0000	20.126623
66468688.0000	3.306481
66518544.0000	1.739555
66568400.0000	2.775367
66618256.0000	32.051907
66668112.0000	1.667766
66717968.0000	5.219108
66767824.0000	2.367944
66817680.0000	3.374727
66867536.0000	3.504670
66917392.0000	3.930558
66967248.0000	2.183030
67017104.0000	2.998593
67066960.0000	2.232894
67116816.0000	1.908621
67166672.0000	1.883874
67216528.0000	2.878860
67266384.0000	2.449618
67316240.0000	3.798593
67366096.0000	4.892912
67415952.0000	12.684560
67465808.0000	3.040035
67515664.0000	4.275939
67565520.0000	2.111520
67615376.0000	3.011208
67665232.0000	3.092261
67715088.0000	4.563190
67764944.0000	4.247890
67814800.0000	1.684920
67864656.0000	2.379832
67914512.0000	2.585653
67964368.0000	2.718537
68014224.0000	2.271360
68064080.0000	1.958324
68113936.0000	4.648954
68163792.0000	10.217062
68213648.0000	1.978669
68263504.0000	2.371920
68313360.0000	3.019786
68363216.0000	5.558120
68413072.0000	2.228760
68462928.0000	15.020807
68512784.0000	5.993952
68562640.0000	7.333119
68612496.0000	10.517744
68662352.0000	3.626167
68712208.0000	2.127771
68762064.0000	4.910951
68811920.0000	2.762418
68861776.0000	3.180628
68911632.0000	7.590181
68961488.0000	2.062148
69011344.0000	2.864019
69061200.0000	10.897237
69111056.0000	2.853786
69160912.0000	2.291994
69210768.0000	1.653169
69260624.0000	2.234059
69310480.0000	2.192335
69360336.0000	1.437705
69410192.0000	1.789358
69460048.0000	17.964603
69509904.0000	8.457303
69559760.0000	2.086958
69609616.0000	4.790145
69659472.0000	2.333615
69709328.0000	2.339585
69759184.0000	2.253081
69809040.0000	2.362116
69858896.0000	1.522057
69908752.0000	3.498921
69958608.0000	1.922077
70008464.0000	2.552059
70058320.0000	1.644719
70108176.0000	2.696781
70158032.0000	3.541157
70207888.0000	2.740437
70257744.0000	3.376737
70307600.0000	2.177224
70357456.0000	1.616341
70407312.0000	1.924950
70457168.0000	3.152020
70507024.0000	3.505892
70556880.0000	59.286385
70606736.0000	6.332831
70656592.0000	1.880663
70706448.0000	1.960079
70756304.0000	2.951287
70806160.0000	5.312582
70856016.0000	2.087810
70905872.0000	3.641078
70955728.0000	5.187512
71005584.0000	3.179440
71055440.0000	2.313491
71105296.0000	3.258006
71155152.0000	14.442269
71205008.0000	49.285854
71254864.0000	1.739890
71304720.0000	2.107759
71354576.0000	1.982003
71404432.0000	2.378504
71454288.0000	2.054267
71504144.0000	4.148584
71554000.0000	41.728245
71603856.0000	1.592527
71653712.0000	2.399404
71703568.0000	3.952688
71753424.0000	2.426663
71803280.0000	1.276655
71853136.0000	4.980839
71902992.0000	2.406078
71952848.0000	4.634427
72002704.0000	2.832577
72052560.0000	6.853489
72102416.0000	1.625800
72152272.0000	2.032045
72202128.0000	6.244227
72251984.0000	4.399222
72301840.0000	4.084754
72351696.0000	8.232901
72401552.0000	2.191230
72451408.0000	2.288195
72501264.0000	2.726769
72551120.0000	8.179055
72600976.0000	1.775761
72650832.0000	4.265429
72700688.0000	2.174869
72750544.0000	3.756019
72800400.0000	1.555675
72850256.0000	2.332213
72900112.0000	6.230293
72949968.0000	2.250790
72999824.0000	2.316889
73049680.0000	2.911927
73099536.0000	2.456469
73149392.0000	3.511624
73199248.0000	1.807225
73249104.0000	2.581530
73298960.0000	38.609547
73348816.0000	2.322522
73398672.0000	3.253542
73448528.0000	5.054300
73498384.0000	6.728487
73548240.0000	1.649051
73598096.0000	2.418020
73647952.0000	9.661215
73697808.0000	28.865372
73747664.0000	3.224305
73797520.0000	1.842601
73847376.0000	1.871288
73897232.0000	2.055748
73947088.0000	2.941373
73996944.0000	3.729090
74046800.0000	2.900534
74096656.0000	1.674299
74146512.0000	3.459921
74196368.0000	12.155139
74246224.0000	6.268408
74296080.0000	2.544399
74345936.0000	2.793501
74395792.0000	2.041167
74445648.0000	3.000077
74495504.0000	2.522464
74545360.0000	1.648839
74595216.0000	3.049770
74645072.0000	2.915647
74694928.0000	2.203650
74744784.0000	2.041978
74794640.0000	2.062122
74844496.0000	36.729279
74894352.0000	2.083964
74944208.0000	2.833837
74994064.0000	2.564806
75043920.0000	10.625760
75093776.0000	2.404516
75143632.0000	36.910858
75193488.0000	1.554648
75243344.0000	2.491685
75293200.0000	4.696187
75343056.0000	2.537585
75392912.0000	1.809865
75442768.0000	4.196323
75492624.0000	2.512608
75542480.0000	2.475046
75592336.0000	2.473562
75642192.0000	1.861853
75692048.0000	8.063578
75741904.0000	2.846687
75791760.0000	3.060993
75841616.0000	1.693137
75891472.0000	306.703674
75941328.0000	2.368620
75991184.0000	5.057764
76041040.0000	3.106691
76090896.0000	3.259457
76140752.0000	1.909409
76190608.0000	1.325567
76240464.0000	1.879712
76290320.0000	1.925009
76340176.0000	1.608077
76390032.0000	3.268158
76439888.0000	2.301526
76489744.0000	2.997653
76539600.0000	3.324850
76589456.0000	2.236541
76639312.0000	5.355295
76689168.0000	3.276325
76739024.0000	3.299345
76788880.0000	3.642478
76838736.0000	1.951773
76888592.0000	2.701463
76938448.0000	2.236066
76988304.0000	4.139102
77038160.0000	3.455397
77088016.0000	4.294726
77137872.0000	5.726077
77187728.0000	6.129020
77237584.0000	6.662094
77287440.0000	2.671725
77337296.0000	2.912001
77387152.0000	20.976727
77437008.0000	2.510723
77486864.0000	2.135289
77536720.0000	5.254423
77586576.0000	1.994491
77636432.0000	1.539795
77686288.0000	3.053359
77736144.0000	2.622159
77786000.0000	1.711386
77835856.0000	2.237940
77885712.0000	3.710943
77935568.0000	24.699133
77985424.0000	2.954468
78035280.0000	1.664412
78085136.0000	1.606441
78134992.0000	2.129858
78184848.0000	4.816181
78234704.0000	1.519523
78284560.0000	26.368763
78334416.0000	2.610622
78384272.0000	1.315672
78434128.0000	2.052170
78483984.0000	2.865122
78533840.0000	2.395741
78583696.0000	2.003290
78633552.0000	1.777572
78683408.0000	2.762296
78733264.0000	2.759199
78783120.0000	1.608865
78832976.0000	2.521109
78882832.0000	2.232583
78932688.0000	1.955119
78982544.0000	2.246776
79032400.0000	1.855249
79082256.0000	3.092184
79132112.0000	2.724668
79181968.0000	3.908571
79231824.0000	4.794764
79281680.0000	2.643756
79331536.0000	1.683328
79381392.0000	2.560894
79431248.0000	1.455281
79481104.0000	2.964619
79530960.0000	2.701742
79580816.0000	4.033217
79630672.0000	2.244982
79680528.0000	2.531757
79730384.0000	1.560251
79780240.0000	6.031762
79830096.0000	2.723988
79879952.0000	2.436290
79929808.0000	1.868203
79979664.0000	1.491394
80029520.0000	1.729170
80079376.0000	3.697217
80129232.0000	2.465771
80179088.0000	2.714350
80228944.0000	3.299500
80278800.0000	4.508518
80328656.0000	3.100680
80378512.0000	1.623726
80428368.0000	8.461487
80478224.0000	2.132216
80528080.0000	3.586464
80577936.0000	4.077472
80627792.0000	2.206071
80677648.0000	3.746170
80727504.0000	8.959613
80777360.0000	9.069672
80827216.0000	3.118614
80877072.0000	5.193580
80926928.0000	2.623781
80976784.0000	3.868711
81026640.0000	3.345900
81076496.0000	3.872763
81126352.0000	2.391052
81176208.0000	2.850736
81226064.0000	3.939829
81275920.0000	3.638492
81325776.0000	2.354729
81375632.0000	5.048695
81425488.0000	1.841418
81475344.0000	4.097931
81525200.0000	1.927199
81575056.0000	2.252820
81624912.0000	2.093544
81674768.0000	3.559822
81724624.0000	3.353560
81774480.0000	2.758069
81824336.0000	2.062786
81874192.0000	4.804185
81924048.0000	2.725355
81973904.0000	2.969303
82023760.0000	3.196543
82073616.0000	1.634769
82123472.0000	4.538809
82173328.0000	2.279304
82223184.0000	5.396600
82273040.0000	2.500050
82322896.0000	2.295618
82372752.0000	1.953460
82422608.0000	5.859431
82472464.0000	2.041640
82522320.0000	1.510004
82572176.0000	4.124194
82622032.0000	3.140907
82671888.0000	4.178654
82721744.0000	12.878917
82771600.0000	2.619908
82821456.0000	2.452304
82871312.0000	2.650626
82921168.0000	1.764163
82971024.0000	2.648416
83020880.0000	1.980170
83070736.0000	4.755550
83120592.0000	5.665375
83170448.0000	3.341107
83220304.0000	2.529987
83270160.0000	2.643273
83320016.0000	2.414274
83369872.0000	2.451617
83419728.0000	79.197212
83469584.0000	4.910196
83519440.0000	2.021912
83569296.0000	2.475770
83619152.0000	2.210050
83669008.0000	4.173270
83718864.0000	6.967318
83768720.0000	2.056782
83818576.0000	6.729378
83868432.0000	2.702613
83918288.0000	3.810803
83968144.0000	2.976076
84018000.0000	3.605341
84067856.0000	2.746753
84117712.0000	2.958995
84167568.0000	4.642808
84217424.0000	2.306671
84267280.0000	2.222008
84317136.0000	4.173270
84366992.0000	1.451509
84416848.0000	2.038759
84466704.0000	1.757463
84516560.0000	2.111578
84566416.0000	2.758990
84616272.0000	7.767521
84666128.0000	1.829715
84715984.0000	3.555032
84765840.0000	2.163497
84815696.0000	2.146496
84865552.0000	4.590046
84915408.0000	2.785928
84965264.0000	2.523714
85015120.0000	1.603454
85064976.0000	1.834420
85114832.0000	3.457281
85164688.0000	7.403903
85214544.0000	2.787798
85264400.0000	3.177210
85314256.0000	2.323963
85364112.0000	2.660008
85413968.0000	3.816788
85463824.0000	2.108996
85513680.0000	2.437489
85563536.0000	3.666397
85613392.0000	2.405655
85663248.0000	2.994204
85713104.0000	2.419674
85762960.0000	2.434515
85812816.0000	2.235064
85862672.0000	1.443857
85912528.0000	3.036235
85962384.0000	2.596355
86012240.0000	8.330823
86062096.0000	3.027744
86111952.0000	1.432958
86161808.0000	4.324224
86211664.0000	2.283401
86261520.0000	2.641311
86311376.0000	1.734805
86361232.0000	2.393802
86411088.0000	2.820754
86460944.0000	3.327066
86510800.0000	2.209810
86560656.0000	6.185288
86610512.0000	2.532246
86660368.0000	2.723121
86710224.0000	3.887321
86760080.0000	6.479494
86809936.0000	6.891976
86859792.0000	2.800728
86909648.0000	24.210554
86959504.0000	3.651083
87009360.0000	3.366104
87059216.0000	3.308255
87109072.0000	2.529173
87158928.0000	4.583851
87208784.0000	1.696201
87258640.0000	5.951424
87308496.0000	2.595299
87358352.0000	1.762021
87408208.0000	6.589330
87458064.0000	1.694701
87507920.0000	2.781116
87557776.0000	4.741593
87607632.0000	4.216004
87657488.0000	3.582364
87707344.0000	4.441995
87757200.0000	4.472655
87807056.0000	5.056211
87856912.0000	2.264936
87906768.0000	1.928491
87956624.0000	3.363189
88006480.0000	2.576146
88056336.0000	2.597584
88106192.0000	1.770121
88156048.0000	4.590493
88205904.0000	2.004114
88255760.0000	5.458328
88305616.0000	28.764965
88355472.0000	6.332272
88405328.0000	3.135308
88455184.0000	12.101330
88505040.0000	2.600039
88554896.0000	16.923883
88604752.0000	4.823325
88654608.0000	5.344406
88704464.0000	1.560472
88754320.0000	3.719509
88804176.0000	2.295034
88854032.0000	3.627064
88903888.0000	3.946160
88953744.0000	70.578407
89003600.0000	2.356182
89053456.0000	2.298150
89103312.0000	1.876165
89153168.0000	2.246879
89203024.0000	1.162431
89252880.0000	2.270196
89302736.0000	1.658538
89352592.0000	4.151662
89402448.0000	5.873334
89452304.0000	13.536412
89502160.0000	2.394974
89552016.0000	3.420418
89601872.0000	1.359366
89651728.0000	3.094306
89701584.0000	3.090787
89751440.0000	3.060465
89801296.0000	3.314837
89851152.0000	2.525931
89901008.0000	4.173190
89950864.0000	6.053697
90000720.0000	2.542547
90050576.0000	2.958967
90100432.0000	3.793333
90150288.0000	2.632589
90200144.0000	2.656453
90250000.0000	3.170283
90299856.0000	3.569635
90349712.0000	1.701117
90399568.0000	2.388256
90449424.0000	4.122623
90499280.0000	4.080061
90549136.0000	4.148614
90598992.0000	6.116108
90648848.0000	4.170773
90698704.0000	13.671784
90748560.0000	3.708860
90798416.0000	5.007651
90848272.0000	5.773842
90898128.0000	2.364007
90947984.0000	1.889190
90997840.0000	11.022664
91047696.0000	8.428984
91097552.0000	2.556479
91147408.0000	2.367428
91197264.0000	3.451854
91247120.0000	3.612949
91296976.0000	7.716716
91346832.0000	2.710340
91396688.0000	1.593987
91446544.0000	1.281747
91496400.0000	2.570750
91546256.0000	2.809212
91596112.0000	12.690075
91645968.0000	2.357476
91695824.0000	3.617516
91745680.0000	1.452602
91795536.0000	2.298791
91845392.0000	3.320284
91895248.0000	4.452475
91945104.0000	4.032264
91994960.0000	2.566891
92044816.0000	2.480761
92094672.0000	2.719350
92144528.0000	3.392695
92194384.0000	3.652478
92244240.0000	2.807354
92294096.0000	1.747047
92343952.0000	1.958537
92393808.0000	2.561777
92443664.0000	5.214093
92493520.0000	2.456738
92543376.0000	4.795064
92593232.0000	2.440380
92643088.0000	2.417164
92692944.0000	30.061274
92742800.0000	170.452118
92792656.0000	2.645048
92842512.0000	1.690162
92892368.0000	2.800993
92942224.0000	3.400702
92992080.0000	3.925673
93041936.0000	2.068198
93091792.0000	14.851571
93141648.0000	2.207273
93191504.0000	1.444593
93241360.0000	2.239636
93291216.0000	15.498674
93341072.0000	4.525890
93390928.0000	2.103256
93440784.0000	7.095580
93490640.0000	2.940254
93540496.0000	6.772048
93590352.0000	2.605286
93640208.0000	6.301413
93690064.0000	1.752230
93739920.0000	2.684931
93789776.0000	2.330769
93839632.0000	2.272778
93889488.0000	5.723702
93939344.0000	11.670390
93989200.0000	3.710570
94039056.0000	2.168336
94088912.0000	2.537134
94138768.0000	48.939503
94188624.0000	7.704184
94238480.0000	1.787269
94288336.0000	1.632479
94338192.0000	8.714472
94388048.0000	2.217558
94437904.0000	2.532449
94487760.0000	5.204822
94537616.0000	3.757302
94587472.0000	1.993525
94637328.0000	1.763194
94687184.0000	2.780891
94737040.0000	3.532427
94786896.0000	2.502476
94836752.0000	1.444907
94886608.0000	2.195130
94936464.0000	4.356581
94986320.0000	56.195522
95036176.0000	1.590269
95086032.0000	3.903926
95135888.0000	2.672708
95185744.0000	2.753317
95235600.0000	3.750614
95285456.0000	2.169816
95335312.0000	2.472482
95385168.0000	2.423998
95435024.0000	10.807719
95484880.0000	2.731852
95534736.0000	5.306848
95584592.0000	48.580948
95634448.0000	1.761673
95684304.0000	1.762708
95734160.0000	3.198491
95784016.0000	2.199147
95833872.0000	3.823668
95883728.0000	2.154389
95933584.0000	1.666021
95983440.0000	2.313142
96033296.0000	2.421443
96083152.0000	2.042630
96133008.0000	2.084204
96182864.0000	2.892561
96232720.0000	8.283282
96282576.0000	1.747363
96332432.0000	6.480689
96382288.0000	2.456122
96432144.0000	4.206191
96482000.0000	2.088240
96531856.0000	6.758822
96581712.0000	4.952512
96631568.0000	2.079005
96681424.0000	2.546817
96731280.0000	2.462333
96781136.0000	1.557148
96830992.0000	2.118929
96880848.0000	4.749232
96930704.0000	54.871777
96980560.0000	2.827391
97030416.0000	2.187599
97080272.0000	2.052580
97130128.0000	1.470851
97179984.0000	2.741249
97229840.0000	1.939447
97279696.0000	2.352376
97329552.0000	2.008647
97379408.0000	5.854590
97429264.0000	3.686947
97479120.0000	2.261264
97528976.0000	4.663494
97578832.0000	2.925933
97628688.0000	3.472954
97678544.0000	2.397977
97728400.0000	4.258930
97778256.0000	3.330379
97828112.0000	2.906221
97877968.0000	4.157470
97927824.0000	4.040694
97977680.0000	10.063545
98027536.0000	8.316600
98077392.0000	1.877491
98127248.0000	23.397411
98177104.0000	1.660955
98226960.0000	2.235109
98276816.0000	2.860821
98326672.0000	2.219681
98376528.0000	7.519831
98426384.0000	2.517853
98476240.0000	2.388727
98526096.0000	1.836462
98575952.0000	3.413403
98625808.0000	2.050927
98675664.0000	2.202484
98725520.0000	4.307409
98775376.0000	1.857224
98825232.0000	4.176515
98875088.0000	2.285043
98924944.0000	13.150009
98974800.0000	2.605764
99024656.0000	2.730310
99074512.0000	3.027915
99124368.0000	2.336381
99174224.0000	4.457791
99224080.0000	2.073714
99273936.0000	2.321029
99323792.0000	2.592280
99373648.0000	2.747911
99423504.0000	10.491227
99473360.0000	2.115764
99523216.0000	5.456737
99573072.0000	2.314049
99622928.0000	2.623141
[truncated: 3,001 more rows]
