# Supplementary material for: Scalable linkage-disequilibrium-based selective sweep detection: a performance guide
Source: Gigascience. 2016 Feb 8;5:7. doi: 10.1186/s13742-016-0114-9 (PMC4746822; doi:10.1186/s13742-016-0114-9)
Supplement: Supplementary file 2 — Human Chromosome 1 OmegaPlus results per population. This file contains the OmegaPlus reports and information files for the analysis of the first chromosome of the human genome per population (26 populations) for DNA data representation. (ZIP 1120 kb) [file 13742_2016_114_MOESM2_ESM.zip › OmegaPlus_pops/OmegaPlus_Report.TSI]

//1
10539.0000	0.000000
60394.9727	1.815344
110250.9453	3.009415
160106.9219	6.755370
209962.8906	9.049866
259818.8594	26.582096
309674.8438	0.000000
359530.8125	0.000000
409386.7812	0.000000
459242.7500	0.000000
509098.7188	0.000000
558954.6875	17.697578
608810.6875	35.585457
658666.6875	6.740788
708522.6875	7.047851
758378.6875	1.898328
808234.6875	4.734028
858090.6875	2.963103
907946.6875	5.911914
957802.6875	2.696220
1007658.6875	27.200300
1057514.6250	2.683788
1107370.6250	17.828730
1157226.6250	3.612018
1207082.6250	2.738008
1256938.6250	1.793483
1306794.6250	7.579691
1356650.6250	3.109305
1406506.6250	2.236630
1456362.6250	2.711273
1506218.6250	4.110586
1556074.6250	4.572166
1605930.6250	6.182983
1655786.6250	27.476662
1705642.6250	2.642340
1755498.6250	7.837698
1805354.6250	3.327079
1855210.6250	1.752796
1905066.6250	8.684025
1954922.6250	5.041722
2004778.6250	4.218503
2054634.6250	5.032778
2104490.5000	2.414111
2154346.5000	12.898816
2204202.5000	3.795537
2254058.5000	9.242949
2303914.5000	7.511497
2353770.5000	4.559897
2403626.5000	15.211950
2453482.5000	3.717084
2503338.5000	3.706419
2553194.5000	1.988540
2603050.5000	6.832365
2652906.5000	6.537085
2702762.5000	1.824353
2752618.5000	5.374992
2802474.5000	7.176237
2852330.5000	4.210592
2902186.5000	18.393578
2952042.5000	1.914949
3001898.5000	10.787184
3051754.5000	4.763890
3101610.5000	6.368682
3151466.5000	6.496570
3201322.5000	4.456577
3251178.5000	4.483757
3301034.5000	4.849546
3350890.5000	8.899183
3400746.5000	6.155457
3450602.5000	4.150765
3500458.5000	3.494262
3550314.5000	2.286875
3600170.5000	14.972418
3650026.5000	5.721738
3699882.5000	3.727306
3749738.5000	1.651895
3799594.5000	5.253272
3849450.5000	0.000000
3899306.5000	8.347109
3949162.5000	0.000000
3999018.5000	3.695266
4048874.5000	6.860113
4098730.5000	3.591788
4148586.5000	7.604181
4198442.5000	2.366094
4248298.5000	3.504326
4298154.5000	18.110498
4348010.5000	8.590722
4397866.5000	3.605031
4447722.5000	2.313900
4497578.5000	4.499645
4547434.5000	4.451232
4597290.5000	2.113270
4647146.5000	4.200993
4697002.5000	3.619884
4746858.5000	4.638957
4796714.5000	3.586020
4846570.5000	5.360878
4896426.5000	14.125710
4946282.5000	4.439678
4996138.5000	8.172695
5045994.5000	5.523992
5095850.5000	7.092769
5145706.5000	4.390148
5195562.5000	3.340805
5245418.5000	3.542788
5295274.5000	3.991854
5345130.5000	5.998702
5394986.5000	4.476553
5444842.5000	14.292943
5494698.5000	4.034051
5544554.5000	7.958116
5594410.5000	3.360467
5644266.5000	6.027037
5694122.5000	3.841462
5743978.5000	6.345633
5793834.5000	2.915825
5843690.5000	2.921784
5893546.5000	3.022008
5943402.5000	8.076623
5993258.5000	2.723347
6043114.5000	1.745570
6092970.5000	2.877834
6142826.5000	7.019522
6192682.5000	2.839970
6242538.5000	3.702638
6292394.5000	5.812232
6342250.5000	4.022576
6392106.5000	2.493190
6441962.5000	1.413070
6491818.5000	2.671352
6541674.5000	5.395616
6591530.5000	1.813496
6641386.5000	34.385429
6691242.5000	6.231621
6741098.5000	6.421611
6790954.5000	7.342354
6840810.5000	2.094656
6890666.5000	1.786657
6940522.5000	2.255255
6990378.5000	2.039956
7040234.5000	3.445751
7090090.5000	1.727019
7139946.5000	3.755553
7189802.5000	24.001759
7239658.5000	7.769239
7289514.5000	2.570539
7339370.5000	5.177538
7389226.5000	4.296512
7439082.5000	5.370572
7488938.5000	22.220200
7538794.5000	3.013450
7588650.5000	5.848902
7638506.5000	9.162729
7688362.5000	2.584148
7738218.5000	3.674922
7788074.5000	4.323432
7837930.5000	2.220743
7887786.5000	1.961807
7937642.5000	2.425426
7987498.5000	2.284621
8037354.5000	1.980729
8087210.5000	1.882970
8137066.5000	10.458872
8186922.5000	3.784560
8236778.5000	6.980815
8286634.5000	3.020968
8336490.5000	7.245167
8386346.5000	3.058560
8436202.0000	14.770081
8486058.0000	1.952646
8535914.0000	1.396636
8585770.0000	3.973116
8635626.0000	9.854002
8685482.0000	2.102021
8735338.0000	2.094911
8785194.0000	3.947411
8835050.0000	2.568984
8884906.0000	2.702148
8934762.0000	3.304225
8984618.0000	14.259098
9034474.0000	7.444183
9084330.0000	5.730617
9134186.0000	3.480780
9184042.0000	3.427355
9233898.0000	10.153657
9283754.0000	4.474656
9333610.0000	3.987126
9383466.0000	14.249234
9433322.0000	5.207871
9483178.0000	4.138376
9533034.0000	8.647930
9582890.0000	20.919388
9632746.0000	15.362346
9682602.0000	4.593982
9732458.0000	7.866093
9782314.0000	6.523917
9832170.0000	16.893414
9882026.0000	2.323833
9931882.0000	9.237116
9981738.0000	4.983734
10031594.0000	4.039640
10081450.0000	1.509907
10131306.0000	3.166690
10181162.0000	1.699765
10231018.0000	3.552124
10280874.0000	1.492244
10330730.0000	1.482651
10380586.0000	1.912756
10430442.0000	2.116152
10480298.0000	2.941311
10530154.0000	3.717373
10580010.0000	2.559924
10629866.0000	2.625478
10679722.0000	4.555463
10729578.0000	2.408912
10779434.0000	4.080042
10829290.0000	3.650126
10879146.0000	4.886610
10929002.0000	8.905063
10978858.0000	6.082552
11028714.0000	10.971972
11078570.0000	4.196311
11128426.0000	1.993970
11178282.0000	1.799424
11228138.0000	1.381339
11277994.0000	5.611423
11327850.0000	4.850777
11377706.0000	5.722851
11427562.0000	4.933730
11477418.0000	3.594693
11527274.0000	3.298639
11577130.0000	2.677411
11626986.0000	3.235054
11676842.0000	3.595878
11726698.0000	5.789145
11776554.0000	11.412382
11826410.0000	9.536563
11876266.0000	2.159751
11926122.0000	4.817700
11975978.0000	2.452600
12025834.0000	2.781101
12075690.0000	4.272223
12125546.0000	8.578386
12175402.0000	10.079438
12225258.0000	4.635151
12275114.0000	15.881644
12324970.0000	10.540325
12374826.0000	4.848897
12424682.0000	2.507380
12474538.0000	2.289735
12524394.0000	50.383358
12574250.0000	3.768892
12624106.0000	3.031475
12673962.0000	8.964560
12723818.0000	5.575815
12773674.0000	11.168126
12823530.0000	11.792756
12873386.0000	140.906387
12923242.0000	3.639637
12973098.0000	8.411353
13022954.0000	18.089270
13072810.0000	45.552456
13122666.0000	22.604544
13172522.0000	4.194132
13222378.0000	0.000000
13272234.0000	2.811427
13322090.0000	0.000000
13371946.0000	5.808265
13421802.0000	5.664632
13471658.0000	517.689209
13521514.0000	65.025612
13571370.0000	105.559715
13621226.0000	75.990257
13671082.0000	14.056109
13720938.0000	9.813234
13770794.0000	12.040999
13820650.0000	7.718180
13870506.0000	5.053043
13920362.0000	10.131614
13970218.0000	3.002427
14020074.0000	3.945600
14069930.0000	1.908711
14119786.0000	4.493581
14169642.0000	11.242376
14219498.0000	6.006645
14269354.0000	3.076637
14319210.0000	2.185986
14369066.0000	3.568990
14418922.0000	9.191696
14468778.0000	8.269781
14518634.0000	8.992154
14568490.0000	4.781336
14618346.0000	50.404030
14668202.0000	2.941188
14718058.0000	5.856040
14767914.0000	3.315013
14817770.0000	4.623545
14867626.0000	4.220594
14917482.0000	3.386099
14967338.0000	2.229263
15017194.0000	2.879712
15067050.0000	4.653706
15116906.0000	3.626895
15166762.0000	4.079301
15216618.0000	7.169338
15266474.0000	3.119311
15316330.0000	6.269500
15366186.0000	4.921885
15416042.0000	8.408502
15465898.0000	8.433544
15515754.0000	2.694703
15565610.0000	10.290994
15615466.0000	7.864087
15665322.0000	7.199588
15715178.0000	2.555440
15765034.0000	7.438102
15814890.0000	4.137316
15864746.0000	1.872119
15914602.0000	5.569882
15964458.0000	2.648331
16014314.0000	6.485947
16064170.0000	9.265531
16114026.0000	8.413235
16163882.0000	2.289176
16213738.0000	79.147018
16263594.0000	1.874662
16313450.0000	1.908912
16363306.0000	2.707098
16413162.0000	2.868262
16463018.0000	8.297159
16512874.0000	4.056147
16562730.0000	2.393310
16612586.0000	2.050406
16662442.0000	6.625716
16712298.0000	2.315018
16762154.0000	3.664074
16812010.0000	2.113275
16861866.0000	2.701577
16911722.0000	12.638846
16961578.0000	3.321501
17011434.0000	3.081686
17061290.0000	14.919811
17111146.0000	7.744247
17161002.0000	3.873924
17210858.0000	1.641842
17260714.0000	2.538077
17310570.0000	4.566565
17360426.0000	2.991060
17410282.0000	3.429277
17460138.0000	9.829181
17509994.0000	2.843830
17559850.0000	9.838305
17609706.0000	3.713585
17659562.0000	3.005348
17709418.0000	5.365514
17759274.0000	2.918727
17809130.0000	3.146220
17858986.0000	6.197192
17908842.0000	9.981832
17958698.0000	2.370640
18008554.0000	5.257619
18058410.0000	5.680092
18108266.0000	5.437083
18158122.0000	4.738330
18207978.0000	8.108456
18257834.0000	3.084417
18307690.0000	5.157008
18357546.0000	3.464546
18407402.0000	3.865171
18457258.0000	3.514784
18507114.0000	7.004961
18556970.0000	4.264313
18606826.0000	4.214012
18656682.0000	6.971721
18706538.0000	3.953661
18756394.0000	4.410653
18806250.0000	2.963814
18856106.0000	5.788920
18905962.0000	37.405090
18955818.0000	3.040352
19005674.0000	10.715421
19055530.0000	7.517681
19105386.0000	5.799733
19155242.0000	4.366278
19205098.0000	6.497962
19254954.0000	5.729905
19304810.0000	2.149978
19354666.0000	6.885852
19404522.0000	3.112099
19454378.0000	2.208986
19504234.0000	11.489491
19554090.0000	17.192677
19603946.0000	2.330465
19653802.0000	8.290742
19703658.0000	2.414680
19753514.0000	1.753212
19803370.0000	9.087280
19853226.0000	2.983827
19903082.0000	2.933705
19952938.0000	2.731831
20002794.0000	2.872526
20052650.0000	9.977059
20102506.0000	5.687157
20152362.0000	7.946287
20202218.0000	1.752034
20252074.0000	2.764613
20301930.0000	11.284400
20351786.0000	2.218800
20401642.0000	2.613021
20451498.0000	7.123273
20501354.0000	5.099246
20551210.0000	10.615191
20601066.0000	5.308203
20650922.0000	2.145840
20700778.0000	2.160021
20750634.0000	5.407553
20800490.0000	3.201799
20850346.0000	2.567948
20900202.0000	3.056921
20950058.0000	1.760545
20999914.0000	8.002806
21049770.0000	2.802994
21099626.0000	3.002319
21149482.0000	3.419494
21199338.0000	1.907292
21249194.0000	2.112871
21299050.0000	1.604610
21348906.0000	2.909062
21398762.0000	1.862103
21448618.0000	2.892081
21498474.0000	1.532864
21548330.0000	20.260109
21598186.0000	3.906609
21648042.0000	3.222564
21697898.0000	2.395020
21747754.0000	3.730185
21797610.0000	2.164288
21847466.0000	25.730701
21897322.0000	2.225704
21947178.0000	2.824463
21997034.0000	2.946470
22046890.0000	2.647075
22096746.0000	2.441431
22146602.0000	12.663036
22196458.0000	5.173348
22246314.0000	3.443782
22296170.0000	1.805931
22346026.0000	22.858446
22395882.0000	3.648700
22445738.0000	1.923858
22495594.0000	3.569062
22545450.0000	2.081050
22595306.0000	3.406744
22645162.0000	5.906607
22695018.0000	3.242933
22744874.0000	4.717419
22794730.0000	2.012297
22844586.0000	2.973326
22894442.0000	4.697340
22944298.0000	52.309975
22994154.0000	3.820655
23044010.0000	3.680611
23093866.0000	4.241218
23143722.0000	4.178570
23193578.0000	8.416561
23243434.0000	4.743180
23293290.0000	3.286406
23343146.0000	2.529273
23393002.0000	1.544418
23442858.0000	3.172311
23492714.0000	3.537345
23542570.0000	2.638081
23592426.0000	20.729589
23642282.0000	1.987952
23692138.0000	2.760306
23741994.0000	4.457352
23791850.0000	10.959643
23841706.0000	8.296014
23891562.0000	5.199260
23941418.0000	8.742869
23991274.0000	1.990427
24041130.0000	2.346794
24090986.0000	9.139795
24140842.0000	3.647083
24190698.0000	9.073044
24240554.0000	4.164136
24290410.0000	13.326513
24340266.0000	4.768995
24390122.0000	20.171984
24439978.0000	9.563935
24489834.0000	3.694993
24539690.0000	6.002991
24589546.0000	4.346126
24639402.0000	5.120897
24689258.0000	4.176244
24739114.0000	1.723364
24788970.0000	2.538165
24838826.0000	2.661733
24888682.0000	2.884300
24938538.0000	3.545222
24988394.0000	2.402183
25038250.0000	3.105037
25088106.0000	12.286170
25137962.0000	1.945718
25187818.0000	3.098020
25237674.0000	29.939369
25287530.0000	16.891960
25337386.0000	3.098567
25387242.0000	4.161953
25437098.0000	3.508243
25486954.0000	3.289524
25536810.0000	6.107948
25586666.0000	3.163789
25636522.0000	1225.227173
25686378.0000	4.022953
25736234.0000	4.271607
25786090.0000	1.747997
25835946.0000	2.253141
25885802.0000	7.466373
25935658.0000	6069.885254
25985514.0000	5.842787
26035370.0000	24.482231
26085226.0000	4.523537
26135082.0000	2.665709
26184938.0000	6.648064
26234794.0000	4.940054
26284650.0000	2.900874
26334506.0000	2.449289
26384362.0000	3.575839
26434218.0000	1.596809
26484074.0000	6.952106
26533930.0000	3.789639
26583786.0000	3.310685
26633642.0000	1.572904
26683498.0000	2.675727
26733354.0000	11.486098
26783210.0000	2.099818
26833066.0000	11.114242
26882922.0000	1.997892
26932778.0000	3.201017
26982634.0000	9.658431
27032490.0000	44.754383
27082346.0000	1.782800
27132202.0000	3.887788
27182058.0000	2.150867
27231914.0000	1.849778
27281770.0000	3.239675
27331626.0000	13.870937
27381482.0000	3.396088
27431338.0000	4.427874
27481194.0000	5.351202
27531050.0000	7.664912
27580906.0000	6.439480
27630762.0000	3.086486
27680618.0000	4.829119
27730474.0000	8.783249
27780330.0000	21.419182
27830186.0000	3.044064
27880042.0000	3.984722
27929898.0000	11.928460
27979754.0000	5.619273
28029610.0000	52.243484
28079466.0000	4.385132
28129322.0000	1.824032
28179178.0000	5.698739
28229034.0000	4.054485
28278890.0000	5.336415
28328746.0000	3.196537
28378602.0000	1.690508
28428458.0000	4.632262
28478314.0000	18.587107
28528170.0000	2.182343
28578026.0000	2.147710
28627882.0000	6.442947
28677738.0000	4.168181
28727594.0000	1.493710
28777450.0000	2.547827
28827306.0000	4.119671
28877162.0000	6.205896
28927018.0000	7.729085
28976874.0000	3.244244
29026730.0000	2.369603
29076586.0000	77.834801
29126442.0000	4.335195
29176298.0000	4.210056
29226154.0000	4.867960
29276010.0000	4.622384
29325866.0000	2.424397
29375722.0000	1.444751
29425578.0000	1.741357
29475434.0000	1.872995
29525290.0000	2.815970
29575146.0000	2.485000
29625002.0000	3.043731
29674858.0000	6.355149
29724714.0000	4.199173
29774570.0000	5.178546
29824426.0000	4.684483
29874282.0000	7.967750
29924138.0000	0.000000
29973994.0000	3.044121
30023850.0000	0.000000
30073706.0000	2.665934
30123562.0000	2.561622
30173418.0000	8.663372
30223274.0000	2.387433
30273130.0000	32.957584
30322986.0000	3.058827
30372842.0000	4.662602
30422698.0000	5.350360
30472554.0000	8.903838
30522410.0000	4.199783
30572266.0000	4.866914
30622122.0000	5.276824
30671978.0000	6.321527
30721834.0000	3.574982
30771690.0000	6.488061
30821546.0000	2.739337
30871402.0000	32.582222
30921258.0000	10.102066
30971114.0000	4.017132
31020970.0000	3.304184
31070826.0000	3.206683
31120682.0000	6.973701
31170538.0000	5.576894
31220394.0000	22.524931
31270250.0000	4.532829
31320106.0000	5.096165
31369962.0000	5.869629
31419818.0000	2.091337
31469674.0000	15.335012
31519530.0000	2.981684
31569386.0000	5.281611
31619242.0000	2.690429
31669098.0000	7.098177
31718954.0000	3.117607
31768810.0000	1.662007
31818666.0000	1.674257
31868522.0000	2.621155
31918378.0000	2.659994
31968234.0000	13.740659
32018090.0000	4.350457
32067946.0000	25.389639
32117802.0000	2.777688
32167658.0000	11.694973
32217514.0000	8.699107
32267370.0000	14.679433
32317226.0000	5.868928
32367082.0000	3.564985
32416938.0000	10.350857
32466794.0000	3.896914
32516650.0000	99.544716
32566506.0000	2.489417
32616362.0000	191.506790
32666218.0000	24.575737
32716074.0000	203.872894
32765930.0000	28.461458
32815786.0000	25.929377
32865642.0000	6.565878
32915498.0000	2.297385
32965354.0000	6.324963
33015210.0000	1.397845
33065066.0000	24.092077
33114922.0000	2.621408
33164778.0000	6.468931
33214634.0000	10.287414
33264490.0000	2.651524
33314346.0000	2.910485
33364202.0000	2.973477
33414058.0000	15.442241
33463914.0000	2.582037
33513770.0000	1.520194
33563624.0000	59.391037
33613480.0000	2.037824
33663336.0000	10.363114
33713192.0000	2.848320
33763048.0000	2.608786
33812904.0000	7.038723
33862760.0000	1.939672
33912616.0000	7.537139
33962472.0000	2.883195
34012328.0000	4.766818
34062184.0000	11.943452
34112040.0000	2.693351
34161896.0000	4.372892
34211752.0000	7.456141
34261608.0000	8.246987
34311464.0000	3.561518
34361320.0000	5.801662
34411176.0000	10.427530
34461032.0000	12.025829
34510888.0000	3.566938
34560744.0000	5.588839
34610600.0000	3.401647
34660456.0000	5.261816
34710312.0000	3.279144
34760168.0000	4.619065
34810024.0000	12.854629
34859880.0000	2.426240
34909736.0000	5.187243
34959592.0000	3.042634
35009448.0000	3.532138
35059304.0000	5.511209
35109160.0000	3.320031
35159016.0000	2.904783
35208872.0000	7.155812
35258728.0000	3.336946
35308584.0000	19.262960
35358440.0000	5.614213
35408296.0000	79.845650
35458152.0000	1.409906
35508008.0000	4.348722
35557864.0000	22.692093
35607720.0000	33.660610
35657576.0000	3.874757
35707432.0000	5.311163
35757288.0000	4.765045
35807144.0000	4.159543
35857000.0000	474.082764
35906856.0000	2.432715
35956712.0000	2.327792
36006568.0000	386.471375
36056424.0000	4.045531
36106280.0000	2.502760
36156136.0000	4.043951
36205992.0000	5.908563
36255848.0000	1.810470
36305704.0000	106.129257
36355560.0000	4.520258
36405416.0000	7.030173
36455272.0000	2.968490
36505128.0000	1514.883301
36554984.0000	5.603573
36604840.0000	2.176550
36654696.0000	2.145044
36704552.0000	2.677359
36754408.0000	2.162798
36804264.0000	15.468678
36854120.0000	39.529423
36903976.0000	1.807038
36953832.0000	20.259567
37003688.0000	5.881746
37053544.0000	6.013707
37103400.0000	3.471876
37153256.0000	6.443583
37203112.0000	2.824349
37252968.0000	4.643313
37302824.0000	2.077522
37352680.0000	33.244129
37402536.0000	8.200538
37452392.0000	4.378077
37502248.0000	3.479211
37552104.0000	9.900652
37601960.0000	5.735991
37651816.0000	2.072418
37701672.0000	3.402434
37751528.0000	2.852425
37801384.0000	4.319009
37851240.0000	3.428892
37901096.0000	5.120774
37950952.0000	12.435637
38000808.0000	4.921753
38050664.0000	1.509797
38100520.0000	3.618538
38150376.0000	4.229753
38200232.0000	5.717207
38250088.0000	3.234288
38299944.0000	1.570384
38349800.0000	1.959950
38399656.0000	2.096427
38449512.0000	4.306108
38499368.0000	6.561239
38549224.0000	3.377408
38599080.0000	7.622585
38648936.0000	12.650352
38698792.0000	25.123968
38748648.0000	3.568217
38798504.0000	2.399415
38848360.0000	2.864788
38898216.0000	3.784832
38948072.0000	9.643488
38997928.0000	4.531379
39047784.0000	12.867626
39097640.0000	2.331131
39147496.0000	5.983668
39197352.0000	3.520418
39247208.0000	5.985733
39297064.0000	4.620356
39346920.0000	1.681433
39396776.0000	4.267428
39446632.0000	5.108633
39496488.0000	1.480499
39546344.0000	14.147489
39596200.0000	7.068322
39646056.0000	5.679427
39695912.0000	1.829289
39745768.0000	1.747263
39795624.0000	11.811334
39845480.0000	3.117574
39895336.0000	1.709967
39945192.0000	1.600554
39995048.0000	1.651705
40044904.0000	1.681807
40094760.0000	5.752101
40144616.0000	2.632645
40194472.0000	6.348090
40244328.0000	3.916338
40294184.0000	2.709560
40344040.0000	2.926897
40393896.0000	5.841472
40443752.0000	24.296850
40493608.0000	2.911577
40543464.0000	6.929579
40593320.0000	2.782464
40643176.0000	5.114790
40693032.0000	2.181936
40742888.0000	12.151185
40792744.0000	1.745462
40842600.0000	4.654703
40892456.0000	4.304106
40942312.0000	4.435899
40992168.0000	3.272339
41042024.0000	2.781474
41091880.0000	9.548735
41141736.0000	4.342559
41191592.0000	2.148779
41241448.0000	3.646906
41291304.0000	4.788798
41341160.0000	3.147516
41391016.0000	2.681482
41440872.0000	3.970165
41490728.0000	1.901648
41540584.0000	1.409734
41590440.0000	11.427215
41640296.0000	1.386524
41690152.0000	2.490356
41740008.0000	7.225698
41789864.0000	2.089866
41839720.0000	9.153255
41889576.0000	3.746117
41939432.0000	4.259632
41989288.0000	32.519905
42039144.0000	3.392215
42089000.0000	2.736496
42138856.0000	3.103207
42188712.0000	2.294102
42238568.0000	3.168972
42288424.0000	5.923795
42338280.0000	2.166576
42388136.0000	7.238966
42437992.0000	2.605442
42487848.0000	1.686816
42537704.0000	6.266107
42587560.0000	2.354951
42637416.0000	3.747925
42687272.0000	1.703660
42737128.0000	32.584351
42786984.0000	11.440837
42836840.0000	14.639430
42886696.0000	6.123793
42936552.0000	1.454757
42986408.0000	1.772184
43036264.0000	1.659814
43086120.0000	4.193309
43135976.0000	4.999946
43185832.0000	2.336291
43235688.0000	2.769337
43285544.0000	2.526104
43335400.0000	7.165574
43385256.0000	11.059371
43435112.0000	2.565682
43484968.0000	13.601442
43534824.0000	4.291288
43584680.0000	1.738188
43634536.0000	1.564758
43684392.0000	3.080482
43734248.0000	3.285195
43784104.0000	2.464914
43833960.0000	2.846784
43883816.0000	1.472406
43933672.0000	12.272839
43983528.0000	2.398557
44033384.0000	3.583655
44083240.0000	1.780787
44133096.0000	3.171285
44182952.0000	4.534981
44232808.0000	2.524059
44282664.0000	2.641144
44332520.0000	2.669987
44382376.0000	1.763509
44432232.0000	1.979459
44482088.0000	6.905714
44531944.0000	3.680759
44581800.0000	4.606019
44631656.0000	2.111624
44681512.0000	2.193058
44731368.0000	1.903727
44781224.0000	2.202423
44831080.0000	11.058400
44880936.0000	13.311865
44930792.0000	2.843621
44980648.0000	5.046317
45030504.0000	2.534787
45080360.0000	5.964103
45130216.0000	3.438829
45180072.0000	7.548582
45229928.0000	1.731341
45279784.0000	4.936759
45329640.0000	14.812757
45379496.0000	1.777151
45429352.0000	7.729281
45479208.0000	3.158340
45529064.0000	3.567799
45578920.0000	1.680183
45628776.0000	2.069517
45678632.0000	1.215371
45728488.0000	1.359173
45778344.0000	8.069273
45828200.0000	3.123979
45878056.0000	1.658131
45927912.0000	1.910858
45977768.0000	3.072536
46027624.0000	5.388900
46077480.0000	3.196474
46127336.0000	1.807585
46177192.0000	1.579536
46227048.0000	1.202479
46276904.0000	4.966585
46326760.0000	1.700471
46376616.0000	1.734062
46426472.0000	1.715357
46476328.0000	1.916660
46526184.0000	1.485939
46576040.0000	1.552692
46625896.0000	4.040814
46675752.0000	2.579544
46725608.0000	73.215401
46775464.0000	15.602776
46825320.0000	1.340822
46875176.0000	7.635463
46925032.0000	4.290308
46974888.0000	2.352586
47024744.0000	291.462128
47074600.0000	4.699357
47124456.0000	1.569890
47174312.0000	7.258264
47224168.0000	9.797798
47274024.0000	2.630073
47323880.0000	1.627653
47373736.0000	3.293134
47423592.0000	5.127722
47473448.0000	3.187611
47523304.0000	1.612380
47573160.0000	1.188382
47623016.0000	3.733364
47672872.0000	6.077356
47722728.0000	2.272095
47772584.0000	1.688338
47822440.0000	1.609775
47872296.0000	1.984690
47922152.0000	1.734729
47972008.0000	2.867186
48021864.0000	5.973211
48071720.0000	4.121887
48121576.0000	2.829313
48171432.0000	3.815980
48221288.0000	5.687634
48271144.0000	3.321631
48321000.0000	1.425471
48370856.0000	1.546363
48420712.0000	3.525119
48470568.0000	2.821454
48520424.0000	7.090322
48570280.0000	6.456938
48620136.0000	3.722503
48669992.0000	1.843650
48719848.0000	2.618854
48769704.0000	2.842372
48819560.0000	1.436717
48869416.0000	37.459702
48919272.0000	3.426722
48969128.0000	2.949409
49018984.0000	3.360640
49068840.0000	10.415227
49118696.0000	2.270125
49168552.0000	5.144465
49218408.0000	7.113230
49268264.0000	2.706129
49318120.0000	2.358842
49367976.0000	3.738115
49417832.0000	19.360353
49467688.0000	1.828716
49517544.0000	2.143316
49567400.0000	1.892179
49617256.0000	1.458488
49667112.0000	15.293892
49716968.0000	2.511663
49766824.0000	2.793010
49816680.0000	1.719503
49866536.0000	2.028093
49916392.0000	2.684483
49966248.0000	11.247144
50016104.0000	3.742840
50065960.0000	1.978383
50115816.0000	1.811686
50165672.0000	1.655136
50215528.0000	3.463543
50265384.0000	5.841307
50315240.0000	1.863461
50365096.0000	2.914303
50414952.0000	5.875711
50464808.0000	1.509011
50514664.0000	2.318727
50564520.0000	2.010041
50614376.0000	22.006535
50664232.0000	133.811508
50714088.0000	12.980368
50763944.0000	13.219069
50813800.0000	2.660732
50863656.0000	1.666324
50913512.0000	12.946848
50963368.0000	12.143541
51013224.0000	233.804977
51063080.0000	1.508260
51112936.0000	2.009385
51162792.0000	14.892135
51212648.0000	52.662899
51262504.0000	1.472689
51312360.0000	2.352655
51362216.0000	10.451404
51412072.0000	22.302145
51461928.0000	2.979539
51511784.0000	1.791949
51561640.0000	2.223352
51611496.0000	1.584409
51661352.0000	9.032215
51711208.0000	102.441917
51761064.0000	2.072495
51810920.0000	4.015702
51860776.0000	1.481713
51910632.0000	16.216040
51960488.0000	3.618579
52010344.0000	4.797731
52060200.0000	232.064438
52110056.0000	1.698150
52159912.0000	2.126194
52209768.0000	119.566772
52259624.0000	5.635234
52309480.0000	3.073612
52359336.0000	1.289165
52409192.0000	1.992965
52459048.0000	2.849407
52508904.0000	1.680501
52558760.0000	5.016129
52608616.0000	2.916893
52658472.0000	2.640219
52708328.0000	1.863602
52758184.0000	3.528377
52808040.0000	1.651246
52857896.0000	1.835785
52907752.0000	1.462983
52957608.0000	14.267438
53007464.0000	3.873535
53057320.0000	3.243377
53107176.0000	7.712692
53157032.0000	3.455426
53206888.0000	4.485872
53256744.0000	2.572463
53306600.0000	2.393448
53356456.0000	9.042845
53406312.0000	3.309314
53456168.0000	3.184069
53506024.0000	2.789901
53555880.0000	3.529562
53605736.0000	5.695640
53655592.0000	17.177963
53705448.0000	2.554174
53755304.0000	5.971543
53805160.0000	6.278571
53855016.0000	4.262928
53904872.0000	2.350587
53954728.0000	661.736328
54004584.0000	8.604856
54054440.0000	3.017271
54104296.0000	3.757871
54154152.0000	7.969222
54204008.0000	9.082177
54253864.0000	5.824791
54303720.0000	5.436711
54353576.0000	2.158636
54403432.0000	3.418707
54453288.0000	2.759237
54503144.0000	2.478293
54553000.0000	1.851955
54602856.0000	5.957797
54652712.0000	6.332216
54702568.0000	3.522547
54752424.0000	8.218122
54802280.0000	7.426731
54852136.0000	19.509237
54901992.0000	2.354182
54951848.0000	6.883231
55001704.0000	4.979942
55051560.0000	3.349473
55101416.0000	5.977609
55151272.0000	15.975209
55201128.0000	2.255941
55250984.0000	13.184387
55300840.0000	3.237512
55350696.0000	3.727468
55400552.0000	7.929484
55450408.0000	4.458292
55500264.0000	7.386158
55550120.0000	15.925214
55599976.0000	1.469321
55649832.0000	2.778128
55699688.0000	11.948753
55749544.0000	3.556008
55799400.0000	3.090351
55849256.0000	3.063929
55899112.0000	9.872261
55948968.0000	3.625924
55998824.0000	10.219419
56048680.0000	4.458256
56098536.0000	3.354191
56148392.0000	2.157922
56198248.0000	3.177205
56248104.0000	15.576873
56297960.0000	1.824875
56347816.0000	3.753431
56397672.0000	2.838809
56447528.0000	2.579793
56497384.0000	5.912310
56547240.0000	3.308517
56597096.0000	2.373043
56646952.0000	2.251076
56696808.0000	1.433561
56746664.0000	2.264055
56796520.0000	7.234964
56846376.0000	5.804861
56896232.0000	9.183209
56946088.0000	7.750808
56995944.0000	3.440505
57045800.0000	5.752210
57095656.0000	3.208127
57145512.0000	2.460169
57195368.0000	7.594373
57245224.0000	3.333764
57295080.0000	8.499345
57344936.0000	2.554337
57394792.0000	4.356157
57444648.0000	2.935926
57494504.0000	25.293140
57544360.0000	5.719275
57594216.0000	7.412694
57644072.0000	4.548426
57693928.0000	3.814830
57743784.0000	3.871900
57793640.0000	5.817183
57843496.0000	1.867516
57893352.0000	4.336386
57943208.0000	28.212852
57993064.0000	3.027592
58042920.0000	5.624478
58092776.0000	4.958947
58142632.0000	2.970083
58192488.0000	10.447761
58242344.0000	2.770888
58292200.0000	2.258129
58342056.0000	3.326088
58391912.0000	7.091022
58441768.0000	16.202339
58491624.0000	7.258647
58541480.0000	6.622131
58591336.0000	2.111854
58641192.0000	1.970655
58691048.0000	6.044854
58740904.0000	2.312559
58790760.0000	5.661249
58840616.0000	3.915877
58890472.0000	4.393074
58940328.0000	6.528918
58990184.0000	1.646181
59040040.0000	2.711642
59089896.0000	3.395759
59139752.0000	2.101651
59189608.0000	4.154355
59239464.0000	4.434565
59289320.0000	33.982544
59339176.0000	9.343436
59389032.0000	3.066733
59438888.0000	4.117926
59488744.0000	57.608654
59538600.0000	14.730232
59588456.0000	7.918669
59638312.0000	2.925622
59688168.0000	4.909801
59738024.0000	4.856989
59787880.0000	3.316897
59837736.0000	2.527785
59887592.0000	6.481294
59937448.0000	2.688895
59987304.0000	14.573533
60037160.0000	2.356166
60087016.0000	3.187636
60136872.0000	3.462689
60186728.0000	11.014892
60236584.0000	4.828460
60286440.0000	3.829780
60336296.0000	36.312294
60386152.0000	11.049295
60436008.0000	7.425470
60485864.0000	3.371111
60535720.0000	2.082632
60585576.0000	2.876103
60635432.0000	7.578439
60685288.0000	1.568878
60735144.0000	9.966284
60785000.0000	2.895791
60834856.0000	2.051826
60884712.0000	8.191098
60934568.0000	1.692985
60984424.0000	35.817627
61034280.0000	1.581291
61084136.0000	2.498977
61133992.0000	7.752886
61183848.0000	13.280425
61233704.0000	2.815611
61283560.0000	3.888680
61333416.0000	2.883377
61383272.0000	3.470733
61433128.0000	3.937019
61482984.0000	2.674379
61532840.0000	3.449790
61582696.0000	4.911170
61632552.0000	2.131062
61682408.0000	4.990232
61732264.0000	4.365529
61782120.0000	3.575415
61831976.0000	4.037858
61881832.0000	4.163216
61931688.0000	6.600859
61981544.0000	6.129178
62031400.0000	5.716628
62081256.0000	3.419985
62131112.0000	4.489017
62180968.0000	3.577058
62230824.0000	19.255367
62280680.0000	5.001636
62330536.0000	3.328650
62380392.0000	18.641069
62430248.0000	3.268759
62480104.0000	37.951973
62529960.0000	4.634618
62579816.0000	2.945659
62629672.0000	5.745191
62679528.0000	3.188034
62729384.0000	2.562685
62779240.0000	29.062860
62829096.0000	9.666564
62878952.0000	6.905797
62928808.0000	1.583327
62978664.0000	2.348804
63028520.0000	2.403605
63078376.0000	14.007988
63128232.0000	1.558117
63178088.0000	4.934584
63227944.0000	1.810816
63277800.0000	1.966910
63327656.0000	1.678077
63377512.0000	33.671432
63427368.0000	7.574281
63477224.0000	3.626636
63527080.0000	9.116185
63576936.0000	5.204760
63626792.0000	4.770325
63676648.0000	2.349405
63726504.0000	2.782822
63776360.0000	3.952446
63826216.0000	4.034265
63876072.0000	2.008420
63925928.0000	2.975494
63975784.0000	6.721203
64025640.0000	3.354605
64075496.0000	6.030246
64125352.0000	5.531317
64175208.0000	5.898283
64225064.0000	2.205018
64274920.0000	15.757510
64324776.0000	4.997787
64374632.0000	4.099828
64424488.0000	2.504842
64474344.0000	3.594313
64524200.0000	6.025665
64574056.0000	3.841656
64623912.0000	3.567600
64673768.0000	6.875494
64723624.0000	1.873143
64773480.0000	1.947926
64823336.0000	3.442130
64873192.0000	10.065713
64923048.0000	5.516821
64972904.0000	6.185773
65022760.0000	3.930654
65072616.0000	2.966831
65122472.0000	2.882411
65172328.0000	5.317418
65222184.0000	1.866226
65272040.0000	3.667717
65321896.0000	2.013238
65371752.0000	2.517359
65421608.0000	2.219779
65471464.0000	8.169589
65521320.0000	2.821342
65571176.0000	2.885581
65621032.0000	4.095634
65670888.0000	5.048543
65720744.0000	3.916576
65770600.0000	2.489479
65820456.0000	43.245464
65870312.0000	7.096473
65920168.0000	3.672427
65970024.0000	2.188316
66019880.0000	2.251282
66069736.0000	3.529559
66119592.0000	2.207968
66169448.0000	6.689152
66219304.0000	4.763366
66269160.0000	5.260909
66319016.0000	3.510070
66368872.0000	2.930518
66418728.0000	1.447417
66468584.0000	18.838093
66518440.0000	3.497456
66568296.0000	3.368546
66618152.0000	7.121763
66668008.0000	2.275477
66717864.0000	2.886878
66767720.0000	11.360053
66817576.0000	4.445915
66867432.0000	47.652447
66917288.0000	2.699240
66967144.0000	3.030261
67017000.0000	3.651493
67066856.0000	2.029098
67116712.0000	4.539792
67166568.0000	1.701904
67216424.0000	3.393810
67266280.0000	5.804276
67316136.0000	3.955986
67365992.0000	8.195689
67415848.0000	2.861871
67465704.0000	3.265579
67515560.0000	2.971682
67565416.0000	2.362433
67615272.0000	3.323328
67665128.0000	2.776402
67714984.0000	2.566112
67764840.0000	11.466838
67814696.0000	1.936842
67864552.0000	6.570384
67914408.0000	4.171692
67964264.0000	2.617683
68014120.0000	3.453599
68063976.0000	3.206739
68113832.0000	4.811224
68163688.0000	2.879814
68213544.0000	2.642415
68263400.0000	2.979823
68313256.0000	28.333296
68363112.0000	10.471692
68412968.0000	2.828311
68462824.0000	10.856869
68512680.0000	2.603906
68562536.0000	7.112858
68612392.0000	7.085159
68662248.0000	3.532224
68712104.0000	2.293879
68761960.0000	5.115858
68811816.0000	6.357097
68861672.0000	2.899877
68911528.0000	3.885795
68961384.0000	2.658856
69011240.0000	4.660010
69061096.0000	11.409545
69110952.0000	2.751683
69160808.0000	4.580424
69210664.0000	2.947050
69260520.0000	4.156743
69310376.0000	3.099938
69360232.0000	1.596267
69410088.0000	2.387428
69459944.0000	14.949976
69509800.0000	17.032999
69559656.0000	1.382798
69609512.0000	4.198318
69659368.0000	4.927097
69709224.0000	2.506532
69759080.0000	2.744998
69808936.0000	3.977782
69858792.0000	1.510871
69908648.0000	8.824512
69958504.0000	3.228524
70008360.0000	3.302415
70058216.0000	1.903520
70108072.0000	2.004509
70157928.0000	5.738848
70207784.0000	8.196616
70257640.0000	8.044486
70307496.0000	2.959664
70357352.0000	1.327314
70407208.0000	47.811565
70457064.0000	2.766910
70506920.0000	13.132491
70556776.0000	2.883140
70606632.0000	3.180535
70656488.0000	2.775596
70706344.0000	7.669675
70756200.0000	6.559749
70806056.0000	3.005964
70855912.0000	3.000415
70905768.0000	2.969879
70955624.0000	8.088870
71005480.0000	4.022033
71055336.0000	2.274170
71105192.0000	4.274500
71155048.0000	19.163242
71204904.0000	3.482966
71254760.0000	11.170351
71304616.0000	1.571004
71354472.0000	2.993073
71404328.0000	3.572462
71454184.0000	2.191995
71504040.0000	3.816430
71553896.0000	1.951892
71603752.0000	1.963349
71653608.0000	8.239424
71703464.0000	1.463090
71753320.0000	2.706481
71803176.0000	4.029897
71853032.0000	3.263610
71902888.0000	1.696674
71952744.0000	3.493817
72002600.0000	5.066948
72052456.0000	23.225363
72102312.0000	2.171250
72152168.0000	1.968072
72202024.0000	3.478656
72251880.0000	11.969646
72301736.0000	26.877239
72351592.0000	2.405639
72401448.0000	2.858179
72451304.0000	2.160828
72501160.0000	4.603798
72551016.0000	2.770010
72600872.0000	1.441987
72650728.0000	1.512093
72700584.0000	33.523670
72750440.0000	3.984940
72800296.0000	2.723805
72850152.0000	1.992270
72900008.0000	1.855605
72949864.0000	4.978129
72999720.0000	2.971771
73049576.0000	7.907254
73099432.0000	3.501044
73149288.0000	1.768624
73199144.0000	2.187925
73249000.0000	2.308209
73298856.0000	52.913635
73348712.0000	1.896171
73398568.0000	31.818329
73448424.0000	3.249774
73498280.0000	1.917035
73548136.0000	1.719973
73597992.0000	2.108016
73647848.0000	45.123409
73697704.0000	13.511632
73747560.0000	30.143356
73797416.0000	2.253985
73847272.0000	2.414956
73897128.0000	1.527777
73946984.0000	3.519985
73996840.0000	3.731215
74046696.0000	2.834828
74096552.0000	7.464879
74146408.0000	6.350955
74196264.0000	4.100636
74246120.0000	3.909732
74295976.0000	3.856491
74345832.0000	2.784009
74395688.0000	1.311410
74445544.0000	2.673555
74495400.0000	4.105556
74545256.0000	2.571921
74595112.0000	3.576935
74644968.0000	3.376642
74694824.0000	3.022551
74744680.0000	2.303104
74794536.0000	2.385271
74844392.0000	15.066868
74894248.0000	4.780530
74944104.0000	3.490098
74993960.0000	18.876432
75043816.0000	2.977638
75093672.0000	2.277872
75143528.0000	7.089041
75193384.0000	2.652626
75243240.0000	8.511568
75293096.0000	9.428327
75342952.0000	3.247409
75392808.0000	3.386848
75442664.0000	2.228153
75492520.0000	1.719226
75542376.0000	1.707160
75592232.0000	4.107199
75642088.0000	2.295343
75691944.0000	10.098343
75741800.0000	2.124456
75791656.0000	3.217195
75841512.0000	2.046452
75891368.0000	17.276739
75941224.0000	6.193595
75991080.0000	5.837117
76040936.0000	2.541162
76090792.0000	4.122522
76140648.0000	1.791236
76190504.0000	1.483073
76240360.0000	1.867963
76290216.0000	7.602309
76340072.0000	2.436578
76389928.0000	1.366109
76439784.0000	21.961170
76489640.0000	3.443370
76539496.0000	8.662917
76589352.0000	4.302940
76639208.0000	4.846111
76689064.0000	3.688369
76738920.0000	7.673971
76788776.0000	5.596607
76838632.0000	2.943268
76888488.0000	4.211209
76938344.0000	3.374612
76988200.0000	3.887038
77038056.0000	8.297563
77087912.0000	4.552948
77137768.0000	8.869767
77187624.0000	8.848651
77237480.0000	4.638505
77287336.0000	3.532999
77337192.0000	4.317574
77387048.0000	2.128014
77436904.0000	8.922785
77486760.0000	2.721479
77536616.0000	6.284565
77586472.0000	2.376176
77636328.0000	2.437614
77686184.0000	3.896458
77736040.0000	4.897616
77785896.0000	2.208342
77835752.0000	3.257312
77885608.0000	3.678667
77935464.0000	6.911480
77985320.0000	6.124461
78035176.0000	1.995648
78085032.0000	2.271165
78134888.0000	1.556240
78184744.0000	31.639420
78234600.0000	2.482899
78284456.0000	2.925330
78334312.0000	4.030316
78384168.0000	1.856599
78434024.0000	2.110544
78483880.0000	2.006566
78533736.0000	3.359794
78583592.0000	1.878039
78633448.0000	1.598028
78683304.0000	3.209862
78733160.0000	3.243267
78783016.0000	2.278442
78832872.0000	3.645380
78882728.0000	12.175114
78932584.0000	2.177024
78982440.0000	2.937212
79032296.0000	2.298151
79082152.0000	9.259215
79132008.0000	4.859727
79181864.0000	2.241053
79231720.0000	16.198168
79281576.0000	4.508844
79331432.0000	1.564559
79381288.0000	2.313709
79431144.0000	1.653999
79481000.0000	5.296473
79530856.0000	2.695652
79580712.0000	8.402784
79630568.0000	4.706203
79680424.0000	3.261369
79730280.0000	1.695970
79780136.0000	1.721631
79829992.0000	2.725820
79879848.0000	2.200151
79929704.0000	1.997082
79979560.0000	1.699464
80029416.0000	3.221019
80079272.0000	2.309544
80129128.0000	14.132645
80178984.0000	1.753815
80228840.0000	2.821311
80278696.0000	3.098441
80328552.0000	4.000320
80378408.0000	3.461412
80428264.0000	1.859748
80478120.0000	1.943103
80527976.0000	2.587278
80577832.0000	1.500284
80627688.0000	2.829216
80677544.0000	87.865204
80727400.0000	9.679043
80777256.0000	17.429306
80827112.0000	8.987428
80876968.0000	6.905205
80926824.0000	2.996705
80976680.0000	7.810833
81026536.0000	2.241127
81076392.0000	3.736256
81126248.0000	7.046686
81176104.0000	2.479161
81225960.0000	22.001133
81275816.0000	8.193769
81325672.0000	13.835505
81375528.0000	9.120005
81425384.0000	2.315883
81475240.0000	14.421090
81525096.0000	3.459126
81574952.0000	5.834625
81624808.0000	2.427113
81674664.0000	4.374305
81724520.0000	2.794752
81774376.0000	7.640526
81824232.0000	7.482233
81874088.0000	4.334412
81923944.0000	4.234797
81973800.0000	4.144457
82023656.0000	5.151550
82073512.0000	4.291888
82123368.0000	11.172668
82173224.0000	2.357183
82223080.0000	5.339693
82272936.0000	2.293967
82322792.0000	3.452755
82372648.0000	3.522439
82422504.0000	1.488589
82472360.0000	1.686738
82522216.0000	2.179048
82572072.0000	9.042307
82621928.0000	44.394333
82671784.0000	3.207216
82721640.0000	25.781507
82771496.0000	2.222377
82821352.0000	4.320259
82871208.0000	4.787687
82921064.0000	2.140462
82970920.0000	7.806232
83020776.0000	2.495348
83070632.0000	6.434869
83120488.0000	4.202953
83170344.0000	2.800214
83220200.0000	2.278766
83270056.0000	4.802902
83319912.0000	2.865112
83369768.0000	37.552505
83419624.0000	15.099428
83469480.0000	25.190607
83519336.0000	2.447027
83569192.0000	2.154544
83619048.0000	2.729042
83668904.0000	10.979936
83718760.0000	2.446592
83768616.0000	2.129687
83818472.0000	3.441606
83868328.0000	4.090629
83918184.0000	5.442898
83968040.0000	4.035331
84017896.0000	4.740205
84067752.0000	4.670404
84117608.0000	3.013045
84167464.0000	5.356757
84217320.0000	2.166296
84267176.0000	5.703887
84317032.0000	6.866901
84366888.0000	1.405943
84416744.0000	2.613220
84466600.0000	1.926493
84516456.0000	3.436415
84566312.0000	2.440112
84616168.0000	3.291633
84666024.0000	3.531483
84715880.0000	2.540642
84765736.0000	3.509366
84815592.0000	3.061865
84865448.0000	6.163053
84915304.0000	3.494214
84965160.0000	12.638386
85015016.0000	1.527531
85064872.0000	6.596841
85114728.0000	34.728676
85164584.0000	3.311681
85214440.0000	5.213500
85264296.0000	4.717007
85314152.0000	3.922540
85364008.0000	4.330860
85413864.0000	11.439304
85463720.0000	1.928183
85513576.0000	4.849704
85563432.0000	4.666216
85613288.0000	1.956240
85663144.0000	3.895680
85713000.0000	2.683471
85762856.0000	13.027158
85812712.0000	3.189721
85862568.0000	1.354279
85912424.0000	2.458436
85962280.0000	4.274694
86012136.0000	10.984469
86061992.0000	3.373016
86111848.0000	1.320529
86161704.0000	2.250846
86211560.0000	2.148576
86261416.0000	3.600477
86311272.0000	3.241583
86361128.0000	2.748143
86410984.0000	5.115549
86460840.0000	4.693718
86510696.0000	1.940796
86560552.0000	4.360834
86610408.0000	2.062079
86660264.0000	4.482249
86710120.0000	7.575107
86759976.0000	7.152628
86809832.0000	18.067585
86859688.0000	2.496640
86909544.0000	3.847474
86959400.0000	4.367500
87009256.0000	3.375460
87059112.0000	2.192577
87108968.0000	1.474412
87158824.0000	2.705129
87208680.0000	2.103150
87258536.0000	10.030545
87308392.0000	4.624218
87358248.0000	4.446928
87408104.0000	1.597327
87457960.0000	1.834496
87507816.0000	1.835554
87557672.0000	2.497778
87607528.0000	5.111465
87657384.0000	30.906876
87707240.0000	3.617505
87757096.0000	11.386724
87806952.0000	10.299865
87856808.0000	3.647187
87906664.0000	2.871447
87956520.0000	5.069919
88006376.0000	3.494367
88056232.0000	5.726901
88106088.0000	2.326882
88155944.0000	2.415084
88205800.0000	2.750504
88255656.0000	5.075775
88305512.0000	2.997683
88355368.0000	11.764119
88405224.0000	6.125759
88455080.0000	18.369280
88504936.0000	3.713538
88554792.0000	4.046382
88604648.0000	5.612482
88654504.0000	6.274921
88704360.0000	2.834854
88754216.0000	4.308349
88804072.0000	2.112241
88853928.0000	5.886502
88903784.0000	1.996701
88953640.0000	58.125813
89003496.0000	5.596860
89053352.0000	2.385858
89103208.0000	3.977682
89153064.0000	3.208048
89202920.0000	1.387258
89252776.0000	2.057478
89302632.0000	2.278468
89352488.0000	6.519502
89402344.0000	3.515347
89452200.0000	23.875473
89502056.0000	2.539705
89551912.0000	3.221925
89601768.0000	1.730298
89651624.0000	1.853517
89701480.0000	4.349903
89751336.0000	8.870416
89801192.0000	5.816430
89851048.0000	3.053454
89900904.0000	4.019873
89950760.0000	4.724339
90000616.0000	3.078743
90050472.0000	8.740179
90100328.0000	3.885613
90150184.0000	223.309036
90200040.0000	2.124136
90249896.0000	2.208420
90299752.0000	9.442165
90349608.0000	4.398342
90399464.0000	10.593232
90449320.0000	4.068856
90499176.0000	18.042725
90549032.0000	5.755739
90598888.0000	15.413270
90648744.0000	5.194313
90698600.0000	2.526908
90748456.0000	6.397477
90798312.0000	4.185793
90848168.0000	3.066215
90898024.0000	2.242638
90947880.0000	4.240469
90997736.0000	3.046568
91047592.0000	10.792818
91097448.0000	4.228382
91147304.0000	1.906410
91197160.0000	4.815408
91247016.0000	4.990828
91296872.0000	6.950171
91346728.0000	3.752712
91396584.0000	11.470016
91446440.0000	1.995548
91496296.0000	4.762135
91546152.0000	3.906353
91596008.0000	3.458419
91645864.0000	2.208855
91695720.0000	4.071798
91745576.0000	1.390790
91795432.0000	7.137778
91845288.0000	7.509377
91895144.0000	5.050578
91945000.0000	2.369692
91994856.0000	3.225705
92044712.0000	3.907078
92094568.0000	4.002764
92144424.0000	4.988428
92194280.0000	4.223948
92244136.0000	3.740711
92293992.0000	1.723991
92343848.0000	2.998852
92393704.0000	3.486511
92443560.0000	4.407274
92493416.0000	2.363527
92543272.0000	13.016200
92593128.0000	4.658163
92642984.0000	1.773504
92692840.0000	2.867198
92742696.0000	1.329823
92792552.0000	2.024611
92842408.0000	4.876174
92892264.0000	1.480010
92942120.0000	2.661996
92991976.0000	8.623909
93041832.0000	2.857846
93091688.0000	2.382721
93141544.0000	1.943264
93191400.0000	4.604565
93241256.0000	3.402261
93291112.0000	8.772083
93340968.0000	2.654945
93390824.0000	1.745461
93440680.0000	2.198157
93490536.0000	2.461638
93540392.0000	13.972741
93590248.0000	2.392717
93640104.0000	2.742247
93689960.0000	2.599988
93739816.0000	2.073028
93789672.0000	2.215942
93839528.0000	2.203315
93889384.0000	49.105083
93939240.0000	2.544274
93989096.0000	6.014643
94038952.0000	3.074231
94088808.0000	2.097203
94138664.0000	34.683529
94188520.0000	20.532547
94238376.0000	1.267972
94288232.0000	1.877758
94338088.0000	3.109586
94387944.0000	2.757882
94437800.0000	4.277554
94487656.0000	8.459758
94537512.0000	6.855449
94587368.0000	11.605464
94637224.0000	3.185227
94687080.0000	3.061371
94736936.0000	1.650931
94786792.0000	2.516501
94836648.0000	1.553198
94886504.0000	3.394901
94936360.0000	2.368414
94986216.0000	6.297735
95036072.0000	1.618833
95085928.0000	11.424398
95135784.0000	3.510140
95185640.0000	5.844345
95235496.0000	5.120279
95285352.0000	2.046739
95335208.0000	7.197014
95385064.0000	7.714839
95434920.0000	8.618076
95484776.0000	3.287000
95534632.0000	4.874733
95584488.0000	5.035434
95634344.0000	1.872016
95684200.0000	1.496381
95734056.0000	31.612450
95783912.0000	2.100547
95833768.0000	3.655422
95883624.0000	2.429723
95933480.0000	1.789504
95983336.0000	4.357187
96033192.0000	4.169599
96083048.0000	2.658232
96132904.0000	3.886503
96182760.0000	2.358204
96232616.0000	24.047974
96282472.0000	2.471264
96332328.0000	13.953179
96382184.0000	2.615832
96432040.0000	5.569730
96481896.0000	2.669200
96531752.0000	3.398100
96581608.0000	4.585993
96631464.0000	2.569573
96681320.0000	3.291639
96731176.0000	4.021467
96781032.0000	1.333483
96830888.0000	2.224179
96880744.0000	5.032042
96930600.0000	2.936137
96980456.0000	3.520504
97030312.0000	3.910372
97080168.0000	2.760259
97130024.0000	1.344460
97179880.0000	2.577022
97229736.0000	14.318574
97279592.0000	2.757522
97329448.0000	4.708505
97379304.0000	1.629839
97429160.0000	5.851483
97479016.0000	3.080285
97528872.0000	1.875757
97578728.0000	6.796368
97628584.0000	2.440669
97678440.0000	2.834323
97728296.0000	9.244473
97778152.0000	2.881325
97828008.0000	3.676028
97877864.0000	4.506130
97927720.0000	7.268858
97977576.0000	4.797610
98027432.0000	3.363175
98077288.0000	1.351993
98127144.0000	26.374809
98177000.0000	4.991908
98226856.0000	4.628598
98276712.0000	1.852303
98326568.0000	1.916549
98376424.0000	2.027691
98426280.0000	1.560927
98476136.0000	2.121546
98525992.0000	2.043070
98575848.0000	5.437344
98625704.0000	2.079255
98675560.0000	10.859718
98725416.0000	10.828815
98775272.0000	2.528525
98825128.0000	24.962992
98874984.0000	1.693722
98924840.0000	16.363178
98974696.0000	2.501763
99024552.0000	2.198009
99074408.0000	7.416546
99124264.0000	5.322581
99174120.0000	5.481353
99223976.0000	1.875083
99273832.0000	2.670883
99323688.0000	2.936661
99373544.0000	2.736997
99423400.0000	17.889324
99473256.0000	7.383044
99523112.0000	3.508118
99572968.0000	2.817588
99622824.0000	2.462874
[truncated: 3,001 more rows]
