# Supplementary material for: Scalable linkage-disequilibrium-based selective sweep detection: a performance guide
Source: Gigascience. 2016 Feb 8;5:7. doi: 10.1186/s13742-016-0114-9 (PMC4746822; doi:10.1186/s13742-016-0114-9)
Supplement: Supplementary file 2 — Human Chromosome 1 OmegaPlus results per population. This file contains the OmegaPlus reports and information files for the analysis of the first chromosome of the human genome per population (26 populations) for DNA data representation. (ZIP 1120 kb) [file 13742_2016_114_MOESM2_ESM.zip › OmegaPlus_pops/OmegaPlus_Report.CDX]

//1
11008.0000	0.000000
60863.8789	39.143253
110719.7578	15.792040
160575.6406	4.361777
210431.5156	3.344076
260287.3906	0.000000
310143.2812	0.000000
359999.1562	0.000000
409855.0312	0.000000
459710.9062	0.000000
509566.7812	0.000000
559422.6875	19.187756
609278.5625	16.471518
659134.4375	31.691372
708990.3125	34.023510
758846.1875	2.671246
808702.0625	4.881314
858557.9375	2.946303
908413.8125	6.859807
958269.6875	2.429320
1008125.5625	3.994387
1057981.5000	2.929750
1107837.3750	16.658045
1157693.2500	2.571320
1207549.1250	6.625199
1257405.0000	4.869637
1307260.8750	1.956859
1357116.7500	4.029965
1406972.6250	2.951444
1456828.5000	3.500081
1506684.3750	4.524790
1556540.2500	3.703233
1606396.1250	15.021749
1656252.0000	81.180038
1706107.8750	2.758122
1755963.7500	2.127709
1805819.6250	2.440451
1855675.5000	1.914436
1905531.3750	3.884028
1955387.2500	7.072053
2005243.1250	4.950860
2055099.0000	3.232047
2104955.0000	1.939172
2154811.0000	22.582541
2204667.0000	3.466159
2254523.0000	5.696438
2304379.0000	5.347666
2354235.0000	4.470261
2404091.0000	21.720327
2453947.0000	4.297865
2503803.0000	2.138599
2553659.0000	1.584892
2603515.0000	4.940983
2653371.0000	3.818893
2703227.0000	2.669029
2753083.0000	8.829984
2802939.0000	5.199764
2852795.0000	3.743761
2902651.0000	30.958046
2952507.0000	1.984972
3002363.0000	11.973380
3052219.0000	5.846828
3102075.0000	10.227524
3151931.0000	11.558460
3201787.0000	3.100661
3251643.0000	4.325614
3301499.0000	5.772193
3351355.0000	4.596171
3401211.0000	5.083201
3451067.0000	4.011906
3500923.0000	3.590272
3550779.0000	5.228444
3600635.0000	5.573490
3650491.0000	5.349898
3700347.0000	3.322300
3750203.0000	1.576918
3800059.0000	6.912470
3849915.0000	0.000000
3899771.0000	5.343637
3949627.0000	0.000000
3999483.0000	8.351856
4049339.0000	2.952215
4099195.0000	6.938735
4149051.0000	8.158579
4198907.0000	5.003766
4248763.0000	4.095389
4298619.0000	38.082603
4348475.0000	6.394081
4398331.0000	4.092933
4448187.0000	1.739747
4498043.0000	3.918109
4547899.0000	7.779599
4597755.0000	2.633925
4647611.0000	4.517250
4697467.0000	3.595476
4747323.0000	6.458627
4797179.0000	5.244762
4847035.0000	4.930525
4896891.0000	8.252212
4946747.0000	2.758352
4996603.0000	8.097656
5046459.0000	5.422236
5096315.0000	5.728278
5146171.0000	7.276754
5196027.0000	3.404862
5245883.0000	4.889859
5295739.0000	5.229246
5345595.0000	10.914699
5395451.0000	5.031072
5445307.0000	5.582403
5495163.0000	7.402833
5545019.0000	5.277873
5594875.0000	3.354796
5644731.0000	7.176790
5694587.0000	3.498006
5744443.0000	7.637636
5794299.0000	3.073395
5844155.0000	2.860353
5894011.0000	5.262869
5943867.0000	2.614450
5993723.0000	2.741683
6043579.0000	2.531913
6093435.0000	4.021383
6143291.0000	6.943710
6193147.0000	3.043638
6243003.0000	4.522179
6292859.0000	11.108608
6342715.0000	8.490745
6392571.0000	1.946767
6442427.0000	2.811178
6492283.0000	3.186338
6542139.0000	14.065486
6591995.0000	3.216712
6641851.0000	24.480490
6691707.0000	3.335973
6741563.0000	29.333374
6791419.0000	3.499130
6841275.0000	3.088463
6891131.0000	1.539851
6940987.0000	1.723132
6990843.0000	2.369113
7040699.0000	2.929912
7090555.0000	2.012037
7140411.0000	3.224803
7190267.0000	4.225417
7240123.0000	7.646060
7289979.0000	2.372626
7339835.0000	6.365749
7389691.0000	3.022397
7439547.0000	30.720930
7489403.0000	21.515570
7539259.0000	2.682516
7589115.0000	5.632580
7638971.0000	6.465680
7688827.0000	3.845409
7738683.0000	8.745231
7788539.0000	4.233687
7838395.0000	2.565165
7888251.0000	2.503716
7938107.0000	3.020300
7987963.0000	2.130027
8037819.0000	2.573798
8087675.0000	44.827328
8137531.0000	2.766446
8187387.0000	8.825174
8237243.0000	5.239031
8287099.0000	3.639473
8336955.0000	9.665922
8386811.0000	2.619554
8436667.0000	3.212628
8486523.0000	1.777913
8536379.0000	1.527758
8586235.0000	5.467633
8636091.0000	7.602530
8685947.0000	1.775781
8735803.0000	2.425721
8785659.0000	6.072147
8835515.0000	1.812606
8885371.0000	2.653872
8935227.0000	4.335264
8985083.0000	99.333649
9034939.0000	4.397477
9084795.0000	4.791838
9134651.0000	2.866775
9184507.0000	6.362700
9234363.0000	6.927454
9284219.0000	4.586182
9334075.0000	5.403647
9383931.0000	17.851692
9433787.0000	6.221387
9483643.0000	3.827020
9533499.0000	5.920300
9583355.0000	3.080989
9633211.0000	2.755296
9683067.0000	2.732961
9732923.0000	3.384476
9782779.0000	3.014673
9832635.0000	3.464587
9882491.0000	5.762226
9932347.0000	39.775471
9982203.0000	4.152062
10032059.0000	59.749046
10081915.0000	2.906322
10131771.0000	11.885195
10181627.0000	6.019958
10231483.0000	29.522421
10281339.0000	2.461774
10331195.0000	2.239851
10381051.0000	11.248845
10430907.0000	1.864499
10480763.0000	3.269499
10530619.0000	4.855720
10580475.0000	3.297031
10630331.0000	2.400896
10680187.0000	25.210033
10730043.0000	3.517310
10779899.0000	7.763481
10829755.0000	6.790330
10879611.0000	4.807332
10929467.0000	4.914403
10979323.0000	4.929761
11029179.0000	18.714270
11079035.0000	5.768803
11128891.0000	2.136997
11178747.0000	1.659652
11228603.0000	1.272084
11278459.0000	1.826122
11328315.0000	3.558241
11378171.0000	9.244887
11428027.0000	8.859731
11477883.0000	4.004368
11527739.0000	3.255817
11577595.0000	2.586528
11627451.0000	3.322866
11677307.0000	2.892626
11727163.0000	4.805308
11777019.0000	11.509151
11826875.0000	7.641141
11876731.0000	2.677494
11926587.0000	5.775961
11976443.0000	2.309668
12026299.0000	2.481471
12076155.0000	3.719835
12126011.0000	7.180367
12175867.0000	8.166517
12225723.0000	4.902438
12275579.0000	18.059544
12325435.0000	1.949954
12375291.0000	2.661474
12425147.0000	1.709703
12475003.0000	2.612514
12524859.0000	141.697800
12574715.0000	9.112076
12624571.0000	2.919145
12674427.0000	28.257326
12724283.0000	7.873593
12774139.0000	11.280182
12823995.0000	2.734550
12873851.0000	68.533394
12923707.0000	4.153347
12973563.0000	231.831223
13023419.0000	8.428723
13073275.0000	16.576197
13123131.0000	10.777221
13172987.0000	4.480573
13222843.0000	0.000000
13272699.0000	5.154319
13322555.0000	0.000000
13372411.0000	4.823388
13422267.0000	3.302094
13472123.0000	26.937414
13521979.0000	168.164948
13571835.0000	81.824821
13621691.0000	81.824821
13671547.0000	10.226440
13721403.0000	18.757553
13771259.0000	12.425833
13821115.0000	8.551653
13870971.0000	3.307708
13920827.0000	10.097209
13970683.0000	2.748900
14020539.0000	22.809067
14070395.0000	2.058697
14120251.0000	8.154803
14170107.0000	12.998689
14219963.0000	5.218470
14269819.0000	3.061982
14319675.0000	3.234760
14369531.0000	5.696216
14419387.0000	19.072430
14469243.0000	7.114521
14519099.0000	7.603577
14568955.0000	16.819832
14618811.0000	6.601509
14668667.0000	3.085867
14718523.0000	5.228676
14768379.0000	2.851512
14818235.0000	4.079782
14868091.0000	4.634281
14917947.0000	4.108851
14967803.0000	3.000986
15017659.0000	6.263783
15067515.0000	5.503512
15117371.0000	4.074353
15167227.0000	5.934616
15217083.0000	10.038735
15266939.0000	3.984663
15316795.0000	6.156460
15366651.0000	7.784909
15416507.0000	14.100055
15466363.0000	15.851854
15516219.0000	3.766557
15566075.0000	12.296203
15615931.0000	7.005316
15665787.0000	102.734734
15715643.0000	3.107340
15765499.0000	6.479592
15815355.0000	5.214103
15865211.0000	1.697139
15915067.0000	31.970179
15964923.0000	2.295244
16014779.0000	6.477331
16064635.0000	17.520088
16114491.0000	5.242476
16164347.0000	2.023653
16214203.0000	1.641128
16264059.0000	1.631776
16313915.0000	1.759709
16363771.0000	3.829507
16413627.0000	3.850382
16463483.0000	4.880095
16513339.0000	3.847095
16563195.0000	3.666333
16613051.0000	2.421750
16662907.0000	2.215868
16712763.0000	3.047639
16762619.0000	4.514177
16812474.0000	3.544075
16862330.0000	11.033501
16912186.0000	17.787432
16962042.0000	2.230864
17011898.0000	2.950287
17061754.0000	14.381593
17111610.0000	4.585775
17161466.0000	5.116141
17211322.0000	8.416365
17261178.0000	5.952180
17311034.0000	4.860135
17360890.0000	3.298351
17410746.0000	4.791373
17460602.0000	9.542809
17510458.0000	7.119826
17560314.0000	9.508960
17610170.0000	3.816782
17660026.0000	3.399239
17709882.0000	4.262966
17759738.0000	3.960530
17809594.0000	3.141912
17859450.0000	5.331460
17909306.0000	9.220701
17959162.0000	3.878873
18009018.0000	1.913687
18058874.0000	6.177045
18108730.0000	5.583210
18158586.0000	4.741579
18208442.0000	8.096074
18258298.0000	3.085184
18308154.0000	5.278362
18358010.0000	2.263429
18407866.0000	4.476871
18457722.0000	4.264260
18507578.0000	7.962604
18557434.0000	4.970294
18607290.0000	4.140055
18657146.0000	6.404377
18707002.0000	6.906250
18756858.0000	3.310552
18806714.0000	3.028954
18856570.0000	7.189426
18906426.0000	12.386683
18956282.0000	3.606454
19006138.0000	10.218797
19055994.0000	7.980583
19105850.0000	4.948658
19155706.0000	2.978490
19205562.0000	6.933025
19255418.0000	5.748044
19305274.0000	2.285222
19355130.0000	2.401765
19404986.0000	2.573542
19454842.0000	2.329350
19504698.0000	2.653316
19554554.0000	2.577473
19604410.0000	2.429494
19654266.0000	5.979722
19704122.0000	2.391917
19753978.0000	2.254896
19803834.0000	7.055805
19853690.0000	3.446542
19903546.0000	2.506144
19953402.0000	2.600245
20003258.0000	2.600816
20053114.0000	6.902137
20102970.0000	4.764914
20152826.0000	6.447051
20202682.0000	2.382271
20252538.0000	2.971930
20302394.0000	7.212208
20352250.0000	4.130625
20402106.0000	2.147883
20451962.0000	8.806420
20501818.0000	5.015690
20551674.0000	8.053229
20601530.0000	6.656693
20651386.0000	2.669076
20701242.0000	2.747583
20751098.0000	4.404081
20800954.0000	6.203656
20850810.0000	2.686770
20900666.0000	2.480410
20950522.0000	2.238180
21000378.0000	7.792875
21050234.0000	4.068521
21100090.0000	1.564119
21149946.0000	1.700591
21199802.0000	2.949394
21249658.0000	2.895612
21299514.0000	3.296114
21349370.0000	3.260674
21399226.0000	1.654977
21449082.0000	11.206950
21498938.0000	1.812405
21548794.0000	3.778287
21598650.0000	2.600109
21648506.0000	4.175670
21698362.0000	3.392366
21748218.0000	3.613460
21798074.0000	2.576354
21847930.0000	13.759822
21897786.0000	2.276812
21947642.0000	3.734957
21997498.0000	3.988706
22047354.0000	4.861711
22097210.0000	4.404356
22147066.0000	10.775386
22196922.0000	4.769386
22246778.0000	3.869507
22296634.0000	2.297987
22346490.0000	14.563494
22396346.0000	2.967310
22446202.0000	3.302986
22496058.0000	5.351956
22545914.0000	13.479897
22595770.0000	6.254545
22645626.0000	9.385526
22695482.0000	4.485873
22745338.0000	4.988502
22795194.0000	2.017499
22845050.0000	2.787763
22894906.0000	3.690347
22944762.0000	3.164432
22994618.0000	3.031892
23044474.0000	5.742850
23094330.0000	4.710945
23144186.0000	2.556110
23194042.0000	11.568564
23243898.0000	5.359249
23293754.0000	13.381765
23343610.0000	4.290970
23393466.0000	1.610057
23443322.0000	2.456009
23493178.0000	2.540994
23543034.0000	2.289576
23592890.0000	22.425608
23642746.0000	2.921199
23692602.0000	2.403570
23742458.0000	2.341670
23792314.0000	3.180249
23842170.0000	4.262712
23892026.0000	3.764422
23941882.0000	9.337869
23991738.0000	2.374463
24041594.0000	2.927193
24091450.0000	9.710284
24141306.0000	3.205060
24191162.0000	9.598145
24241018.0000	42.829037
24290874.0000	9.025746
24340730.0000	4.775574
24390586.0000	5.451541
24440442.0000	6.115745
24490298.0000	4.207707
24540154.0000	172.998138
24590010.0000	5.829442
24639866.0000	8.829768
24689722.0000	5.946230
24739578.0000	1.695138
24789434.0000	16.013201
24839290.0000	3.270926
24889146.0000	5.692015
24939002.0000	2.589487
24988858.0000	3.068960
25038714.0000	136.246140
25088570.0000	8.094625
25138426.0000	39.379948
25188282.0000	2.686228
25238138.0000	5.670213
25287994.0000	1602.256348
25337850.0000	4.802310
25387706.0000	5.617947
25437562.0000	3.961674
25487418.0000	5.453903
25537274.0000	425.573975
25587130.0000	40.235245
25636986.0000	2.074669
25686842.0000	2.686386
25736698.0000	3.956351
25786554.0000	1.150429
25836410.0000	3.111941
25886266.0000	35.411194
25936122.0000	2.013340
25985978.0000	1.710052
26035834.0000	2.942115
26085690.0000	18.529455
26135546.0000	2.604369
26185402.0000	5712.481445
26235258.0000	3.810993
26285114.0000	7.635354
26334970.0000	1.983493
26384826.0000	5.068047
26434682.0000	2.218889
26484538.0000	13.343826
26534394.0000	3.722577
26584250.0000	2.387112
26634106.0000	1.453251
26683962.0000	2.994832
26733818.0000	4.208164
26783674.0000	2.117280
26833530.0000	2.035876
26883386.0000	2.371678
26933242.0000	3.120364
26983098.0000	69.438698
27032954.0000	2380.779541
27082810.0000	1.322668
27132666.0000	1.808733
27182522.0000	4.961628
27232378.0000	4.779019
27282234.0000	1.470250
27332090.0000	2.305912
27381946.0000	31.022457
27431802.0000	4.334041
27481658.0000	36.136230
27531514.0000	7.775341
27581370.0000	3.676799
27631226.0000	2.604642
27681082.0000	6.935545
27730938.0000	7.084961
27780794.0000	1.418151
27830650.0000	2.885174
27880506.0000	6.363770
27930362.0000	29.602972
27980218.0000	6.912270
28030074.0000	6.263525
28079930.0000	3.576905
28129786.0000	67.310989
28179642.0000	2.512731
28229498.0000	2.149590
28279354.0000	6.756207
28329210.0000	2.761758
28379066.0000	1.433469
28428922.0000	6.393589
28478778.0000	14.289573
28528634.0000	2.940725
28578490.0000	1.480549
28628346.0000	8.206067
28678202.0000	4.607575
28728058.0000	1.317174
28777914.0000	3.815095
28827770.0000	1.884404
28877626.0000	1.773735
28927482.0000	3.838865
28977338.0000	4.736337
29027194.0000	4.991987
29077050.0000	1.797881
29126906.0000	24.074648
29176762.0000	4.782018
29226618.0000	85.701096
29276474.0000	2.773019
29326330.0000	2.334094
29376186.0000	1.439337
29426042.0000	3.374856
29475898.0000	2.581829
29525754.0000	2.906832
29575610.0000	3.332928
29625466.0000	2.770403
29675322.0000	6.160501
29725178.0000	7.898427
29775034.0000	6.148911
29824890.0000	3.884250
29874746.0000	8.448357
29924602.0000	0.000000
29974458.0000	6.077321
30024314.0000	0.000000
30074170.0000	3.185720
30124026.0000	2.555971
30173882.0000	7.855257
30223738.0000	3.960865
30273594.0000	7.773975
30323450.0000	3.619304
30373306.0000	3.399964
30423162.0000	4.836374
30473018.0000	2.856417
30522874.0000	8.217971
30572730.0000	3.250076
30622586.0000	7.148252
30672442.0000	5.352353
30722298.0000	3.121701
30772154.0000	5.400257
30822010.0000	3.175805
30871866.0000	3.354165
30921722.0000	3.661835
30971578.0000	4.059441
31021434.0000	3.564229
31071290.0000	2.977070
31121146.0000	7.108574
31171002.0000	3.876869
31220858.0000	12.942057
31270714.0000	3.708915
31320570.0000	5.088175
31370426.0000	6.406309
31420282.0000	3.740702
31470138.0000	6.730443
31519994.0000	1.732322
31569850.0000	12.370282
31619706.0000	5.769129
31669562.0000	2.449241
31719418.0000	2.273396
31769274.0000	1.622371
31819130.0000	2.048144
31868986.0000	2.399123
31918842.0000	2.636142
31968698.0000	2.051672
32018554.0000	6.467128
32068410.0000	33.237270
32118266.0000	3.642085
32168122.0000	23.346027
32217978.0000	4.086799
32267834.0000	3.140353
32317690.0000	2.365830
32367546.0000	29.088211
32417402.0000	3.854632
32467258.0000	3.198971
32517114.0000	41.668762
32566970.0000	1.630803
32616826.0000	10.740962
32666682.0000	7.134910
32716538.0000	3.151882
32766394.0000	10.291317
32816250.0000	305.987427
32866106.0000	1124.927612
32915962.0000	1.569514
32965818.0000	1.925276
33015674.0000	2.594767
33065530.0000	8.027178
33115386.0000	1.383478
33165242.0000	3.442695
33215098.0000	7.284715
33264954.0000	1.631532
33314810.0000	2.669707
33364666.0000	4.062672
33414522.0000	4.498037
33464378.0000	14.041796
33514234.0000	3.075214
33564088.0000	4.339766
33613944.0000	1.564152
33663800.0000	2.567984
33713656.0000	3.422815
33763512.0000	3.303995
33813368.0000	2.967282
33863224.0000	11.544638
33913080.0000	7.205635
33962936.0000	3.265814
34012792.0000	4.012815
34062648.0000	7.182007
34112504.0000	3.575513
34162360.0000	4.355907
34212216.0000	5.881724
34262072.0000	7.378508
34311928.0000	4.929217
34361784.0000	5.908667
34411640.0000	8.518177
34461496.0000	4.060845
34511352.0000	4.448473
34561208.0000	7.755981
34611064.0000	6.142148
34660920.0000	4.888288
34710776.0000	5.150956
34760632.0000	3.106868
34810488.0000	9.842563
34860344.0000	2.954821
34910200.0000	4.361883
34960056.0000	3.357094
35009912.0000	2.560410
35059768.0000	6.085988
35109624.0000	2.647940
35159480.0000	2.574960
35209336.0000	7.158540
35259192.0000	3.208752
35309048.0000	52.162140
35358904.0000	5.719332
35408760.0000	3.928087
35458616.0000	6.546691
35508472.0000	1.582475
35558328.0000	21.417120
35608184.0000	2.612469
35658040.0000	5.307076
35707896.0000	6.221934
35757752.0000	3.358378
35807608.0000	2.878488
35857464.0000	2.273504
35907320.0000	1.294490
35957176.0000	1.775923
36007032.0000	3.435018
36056888.0000	1.618481
36106744.0000	5.331003
36156600.0000	2.808054
36206456.0000	2.821078
36256312.0000	1.864527
36306168.0000	44.084335
36356024.0000	87.159805
36405880.0000	1.829183
36455736.0000	5.505562
36505592.0000	29.942652
36555448.0000	3.114195
36605304.0000	1.698361
36655160.0000	7.584079
36705016.0000	2.329505
36754872.0000	1.388263
36804728.0000	12.904891
36854584.0000	23.046917
36904440.0000	6.586428
36954296.0000	5.149004
37004152.0000	5.943358
37054008.0000	5.250130
37103864.0000	3.582902
37153720.0000	3.147923
37203576.0000	4.144031
37253432.0000	7.041305
37303288.0000	4.458472
37353144.0000	3.100879
37403000.0000	8.152110
37452856.0000	34.848721
37502712.0000	3.081175
37552568.0000	7.283051
37602424.0000	7.460116
37652280.0000	2.947837
37702136.0000	2.212226
37751992.0000	2.981478
37801848.0000	4.330220
37851704.0000	6.697163
37901560.0000	4.500621
37951416.0000	20.306505
38001272.0000	5.292059
38051128.0000	1.725801
38100984.0000	10.624977
38150840.0000	4.722919
38200696.0000	7.874667
38250552.0000	2.148155
38300408.0000	1.513169
38350264.0000	2.195032
38400120.0000	1.868138
38449976.0000	14.696230
38499832.0000	3.236473
38549688.0000	3.616257
38599544.0000	5.583052
38649400.0000	4.412448
38699256.0000	4.740211
38749112.0000	4.448993
38798968.0000	2.288201
38848824.0000	4.093812
38898680.0000	3.898960
38948536.0000	10.431272
38998392.0000	3.677403
39048248.0000	13.795649
39098104.0000	2.390345
39147960.0000	4.599598
39197816.0000	3.374869
39247672.0000	6.166445
39297528.0000	4.235975
39347384.0000	2.017000
39397240.0000	5.072532
39447096.0000	7.768252
39496952.0000	1.946202
39546808.0000	12.781019
39596664.0000	5.152626
39646520.0000	8.117296
39696376.0000	1.521264
39746232.0000	5.406177
39796088.0000	2.968381
39845944.0000	1.606696
39895800.0000	2.754818
39945656.0000	2.701721
39995512.0000	3.205643
40045368.0000	1.323294
40095224.0000	4.910423
40145080.0000	3.061898
40194936.0000	9.863884
40244792.0000	3.651765
40294648.0000	3.477608
40344504.0000	2.590615
40394360.0000	3.989224
40444216.0000	12.570553
40494072.0000	3.031340
40543928.0000	25.531551
40593784.0000	1.983234
40643640.0000	2.735265
40693496.0000	5.499177
40743352.0000	8.217145
40793208.0000	1.861504
40843064.0000	2.623419
40892920.0000	3.460414
40942776.0000	6.079607
40992632.0000	1.319097
41042488.0000	2.722600
41092344.0000	4.508052
41142200.0000	2.562076
41192056.0000	1.593164
41241912.0000	5.125173
41291768.0000	6.032145
41341624.0000	2.611638
41391480.0000	3.431525
41441336.0000	3.533794
41491192.0000	1.912878
41541048.0000	2.788423
41590904.0000	3.381435
41640760.0000	3.113703
41690616.0000	2.643002
41740472.0000	5.241008
41790328.0000	1.567010
41840184.0000	8.108050
41890040.0000	5.112773
41939896.0000	3.970356
41989752.0000	4.679217
42039608.0000	8.333033
42089464.0000	1.769498
42139320.0000	16.651426
42189176.0000	3.676989
42239032.0000	2.776195
42288888.0000	4.029041
42338744.0000	2.682979
42388600.0000	3.467800
42438456.0000	1.989786
42488312.0000	1.837995
42538168.0000	3.211373
42588024.0000	2.149740
42637880.0000	4.246318
42687736.0000	2.370013
42737592.0000	2.702061
42787448.0000	6.630220
42837304.0000	10.974533
42887160.0000	4.070683
42937016.0000	1.523028
42986872.0000	1.330504
43036728.0000	1.393709
43086584.0000	5.572101
43136440.0000	4.151224
43186296.0000	5.168038
43236152.0000	2.253528
43286008.0000	3.051328
43335864.0000	3.951353
43385720.0000	4.155382
43435576.0000	2.255105
43485432.0000	8.769310
43535288.0000	3.612952
43585144.0000	14.311005
43635000.0000	47.838009
43684856.0000	33.853275
43734712.0000	5.015135
43784568.0000	5.185688
43834424.0000	4.084857
43884280.0000	2.087278
43934136.0000	4.203240
43983992.0000	3.168768
44033848.0000	2.920631
44083704.0000	1.483980
44133560.0000	2.878011
44183416.0000	1.899226
44233272.0000	1.598598
44283128.0000	2.385264
44332984.0000	3.811695
44382840.0000	2.725864
44432696.0000	1.915844
44482552.0000	79.221237
44532408.0000	4.615366
44582264.0000	5.711479
44632120.0000	2.600657
44681976.0000	3.218465
44731832.0000	2.602469
44781688.0000	1.927340
44831544.0000	10.323231
44881400.0000	6.386341
44931256.0000	3.543318
44981112.0000	4.369748
45030968.0000	4.001842
45080824.0000	11.020312
45130680.0000	2.585110
45180536.0000	8.102552
45230392.0000	1.783362
45280248.0000	3.149096
45330104.0000	1.985293
45379960.0000	2.332385
45429816.0000	2.331540
45479672.0000	3.416849
45529528.0000	3.313953
45579384.0000	2.392901
45629240.0000	1.694734
45679096.0000	2.281013
45728952.0000	2.903713
45778808.0000	4.200247
45828664.0000	3.122397
45878520.0000	2.640883
45928376.0000	2.102695
45978232.0000	2.222721
46028088.0000	9.473573
46077944.0000	3.935135
46127800.0000	1.393818
46177656.0000	4.312296
46227512.0000	1.280409
46277368.0000	2.375434
46327224.0000	1.595829
46377080.0000	2.031681
46426936.0000	1.587335
46476792.0000	1.671890
46526648.0000	1.377880
46576504.0000	1.586106
46626360.0000	3.451555
46676216.0000	3.235261
46726072.0000	1.586538
46775928.0000	3.040443
46825784.0000	1.768421
46875640.0000	1.906667
46925496.0000	6.608622
46975352.0000	3.833843
47025208.0000	3.414337
47075064.0000	3.887263
47124920.0000	2.186450
47174776.0000	2.178681
47224632.0000	5.608137
47274488.0000	34.924171
47324344.0000	5.840820
47374200.0000	1.204392
47424056.0000	4.032154
47473912.0000	2.883026
47523768.0000	2.286532
47573624.0000	1.498300
47623480.0000	3.063069
47673336.0000	4.740394
47723192.0000	2.096303
47773048.0000	1.472390
47822904.0000	2.211422
47872760.0000	3.729134
47922616.0000	2.028704
47972472.0000	3.296879
48022328.0000	5.527362
48072184.0000	7.018260
48122040.0000	3.291920
48171896.0000	3.893701
48221752.0000	6.528905
48271608.0000	2.804967
48321464.0000	3.098799
48371320.0000	1.853296
48421176.0000	2.594729
48471032.0000	3.901035
48520888.0000	11.922567
48570744.0000	3.815482
48620600.0000	2.245522
48670456.0000	1.736181
48720312.0000	3.801761
48770168.0000	2.825217
48820024.0000	2.934898
48869880.0000	1.286143
48919736.0000	2.390021
48969592.0000	3.511632
49019448.0000	10.945022
49069304.0000	11.785141
49119160.0000	6.601455
49169016.0000	1914.180908
49218872.0000	8.218634
49268728.0000	2.408873
49318584.0000	1.602149
49368440.0000	2.328532
49418296.0000	2.727186
49468152.0000	2.873636
49518008.0000	2.190201
49567864.0000	1.355522
49617720.0000	13.997654
49667576.0000	10.082455
49717432.0000	1.780287
49767288.0000	1.630626
49817144.0000	2.833775
49867000.0000	1.660234
49916856.0000	2.161714
49966712.0000	3.532614
50016568.0000	2.706877
50066424.0000	1.700264
50116280.0000	5.241526
50166136.0000	2.591473
50215992.0000	8.126871
50265848.0000	2.286756
50315704.0000	2.642939
50365560.0000	5.254480
50415416.0000	6.818527
50465272.0000	1.361027
50515128.0000	1.650619
50564984.0000	2.450505
50614840.0000	2.125378
50664696.0000	3.822716
50714552.0000	5.908925
50764408.0000	7.641056
50814264.0000	2.145766
50864120.0000	1.607104
50913976.0000	7.080002
50963832.0000	3.026531
51013688.0000	21.396692
51063544.0000	2.529842
51113400.0000	24.546391
51163256.0000	3.284921
51213112.0000	3.218272
51262968.0000	1.335561
51312824.0000	44.282524
51362680.0000	3.121422
51412536.0000	91.648193
51462392.0000	3.529559
51512248.0000	1.984979
51562104.0000	1.871816
51611960.0000	1.482720
51661816.0000	205.044571
51711672.0000	29.770073
51761528.0000	6.236054
51811384.0000	3.847420
51861240.0000	18.248724
51911096.0000	5.566781
51960952.0000	23.370256
52010808.0000	3.264073
52060664.0000	4.270268
52110520.0000	2.735484
52160376.0000	6.411203
52210232.0000	258.579071
52260088.0000	21.878988
52309944.0000	3.490060
52359800.0000	2.074527
52409656.0000	4.295002
52459512.0000	2.304412
52509368.0000	2.493280
52559224.0000	1.568111
52609080.0000	36.972916
52658936.0000	2.285056
52708792.0000	3.656659
52758648.0000	2.214247
52808504.0000	2.202069
52858360.0000	8.797719
52908216.0000	1.572960
52958072.0000	1.804595
53007928.0000	144.257187
53057784.0000	3.587505
53107640.0000	7.587338
53157496.0000	3.231730
53207352.0000	2.332721
53257208.0000	1.573605
53307064.0000	1.731859
53356920.0000	5.622281
53406776.0000	2.863905
53456632.0000	2.294448
53506488.0000	2.119671
53556344.0000	4.146002
53606200.0000	3.830895
53656056.0000	6.999443
53705912.0000	3.180961
53755768.0000	3.987310
53805624.0000	11.550109
53855480.0000	3.872055
53905336.0000	2.491221
53955192.0000	13.879837
54005048.0000	5.133072
54054904.0000	3.028994
54104760.0000	2.766351
54154616.0000	6.473909
54204472.0000	13.430849
54254328.0000	5.108006
54304184.0000	5.652147
54354040.0000	2.488110
54403896.0000	4.596667
54453752.0000	2.802399
54503608.0000	3.380358
54553464.0000	2.062339
54603320.0000	47.627083
54653176.0000	5.240114
54703032.0000	2.996665
54752888.0000	7.342555
54802744.0000	4.442260
54852600.0000	8.080479
54902456.0000	2.490211
54952312.0000	4.509329
55002168.0000	11.010068
55052024.0000	2.904869
55101880.0000	6.942187
55151736.0000	12.324446
55201592.0000	1.786580
55251448.0000	10.402594
55301304.0000	3.169972
55351160.0000	17.476913
55401016.0000	5.634153
55450872.0000	5.313769
55500728.0000	6.104890
55550584.0000	3.235779
55600440.0000	21.766506
55650296.0000	3.696972
55700152.0000	2.534193
55750008.0000	3.716170
55799864.0000	3.874939
55849720.0000	2.588272
55899576.0000	8.053958
55949432.0000	3.309863
55999288.0000	3.903767
56049144.0000	5.948509
56099000.0000	2.310902
56148856.0000	2.232029
56198712.0000	3.773139
56248568.0000	4.150576
56298424.0000	4.005635
56348280.0000	2.113303
56398136.0000	3.044278
56447992.0000	4.018666
56497848.0000	2.623873
56547704.0000	1.942037
56597560.0000	2.049038
56647416.0000	2.638464
56697272.0000	1.398186
56747128.0000	2.740508
56796984.0000	7.191257
56846840.0000	5.305469
56896696.0000	5.846290
56946552.0000	2.519217
56996408.0000	3.737610
57046264.0000	4.459413
57096120.0000	2.365373
57145976.0000	2.503298
57195832.0000	8.225150
57245688.0000	3.107648
57295544.0000	8.468311
57345400.0000	2.806377
57395256.0000	4.979366
57445112.0000	2.541753
57494968.0000	3.758797
57544824.0000	3.074787
57594680.0000	7.367569
57644536.0000	3.505114
57694392.0000	6.731532
57744248.0000	2.686567
57794104.0000	24.059687
57843960.0000	1.451240
57893816.0000	11.325734
57943672.0000	2.794814
57993528.0000	6.963202
58043384.0000	4.624416
58093240.0000	4.057789
58143096.0000	3.502445
58192952.0000	13.783113
58242808.0000	4.371547
58292664.0000	2.552420
58342520.0000	4.258446
58392376.0000	5.171257
58442232.0000	54.189438
58492088.0000	7.564469
58541944.0000	5.839911
58591800.0000	3.779188
58641656.0000	1.587972
58691512.0000	4.440418
58741368.0000	1.966517
58791224.0000	7.173716
58841080.0000	2.422396
58890936.0000	4.126379
58940792.0000	7.668698
58990648.0000	1.542477
59040504.0000	2.840944
59090360.0000	3.118860
59140216.0000	1.580127
59190072.0000	2.380760
59239928.0000	5.923988
59289784.0000	5.060078
59339640.0000	20.925446
59389496.0000	5.908342
59439352.0000	3.610074
59489208.0000	197.878433
59539064.0000	5.101849
59588920.0000	8.079843
59638776.0000	2.793263
59688632.0000	4.655355
59738488.0000	4.669929
59788344.0000	3.699313
59838200.0000	2.461094
59888056.0000	7.266029
59937912.0000	2.800575
59987768.0000	14.094306
60037624.0000	2.992972
60087480.0000	29.423109
60137336.0000	3.624449
60187192.0000	5.517211
60237048.0000	5.871524
60286904.0000	3.970549
60336760.0000	1.341615
60386616.0000	4.637176
60436472.0000	6.535550
60486328.0000	3.161553
60536184.0000	2.454380
60586040.0000	1.791437
60635896.0000	3.010194
60685752.0000	2.434654
60735608.0000	5.948066
60785464.0000	3.140139
60835320.0000	1.633089
60885176.0000	7.241582
60935032.0000	3.471357
60984888.0000	3.923460
61034744.0000	2.148619
61084600.0000	2.392288
61134456.0000	14.664367
61184312.0000	3.100644
61234168.0000	2.047338
61284024.0000	4.096583
61333880.0000	6.634646
61383736.0000	3.744938
61433592.0000	4.001549
61483448.0000	2.859220
61533304.0000	5.938278
61583160.0000	14.502996
61633016.0000	3.563176
61682872.0000	3.856413
61732728.0000	7.604781
61782584.0000	3.705842
61832440.0000	3.253400
61882296.0000	4.706765
61932152.0000	7.172630
61982008.0000	39.222729
62031864.0000	10.048572
62081720.0000	3.532647
62131576.0000	5.873856
62181432.0000	2.644375
62231288.0000	4.147154
62281144.0000	4.732938
62331000.0000	6.100102
62380856.0000	12.813717
62430712.0000	4.733029
62480568.0000	21.995611
62530424.0000	33.515503
62580280.0000	1.927672
62630136.0000	6.621410
62679992.0000	2.399639
62729848.0000	7.221319
62779704.0000	12.225550
62829560.0000	23.676355
62879416.0000	7.732541
62929272.0000	2.108727
62979128.0000	1.124474
63028984.0000	2.374696
63078840.0000	2.392000
63128696.0000	1.935389
63178552.0000	2.288814
63228408.0000	4.306758
63278264.0000	1.995357
63328120.0000	1.782713
63377976.0000	51.000111
63427832.0000	10.415102
63477688.0000	3.932309
63527544.0000	6.618024
63577400.0000	7.735767
63627256.0000	6.435169
63677112.0000	3.592841
63726968.0000	2.684904
63776824.0000	3.420541
63826680.0000	10.579522
63876536.0000	1.821253
63926392.0000	2.019947
63976248.0000	16.119375
64026104.0000	3.345603
64075960.0000	7.482087
64125816.0000	5.712887
64175672.0000	8.217163
64225528.0000	2.230427
64275384.0000	10.260953
64325240.0000	4.005467
64375096.0000	5.291970
64424952.0000	13.391900
64474808.0000	27.069492
64524664.0000	43.785538
64574520.0000	15.305263
64624376.0000	4.939991
64674232.0000	3.685457
64724088.0000	1.974223
64773944.0000	3.575878
64823800.0000	8.030519
64873656.0000	10.065553
64923512.0000	7.455736
64973368.0000	3.058702
65023224.0000	4.056948
65073080.0000	11.814337
65122936.0000	3.564413
65172792.0000	6.570264
65222648.0000	1.847443
65272504.0000	3.301994
65322360.0000	2.146363
65372216.0000	2.616471
65422072.0000	2.353770
65471928.0000	75.478462
65521784.0000	3.964672
65571640.0000	2.584294
65621496.0000	3.820151
65671352.0000	5.782340
65721208.0000	2.998721
65771064.0000	3.892054
65820920.0000	10.585577
65870776.0000	6.869706
65920632.0000	4.158783
65970488.0000	1.916858
66020344.0000	1.558801
66070200.0000	4.923504
66120056.0000	1.856620
66169912.0000	10.260042
66219768.0000	4.980951
66269624.0000	2.513351
66319480.0000	2.706096
66369336.0000	2.961865
66419192.0000	2.260502
66469048.0000	1.731141
66518904.0000	3.035832
66568760.0000	3.918290
66618616.0000	9.905751
66668472.0000	1.638572
66718328.0000	2.115283
66768184.0000	4.162560
66818040.0000	3.718000
66867896.0000	4.230389
66917752.0000	3.464670
66967608.0000	3.304220
67017464.0000	3.856931
67067320.0000	1.840220
67117176.0000	2.190279
67167032.0000	2.071075
67216888.0000	2.454883
67266744.0000	5.997504
67316600.0000	4.908977
67366456.0000	6.866038
67416312.0000	2.119092
67466168.0000	1.767050
67516024.0000	6.133043
67565880.0000	2.213480
67615736.0000	6.018820
67665592.0000	2.853645
67715448.0000	15.112782
67765304.0000	13.502532
67815160.0000	2.596261
67865016.0000	4.795664
67914872.0000	5.516460
67964728.0000	3.228367
68014584.0000	3.673855
68064440.0000	4.051538
68114296.0000	6.789357
68164152.0000	1.994883
68214008.0000	1.963600
68263864.0000	3.366088
68313720.0000	1.818445
68363576.0000	3.215207
68413432.0000	2.610924
68463288.0000	4.681581
68513144.0000	34.134960
68563000.0000	93.130875
68612856.0000	18.698811
68662712.0000	4.232519
68712568.0000	3.738056
68762424.0000	5.902131
68812280.0000	7.020891
68862136.0000	4.810904
68911992.0000	5.930258
68961848.0000	3.616770
69011704.0000	1.985619
69061560.0000	2.129255
69111416.0000	3.071218
69161272.0000	6.940201
69211128.0000	2.669322
69260984.0000	3.040953
69310840.0000	3.481407
69360696.0000	1.842900
69410552.0000	2.001842
69460408.0000	15.143620
69510264.0000	3.794045
69560120.0000	1.431157
69609976.0000	2.491692
69659832.0000	4.521602
69709688.0000	3.062399
69759544.0000	3.082358
69809400.0000	10.244599
69859256.0000	1.418265
69909112.0000	7.846367
69958968.0000	7.186685
70008824.0000	3.259284
70058680.0000	2.294115
70108536.0000	2.990749
70158392.0000	6.032340
70208248.0000	3.977180
70258104.0000	8.546713
70307960.0000	2.842769
70357816.0000	1.338333
70407672.0000	11.645669
70457528.0000	2.173621
70507384.0000	18.381220
70557240.0000	2.449875
70607096.0000	7.295429
70656952.0000	2.764047
70706808.0000	1.709782
70756664.0000	3.908282
70806520.0000	7.206965
70856376.0000	2.742557
70906232.0000	2.388792
70956088.0000	5.736653
71005944.0000	4.263436
71055800.0000	2.554604
71105656.0000	6.034435
71155512.0000	9.446467
71205368.0000	2.106677
71255224.0000	7.011462
71305080.0000	2.558035
71354936.0000	13.717263
71404792.0000	4.843227
71454648.0000	2.104822
71504504.0000	6.187460
71554360.0000	5.386266
71604216.0000	1.730127
71654072.0000	3.202691
71703928.0000	2.333228
71753784.0000	1.936688
71803640.0000	5.650239
71853496.0000	2.824504
71903352.0000	1.553249
71953208.0000	10.722487
72003064.0000	5.037100
72052920.0000	6.377481
72102776.0000	2.233366
72152632.0000	2.383960
72202488.0000	2.930948
72252344.0000	143.571671
72302200.0000	4.291673
72352056.0000	2.223142
72401912.0000	2.604981
72451768.0000	3.034189
72501624.0000	4.096955
72551480.0000	6.941454
72601336.0000	2.102810
72651192.0000	3.802179
72701048.0000	2.474969
72750904.0000	3.215387
72800760.0000	3.083411
72850616.0000	875.479126
72900472.0000	1.703141
72950328.0000	6.544796
73000184.0000	1.975899
73050040.0000	3.572848
73099896.0000	1.964576
73149752.0000	4.895067
73199608.0000	1.524180
73249464.0000	3.633120
73299320.0000	53.063240
73349176.0000	1.584228
73399032.0000	5.443544
73448888.0000	1.823478
73498744.0000	1.994198
73548600.0000	1.491428
73598456.0000	2.289742
73648312.0000	23.453003
73698168.0000	3.561139
73748024.0000	2.961244
73797880.0000	2.007102
73847736.0000	1.778960
73897592.0000	1.480780
73947448.0000	2.250439
73997304.0000	1.828347
74047160.0000	2.690212
74097016.0000	2.314399
74146872.0000	6.191308
74196728.0000	2.883858
74246584.0000	3.355282
74296440.0000	3.216064
74346296.0000	3.504064
74396152.0000	1.948601
74446008.0000	4.179774
74495864.0000	7.269177
74545720.0000	1.655498
74595576.0000	1.874364
74645432.0000	3.494056
74695288.0000	2.655873
74745144.0000	3.095620
74795000.0000	1.907665
74844856.0000	4.661075
74894712.0000	3.088951
74944568.0000	3.542031
74994424.0000	3.293153
75044280.0000	3.776576
75094136.0000	2.480629
75143992.0000	7.002396
75193848.0000	3.121305
75243704.0000	1.907691
75293560.0000	7.309922
75343416.0000	2.139494
75393272.0000	2.561350
75443128.0000	2.974588
75492984.0000	1.844374
75542840.0000	1.940288
75592696.0000	5.607800
75642552.0000	2.218291
75692408.0000	18.531013
75742264.0000	2.913436
75792120.0000	2.087676
75841976.0000	1.919847
75891832.0000	44.723194
75941688.0000	2.668375
75991544.0000	2.212245
76041400.0000	3.699158
76091256.0000	5.075862
76141112.0000	3.040055
76190968.0000	1.867751
76240824.0000	1.584008
76290680.0000	3.426306
76340536.0000	2.103580
76390392.0000	1.684046
76440248.0000	33.931705
76490104.0000	5.057232
76539960.0000	2.952236
76589816.0000	9.908352
76639672.0000	3.320170
76689528.0000	5.753148
76739384.0000	7.784427
76789240.0000	7.505405
76839096.0000	2.349571
76888952.0000	18.116501
76938808.0000	6.383454
76988664.0000	2.876352
77038520.0000	3.865837
77088376.0000	12.060622
77138232.0000	6.201883
77188088.0000	8.289574
77237944.0000	4.795454
77287800.0000	4.660549
77337656.0000	5.242979
77387512.0000	5.239807
77437368.0000	11.262177
77487224.0000	2.727631
77537080.0000	7.583034
77586936.0000	2.855454
77636792.0000	1.310071
77686648.0000	3.910963
77736504.0000	2.774629
77786360.0000	1.849797
77836216.0000	3.067668
77886072.0000	3.690877
77935928.0000	6.558185
77985784.0000	13.881792
78035640.0000	2.769865
78085496.0000	2.116947
78135352.0000	1.400856
78185208.0000	14.507821
78235064.0000	3.918059
78284920.0000	1.845057
78334776.0000	12.497125
78384632.0000	2.529445
78434488.0000	3.172266
78484344.0000	1.906416
78534200.0000	3.838342
78584056.0000	3.062875
78633912.0000	5.639370
78683768.0000	4.321355
78733624.0000	2.899057
78783480.0000	2.037479
78833336.0000	4.935124
78883192.0000	14.328171
78933048.0000	6.077011
78982904.0000	2.732699
79032760.0000	4.007112
79082616.0000	8.592643
79132472.0000	3.649228
79182328.0000	9.707061
79232184.0000	6.076010
79282040.0000	5.150792
79331896.0000	1.606094
79381752.0000	1.998750
79431608.0000	1.484977
79481464.0000	3.961267
79531320.0000	2.774331
79581176.0000	7.986789
79631032.0000	23.796942
79680888.0000	3.950972
79730744.0000	1.850366
79780600.0000	1.559283
79830456.0000	14.259772
79880312.0000	4.659333
79930168.0000	1.900541
79980024.0000	1.433034
80029880.0000	2.836495
80079736.0000	2.930665
80129592.0000	5.181401
80179448.0000	1.696136
80229304.0000	2.669414
80279160.0000	2.208498
80329016.0000	6.275061
80378872.0000	1.646810
80428728.0000	3.434159
80478584.0000	2.198998
80528440.0000	2.300539
80578296.0000	1.705848
80628152.0000	35.442627
80678008.0000	97.590294
80727864.0000	15.672136
80777720.0000	20.498938
80827576.0000	5.854753
80877432.0000	5.469705
80927288.0000	2.921441
80977144.0000	2.067887
81027000.0000	2.937267
81076856.0000	6.229805
81126712.0000	4.142970
81176568.0000	2.177650
81226424.0000	17.155802
81276280.0000	3.144835
81326136.0000	5.851921
81375992.0000	13.261285
81425848.0000	2.666970
81475704.0000	8.441730
81525560.0000	3.788501
81575416.0000	2.416338
81625272.0000	1.803497
81675128.0000	4.069381
81724984.0000	1.923452
81774840.0000	7.111841
81824696.0000	3.690005
81874552.0000	4.518306
81924408.0000	3.443493
81974264.0000	4.159086
82024120.0000	14.313717
82073976.0000	2.177796
82123832.0000	9.798257
82173688.0000	3.655004
82223544.0000	7.072804
82273400.0000	2.507192
82323256.0000	2.589111
82373112.0000	4.238503
82422968.0000	1.878565
82472824.0000	1.779171
82522680.0000	8.333803
82572536.0000	6.431941
82622392.0000	4.947543
82672248.0000	2.512232
82722104.0000	5.038226
82771960.0000	27.017464
82821816.0000	5.288346
82871672.0000	6.132683
82921528.0000	2.300979
82971384.0000	4.413982
83021240.0000	2.608391
83071096.0000	9.804122
83120952.0000	7.493577
83170808.0000	2.164641
83220664.0000	2.567094
83270520.0000	4.626806
83320376.0000	3.561712
83370232.0000	2.287183
83420088.0000	1.919567
83469944.0000	22.767790
83519800.0000	4.692552
83569656.0000	3.046852
83619512.0000	2.972191
83669368.0000	4.326147
83719224.0000	5.547927
83769080.0000	1.801166
83818936.0000	1.695921
83868792.0000	4.474102
83918648.0000	2.919495
83968504.0000	3.662017
84018360.0000	3.997570
84068216.0000	19.877211
84118072.0000	3.330630
84167928.0000	5.921607
84217784.0000	4.809259
84267640.0000	2.244147
84317496.0000	5.456738
84367352.0000	1.377071
84417208.0000	1.477023
84467064.0000	1.352206
84516920.0000	2.007661
84566776.0000	2.387576
84616632.0000	2.208028
84666488.0000	2.325299
84716344.0000	2.349765
84766200.0000	8.547165
84816056.0000	3.466099
84865912.0000	3.808826
84915768.0000	5.740965
84965624.0000	2.449590
85015480.0000	1.667975
85065336.0000	1.977531
85115192.0000	2.261493
85165048.0000	1.804108
85214904.0000	6.633170
85264760.0000	2.778932
85314616.0000	8.476810
85364472.0000	4.006212
85414328.0000	4.753892
85464184.0000	2.598724
85514040.0000	2.315949
85563896.0000	4.491727
85613752.0000	1.948161
85663608.0000	7.547969
85713464.0000	3.531271
85763320.0000	3.800898
85813176.0000	2.966225
85863032.0000	1.495592
85912888.0000	2.214461
85962744.0000	4.450488
86012600.0000	6.114677
86062456.0000	2.393600
86112312.0000	1.634413
86162168.0000	2.460865
86212024.0000	4.075984
86261880.0000	3.757671
86311736.0000	2.477454
86361592.0000	3.612846
86411448.0000	4.132390
86461304.0000	6.012642
86511160.0000	2.643621
86561016.0000	6.758715
86610872.0000	1.846814
86660728.0000	2.994268
86710584.0000	4.473691
86760440.0000	10.660295
86810296.0000	18.516552
86860152.0000	2.079957
86910008.0000	26.064266
86959864.0000	10.208602
87009720.0000	3.185111
87059576.0000	2.610098
87109432.0000	1.200858
87159288.0000	2.359284
87209144.0000	3.735099
87259000.0000	1.844770
87308856.0000	4.162826
87358712.0000	2.325345
87408568.0000	2.038294
87458424.0000	1.241700
87508280.0000	1.652082
87558136.0000	2.953368
87607992.0000	3.943014
87657848.0000	21.486147
87707704.0000	4.181825
87757560.0000	12.755294
87807416.0000	10.383151
87857272.0000	4.502686
87907128.0000	2.858029
87956984.0000	5.873504
88006840.0000	3.966278
88056696.0000	4.921590
88106552.0000	2.826530
88156408.0000	2.030017
88206264.0000	12.526766
88256120.0000	5.198251
88305976.0000	4.218356
88355832.0000	18.159801
88405688.0000	5.582678
88455544.0000	22.991444
88505400.0000	1.749062
88555256.0000	5.318052
88605112.0000	6.578379
88654968.0000	5.884717
88704824.0000	1.904100
88754680.0000	2.724862
88804536.0000	1.471093
88854392.0000	4.968883
88904248.0000	2.461393
88954104.0000	10.740605
89003960.0000	3.176937
89053816.0000	1.972788
89103672.0000	2.504307
89153528.0000	7.329516
89203384.0000	6.613273
89253240.0000	7.020566
89303096.0000	3.727860
89352952.0000	6.068867
89402808.0000	3.140721
89452664.0000	42.355129
89502520.0000	2.465998
89552376.0000	2.550300
89602232.0000	1.910139
89652088.0000	1.802483
89701944.0000	11.702332
89751800.0000	5.908407
89801656.0000	5.117241
89851512.0000	2.565933
89901368.0000	5.172482
89951224.0000	3.058889
90001080.0000	2.881083
90050936.0000	10.169343
90100792.0000	4.013853
90150648.0000	36.621220
90200504.0000	2.277924
90250360.0000	1.720749
90300216.0000	14.459342
90350072.0000	17.494789
90399928.0000	65.101410
90449784.0000	3.932950
90499640.0000	8.953330
90549496.0000	10.821399
90599352.0000	25.098372
90649208.0000	4.254385
90699064.0000	5.419430
90748920.0000	4.903576
90798776.0000	2.336549
90848632.0000	2.332429
90898488.0000	3.199672
90948344.0000	1.732073
90998200.0000	1.626534
91048056.0000	1.866492
91097912.0000	4.204478
91147768.0000	1.961389
91197624.0000	3.810159
91247480.0000	6.941775
91297336.0000	4.835063
91347192.0000	3.534902
91397048.0000	24.951931
91446904.0000	2.181903
91496760.0000	17.435545
91546616.0000	3.900554
91596472.0000	3.402478
91646328.0000	1.933240
91696184.0000	4.525769
91746040.0000	2.034733
91795896.0000	3.604575
91845752.0000	17.641232
91895608.0000	6.986459
91945464.0000	3.429286
91995320.0000	3.883411
92045176.0000	5.380733
92095032.0000	3.466868
92144888.0000	5.070164
92194744.0000	3.044162
92244600.0000	4.297846
92294456.0000	2.137217
92344312.0000	1.763900
92394168.0000	2.174801
92444024.0000	2.678403
92493880.0000	3.326434
92543736.0000	38.591106
92593592.0000	2.592569
92643448.0000	1.676196
92693304.0000	32.361759
92743160.0000	1.660288
92793016.0000	2.317847
92842872.0000	2.482177
92892728.0000	21.118767
92942584.0000	4.377450
92992440.0000	2.473084
93042296.0000	1.566940
93092152.0000	3.830995
93142008.0000	1.796217
93191864.0000	1.816414
93241720.0000	5.944990
93291576.0000	10.541322
93341432.0000	1.728003
93391288.0000	1.566607
93441144.0000	9.315062
93491000.0000	2.925209
93540856.0000	8.597407
93590712.0000	1.772934
93640568.0000	11.413714
93690424.0000	1.849879
93740280.0000	18.463066
93790136.0000	1.746487
93839992.0000	2.319611
93889848.0000	3.235985
93939704.0000	1.681325
93989560.0000	3.068666
94039416.0000	5.163008
94089272.0000	3.039934
94139128.0000	4.417099
94188984.0000	13.573770
94238840.0000	1.676028
94288696.0000	1.764261
94338552.0000	1.975528
94388408.0000	2.477063
94438264.0000	3.315271
94488120.0000	7.998017
94537976.0000	30.211048
94587832.0000	3.402377
94637688.0000	3.328774
94687544.0000	14.670434
94737400.0000	1.778671
94787256.0000	1.792788
94837112.0000	1.661291
94886968.0000	4.433979
94936824.0000	4.068666
94986680.0000	6.512289
95036536.0000	1.845303
95086392.0000	6.833261
95136248.0000	4.574226
95186104.0000	3.869668
95235960.0000	4.473267
95285816.0000	2.504749
95335672.0000	7.076656
95385528.0000	2.842731
95435384.0000	2.572154
95485240.0000	3.297596
95535096.0000	2.821568
95584952.0000	3.513136
95634808.0000	1.778017
95684664.0000	1.761259
95734520.0000	21.224297
95784376.0000	3.518383
95834232.0000	6.681135
95884088.0000	3.749984
95933944.0000	2.021309
95983800.0000	2.006274
96033656.0000	2.925579
96083512.0000	3.662673
96133368.0000	3.507530
96183224.0000	2.562984
96233080.0000	2.768569
96282936.0000	2.130086
96332792.0000	3.469022
96382648.0000	2.724341
96432504.0000	2.452072
96482360.0000	1.532537
96532216.0000	2.184146
96582072.0000	5.169379
96631928.0000	2.159153
96681784.0000	2.252598
96731640.0000	2.527426
96781496.0000	1.977410
96831352.0000	3.553868
96881208.0000	7.030510
96931064.0000	3.105190
96980920.0000	6.645680
97030776.0000	3.064970
97080632.0000	2.854769
97130488.0000	1.550106
97180344.0000	1.644866
97230200.0000	13.295843
97280056.0000	4.122316
97329912.0000	2.112460
97379768.0000	3.051622
97429624.0000	5.472102
97479480.0000	2.422294
97529336.0000	10.432179
97579192.0000	5.085294
97629048.0000	2.147956
97678904.0000	3.390615
97728760.0000	5.859108
97778616.0000	6.128844
97828472.0000	2.527698
97878328.0000	4.929314
97928184.0000	6.785206
97978040.0000	2.342241
98027896.0000	8.259754
98077752.0000	1.491422
98127608.0000	2.339644
98177464.0000	1.661705
98227320.0000	3.550828
98277176.0000	2.003043
98327032.0000	1.494336
98376888.0000	1.479312
98426744.0000	3.770172
98476600.0000	2.467604
98526456.0000	2.016276
98576312.0000	4.290032
98626168.0000	4.341944
98676024.0000	3.017142
98725880.0000	14.696012
98775736.0000	3.130014
98825592.0000	44.498138
98875448.0000	1.949924
98925304.0000	18.184471
98975160.0000	2.650948
99025016.0000	2.410461
99074872.0000	2.352627
99124728.0000	2.558778
99174584.0000	4.251836
99224440.0000	2.423559
99274296.0000	1.912957
99324152.0000	2.287213
99374008.0000	2.532995
99423864.0000	27.728558
99473720.0000	1.824327
99523576.0000	2.893472
99573432.0000	2.940437
99623288.0000	2.450651
[truncated: 3,001 more rows]
