# Supplementary material for: Scalable linkage-disequilibrium-based selective sweep detection: a performance guide
Source: Gigascience. 2016 Feb 8;5:7. doi: 10.1186/s13742-016-0114-9 (PMC4746822; doi:10.1186/s13742-016-0114-9)
Supplement: Supplementary file 2 — Human Chromosome 1 OmegaPlus results per population. This file contains the OmegaPlus reports and information files for the analysis of the first chromosome of the human genome per population (26 populations) for DNA data representation. (ZIP 1120 kb) [file 13742_2016_114_MOESM2_ESM.zip › OmegaPlus_pops/OmegaPlus_Report.FIN]

//1
11008.0000	0.000000
60863.8789	2.290306
110719.7578	2.766784
160575.6406	11.622502
210431.5156	8.006228
260287.3906	0.000000
310143.2812	0.000000
359999.1562	0.000000
409855.0312	0.000000
459710.9062	0.000000
509566.7812	0.000000
559422.6875	17.549768
609278.5625	22.576586
659134.4375	17.016674
708990.3125	20.726236
758846.1875	2.694334
808702.0625	4.087235
858557.9375	2.864832
908413.8125	7.663607
958269.6875	2.686724
1008125.5625	4.895895
1057981.5000	3.449512
1107837.3750	14.309477
1157693.2500	2.133112
1207549.1250	3.105158
1257405.0000	2.421747
1307260.8750	3.352565
1357116.7500	2.223872
1406972.6250	2.185477
1456828.5000	1.836009
1506684.3750	4.336884
1556540.2500	4.110802
1606396.1250	12.793855
1656252.0000	8.193629
1706107.8750	3.247428
1755963.7500	2.607668
1805819.6250	2.233483
1855675.5000	2.311275
1905531.3750	13.240897
1955387.2500	5.618568
2005243.1250	3.387185
2055099.0000	2.126500
2104955.0000	2.177791
2154811.0000	4.250960
2204667.0000	4.273179
2254523.0000	7.741679
2304379.0000	6.668510
2354235.0000	4.282198
2404091.0000	8.555825
2453947.0000	3.181128
2503803.0000	3.137160
2553659.0000	1.585129
2603515.0000	6.425891
2653371.0000	2.934659
2703227.0000	2.643025
2753083.0000	5.756811
2802939.0000	7.129501
2852795.0000	5.401800
2902651.0000	71.261871
2952507.0000	2.321811
3002363.0000	10.302770
3052219.0000	6.045913
3102075.0000	6.774153
3151931.0000	6.266835
3201787.0000	4.111210
3251643.0000	4.281384
3301499.0000	5.226502
3351355.0000	8.021412
3401211.0000	2.665524
3451067.0000	4.074956
3500923.0000	3.651124
3550779.0000	6.153077
3600635.0000	4.590524
3650491.0000	4.293612
3700347.0000	3.198088
3750203.0000	1.468041
3800059.0000	4.212876
3849915.0000	0.000000
3899771.0000	15.363297
3949627.0000	0.000000
3999483.0000	4.074245
4049339.0000	5.110562
4099195.0000	3.234222
4149051.0000	6.717364
4198907.0000	5.963311
4248763.0000	3.523045
4298619.0000	6.786106
4348475.0000	6.014767
4398331.0000	3.636922
4448187.0000	1.935521
4498043.0000	5.395418
4547899.0000	3.596988
4597755.0000	2.242218
4647611.0000	4.203593
4697467.0000	3.472040
4747323.0000	3.413586
4797179.0000	4.770473
4847035.0000	6.043705
4896891.0000	7.422621
4946747.0000	4.186185
4996603.0000	6.589532
5046459.0000	6.208850
5096315.0000	6.416918
5146171.0000	3.433344
5196027.0000	2.200475
5245883.0000	3.450065
5295739.0000	4.052710
5345595.0000	3.597821
5395451.0000	3.565445
5445307.0000	13.589730
5495163.0000	3.184028
5545019.0000	5.501260
5594875.0000	2.919115
5644731.0000	4.600360
5694587.0000	2.939656
5744443.0000	5.682238
5794299.0000	3.034923
5844155.0000	4.187145
5894011.0000	3.314204
5943867.0000	2.231886
5993723.0000	2.602361
6043579.0000	1.881061
6093435.0000	3.335373
6143291.0000	7.012763
6193147.0000	2.365602
6243003.0000	4.534737
6292859.0000	5.094324
6342715.0000	3.814924
6392571.0000	2.180033
6442427.0000	1.333764
6492283.0000	2.276300
6542139.0000	7.697317
6591995.0000	1.598076
6641851.0000	26.907261
6691707.0000	4.710724
6741563.0000	4.641562
6791419.0000	6.265694
6841275.0000	1.822784
6891131.0000	1.644516
6940987.0000	2.145378
6990843.0000	2.391467
7040699.0000	3.347830
7090555.0000	1.871442
7140411.0000	3.330003
7190267.0000	3.911597
7240123.0000	6.268943
7289979.0000	2.632383
7339835.0000	4.882359
7389691.0000	4.032335
7439547.0000	2.377781
7489403.0000	20.089502
7539259.0000	2.571831
7589115.0000	4.619318
7638971.0000	6.146497
7688827.0000	3.510306
7738683.0000	2.950334
7788539.0000	2.556387
7838395.0000	1.856330
7888251.0000	1.987172
7938107.0000	2.024538
7987963.0000	2.137375
8037819.0000	1.911210
8087675.0000	3.110085
8137531.0000	8.127646
8187387.0000	5.208127
8237243.0000	3.791791
8287099.0000	3.066058
8336955.0000	6.700287
8386811.0000	2.731046
8436667.0000	10.328651
8486523.0000	1.588705
8536379.0000	1.487890
8586235.0000	3.279418
8636091.0000	3.349880
8685947.0000	2.375178
8735803.0000	1.356665
8785659.0000	3.013983
8835515.0000	4.526210
8885371.0000	3.923902
8935227.0000	8.454849
8985083.0000	17.117107
9034939.0000	4.843380
9084795.0000	4.493167
9134651.0000	2.696499
9184507.0000	3.562713
9234363.0000	7.655628
9284219.0000	4.696651
9334075.0000	3.061266
9383931.0000	7.874690
9433787.0000	4.801251
9483643.0000	3.442139
9533499.0000	4.597540
9583355.0000	2.556535
9633211.0000	2.133316
9683067.0000	491.716766
9732923.0000	3.736771
9782779.0000	3.275252
9832635.0000	1.650180
9882491.0000	4.675685
9932347.0000	7.325058
9982203.0000	3.922463
10032059.0000	5.052811
10081915.0000	1.840628
10131771.0000	1.681385
10181627.0000	3.566725
10231483.0000	3.406900
10281339.0000	1.624869
10331195.0000	1.508448
10381051.0000	3.761887
10430907.0000	1.931490
10480763.0000	4.002765
10530619.0000	6.417041
10580475.0000	2.445491
10630331.0000	2.368263
10680187.0000	4.629801
10730043.0000	2.073386
10779899.0000	10.135818
10829755.0000	3.793722
10879611.0000	3.857701
10929467.0000	3.997346
10979323.0000	4.067296
11029179.0000	12.557286
11079035.0000	3.424824
11128891.0000	2.518726
11178747.0000	1.593548
11228603.0000	1.220490
11278459.0000	1.688548
11328315.0000	19.233494
11378171.0000	7.327847
11428027.0000	4.787551
11477883.0000	3.874811
11527739.0000	2.695969
11577595.0000	3.001138
11627451.0000	4.262280
11677307.0000	5.751106
11727163.0000	15.520584
11777019.0000	8.311995
11826875.0000	5.764025
11876731.0000	3.937432
11926587.0000	4.537431
11976443.0000	2.322709
12026299.0000	3.075497
12076155.0000	98.280144
12126011.0000	4.172335
12175867.0000	7.688261
12225723.0000	3.424246
12275579.0000	15.387476
12325435.0000	2.021016
12375291.0000	2.505080
12425147.0000	2.468836
12475003.0000	2.121617
12524859.0000	4.001271
12574715.0000	3.123089
12624571.0000	3.320859
12674427.0000	8.299132
12724283.0000	3.464267
12774139.0000	10.349341
12823995.0000	3.795526
12873851.0000	20.196306
12923707.0000	3.285264
12973563.0000	10.022849
13023419.0000	62.941303
13073275.0000	19.481108
13123131.0000	12.465306
13172987.0000	3.859315
13222843.0000	0.000000
13272699.0000	4.135016
13322555.0000	0.000000
13372411.0000	3.852862
13422267.0000	4.224462
13472123.0000	87.945953
13521979.0000	440.346710
13571835.0000	98.839455
13621691.0000	92.345764
13671547.0000	71.913734
13721403.0000	15.416674
13771259.0000	12.474394
13821115.0000	5.831555
13870971.0000	3.485481
13920827.0000	8.985542
13970683.0000	2.640657
14020539.0000	8.268386
14070395.0000	1.798734
14120251.0000	4.359701
14170107.0000	22.852068
14219963.0000	5.506179
14269819.0000	2.519660
14319675.0000	1.689169
14369531.0000	4.168485
14419387.0000	8.747438
14469243.0000	12.221525
14519099.0000	8.963570
14568955.0000	4.548482
14618811.0000	4.690364
14668667.0000	2.654473
14718523.0000	7.040135
14768379.0000	2.831443
14818235.0000	3.661092
14868091.0000	8.266384
14917947.0000	3.815824
14967803.0000	2.486858
15017659.0000	2.610166
15067515.0000	3.397387
15117371.0000	3.539468
15167227.0000	4.352662
15217083.0000	4.752590
15266939.0000	2.411523
15316795.0000	6.424803
15366651.0000	5.058115
15416507.0000	10.943550
15466363.0000	19.350273
15516219.0000	2.244948
15566075.0000	6.342525
15615931.0000	7.791708
15665787.0000	8.867018
15715643.0000	3.154866
15765499.0000	6.181002
15815355.0000	4.901010
15865211.0000	1.918567
15915067.0000	5.818669
15964923.0000	2.253669
16014779.0000	2.344235
16064635.0000	22.098618
16114491.0000	14.425363
16164347.0000	2.366505
16214203.0000	2.660414
16264059.0000	2.364873
16313915.0000	1.613100
16363771.0000	3.216349
16413627.0000	5.734198
16463483.0000	9.935376
16513339.0000	3.129276
16563195.0000	2.272951
16613051.0000	14.389565
16662907.0000	1.316590
16712763.0000	2.217357
16762619.0000	2.762724
16812474.0000	2.921166
16862330.0000	2.630402
16912186.0000	11.997736
16962042.0000	1.835940
17011898.0000	6.066252
17061754.0000	7.246698
17111610.0000	11.980645
17161466.0000	4.913996
17211322.0000	1.429000
17261178.0000	6.121152
17311034.0000	5.724731
17360890.0000	2.902281
17410746.0000	5.433913
17460602.0000	8.942963
17510458.0000	2.800198
17560314.0000	6.837545
17610170.0000	3.033084
17660026.0000	3.443918
17709882.0000	5.511252
17759738.0000	4.266882
17809594.0000	3.540076
17859450.0000	4.674800
17909306.0000	7.229833
17959162.0000	3.210674
18009018.0000	2.169799
18058874.0000	5.359077
18108730.0000	5.914434
18158586.0000	4.042198
18208442.0000	4.374769
18258298.0000	3.023248
18308154.0000	3.814456
18358010.0000	1.484425
18407866.0000	6.646596
18457722.0000	3.006320
18507578.0000	6.493484
18557434.0000	4.951602
18607290.0000	3.819785
18657146.0000	6.072047
18707002.0000	2.712149
18756858.0000	2.332816
18806714.0000	2.514712
18856570.0000	4.523469
18906426.0000	10.894232
18956282.0000	2.498233
19006138.0000	7.935219
19055994.0000	5.694410
19105850.0000	4.700181
19155706.0000	2.360154
19205562.0000	4.878480
19255418.0000	5.268022
19305274.0000	2.195036
19355130.0000	13.012633
19404986.0000	3.071273
19454842.0000	2.527615
19504698.0000	4.344872
19554554.0000	2.530361
19604410.0000	2.189080
19654266.0000	5.457242
19704122.0000	2.692443
19753978.0000	2.139778
19803834.0000	9.326477
19853690.0000	2.524502
19903546.0000	2.662752
19953402.0000	3.314524
20003258.0000	2.696733
20053114.0000	9.013102
20102970.0000	7.761155
20152826.0000	8.769621
20202682.0000	1.803811
20252538.0000	3.015353
20302394.0000	3.652835
20352250.0000	5.368955
20402106.0000	2.406574
20451962.0000	4.983741
20501818.0000	5.274643
20551674.0000	8.492073
20601530.0000	4.276883
20651386.0000	7.097970
20701242.0000	1.720388
20751098.0000	3.243993
20800954.0000	2.981784
20850810.0000	2.638544
20900666.0000	3.048942
20950522.0000	1.987312
21000378.0000	5.785258
21050234.0000	2.365846
21100090.0000	3.971637
21149946.0000	5.411006
21199802.0000	2.952682
21249658.0000	3.163769
21299514.0000	3.675349
21349370.0000	2.705457
21399226.0000	1.716549
21449082.0000	39.751343
21498938.0000	1.251429
21548794.0000	2.284945
21598650.0000	12.774598
21648506.0000	2.526560
21698362.0000	2.426712
21748218.0000	4.488412
21798074.0000	2.025388
21847930.0000	6.456471
21897786.0000	2.239717
21947642.0000	2.547821
21997498.0000	3.072529
22047354.0000	2.306703
22097210.0000	2.240954
22147066.0000	7.352954
22196922.0000	2.398975
22246778.0000	2.426760
22296634.0000	1.971598
22346490.0000	12.523912
22396346.0000	2.576040
22446202.0000	2.074889
22496058.0000	3.743683
22545914.0000	4.914711
22595770.0000	2.597436
22645626.0000	5.989882
22695482.0000	3.471006
22745338.0000	4.705891
22795194.0000	2.342450
22845050.0000	2.996652
22894906.0000	3.507487
22944762.0000	8.932122
22994618.0000	2.833311
23044474.0000	3.848738
23094330.0000	6.697476
23144186.0000	2.395898
23194042.0000	24.328640
23243898.0000	4.275035
23293754.0000	6.728431
23343610.0000	3.589099
23393466.0000	3.130650
23443322.0000	2.049044
23493178.0000	2.411713
23543034.0000	3.664255
23592890.0000	47.921070
23642746.0000	1.898866
23692602.0000	2.092026
23742458.0000	3.315223
23792314.0000	1.659032
23842170.0000	9.069313
23892026.0000	5.384287
23941882.0000	11.647510
23991738.0000	2.173887
24041594.0000	2.860690
24091450.0000	7.637989
24141306.0000	2.288738
24191162.0000	5.466077
24241018.0000	11.883775
24290874.0000	11.600640
24340730.0000	5.986622
24390586.0000	3.413110
24440442.0000	24.576275
24490298.0000	4.344252
24540154.0000	10.992311
24590010.0000	5.021915
24639866.0000	4.503043
24689722.0000	3.868548
24739578.0000	1.664604
24789434.0000	8.621749
24839290.0000	2.726422
24889146.0000	3.400619
24939002.0000	3.533161
24988858.0000	2.761564
25038714.0000	2.965585
25088570.0000	8.788372
25138426.0000	2.068524
25188282.0000	2.369119
25238138.0000	5.148588
25287994.0000	16.858496
25337850.0000	2.877575
25387706.0000	3.003214
25437562.0000	6.557298
25487418.0000	1.810682
25537274.0000	33.786972
25587130.0000	6.484151
25636986.0000	4.551499
25686842.0000	6.114858
25736698.0000	5.009464
25786554.0000	1.307544
25836410.0000	2.613878
25886266.0000	14.441686
25936122.0000	2.078272
25985978.0000	3.392705
26035834.0000	3.585416
26085690.0000	5.098811
26135546.0000	2.163796
26185402.0000	10.783629
26235258.0000	4.787381
26285114.0000	2.848754
26334970.0000	2.810905
26384826.0000	3.760398
26434682.0000	1.384307
26484538.0000	9.229486
26534394.0000	4.355349
26584250.0000	2.221922
26634106.0000	1.721843
26683962.0000	2.720523
26733818.0000	2.612110
26783674.0000	2.334785
26833530.0000	4.783601
26883386.0000	2.069680
26933242.0000	2.740904
26983098.0000	13.850883
27032954.0000	15.583219
27082810.0000	1.559936
27132666.0000	5.695675
27182522.0000	1.745134
27232378.0000	2.004232
27282234.0000	3.074095
27332090.0000	10.759432
27381946.0000	12.519605
27431802.0000	4.386356
27481658.0000	77.844681
27531514.0000	8.464887
27581370.0000	4.074406
27631226.0000	11.404862
27681082.0000	4.011216
27730938.0000	3.539171
27780794.0000	1.897819
27830650.0000	2.966804
27880506.0000	3.648149
27930362.0000	6.992251
27980218.0000	25.770378
28030074.0000	9640.613281
28079930.0000	24.166079
28129786.0000	424.393127
28179642.0000	8.887115
28229498.0000	2.699410
28279354.0000	5.157731
28329210.0000	1.896464
28379066.0000	2.030786
28428922.0000	3.739898
28478778.0000	12.927753
28528634.0000	2.396611
28578490.0000	2.028733
28628346.0000	2.924106
28678202.0000	3.788047
28728058.0000	1.376386
28777914.0000	3.266141
28827770.0000	1.536384
28877626.0000	4.381085
28927482.0000	4.760689
28977338.0000	2.981543
29027194.0000	2.891836
29077050.0000	1.544415
29126906.0000	3.917262
29176762.0000	4.146535
29226618.0000	10.170853
29276474.0000	3.790118
29326330.0000	3.521649
29376186.0000	1.422285
29426042.0000	1.785063
29475898.0000	2.267080
29525754.0000	3.612147
29575610.0000	2.435307
29625466.0000	2.975615
29675322.0000	4.149817
29725178.0000	3.782838
29775034.0000	3.975137
29824890.0000	4.691931
29874746.0000	9.180823
29924602.0000	0.000000
29974458.0000	2.866896
30024314.0000	0.000000
30074170.0000	3.110523
30124026.0000	2.324435
30173882.0000	7.241722
30223738.0000	2.925622
30273594.0000	4.144987
30323450.0000	2.523098
30373306.0000	2.873996
30423162.0000	3.945043
30473018.0000	9.164412
30522874.0000	4.946854
30572730.0000	4.115342
30622586.0000	4.680882
30672442.0000	5.741288
30722298.0000	2.306950
30772154.0000	13.500072
30822010.0000	2.590304
30871866.0000	19.269960
30921722.0000	7.552506
30971578.0000	3.926418
31021434.0000	3.129910
31071290.0000	2.565800
31121146.0000	4.059574
31171002.0000	4.350371
31220858.0000	18.857033
31270714.0000	3.933613
31320570.0000	5.169069
31370426.0000	6.523753
31420282.0000	2.187662
31470138.0000	13.826903
31519994.0000	1.580547
31569850.0000	6.980952
31619706.0000	2.882835
31669562.0000	6.914816
31719418.0000	2.765961
31769274.0000	1.917119
31819130.0000	2.135578
31868986.0000	2.944869
31918842.0000	2.889522
31968698.0000	9.627665
32018554.0000	3.976096
32068410.0000	3.435001
32118266.0000	3.049682
32168122.0000	11.134435
32217978.0000	2.472790
32267834.0000	2.551291
32317690.0000	4.938268
32367546.0000	8.183863
32417402.0000	5.819056
32467258.0000	2.304132
32517114.0000	6.380867
32566970.0000	1.766244
32616826.0000	4.565068
32666682.0000	1.498284
32716538.0000	136.500427
32766394.0000	4.904076
32816250.0000	8.712107
32866106.0000	13.428029
32915962.0000	3.863494
32965818.0000	6.150124
33015674.0000	1.626549
33065530.0000	65.337212
33115386.0000	4.495674
33165242.0000	4.080161
33215098.0000	14.728930
33264954.0000	1.646852
33314810.0000	1.360787
33364666.0000	3.107297
33414522.0000	34.937767
33464378.0000	2.395712
33514234.0000	2.127158
33564088.0000	9.493487
33613944.0000	1.733003
33663800.0000	2.746638
33713656.0000	2.624248
33763512.0000	2.679103
33813368.0000	2.477595
33863224.0000	2.173058
33913080.0000	5.173712
33962936.0000	2.403825
34012792.0000	4.665540
34062648.0000	6.999559
34112504.0000	3.183945
34162360.0000	4.824963
34212216.0000	6.754370
34262072.0000	5.046803
34311928.0000	4.592092
34361784.0000	4.983225
34411640.0000	5.832834
34461496.0000	2.412213
34511352.0000	5.447536
34561208.0000	4.397896
34611064.0000	4.883817
34660920.0000	4.319076
34710776.0000	4.043201
34760632.0000	3.465969
34810488.0000	6.553759
34860344.0000	2.446790
34910200.0000	3.970790
34960056.0000	2.699552
35009912.0000	2.538783
35059768.0000	14.296623
35109624.0000	3.419362
35159480.0000	5.642057
35209336.0000	7.499795
35259192.0000	3.098654
35309048.0000	11.325788
35358904.0000	5.151234
35408760.0000	4.891537
35458616.0000	1.863158
35508472.0000	2.616806
35558328.0000	7.351892
35608184.0000	2.573293
35658040.0000	1.837413
35707896.0000	2.020146
35757752.0000	2.583622
35807608.0000	2.662473
35857464.0000	1.905590
35907320.0000	1.307189
35957176.0000	1.533002
36007032.0000	3.003396
36056888.0000	3.797396
36106744.0000	1.801087
36156600.0000	1.803790
36206456.0000	1.789303
36256312.0000	1.115117
36306168.0000	2.477423
36356024.0000	9.905289
36405880.0000	2.883567
36455736.0000	2.082915
36505592.0000	1.300567
36555448.0000	2.723363
36605304.0000	1.703876
36655160.0000	2.125615
36705016.0000	2.409498
36754872.0000	2.288747
36804728.0000	18.860043
36854584.0000	20.239450
36904440.0000	2.041317
36954296.0000	10.522590
37004152.0000	3.639577
37054008.0000	4.621524
37103864.0000	2.789804
37153720.0000	6.704957
37203576.0000	3.593351
37253432.0000	6.190598
37303288.0000	2.375153
37353144.0000	5.218748
37403000.0000	7.628366
37452856.0000	9.902440
37502712.0000	3.485083
37552568.0000	8.711319
37602424.0000	5.977913
37652280.0000	1.709210
37702136.0000	1.866147
37751992.0000	3.251189
37801848.0000	3.911316
37851704.0000	4.207526
37901560.0000	4.065592
37951416.0000	7.512654
38001272.0000	4.024376
38051128.0000	1.503494
38100984.0000	3.881456
38150840.0000	3.891668
38200696.0000	7.583542
38250552.0000	2.003671
38300408.0000	1.702882
38350264.0000	1.906803
38400120.0000	1.671456
38449976.0000	3.885830
38499832.0000	7.071826
38549688.0000	3.293676
38599544.0000	8.284383
38649400.0000	5.848628
38699256.0000	3.990860
38749112.0000	3.096260
38798968.0000	3.789932
38848824.0000	2.187133
38898680.0000	3.681055
38948536.0000	9.703155
38998392.0000	5.035518
39048248.0000	8.331277
39098104.0000	2.849070
39147960.0000	5.332206
39197816.0000	3.739077
39247672.0000	4.346465
39297528.0000	3.761490
39347384.0000	1.752322
39397240.0000	3.024034
39447096.0000	4.554977
39496952.0000	1.915699
39546808.0000	9.533376
39596664.0000	5.575970
39646520.0000	17.532389
39696376.0000	2.293821
39746232.0000	1.899850
39796088.0000	1.735139
39845944.0000	13.818543
39895800.0000	1.912461
39945656.0000	1.681314
39995512.0000	2.725462
40045368.0000	1.547882
40095224.0000	5.113435
40145080.0000	2.395215
40194936.0000	7.887636
40244792.0000	3.234938
40294648.0000	3.297326
40344504.0000	1.922578
40394360.0000	3.134212
40444216.0000	31.820780
40494072.0000	1.739054
40543928.0000	3.038645
40593784.0000	3.495363
40643640.0000	25.631294
40693496.0000	15.078781
40743352.0000	6.586854
40793208.0000	1.867794
40843064.0000	3.954811
40892920.0000	3.261098
40942776.0000	4.625568
40992632.0000	1.844136
41042488.0000	3.264095
41092344.0000	3.665810
41142200.0000	2.197967
41192056.0000	1.344359
41241912.0000	4.130885
41291768.0000	4.606961
41341624.0000	2.983767
41391480.0000	2.863450
41441336.0000	2.850444
41491192.0000	4.347971
41541048.0000	3.193988
41590904.0000	3.888569
41640760.0000	2.003211
41690616.0000	2.151062
41740472.0000	5.818237
41790328.0000	2.957356
41840184.0000	8.564713
41890040.0000	2.596483
41939896.0000	2.996851
41989752.0000	4.432220
42039608.0000	2.291193
42089464.0000	1.923519
42139320.0000	2.798224
42189176.0000	1.789324
42239032.0000	1.866587
42288888.0000	2.593900
42338744.0000	2.056343
42388600.0000	2.053416
42438456.0000	1.685815
42488312.0000	1.550574
42538168.0000	1.651086
42588024.0000	1.750606
42637880.0000	3.321243
42687736.0000	1.349963
42737592.0000	2.709726
42787448.0000	12.317623
42837304.0000	19.317974
42887160.0000	5.099267
42937016.0000	1.840864
42986872.0000	1.296491
43036728.0000	1.743890
43086584.0000	2.957934
43136440.0000	4.434688
43186296.0000	3.011634
43236152.0000	1.934997
43286008.0000	2.624696
43335864.0000	2.951367
43385720.0000	4.025058
43435576.0000	2.161320
43485432.0000	6.371861
43535288.0000	4.765274
43585144.0000	5.246657
43635000.0000	1.531958
43684856.0000	3.899490
43734712.0000	10.021673
43784568.0000	3.002457
43834424.0000	2.273828
43884280.0000	1.608378
43934136.0000	6.828228
43983992.0000	1.901877
44033848.0000	3.042802
44083704.0000	2.441527
44133560.0000	2.303743
44183416.0000	2.286800
44233272.0000	1.347274
44283128.0000	1.866290
44332984.0000	1.654203
44382840.0000	2.990253
44432696.0000	1.966332
44482552.0000	8.651093
44532408.0000	3.472663
44582264.0000	5.045260
44632120.0000	1.873510
44681976.0000	1.969087
44731832.0000	3.011640
44781688.0000	1.648460
44831544.0000	51.539986
44881400.0000	12.896929
44931256.0000	4.249446
44981112.0000	4.588635
45030968.0000	3.508219
45080824.0000	5.288344
45130680.0000	2.685685
45180536.0000	5.959526
45230392.0000	2.005813
45280248.0000	3.437706
45330104.0000	1.878997
45379960.0000	1.538206
45429816.0000	2.287992
45479672.0000	2.407761
45529528.0000	4.044439
45579384.0000	2.181983
45629240.0000	1.804847
45679096.0000	1.609049
45728952.0000	1.853536
45778808.0000	3.960403
45828664.0000	2.253096
45878520.0000	1.570294
45928376.0000	2.297236
45978232.0000	1.632362
46028088.0000	3.280192
46077944.0000	5.336017
46127800.0000	2.094673
46177656.0000	1.367076
46227512.0000	1.289901
46277368.0000	3.239527
46327224.0000	2.261464
46377080.0000	2.106920
46426936.0000	2.034182
46476792.0000	2.166953
46526648.0000	1.915312
46576504.0000	3.578972
46626360.0000	3.366903
46676216.0000	2.632125
46726072.0000	4.377422
46775928.0000	9.565578
46825784.0000	1.618170
46875640.0000	6.621414
46925496.0000	3.878482
46975352.0000	3.011094
47025208.0000	6.692145
47075064.0000	5.635191
47124920.0000	2.465670
47174776.0000	3.006481
47224632.0000	5.982203
47274488.0000	2.510753
47324344.0000	2.449860
47374200.0000	11.008183
47424056.0000	4.778701
47473912.0000	2.225106
47523768.0000	1.882666
47573624.0000	1.250638
47623480.0000	3.031137
47673336.0000	4.132029
47723192.0000	1.988238
47773048.0000	1.815329
47822904.0000	1.296079
47872760.0000	2.599616
47922616.0000	2.358001
47972472.0000	3.260103
48022328.0000	3.574282
48072184.0000	3.804267
48122040.0000	15.991577
48171896.0000	3.234520
48221752.0000	6.369742
48271608.0000	2.669456
48321464.0000	1.393134
48371320.0000	6.345992
48421176.0000	5.145811
48471032.0000	2.503007
48520888.0000	6.182110
48570744.0000	15.247923
48620600.0000	3.264328
48670456.0000	1.917177
48720312.0000	2.588862
48770168.0000	2.663502
48820024.0000	2.304266
48869880.0000	1.468611
48919736.0000	3.736753
48969592.0000	3.253594
49019448.0000	2.587524
49069304.0000	9.879561
49119160.0000	9.922159
49169016.0000	105.328285
49218872.0000	7.319991
49268728.0000	6.161232
49318584.0000	1.576481
49368440.0000	3.104115
49418296.0000	2.290586
49468152.0000	1.669918
49518008.0000	1.890665
49567864.0000	1.570517
49617720.0000	1.623377
49667576.0000	16.832924
49717432.0000	1.579557
49767288.0000	2.029942
49817144.0000	1.808779
49867000.0000	3.443354
49916856.0000	2.311213
49966712.0000	1.548398
50016568.0000	5.505487
50066424.0000	1.733791
50116280.0000	1.841092
50166136.0000	1.981048
50215992.0000	3.276016
50265848.0000	1.906433
50315704.0000	1.554977
50365560.0000	22.547173
50415416.0000	1.976137
50465272.0000	3.129732
50515128.0000	2.096605
50564984.0000	1.800456
50614840.0000	4.384603
50664696.0000	1.870370
50714552.0000	3.049788
50764408.0000	9.972106
50814264.0000	2.944784
50864120.0000	1.650971
50913976.0000	7.304404
50963832.0000	1.397217
51013688.0000	1.416396
51063544.0000	3.097650
51113400.0000	1.582778
51163256.0000	2.252766
51213112.0000	3.714979
51262968.0000	36.366890
51312824.0000	1.729635
51362680.0000	1.953323
51412536.0000	1.973759
51462392.0000	1.480946
51512248.0000	1.851499
51562104.0000	2.871567
51611960.0000	1.657024
51661816.0000	47.777187
51711672.0000	2.905638
51761528.0000	4.757149
51811384.0000	3.678032
51861240.0000	2.700536
51911096.0000	1.688820
51960952.0000	2.458443
52010808.0000	3.250712
52060664.0000	8.244740
52110520.0000	2.730314
52160376.0000	40.286232
52210232.0000	2.144026
52260088.0000	3.921772
52309944.0000	2.992207
52359800.0000	2.260747
52409656.0000	1.929421
52459512.0000	2.048882
52509368.0000	1.469249
52559224.0000	2.118571
52609080.0000	15.177408
52658936.0000	1.441973
52708792.0000	1.929594
52758648.0000	1.182006
52808504.0000	1.870602
52858360.0000	2.595276
52908216.0000	1.712528
52958072.0000	1.687872
53007928.0000	2.964634
53057784.0000	3.137645
53107640.0000	6.811978
53157496.0000	2.468345
53207352.0000	2.225517
53257208.0000	1.865042
53307064.0000	3.050838
53356920.0000	4.728739
53406776.0000	4.861763
53456632.0000	2.353439
53506488.0000	2.062109
53556344.0000	4.352953
53606200.0000	4.108580
53656056.0000	6.203678
53705912.0000	2.093226
53755768.0000	3.918513
53805624.0000	5.506531
53855480.0000	3.450476
53905336.0000	1.844973
53955192.0000	2.416310
54005048.0000	4.772594
54054904.0000	2.543521
54104760.0000	2.564433
54154616.0000	10.577862
54204472.0000	5.114199
54254328.0000	3.153736
54304184.0000	50.971329
54354040.0000	2.825408
54403896.0000	4.155098
54453752.0000	3.127664
54503608.0000	3.539636
54553464.0000	1.553089
54603320.0000	9.000954
54653176.0000	3.931722
54703032.0000	2.594380
54752888.0000	5.137787
54802744.0000	3.591423
54852600.0000	10.730483
54902456.0000	2.693155
54952312.0000	7.252886
55002168.0000	3.733592
55052024.0000	2.290941
55101880.0000	3.285127
55151736.0000	15.133767
55201592.0000	2.019778
55251448.0000	14.987306
55301304.0000	2.625367
55351160.0000	4.127714
55401016.0000	5.320454
55450872.0000	3.558624
55500728.0000	5.923437
55550584.0000	3.022482
55600440.0000	83.766167
55650296.0000	2.217560
55700152.0000	3.169688
55750008.0000	2.822485
55799864.0000	6.589882
55849720.0000	3.473838
55899576.0000	8.048938
55949432.0000	1.946743
55999288.0000	4.542201
56049144.0000	8.537901
56099000.0000	2.079343
56148856.0000	2.155607
56198712.0000	3.457180
56248568.0000	4.927331
56298424.0000	6.281453
56348280.0000	1.533617
56398136.0000	4.178617
56447992.0000	3.263543
56497848.0000	3.179560
56547704.0000	1.972778
56597560.0000	2.677108
56647416.0000	6.311384
56697272.0000	1.324102
56747128.0000	2.229790
56796984.0000	5.665679
56846840.0000	4.586452
56896696.0000	6.614555
56946552.0000	5.129974
56996408.0000	3.684899
57046264.0000	3.421482
57096120.0000	3.053355
57145976.0000	2.319332
57195832.0000	8.209335
57245688.0000	7.632730
57295544.0000	5.971733
57345400.0000	3.133453
57395256.0000	4.162397
57445112.0000	3.065655
57494968.0000	4.300493
57544824.0000	3.815082
57594680.0000	3.636517
57644536.0000	3.158203
57694392.0000	5.795527
57744248.0000	2.702406
57794104.0000	6.446691
57843960.0000	1.585052
57893816.0000	7.542303
57943672.0000	8.897490
57993528.0000	2.761388
58043384.0000	3.287384
58093240.0000	4.033692
58143096.0000	49.959560
58192952.0000	9.336475
58242808.0000	3.880202
58292664.0000	2.253840
58342520.0000	3.021118
58392376.0000	4.566267
58442232.0000	5.072236
58492088.0000	9.455139
58541944.0000	4.824593
58591800.0000	2.293624
58641656.0000	1.620777
58691512.0000	5.649912
58741368.0000	2.086915
58791224.0000	4.650652
58841080.0000	2.108742
58890936.0000	6.013047
58940792.0000	7.613989
58990648.0000	1.556651
59040504.0000	2.923509
59090360.0000	3.016703
59140216.0000	1.682350
59190072.0000	5.052060
59239928.0000	3.764657
59289784.0000	3.777162
59339640.0000	18.114677
59389496.0000	2.834060
59439352.0000	3.887645
59489208.0000	25.849564
59539064.0000	4.786970
59588920.0000	5.436365
59638776.0000	2.588201
59688632.0000	5.169967
59738488.0000	6.027148
59788344.0000	2.815083
59838200.0000	1.805911
59888056.0000	8.257804
59937912.0000	2.453315
59987768.0000	10.072097
60037624.0000	2.466410
60087480.0000	3.252429
60137336.0000	3.671719
60187192.0000	7.346208
60237048.0000	4.581728
60286904.0000	49.992489
60336760.0000	14.913879
60386616.0000	15.121603
60436472.0000	6.800565
60486328.0000	2.606548
60536184.0000	2.848317
60586040.0000	2.391272
60635896.0000	4.058297
60685752.0000	2.611042
60735608.0000	2.037926
60785464.0000	9.196907
60835320.0000	2.496804
60885176.0000	3.061414
60935032.0000	2.554384
60984888.0000	5.948009
61034744.0000	1.656584
61084600.0000	2.723324
61134456.0000	4.745905
61184312.0000	8.259663
61234168.0000	1.869100
61284024.0000	2.877267
61333880.0000	2.535197
61383736.0000	2.651042
61433592.0000	3.603487
61483448.0000	2.545545
61533304.0000	4.207088
61583160.0000	121.585869
61633016.0000	3.918491
61682872.0000	3.439489
61732728.0000	4.705663
61782584.0000	3.703608
61832440.0000	4.342395
61882296.0000	3.181465
61932152.0000	6.260840
61982008.0000	7.346498
62031864.0000	6.083452
62081720.0000	5.192109
62131576.0000	3.563901
62181432.0000	2.119989
62231288.0000	6.325994
62281144.0000	4.555389
62331000.0000	5.660383
62380856.0000	8.113449
62430712.0000	3.335900
62480568.0000	127.596596
62530424.0000	62.891754
62580280.0000	3.824444
62630136.0000	2.974637
62679992.0000	3.205804
62729848.0000	7.722468
62779704.0000	8.028820
62829560.0000	20.234785
62879416.0000	6.789713
62929272.0000	1.547764
62979128.0000	1.196640
63028984.0000	1.572654
63078840.0000	2.366154
63128696.0000	2.054705
63178552.0000	2.496973
63228408.0000	3.012191
63278264.0000	1.757788
63328120.0000	1.657526
63377976.0000	19.567236
63427832.0000	8.954403
63477688.0000	3.392846
63527544.0000	5.538484
63577400.0000	4.517687
63627256.0000	6.433298
63677112.0000	3.652675
63726968.0000	2.345717
63776824.0000	3.167804
63826680.0000	10.578405
63876536.0000	2.012866
63926392.0000	6.142992
63976248.0000	3.998399
64026104.0000	2.350987
64075960.0000	4.489129
64125816.0000	3.832600
64175672.0000	3.456307
64225528.0000	2.029477
64275384.0000	15.568315
64325240.0000	7.226699
64375096.0000	2.836690
64424952.0000	1.508104
64474808.0000	4.696766
64524664.0000	4.960044
64574520.0000	3.314099
64624376.0000	3.013912
64674232.0000	5.212888
64724088.0000	1.890531
64773944.0000	2.228106
64823800.0000	4.834012
64873656.0000	7.754531
64923512.0000	5.278226
64973368.0000	2.951421
65023224.0000	2.384140
65073080.0000	2.989530
65122936.0000	3.373102
65172792.0000	5.042253
65222648.0000	1.846969
65272504.0000	4.218788
65322360.0000	1.682158
65372216.0000	3.354105
65422072.0000	1.675547
65471928.0000	5.913038
65521784.0000	3.808614
65571640.0000	6.330188
65621496.0000	3.632966
65671352.0000	4.412267
65721208.0000	4.019159
65771064.0000	6.494621
65820920.0000	4.047678
65870776.0000	4.798779
65920632.0000	4.050930
65970488.0000	1.837237
66020344.0000	2.162351
66070200.0000	2.812375
66120056.0000	1.673383
66169912.0000	5.536998
66219768.0000	3.419548
66269624.0000	2.997426
66319480.0000	2.843022
66369336.0000	2.312974
66419192.0000	2.764148
66469048.0000	1.955471
66518904.0000	3.509703
66568760.0000	2.913164
66618616.0000	3.366264
66668472.0000	2.036166
66718328.0000	3.086188
66768184.0000	30.734701
66818040.0000	3.416692
66867896.0000	4.763293
66917752.0000	5.967288
66967608.0000	2.903084
67017464.0000	3.047513
67067320.0000	1.772220
67117176.0000	3.468569
67167032.0000	1.329144
67216888.0000	3.412197
67266744.0000	4.038366
67316600.0000	3.567830
67366456.0000	7.967102
67416312.0000	7.840919
67466168.0000	2.044654
67516024.0000	2.888330
67565880.0000	2.085015
67615736.0000	2.808059
67665592.0000	2.304821
67715448.0000	2.410649
67765304.0000	13.419901
67815160.0000	1.978506
67865016.0000	7.025779
67914872.0000	3.974361
67964728.0000	2.700037
68014584.0000	3.152616
68064440.0000	2.886744
68114296.0000	3.455310
68164152.0000	1.692198
68214008.0000	2.605940
68263864.0000	2.823522
68313720.0000	1.649269
68363576.0000	2.443054
68413432.0000	2.827969
68463288.0000	4.075069
68513144.0000	3.310385
68563000.0000	72.739525
68612856.0000	3.296695
68662712.0000	4.456858
68712568.0000	2.202624
68762424.0000	6.140574
68812280.0000	5.960689
68862136.0000	2.945786
68911992.0000	7.286261
68961848.0000	1.948792
69011704.0000	2.037567
69061560.0000	4.102626
69111416.0000	3.243648
69161272.0000	3.169618
69211128.0000	1.821279
69260984.0000	3.786448
69310840.0000	2.378337
69360696.0000	1.650348
69410552.0000	2.097000
69460408.0000	13.053671
69510264.0000	2.414821
69560120.0000	1.597669
69609976.0000	2.202025
69659832.0000	3.304547
69709688.0000	2.150632
69759544.0000	2.131163
69809400.0000	4.479319
69859256.0000	1.508884
69909112.0000	6.053289
69958968.0000	3.358754
70008824.0000	3.805536
70058680.0000	1.839683
70108536.0000	2.313525
70158392.0000	3.359105
70208248.0000	5.168169
70258104.0000	7.366739
70307960.0000	2.557172
70357816.0000	1.371615
70407672.0000	7.735271
70457528.0000	2.383743
70507384.0000	14.295959
70557240.0000	3.265537
70607096.0000	5.815960
70656952.0000	2.140032
70706808.0000	10.196140
70756664.0000	7.658819
70806520.0000	2.431217
70856376.0000	2.248852
70906232.0000	37.454136
70956088.0000	6.741682
71005944.0000	3.577985
71055800.0000	2.239039
71105656.0000	2.150437
71155512.0000	15.945510
71205368.0000	2.040290
71255224.0000	11.670001
71305080.0000	1.518868
71354936.0000	13.430200
71404792.0000	3.096603
71454648.0000	2.123223
71504504.0000	3.495693
71554360.0000	1.774480
71604216.0000	1.875263
71654072.0000	1.845025
71703928.0000	1.516723
71753784.0000	2.562829
71803640.0000	3.212621
71853496.0000	3.446843
71903352.0000	1.755942
71953208.0000	11.003531
72003064.0000	6.504643
72052920.0000	5.940672
72102776.0000	2.696344
72152632.0000	2.202531
72202488.0000	2.440365
72252344.0000	4.134482
72302200.0000	2.952357
72352056.0000	3.157005
72401912.0000	3.123414
72451768.0000	4.664894
72501624.0000	4.784821
72551480.0000	2.535004
72601336.0000	1.448599
72651192.0000	7.652696
72701048.0000	18.616837
72750904.0000	2.542964
72800760.0000	2.763863
72850616.0000	3.019005
72900472.0000	2.498858
72950328.0000	4.040099
73000184.0000	3.357554
73050040.0000	8.901092
73099896.0000	2.910435
73149752.0000	37.737778
73199608.0000	3.804087
73249464.0000	2.166404
73299320.0000	2.574075
73349176.0000	1.481607
73399032.0000	21.090324
73448888.0000	2.043080
73498744.0000	1.918545
73548600.0000	1.500979
73598456.0000	2.126395
73648312.0000	25.080091
73698168.0000	5.083030
73748024.0000	3.407245
73797880.0000	1.457641
73847736.0000	2.254460
73897592.0000	1.589112
73947448.0000	2.342520
73997304.0000	3.627637
74047160.0000	2.977370
74097016.0000	2.274844
74146872.0000	3.896468
74196728.0000	2.441337
74246584.0000	4.361172
74296440.0000	3.131491
74346296.0000	3.403841
74396152.0000	1.873621
74446008.0000	2.460190
74495864.0000	4.938402
74545720.0000	1.913288
74595576.0000	1.470009
74645432.0000	2.766000
74695288.0000	3.183140
74745144.0000	2.347185
74795000.0000	4.202829
74844856.0000	6.525398
74894712.0000	3.552848
74944568.0000	3.199014
74994424.0000	3.727523
75044280.0000	2.948968
75094136.0000	2.328155
75143992.0000	4.990591
75193848.0000	2.346142
75243704.0000	2.860373
75293560.0000	5.992373
75343416.0000	2.451988
75393272.0000	2.565956
75443128.0000	3.013069
75492984.0000	2.208520
75542840.0000	2.805553
75592696.0000	4.061201
75642552.0000	1.979940
75692408.0000	6.688637
75742264.0000	2.468836
75792120.0000	2.240466
75841976.0000	3.132876
75891832.0000	5.863269
75941688.0000	3.425868
75991544.0000	5.637107
76041400.0000	3.078174
76091256.0000	3.343976
76141112.0000	1.769572
76190968.0000	1.381117
76240824.0000	1.457030
76290680.0000	4.341406
76340536.0000	1.486324
76390392.0000	1.438256
76440248.0000	1.983657
76490104.0000	3.165598
76539960.0000	4.427711
76589816.0000	4.831113
76639672.0000	2.844529
76689528.0000	3.017157
76739384.0000	4.571821
76789240.0000	5.084255
76839096.0000	2.100834
76888952.0000	3.332121
76938808.0000	3.422132
76988664.0000	4.479656
77038520.0000	6.755762
77088376.0000	5.160569
77138232.0000	4.905730
77188088.0000	3.737468
77237944.0000	4.013458
77287800.0000	3.173562
77337656.0000	4.300958
77387512.0000	2.354307
77437368.0000	6.454109
77487224.0000	2.377804
77537080.0000	6.085199
77586936.0000	4.060143
77636792.0000	2.454004
77686648.0000	3.189831
77736504.0000	2.706885
77786360.0000	2.299716
77836216.0000	2.771384
77886072.0000	3.099812
77935928.0000	3.033618
77985784.0000	7.605344
78035640.0000	1.453718
78085496.0000	1.976947
78135352.0000	1.931229
78185208.0000	2.877712
78235064.0000	1.850188
78284920.0000	2.081743
78334776.0000	3.016389
78384632.0000	1.708363
78434488.0000	1.608243
78484344.0000	2.389944
78534200.0000	3.252462
78584056.0000	2.108011
78633912.0000	1.547352
78683768.0000	2.437783
78733624.0000	3.197241
78783480.0000	1.771098
78833336.0000	3.623491
78883192.0000	7.459436
78933048.0000	3.433289
78982904.0000	3.386343
79032760.0000	7.403473
79082616.0000	8.409040
79132472.0000	4.076150
79182328.0000	4.133423
79232184.0000	3.452079
79282040.0000	3.699150
79331896.0000	1.594730
79381752.0000	2.299959
79431608.0000	1.760922
79481464.0000	4.926778
79531320.0000	5.033738
79581176.0000	5.582923
79631032.0000	3.328150
79680888.0000	3.807872
79730744.0000	1.777524
79780600.0000	1.573491
79830456.0000	4.858346
79880312.0000	3.543365
79930168.0000	1.437005
79980024.0000	1.599468
80029880.0000	2.088613
80079736.0000	1.842677
80129592.0000	14.588298
80179448.0000	2.946905
80229304.0000	4.259671
80279160.0000	1.943947
80329016.0000	3.496052
80378872.0000	1.954610
80428728.0000	1.808190
80478584.0000	2.150652
80528440.0000	2.173928
80578296.0000	1.633688
80628152.0000	3.722013
80678008.0000	7.755894
80727864.0000	6.122461
80777720.0000	15.556407
80827576.0000	8.358230
80877432.0000	7.144658
80927288.0000	5.126283
80977144.0000	1.971195
81027000.0000	2.139498
81076856.0000	5.367330
81126712.0000	3.374440
81176568.0000	2.222722
81226424.0000	7.176283
81276280.0000	3.293293
81326136.0000	12.175001
81375992.0000	7.019984
81425848.0000	2.085459
81475704.0000	5.472311
81525560.0000	3.611389
81575416.0000	2.514623
81625272.0000	2.032759
81675128.0000	5.914992
81724984.0000	2.264688
81774840.0000	6.324029
81824696.0000	3.343615
81874552.0000	4.450632
81924408.0000	4.387457
81974264.0000	3.252389
82024120.0000	9.550265
82073976.0000	3.747091
82123832.0000	8.514973
82173688.0000	2.726698
82223544.0000	4.390937
82273400.0000	2.573000
82323256.0000	6.553079
82373112.0000	3.200773
82422968.0000	2.000270
82472824.0000	1.761348
82522680.0000	2.520929
82572536.0000	3.551702
82622392.0000	3.275792
82672248.0000	3.744013
82722104.0000	7.761730
82771960.0000	11.254616
82821816.0000	4.056695
82871672.0000	7.177346
82921528.0000	2.540457
82971384.0000	4.466122
83021240.0000	2.929606
83071096.0000	5.950719
83120952.0000	6.444280
83170808.0000	2.652917
83220664.0000	2.805730
83270520.0000	5.186823
83320376.0000	5.445185
83370232.0000	2.697062
83420088.0000	2.306642
83469944.0000	14.632576
83519800.0000	1.977440
83569656.0000	2.163126
83619512.0000	2.943751
83669368.0000	5.664441
83719224.0000	5.637684
83769080.0000	3.338817
83818936.0000	1.751064
83868792.0000	3.164016
83918648.0000	4.386334
83968504.0000	4.571462
84018360.0000	4.111649
84068216.0000	3.584481
84118072.0000	3.335770
84167928.0000	4.138841
84217784.0000	2.213193
84267640.0000	2.538412
84317496.0000	4.631708
84367352.0000	1.431957
84417208.0000	1.289535
84467064.0000	1.853624
84516920.0000	2.009320
84566776.0000	4.231904
84616632.0000	5.178898
84666488.0000	4.647328
84716344.0000	2.221993
84766200.0000	5.232289
84816056.0000	3.020314
84865912.0000	13.131445
84915768.0000	3.333403
84965624.0000	2.638991
85015480.0000	1.512666
85065336.0000	3.767582
85115192.0000	3.786386
85165048.0000	1.954628
85214904.0000	5.464067
85264760.0000	2.540584
85314616.0000	5.623239
85364472.0000	4.157694
85414328.0000	12.335645
85464184.0000	1.782373
85514040.0000	2.298220
85563896.0000	4.972216
85613752.0000	7.125954
85663608.0000	4.794812
85713464.0000	3.326653
85763320.0000	2.379388
85813176.0000	2.799719
85863032.0000	1.293958
85912888.0000	2.310577
85962744.0000	3.844385
86012600.0000	8.578711
86062456.0000	3.576037
86112312.0000	2.274326
86162168.0000	1.995661
86212024.0000	3.266245
86261880.0000	3.411937
86311736.0000	2.887187
86361592.0000	2.293654
86411448.0000	4.539057
86461304.0000	3.824075
86511160.0000	7.788038
86561016.0000	4.492674
86610872.0000	3.629024
86660728.0000	2.633313
86710584.0000	6.650630
86760440.0000	4.902996
86810296.0000	6.096639
86860152.0000	2.526433
86910008.0000	4.310998
86959864.0000	5.040312
87009720.0000	3.749037
87059576.0000	5.023465
87109432.0000	2.051452
87159288.0000	3.124751
87209144.0000	2.011986
87259000.0000	1.783463
87308856.0000	3.340398
87358712.0000	3.683185
87408568.0000	1.456988
87458424.0000	1.443155
87508280.0000	1.940602
87558136.0000	2.738807
87607992.0000	5.115336
87657848.0000	16.582481
87707704.0000	4.859097
87757560.0000	6.163871
87807416.0000	8.195994
87857272.0000	5.306108
87907128.0000	2.030361
87956984.0000	4.638446
88006840.0000	4.072414
88056696.0000	6.997447
88106552.0000	1.940505
88156408.0000	4.023936
88206264.0000	2.908549
88256120.0000	3.800023
88305976.0000	2.541190
88355832.0000	2.637653
88405688.0000	6.865770
88455544.0000	16.847353
88505400.0000	3.405838
88555256.0000	3.657751
88605112.0000	6.418495
88654968.0000	15.318572
88704824.0000	1.891849
88754680.0000	4.104810
88804536.0000	2.432765
88854392.0000	5.073430
88904248.0000	2.390175
88954104.0000	8.302541
89003960.0000	6.088133
89053816.0000	2.094848
89103672.0000	3.551670
89153528.0000	2.742307
89203384.0000	1.634125
89253240.0000	1.434068
89303096.0000	2.106362
89352952.0000	7.482442
89402808.0000	9.424431
89452664.0000	20.285488
89502520.0000	2.168470
89552376.0000	2.082639
89602232.0000	1.670586
89652088.0000	1.582108
89701944.0000	6.923949
89751800.0000	9.965531
89801656.0000	4.059451
89851512.0000	2.869515
89901368.0000	3.536655
89951224.0000	3.846092
90001080.0000	2.900680
90050936.0000	4.462305
90100792.0000	3.776413
90150648.0000	51.408417
90200504.0000	2.562423
90250360.0000	1.727020
90300216.0000	8.541891
90350072.0000	3.846862
90399928.0000	4.212567
90449784.0000	4.516661
90499640.0000	34.878902
90549496.0000	7.665579
90599352.0000	17.685780
90649208.0000	5.021732
90699064.0000	2.218988
90748920.0000	6.056829
90798776.0000	5.222722
90848632.0000	3.007944
90898488.0000	3.014021
90948344.0000	2.293780
90998200.0000	1.723757
91048056.0000	3.817201
91097912.0000	3.756011
91147768.0000	1.814867
91197624.0000	3.847669
91247480.0000	5.129348
91297336.0000	3.748409
91347192.0000	3.127244
91397048.0000	1.710018
91446904.0000	1.974090
91496760.0000	8.713861
91546616.0000	3.153296
91596472.0000	3.203660
91646328.0000	1.854241
91696184.0000	3.496776
91746040.0000	1.265451
91795896.0000	3.967907
91845752.0000	4.397330
91895608.0000	5.118645
91945464.0000	2.246630
91995320.0000	2.803927
92045176.0000	3.351160
92095032.0000	3.707820
92144888.0000	3.924950
92194744.0000	3.423133
92244600.0000	3.243451
92294456.0000	1.868154
92344312.0000	2.291293
92394168.0000	3.812603
92444024.0000	1.831122
92493880.0000	1.677634
92543736.0000	19.530684
92593592.0000	3.605011
92643448.0000	1.660142
92693304.0000	2.011264
92743160.0000	1.360857
92793016.0000	1.471379
92842872.0000	2.513748
92892728.0000	2.040341
92942584.0000	1.913197
92992440.0000	2.369485
93042296.0000	2.488220
93092152.0000	5.828684
93142008.0000	2.656543
93191864.0000	2.487216
93241720.0000	2.797668
93291576.0000	6.000242
93341432.0000	20.387356
93391288.0000	1.224082
93441144.0000	2.802887
93491000.0000	2.522607
93540856.0000	6.616716
93590712.0000	2.799845
93640568.0000	2.360542
93690424.0000	2.322617
93740280.0000	1.565854
93790136.0000	1.943591
93839992.0000	1.794078
93889848.0000	2.905043
93939704.0000	1.872789
93989560.0000	5.761377
94039416.0000	2.562563
94089272.0000	2.208246
94139128.0000	6.194941
94188984.0000	117.997353
94238840.0000	1.577333
94288696.0000	2.175798
94338552.0000	3.116533
94388408.0000	2.390388
94438264.0000	3.220288
94488120.0000	6.511869
94537976.0000	11.009522
94587832.0000	2.402251
94637688.0000	2.458361
94687544.0000	2.850984
94737400.0000	1.430041
94787256.0000	1.932108
94837112.0000	1.728976
94886968.0000	3.132221
94936824.0000	5.234889
94986680.0000	4.100452
95036536.0000	1.633208
95086392.0000	6.034293
95136248.0000	4.437512
95186104.0000	4.680400
95235960.0000	5.181196
95285816.0000	1.879643
95335672.0000	5.583999
95385528.0000	4.257633
95435384.0000	2.601808
95485240.0000	2.575523
95535096.0000	3.009239
95584952.0000	3.905208
95634808.0000	3.900932
95684664.0000	2.418403
95734520.0000	15.337409
95784376.0000	2.050548
95834232.0000	3.883008
95884088.0000	2.341214
95933944.0000	1.825830
95983800.0000	1.999629
96033656.0000	3.527205
96083512.0000	2.249946
96133368.0000	3.108718
96183224.0000	2.278495
96233080.0000	3.984137
96282936.0000	2.345149
96332792.0000	2.157322
96382648.0000	2.655453
96432504.0000	2.908568
96482360.0000	1.849395
96532216.0000	2.608018
96582072.0000	3.653446
96631928.0000	2.725891
96681784.0000	3.698514
96731640.0000	2.087327
96781496.0000	1.929308
96831352.0000	4.591900
96881208.0000	8.924093
96931064.0000	36.539852
96980920.0000	3.384815
97030776.0000	3.563717
97080632.0000	2.967577
97130488.0000	1.355190
97180344.0000	1.765627
97230200.0000	3.603029
97280056.0000	3.154398
97329912.0000	1.771574
97379768.0000	4.179039
97429624.0000	3.756147
97479480.0000	2.686813
97529336.0000	1.776883
97579192.0000	5.812522
97629048.0000	2.559967
97678904.0000	3.019511
97728760.0000	7.055947
97778616.0000	2.749314
97828472.0000	2.812605
97878328.0000	4.060397
97928184.0000	6.347042
97978040.0000	4.098524
98027896.0000	4.513371
98077752.0000	11.375258
98127608.0000	3.298473
98177464.0000	4.748385
98227320.0000	3.463408
98277176.0000	1.742495
98327032.0000	2.543670
98376888.0000	3.177327
98426744.0000	2.628847
98476600.0000	2.242876
98526456.0000	1.978724
98576312.0000	4.695084
98626168.0000	1.706898
98676024.0000	2.555319
98725880.0000	9.528234
98775736.0000	2.858574
98825592.0000	4.110615
98875448.0000	1.807574
98925304.0000	15.211719
98975160.0000	2.124341
99025016.0000	2.845630
99074872.0000	1.501211
99124728.0000	5.677022
99174584.0000	6.344554
99224440.0000	2.577746
99274296.0000	2.456345
99324152.0000	4.041085
99374008.0000	3.551762
99423864.0000	14.663621
99473720.0000	2.084092
99523576.0000	6.406998
99573432.0000	3.213159
99623288.0000	2.304750
[truncated: 3,001 more rows]
