# Supplementary material for: Scalable linkage-disequilibrium-based selective sweep detection: a performance guide
Source: Gigascience. 2016 Feb 8;5:7. doi: 10.1186/s13742-016-0114-9 (PMC4746822; doi:10.1186/s13742-016-0114-9)
Supplement: Supplementary file 2 — Human Chromosome 1 OmegaPlus results per population. This file contains the OmegaPlus reports and information files for the analysis of the first chromosome of the human genome per population (26 populations) for DNA data representation. (ZIP 1120 kb) [file 13742_2016_114_MOESM2_ESM.zip › OmegaPlus_pops/OmegaPlus_Report.MSL]

//1
10642.0000	0.000000
60497.9531	5.693224
110353.9062	27.352438
160209.8594	26.141481
210065.8125	11.636455
259921.7656	0.000000
309777.7188	16.583652
359633.6875	0.000000
409489.6250	0.000000
459345.5625	7.679940
509201.5000	0.000000
559057.4375	16.736065
608913.3750	8.274541
658769.3125	4.388897
708625.2500	2.282124
758481.1875	1.814827
808337.1250	3.145064
858193.0625	4.489735
908049.0000	3.759338
957904.9375	2.195348
1007760.8750	2.634300
1057616.8750	2.495163
1107472.8750	6.161604
1157328.8750	4.706871
1207184.8750	2.338334
1257040.8750	2.310481
1306896.8750	9.093497
1356752.8750	4.283531
1406608.8750	1.995906
1456464.8750	3.317968
1506320.8750	4.339441
1556176.8750	2.783755
1606032.8750	6.412970
1655888.8750	7.809054
1705744.8750	2.118979
1755600.8750	5.049996
1805456.8750	2.285097
1855312.8750	3.065377
1905168.8750	5.174683
1955024.8750	3.183603
2004880.8750	4.502959
2054736.8750	2.231318
2104592.7500	3.995474
2154448.7500	3.043586
2204304.7500	2.106908
2254160.7500	2.829850
2304016.7500	3.360328
2353872.7500	4.715400
2403728.7500	4.457243
2453584.7500	4.706040
2503440.7500	5.401676
2553296.7500	1.601485
2603152.7500	5.487825
2653008.7500	4.795792
2702864.7500	2.012723
2752720.7500	4.472794
2802576.7500	2.834167
2852432.7500	2.305507
2902288.7500	2.912820
2952144.7500	3.378865
3002000.7500	3.349921
3051856.7500	3.977328
3101712.7500	6.086430
3151568.7500	4.726426
3201424.7500	2.115031
3251280.7500	2.710517
3301136.7500	3.782067
3350992.7500	3.428607
3400848.7500	3.111941
3450704.7500	2.859922
3500560.7500	2.176361
3550416.7500	2.207376
3600272.7500	8.046276
3650128.7500	2.647952
3699984.7500	3.526911
3749840.7500	1.494134
3799696.7500	4.137558
3849552.7500	0.000000
3899408.7500	7.287897
3949264.7500	0.000000
3999120.7500	3.010531
4048976.7500	6.527744
4098832.7500	2.506917
4148688.7500	3.318426
4198544.5000	1.985184
4248400.5000	2.370289
4298256.5000	6.592563
4348112.5000	3.444355
4397968.5000	3.384193
4447824.5000	1.500772
4497680.5000	2.943030
4547536.5000	4.863832
4597392.5000	1.947428
4647248.5000	3.004525
4697104.5000	2.672772
4746960.5000	3.989206
4796816.5000	5.515710
4846672.5000	2.873474
4896528.5000	7.188088
4946384.5000	3.449425
4996240.5000	3.987364
5046096.5000	4.073597
5095952.5000	2.470023
5145808.5000	2.624302
5195664.5000	2.238226
5245520.5000	2.198131
5295376.5000	4.779673
5345232.5000	6.616779
5395088.5000	3.057402
5444944.5000	11.650276
5494800.5000	2.850443
5544656.5000	5.540734
5594512.5000	2.921186
5644368.5000	6.532583
5694224.5000	2.862473
5744080.5000	2.960291
5793936.5000	2.351007
5843792.5000	3.739513
5893648.5000	3.353604
5943504.5000	2.655691
5993360.5000	1.212052
6043216.5000	1.769795
6093072.5000	3.440371
6142928.5000	3.259236
6192784.5000	2.586143
6242640.5000	2.266155
6292496.5000	6.021225
6342352.5000	2.582195
6392208.5000	2.521202
6442064.5000	1.802403
6491920.5000	5.691887
6541776.5000	4.484232
6591632.5000	1.715640
6641488.5000	11.474972
6691344.5000	2.171334
6741200.5000	2.092209
6791056.5000	3.673585
6840912.5000	2.209063
6890768.5000	2.040548
6940624.5000	2.475892
6990480.5000	1.595581
7040336.5000	2.087230
7090192.5000	1.678808
7140048.5000	2.501487
7189904.5000	2.062831
7239760.5000	4.477078
7289616.5000	1.908851
7339472.5000	14.678392
7389328.5000	2.569879
7439184.5000	2.729937
7489040.5000	5.849056
7538896.5000	2.865960
7588752.5000	2.808686
7638608.5000	3.395793
7688464.5000	2.437355
7738320.5000	7.018347
7788176.5000	2.604423
7838032.5000	2.218678
7887888.5000	1.965112
7937744.5000	2.339919
7987600.5000	4.347775
8037456.5000	1.489626
8087312.5000	2.448620
8137168.5000	3.025233
8187024.5000	2.803334
8236880.5000	2.756271
8286736.5000	3.093774
8336592.5000	2.333604
8386448.5000	12.219285
8436304.0000	3.254839
8486160.0000	1.806237
8536016.0000	2.673679
8585872.0000	2.574995
8635728.0000	4.428253
8685584.0000	2.702923
8735440.0000	6.925242
8785296.0000	2.877476
8835152.0000	2.172822
8885008.0000	2.774866
8934864.0000	7.345431
8984720.0000	8.583793
9034576.0000	2.841743
9084432.0000	2.788676
9134288.0000	2.887361
9184144.0000	2.427356
9234000.0000	11.918643
9283856.0000	4.810907
9333712.0000	3.015680
9383568.0000	5.567101
9433424.0000	2.268189
9483280.0000	2.714004
9533136.0000	3.917166
9582992.0000	3.500579
9632848.0000	2.956113
9682704.0000	20.655727
9732560.0000	2.952413
9782416.0000	3.783531
9832272.0000	3.903873
9882128.0000	4.553265
9931984.0000	2.077482
9981840.0000	2.394093
10031696.0000	6.789524
10081552.0000	2.805163
10131408.0000	2.104481
10181264.0000	2.624613
10231120.0000	2.300131
10280976.0000	2.819454
10330832.0000	3.422008
10380688.0000	8.687621
10430544.0000	2.991164
10480400.0000	3.271953
10530256.0000	1.902179
10580112.0000	2.033152
10629968.0000	1.796213
10679824.0000	2.854384
10729680.0000	2.352306
10779536.0000	3.075916
10829392.0000	2.597216
10879248.0000	2.880796
10929104.0000	5.943913
10978960.0000	3.306783
11028816.0000	5.299790
11078672.0000	2.539726
11128528.0000	1.893774
11178384.0000	1.664516
11228240.0000	1.178918
11278096.0000	3.792618
11327952.0000	6.535155
11377808.0000	3.186692
11427664.0000	3.281621
11477520.0000	3.720510
11527376.0000	3.510834
11577232.0000	2.258371
11627088.0000	2.153013
11676944.0000	3.355365
11726800.0000	2.265983
11776656.0000	14.882155
11826512.0000	6.774314
11876368.0000	1.885589
11926224.0000	3.902781
11976080.0000	2.586651
12025936.0000	3.844064
12075792.0000	3.089046
12125648.0000	3.823800
12175504.0000	75.195778
12225360.0000	3.765071
12275216.0000	5.871756
12325072.0000	15.106888
12374928.0000	1.704261
12424784.0000	1.762076
12474640.0000	5.657936
12524496.0000	2.895007
12574352.0000	2.296074
12624208.0000	2.133386
12674064.0000	4.124247
12723920.0000	2.214689
12773776.0000	4.283947
12823632.0000	2.111215
12873488.0000	2.409971
12923344.0000	3.372656
12973200.0000	5.646446
13023056.0000	18.507845
13072912.0000	9.418118
13122768.0000	5.419325
13172624.0000	4.248545
13222480.0000	0.000000
13272336.0000	40.693512
13322192.0000	0.000000
13372048.0000	2.897223
13421904.0000	3.923296
13471760.0000	52.821636
13521616.0000	7.213274
13571472.0000	17.591169
13621328.0000	17.591169
13671184.0000	3.879038
13721040.0000	6.958163
13770896.0000	13.527341
13820752.0000	4.851048
13870608.0000	12.655272
13920464.0000	5.424356
13970320.0000	2.188857
14020176.0000	13.194902
14070032.0000	3.872668
14119888.0000	4.061640
14169744.0000	3.888504
14219600.0000	3.525393
14269456.0000	2.314884
14319312.0000	4.021249
14369168.0000	2.920920
14419024.0000	6.105633
14468880.0000	15.741264
14518736.0000	4.670662
14568592.0000	3.398343
14618448.0000	5.035249
14668304.0000	3.537845
14718160.0000	2.617043
14768016.0000	2.846602
14817872.0000	2.081501
14867728.0000	6.739816
14917584.0000	2.169533
14967440.0000	3.828629
15017296.0000	1.873350
15067152.0000	2.716111
15117008.0000	2.424849
15166864.0000	3.669934
15216720.0000	3.588477
15266576.0000	4.304315
15316432.0000	3.864016
15366288.0000	4.452640
15416144.0000	7.822386
15466000.0000	21.813108
15515856.0000	3.096427
15565712.0000	7.705736
15615568.0000	6.625799
15665424.0000	2.855274
15715280.0000	3.165254
15765136.0000	3.027612
15814992.0000	2.709469
15864848.0000	1.593969
15914704.0000	4.685964
15964560.0000	2.259133
16014416.0000	2.584222
16064272.0000	3.221439
16114128.0000	17.288897
16163984.0000	2.314018
16213840.0000	103.806297
16263696.0000	2.955419
16313552.0000	1.839180
16363408.0000	2.994573
16413264.0000	2.571394
16463120.0000	3.097939
16512976.0000	5.953366
16562832.0000	2.690755
16612688.0000	3.106123
16662544.0000	4.441401
16712400.0000	1.960091
16762256.0000	3.223512
16812112.0000	2.232147
16861968.0000	2.007826
16911824.0000	6.192317
16961680.0000	2.563212
17011536.0000	5.041520
17061392.0000	6.252593
17111248.0000	6.966878
17161104.0000	4.415447
17210960.0000	1.762942
17260816.0000	2.379708
17310672.0000	2.720084
17360528.0000	2.352264
17410384.0000	3.897684
17460240.0000	6.509245
17510096.0000	2.426321
17559952.0000	4.151888
17609808.0000	4.139719
17659664.0000	2.297445
17709520.0000	3.307826
17759376.0000	3.467450
17809232.0000	5.115705
17859088.0000	8.503594
17908944.0000	11.411890
17958800.0000	8.644817
18008656.0000	1.749677
18058512.0000	3.064050
18108368.0000	5.752330
18158224.0000	3.654307
18208080.0000	4.427918
18257936.0000	2.083707
18307792.0000	2.847594
18357648.0000	6.266645
18407504.0000	3.286904
18457360.0000	3.502251
18507216.0000	3.462218
18557072.0000	2.936004
18606928.0000	3.147531
18656784.0000	4.281614
18706640.0000	3.057525
18756496.0000	3.403509
18806352.0000	2.455878
18856208.0000	4.279819
18906064.0000	6.213322
18955920.0000	2.422494
19005776.0000	26.211555
19055632.0000	7.214134
19105488.0000	5.951303
19155344.0000	2.870217
19205200.0000	5.714592
19255056.0000	20.362358
19304912.0000	1.654087
19354768.0000	6.845556
19404624.0000	2.506333
19454480.0000	1.879618
19504336.0000	1.261820
19554192.0000	6.146224
19604048.0000	7.368581
19653904.0000	2.140803
19703760.0000	1.691303
19753616.0000	1.825979
19803472.0000	4.735119
19853328.0000	3.749471
19903184.0000	2.095305
19953040.0000	2.046268
20002896.0000	3.687854
20052752.0000	7.224122
20102608.0000	7.137506
20152464.0000	4.624046
20202320.0000	1.823509
20252176.0000	3.357457
20302032.0000	3.797891
20351888.0000	3.210636
20401744.0000	2.071712
20451600.0000	10.526558
20501456.0000	2.574685
20551312.0000	5.413071
20601168.0000	6.005847
20651024.0000	1.859832
20700880.0000	2.014538
20750736.0000	3.978436
20800592.0000	6.109768
20850448.0000	2.950509
20900304.0000	3.089681
20950160.0000	2.489789
21000016.0000	4.125745
21049872.0000	2.658294
21099728.0000	21.239872
21149584.0000	3.342294
21199440.0000	1.303767
21249296.0000	1.841402
21299152.0000	1.749015
21349008.0000	2.269744
21398864.0000	10.804347
21448720.0000	2.064584
21498576.0000	1.352139
21548432.0000	5.473470
21598288.0000	39.683964
21648144.0000	15.933196
21698000.0000	2.293820
21747856.0000	2.864216
21797712.0000	2.106329
21847568.0000	6.415748
21897424.0000	1.837795
21947280.0000	2.236760
21997136.0000	2.617807
22046992.0000	2.446805
22096848.0000	1.908701
22146704.0000	4.555874
22196560.0000	2.277087
22246416.0000	2.349486
22296272.0000	3.842610
22346128.0000	9.192688
22395984.0000	2.095357
22445840.0000	2.428495
22495696.0000	3.861374
22545552.0000	1.966209
22595408.0000	4.619401
22645264.0000	2.609822
22695120.0000	9.569210
22744976.0000	4.877421
22794832.0000	1.724024
22844688.0000	7.595863
22894544.0000	2.287116
22944400.0000	8.434938
22994256.0000	45.704739
23044112.0000	2.644188
23093968.0000	5.292774
23143824.0000	5.268536
23193680.0000	2.886961
23243536.0000	3.460151
23293392.0000	3.124847
23343248.0000	1.707903
23393104.0000	4.024804
23442960.0000	2.392155
23492816.0000	3.502372
23542672.0000	2.197232
23592528.0000	2.548591
23642384.0000	2.119368
23692240.0000	2.178568
23742096.0000	3.815762
23791952.0000	3.377524
23841808.0000	4.744709
23891664.0000	2.886433
23941520.0000	8.117914
23991376.0000	3.651479
24041232.0000	3.159412
24091088.0000	2.295060
24140944.0000	2.411903
24190800.0000	4.673135
24240656.0000	7.258974
24290512.0000	5.655312
24340368.0000	15.300201
24390224.0000	6.608870
24440080.0000	2.628777
24489936.0000	2.701947
24539792.0000	2.815084
24589648.0000	8.698540
24639504.0000	2.523491
24689360.0000	5.358577
24739216.0000	1.597898
24789072.0000	3.960050
24838928.0000	3.209352
24888784.0000	5.151360
24938640.0000	3.373617
24988496.0000	4.271577
25038352.0000	13.002563
25088208.0000	4.298896
25138064.0000	2.528805
25187920.0000	3.032062
25237776.0000	8.189267
25287632.0000	3.828836
25337488.0000	2.368966
25387344.0000	2.355101
25437200.0000	2.596317
25487056.0000	3.071439
25536912.0000	4.015689
25586768.0000	4.452195
25636624.0000	2.386706
25686480.0000	2.268880
25736336.0000	1.611851
25786192.0000	6.752053
25836048.0000	2.114443
25885904.0000	5.463090
25935760.0000	4.390122
25985616.0000	2.981166
26035472.0000	5.498158
26085328.0000	2.749054
26135184.0000	3.080111
26185040.0000	1.894080
26234896.0000	3.402951
26284752.0000	3.464078
26334608.0000	1.843972
26384464.0000	4.714212
26434320.0000	2.438587
26484176.0000	4.093140
26534032.0000	3.292471
26583888.0000	2.067992
26633744.0000	1.781729
26683600.0000	3.256497
26733456.0000	8.128010
26783312.0000	1.829878
26833168.0000	65.900848
26883024.0000	31.316038
26932880.0000	1.959947
26982736.0000	3.762431
27032592.0000	525.037659
27082448.0000	2.482106
27132304.0000	4.035882
27182160.0000	1.836138
27232016.0000	2.439553
27281872.0000	3.089571
27331728.0000	12.879724
27381584.0000	3.104689
27431440.0000	11.778786
27481296.0000	8.055325
27531152.0000	3.545377
27581008.0000	2.107639
27630864.0000	9.270673
27680720.0000	2.567633
27730576.0000	1.880097
27780432.0000	1.811469
27830288.0000	2.071344
27880144.0000	7.749907
27930000.0000	6.526384
27979856.0000	2.581929
28029712.0000	7.649042
28079568.0000	2.273671
28129424.0000	1.450173
28179280.0000	4.783892
28229136.0000	2.858490
28278992.0000	5.192263
28328848.0000	2.286167
28378704.0000	1.349108
28428560.0000	5.958170
28478416.0000	3.332326
28528272.0000	3.679551
28578128.0000	3.028049
28627984.0000	4.868615
28677840.0000	4.739885
28727696.0000	1.964265
28777552.0000	1.652466
28827408.0000	2.743490
28877264.0000	3.196130
28927120.0000	4.436230
28976976.0000	2.114341
29026832.0000	1.561929
29076688.0000	2.818639
29126544.0000	2.539828
29176400.0000	2.628637
29226256.0000	3.880725
29276112.0000	2.924718
29325968.0000	1.898586
29375824.0000	3.937841
29425680.0000	1.786041
29475536.0000	1.557654
29525392.0000	1.850515
29575248.0000	2.759554
29625104.0000	2.310771
29674960.0000	3.263737
29724816.0000	3.012340
29774672.0000	4.375206
29824528.0000	6.950357
29874384.0000	4.958257
29924240.0000	0.000000
29974096.0000	7.435905
30023952.0000	0.000000
30073808.0000	3.930411
30123664.0000	2.737905
30173520.0000	3.356980
30223376.0000	1.877555
30273232.0000	8.856645
30323088.0000	2.357187
30372944.0000	3.385222
30422800.0000	2.771888
30472656.0000	21.441952
30522512.0000	4.983121
30572368.0000	3.036616
30622224.0000	2.341189
30672080.0000	2.410365
30721936.0000	2.292259
30771792.0000	3.003409
30821648.0000	1.969036
30871504.0000	2.738542
30921360.0000	2.553696
30971216.0000	2.285667
31021072.0000	4.243634
31070928.0000	3.289093
31120784.0000	3.786927
31170640.0000	3.155011
31220496.0000	4.953990
31270352.0000	2.371581
31320208.0000	4.328447
31370064.0000	2.932073
31419920.0000	3.174332
31469776.0000	1.522324
31519632.0000	1.782667
31569488.0000	5.798371
31619344.0000	3.281619
31669200.0000	5.404168
31719056.0000	2.796501
31768912.0000	5.121789
31818768.0000	1.455328
31868624.0000	1.913786
31918480.0000	2.656194
31968336.0000	3.260100
32018192.0000	4.973283
32068048.0000	5.311315
32117904.0000	2.244741
32167760.0000	3.252341
32217616.0000	64.623108
32267472.0000	8.190866
32317328.0000	2.645754
32367184.0000	2.997931
32417040.0000	249.897095
32466896.0000	8.239356
32516752.0000	23.443060
32566608.0000	1.709053
32616464.0000	2.412770
32666320.0000	2.169847
32716176.0000	2.495462
32766032.0000	1.622844
32815888.0000	2.040681
32865744.0000	5.004461
32915600.0000	2.357016
32965456.0000	3.054496
33015312.0000	1.545860
33065168.0000	8.055820
33115024.0000	4.162668
33164880.0000	3.161017
33214736.0000	5.209112
33264592.0000	2.458958
33314448.0000	2.315543
33364304.0000	6.809671
33414160.0000	2.428718
33464016.0000	2.313947
33513872.0000	1.841387
33563728.0000	3.508109
33613584.0000	2.522343
33663440.0000	3.296580
33713296.0000	2.378048
33763152.0000	2.544562
33813008.0000	14.446095
33862864.0000	21.479277
33912720.0000	5.347455
33962576.0000	2.367785
34012432.0000	4.522512
34062288.0000	3.738431
34112144.0000	1.900537
34162000.0000	35.535065
34211856.0000	3.195006
34261712.0000	5.265428
34311568.0000	4.203002
34361424.0000	3.783433
34411280.0000	3.143817
34461136.0000	2.662965
34510992.0000	3.334493
34560848.0000	4.661163
34610704.0000	3.169324
34660560.0000	3.201993
34710416.0000	10.379891
34760272.0000	3.149398
34810128.0000	3.643293
34859984.0000	1.899638
34909840.0000	23.552013
34959696.0000	2.332451
35009552.0000	1.859780
35059408.0000	3.646289
35109264.0000	2.488512
35159120.0000	3.711514
35208976.0000	3.643380
35258832.0000	5.768617
35308688.0000	15.548259
35358544.0000	3.518929
35408400.0000	3.912992
35458256.0000	1.486376
35508112.0000	2.499284
35557968.0000	1.539401
35607824.0000	2.028174
35657680.0000	2.032006
35707536.0000	4.430119
35757392.0000	2.552898
35807248.0000	70.813797
35857104.0000	3.243183
35906960.0000	2.487521
35956816.0000	2.125743
36006672.0000	1.906378
36056528.0000	2.329602
36106384.0000	2.285429
36156240.0000	3.258914
36206096.0000	4.304402
36255952.0000	1.621587
36305808.0000	2.137708
36355664.0000	1.963631
36405520.0000	3.555642
36455376.0000	2.160753
36505232.0000	3.460409
36555088.0000	2.437802
36604944.0000	3.268581
36654800.0000	2.419134
36704656.0000	14.469674
36754512.0000	1.395706
36804368.0000	3.092884
36854224.0000	9.601521
36904080.0000	8.541630
36953936.0000	4.657507
37003792.0000	2.582963
37053648.0000	2.885250
37103504.0000	2.487792
37153360.0000	2.156096
37203216.0000	2.694693
37253072.0000	152.622070
37302928.0000	3.173128
37352784.0000	2.174587
37402640.0000	10.511978
37452496.0000	2.950096
37502352.0000	1.754591
37552208.0000	3.237560
37602064.0000	5.984904
37651920.0000	3.686107
37701776.0000	3.839480
37751632.0000	1.767852
37801488.0000	2.693745
37851344.0000	4.476180
37901200.0000	3.478376
37951056.0000	22.157747
38000912.0000	2.114802
38050768.0000	9.635420
38100624.0000	4.006282
38150480.0000	10.264159
38200336.0000	3.835578
38250192.0000	2.113087
38300048.0000	1.517461
38349904.0000	2.422130
38399760.0000	7.494404
38449616.0000	2.608012
38499472.0000	4.854580
38549328.0000	2.802791
38599184.0000	4.248399
38649040.0000	2.548020
38698896.0000	2.747634
38748752.0000	2.930821
38798608.0000	2.166377
38848464.0000	2.360320
38898320.0000	2.651118
38948176.0000	4.620523
38998032.0000	9.257760
39047888.0000	7.315313
39097744.0000	2.476396
39147600.0000	4.540273
39197456.0000	3.185710
39247312.0000	2.772148
39297168.0000	2.799755
39347024.0000	1.691909
39396880.0000	4.310297
39446736.0000	3.137396
39496592.0000	1.390639
39546448.0000	7.610151
39596304.0000	2.537923
39646160.0000	1.577525
39696016.0000	2.969918
39745872.0000	2.559069
39795728.0000	7.695782
39845584.0000	7.987356
39895440.0000	1.347828
39945296.0000	1.716520
39995152.0000	3.962269
40045008.0000	2.078844
40094864.0000	3.676978
40144720.0000	2.203841
40194576.0000	3.416122
40244432.0000	2.793369
40294288.0000	4.200371
40344144.0000	2.959397
40394000.0000	2.764268
40443856.0000	6.238604
40493712.0000	2.418385
40543568.0000	4.354518
40593424.0000	2.066565
40643280.0000	1.493261
40693136.0000	2.179893
40742992.0000	3.373663
40792848.0000	2.169955
40842704.0000	2.347444
40892560.0000	3.638344
40942416.0000	3.338135
40992272.0000	17.369249
41042128.0000	2.498832
41091984.0000	4.350316
41141840.0000	2.198539
41191696.0000	1.457725
41241552.0000	2.691585
41291408.0000	3.055074
41341264.0000	2.241918
41391120.0000	2.537111
41440976.0000	7.673380
41490832.0000	1.974540
41540688.0000	2.498031
41590544.0000	4.955000
41640400.0000	4.654283
41690256.0000	1.911122
41740112.0000	2.856197
41789968.0000	3.044797
41839824.0000	5.143144
41889680.0000	3.306395
41939536.0000	3.308629
41989392.0000	4.071060
42039248.0000	2.229164
42089104.0000	2.782763
42138960.0000	6.216463
42188816.0000	2.421594
42238672.0000	12.642970
42288528.0000	3.082067
42338384.0000	1.878639
42388240.0000	3.968034
42438096.0000	2.373906
42487952.0000	3.485499
42537808.0000	1.792351
42587664.0000	2.035183
42637520.0000	2.858601
42687376.0000	4.547640
42737232.0000	7.141499
42787088.0000	28.373615
42836944.0000	6.474905
42886800.0000	5.275647
42936656.0000	2.787697
42986512.0000	1.347507
43036368.0000	3.492588
43086224.0000	2.117935
43136080.0000	3.223043
43185936.0000	2.144253
43235792.0000	1.609469
43285648.0000	1.903785
43335504.0000	2.847454
43385360.0000	4.648997
43435216.0000	2.144586
43485072.0000	2.956739
43534928.0000	3.098563
43584784.0000	1.914298
43634640.0000	2.025784
43684496.0000	4.188655
43734352.0000	2.668918
43784208.0000	2.687334
43834064.0000	1.843867
43883920.0000	1.444934
43933776.0000	4.649522
43983632.0000	2.278120
44033488.0000	2.936348
44083344.0000	1.725277
44133200.0000	2.172266
44183056.0000	1.553447
44232912.0000	1.520429
44282768.0000	5.529680
44332624.0000	1.762905
44382480.0000	1.417106
44432336.0000	1.615943
44482192.0000	2.998981
44532048.0000	3.971940
44581904.0000	4.349042
44631760.0000	2.667781
44681616.0000	2.057742
44731472.0000	15.122321
44781328.0000	1.843625
44831184.0000	204.032410
44881040.0000	6.960489
44930896.0000	4.480146
44980752.0000	2.523547
45030608.0000	2.129192
45080464.0000	5.647432
45130320.0000	2.322002
45180176.0000	14.731462
45230032.0000	1.510491
45279888.0000	1.723020
45329744.0000	3.097045
45379600.0000	1.331918
45429456.0000	3.097480
45479312.0000	2.317728
45529168.0000	4.834584
45579024.0000	1.765765
45628880.0000	1.848447
45678736.0000	1.283104
45728592.0000	4.165397
45778448.0000	3.032315
45828304.0000	2.849022
45878160.0000	1.598124
45928016.0000	2.820879
45977872.0000	2.244956
46027728.0000	5.245234
46077584.0000	3.625457
46127440.0000	1.500496
46177296.0000	2.318151
46227152.0000	1.537912
46277008.0000	3.416038
46326864.0000	1.363088
46376720.0000	1.778376
46426576.0000	2.219372
46476432.0000	5.760391
46526288.0000	1.475259
46576144.0000	1.364196
46626000.0000	5.731349
46675856.0000	6.244262
46725712.0000	2.485378
46775568.0000	30.736300
46825424.0000	2.075035
46875280.0000	4.550963
46925136.0000	3.874550
46974992.0000	2.786111
47024848.0000	4.366075
47074704.0000	9.862421
47124560.0000	2.054519
47174416.0000	8.657630
47224272.0000	12.126641
47274128.0000	4.575580
47323984.0000	2.407513
47373840.0000	2.635509
47423696.0000	2.966996
47473552.0000	3.137164
47523408.0000	1.712686
47573264.0000	1.676948
47623120.0000	3.124473
47672976.0000	2.826697
47722832.0000	2.358818
47772688.0000	1.563380
47822544.0000	1.491095
47872400.0000	2.408879
47922256.0000	1.927901
47972112.0000	2.132464
48021968.0000	2.489066
48071824.0000	2.515131
48121680.0000	2.506493
48171536.0000	5.902860
48221392.0000	4.698998
48271248.0000	1.838521
48321104.0000	1.908523
48370960.0000	3.509659
48420816.0000	1.721117
48470672.0000	6.513256
48520528.0000	5.141234
48570384.0000	38.944031
48620240.0000	16.923584
48670096.0000	3.239601
48719952.0000	2.668478
48769808.0000	2.016830
48819664.0000	1.845066
48869520.0000	1.384443
48919376.0000	1.993347
48969232.0000	2.891183
49019088.0000	2.551307
49068944.0000	6.470420
49118800.0000	4.056685
49168656.0000	3.078163
49218512.0000	3.446388
49268368.0000	9.813958
49318224.0000	1.619283
49368080.0000	2.516587
49417936.0000	3.656547
49467792.0000	1.903652
49517648.0000	1.652780
49567504.0000	2.955314
49617360.0000	2.353436
49667216.0000	11.578360
49717072.0000	1.525224
49766928.0000	3.787515
49816784.0000	2.673884
49866640.0000	7.645082
49916496.0000	2.276738
49966352.0000	20.508703
50016208.0000	2.683342
50066064.0000	3.163001
50115920.0000	7.942738
50165776.0000	2.480704
50215632.0000	3.569796
50265488.0000	1.623765
50315344.0000	1.701310
50365200.0000	1.858712
50415056.0000	9.097466
50464912.0000	2.694113
50514768.0000	1.485028
50564624.0000	3.030923
50614480.0000	6.603597
50664336.0000	3.474211
50714192.0000	3.364942
50764048.0000	3.546620
50813904.0000	2.350523
50863760.0000	3.290545
50913616.0000	2.778032
50963472.0000	2.204102
51013328.0000	33.118351
51063184.0000	3.526009
51113040.0000	3.468334
51162896.0000	8.087468
51212752.0000	18.584639
51262608.0000	1.701690
51312464.0000	4.602044
51362320.0000	2.134178
51412176.0000	11.685829
51462032.0000	3.223693
51511888.0000	1.925742
51561744.0000	2.074387
51611600.0000	1.907458
51661456.0000	1.943201
51711312.0000	1.709714
51761168.0000	3.935314
51811024.0000	3.312670
51860880.0000	4.252534
51910736.0000	7.803781
51960592.0000	2.822845
52010448.0000	2.544654
52060304.0000	4.052800
52110160.0000	3.969471
52160016.0000	2.625730
52209872.0000	25.599106
52259728.0000	216.512146
52309584.0000	1.518195
52359440.0000	2.054282
52409296.0000	3.690375
52459152.0000	2.320601
52509008.0000	4.895961
52558864.0000	3.391164
52608720.0000	43.000763
52658576.0000	1.837268
52708432.0000	2.737089
52758288.0000	2.089502
52808144.0000	1.873781
52858000.0000	2.373421
52907856.0000	4.093391
52957712.0000	2.039016
53007568.0000	1.415099
53057424.0000	2.117697
53107280.0000	3.364551
53157136.0000	2.676832
53206992.0000	1.546194
53256848.0000	2.505765
53306704.0000	1.948925
53356560.0000	3.198226
53406416.0000	2.667645
53456272.0000	3.614545
53506128.0000	2.131793
53555984.0000	5.691515
53605840.0000	6.566377
53655696.0000	3.835871
53705552.0000	3.491286
53755408.0000	2.645974
53805264.0000	3.247681
53855120.0000	5.575591
53904976.0000	1.629234
53954832.0000	41.731834
54004688.0000	2.755508
54054544.0000	3.017007
54104400.0000	2.345579
54154256.0000	4.938195
54204112.0000	2.912803
54253968.0000	9.627622
54303824.0000	6.865459
54353680.0000	2.748188
54403536.0000	1.923452
54453392.0000	2.520194
54503248.0000	2.382470
54553104.0000	1.656808
54602960.0000	2.870305
54652816.0000	2.736918
54702672.0000	2.980025
54752528.0000	3.223933
54802384.0000	5.052388
54852240.0000	8.074324
54902096.0000	2.004596
54951952.0000	4.345219
55001808.0000	4.526060
55051664.0000	2.492569
55101520.0000	2.832690
55151376.0000	4.994917
55201232.0000	1.835415
55251088.0000	5.041481
55300944.0000	2.360676
55350800.0000	23.590828
55400656.0000	2.971432
55450512.0000	3.339545
55500368.0000	5.038528
55550224.0000	43.788879
55600080.0000	1.575262
55649936.0000	1.548992
55699792.0000	2.115377
55749648.0000	2.640092
55799504.0000	2.136139
55849360.0000	2.439172
55899216.0000	4.139116
55949072.0000	3.595019
55998928.0000	3.356406
56048784.0000	2.855807
56098640.0000	2.987937
56148496.0000	2.294025
56198352.0000	3.477586
56248208.0000	2.727983
56298064.0000	1.961821
56347920.0000	3.409474
56397776.0000	3.886913
56447632.0000	5.899334
56497488.0000	2.239655
56547344.0000	4.288250
56597200.0000	1.587816
56647056.0000	12.275298
56696912.0000	1.423273
56746768.0000	2.875463
56796624.0000	3.998170
56846480.0000	4.359262
56896336.0000	3.814942
56946192.0000	2.593187
56996048.0000	3.101910
57045904.0000	3.197533
57095760.0000	3.022741
57145616.0000	2.436619
57195472.0000	4.441578
57245328.0000	3.212040
57295184.0000	3.230408
57345040.0000	2.366121
57394896.0000	3.094631
57444752.0000	2.970425
57494608.0000	2.699885
57544464.0000	2.115600
57594320.0000	14.504176
57644176.0000	2.500783
57694032.0000	2.248891
57743888.0000	3.468043
57793744.0000	3.252404
57843600.0000	2.203584
57893456.0000	3.202181
57943312.0000	2.872858
57993168.0000	3.285960
58043024.0000	2.094373
58092880.0000	2.339752
58142736.0000	2.002614
58192592.0000	4.271748
58242448.0000	3.809529
58292304.0000	2.321195
58342160.0000	2.538199
58392016.0000	3.008614
58441872.0000	2.407528
58491728.0000	3.657834
58541584.0000	4.873232
58591440.0000	2.143335
58641296.0000	1.497120
58691152.0000	3.525409
58741008.0000	1.796427
58790864.0000	2.499565
58840720.0000	2.615737
58890576.0000	2.767890
58940432.0000	4.728286
58990288.0000	2.707524
59040144.0000	3.167486
59090000.0000	3.530902
59139856.0000	1.825062
59189712.0000	3.185386
59239568.0000	3.259369
59289424.0000	143.250626
59339280.0000	3.532488
59389136.0000	2.516098
59438992.0000	13.739139
59488848.0000	9.736008
59538704.0000	2.342165
59588560.0000	3.678791
59638416.0000	4.249213
59688272.0000	5.328062
59738128.0000	3.716262
59787984.0000	3.487529
59837840.0000	2.477043
59887696.0000	3.334898
59937552.0000	4.107110
59987408.0000	5.061684
60037264.0000	3.964642
60087120.0000	2.185898
60136976.0000	7.800528
60186832.0000	3.908759
60236688.0000	3.377108
60286544.0000	20.009287
60336400.0000	2.680465
60386256.0000	1.484304
60436112.0000	4.743755
60485968.0000	3.810653
60535824.0000	2.129620
60585680.0000	1.978554
60635536.0000	1.725301
60685392.0000	2.786462
60735248.0000	2.736193
60785104.0000	90.964478
60834960.0000	1.811182
60884816.0000	3.992931
60934672.0000	1.657012
60984528.0000	7.751132
61034384.0000	1.747511
61084240.0000	2.479008
61134096.0000	5.261046
61183952.0000	3.826472
61233808.0000	1.916997
61283664.0000	3.222645
61333520.0000	3.049451
61383376.0000	2.755023
61433232.0000	4.197680
61483088.0000	3.820582
61532944.0000	5.472623
61582800.0000	3.804035
61632656.0000	140.515717
61682512.0000	3.479964
61732368.0000	2.773382
61782224.0000	4.929602
61832080.0000	2.913676
61881936.0000	2.816673
61931792.0000	2.775584
61981648.0000	2.338383
62031504.0000	2.816407
62081360.0000	2.757072
62131216.0000	3.687872
62181072.0000	2.349504
62230928.0000	2.781433
62280784.0000	2.589655
62330640.0000	5.438673
62380496.0000	5.227026
62430352.0000	2.167770
62480208.0000	2.971625
62530064.0000	3.036047
62579920.0000	1.666907
62629776.0000	2.626504
62679632.0000	11.482903
62729488.0000	3.208190
62779344.0000	9.191945
62829200.0000	6.764842
62879056.0000	2.328138
62928912.0000	1.405386
62978768.0000	1.559389
63028624.0000	1.689237
63078480.0000	21.037773
63128336.0000	1.531069
63178192.0000	2.324443
63228048.0000	1.844939
63277904.0000	1.538683
63327760.0000	1.809146
63377616.0000	5.119798
63427472.0000	2.894632
63477328.0000	2.604038
63527184.0000	3.885311
63577040.0000	3.092311
63626896.0000	3.466030
63676752.0000	3.068408
63726608.0000	27.119146
63776464.0000	7.683964
63826320.0000	4.076789
63876176.0000	2.944692
63926032.0000	4.159062
63975888.0000	2.683978
64025744.0000	2.189954
64075600.0000	4.233249
64125456.0000	3.030843
64175312.0000	4.115313
64225168.0000	1.791551
64275024.0000	4.905923
64324880.0000	2.627346
64374736.0000	2.876747
64424592.0000	1.480188
64474448.0000	1.994578
64524304.0000	4.303580
64574160.0000	2.819645
64624016.0000	3.658173
64673872.0000	6.308597
64723728.0000	2.601273
64773584.0000	1.877911
64823440.0000	3.159734
64873296.0000	3.708345
64923152.0000	3.071534
64973008.0000	1.930662
65022864.0000	2.647289
65072720.0000	2.213608
65122576.0000	1.981578
65172432.0000	3.549197
65222288.0000	10.331559
65272144.0000	1.700374
65322000.0000	2.498549
65371856.0000	5.498278
65421712.0000	1.640835
65471568.0000	2.191911
65521424.0000	2.566489
65571280.0000	2.965628
65621136.0000	2.943536
65670992.0000	3.895388
65720848.0000	2.597303
65770704.0000	4.676438
65820560.0000	2.741073
65870416.0000	4.143680
65920272.0000	2.482152
65970128.0000	3.112485
66019984.0000	2.179729
66069840.0000	5.947833
66119696.0000	2.346919
66169552.0000	17.463604
66219408.0000	11.526802
66269264.0000	2.590071
66319120.0000	1.779381
66368976.0000	1.765737
66418832.0000	1.745600
66468688.0000	4.753804
66518544.0000	2.806703
66568400.0000	2.744954
66618256.0000	11.989841
66668112.0000	1.652194
66717968.0000	5.814610
66767824.0000	2.585522
66817680.0000	3.596766
66867536.0000	3.638469
66917392.0000	3.824860
66967248.0000	2.162881
67017104.0000	4.602397
67066960.0000	2.126962
67116816.0000	1.827864
67166672.0000	1.870042
67216528.0000	2.430962
67266384.0000	2.607284
67316240.0000	2.448206
67366096.0000	4.127398
67415952.0000	5.127588
67465808.0000	3.797328
67515664.0000	4.125501
67565520.0000	2.409529
67615376.0000	3.422889
67665232.0000	2.946755
67715088.0000	2.069798
67764944.0000	4.818955
67814800.0000	1.998778
67864656.0000	4.539929
67914512.0000	3.080937
67964368.0000	4.013531
68014224.0000	2.479585
68064080.0000	2.227484
68113936.0000	12.593671
68163792.0000	5.784313
68213648.0000	1.786656
68263504.0000	2.092027
68313360.0000	3.682936
68363216.0000	4.609759
68413072.0000	2.377595
68462928.0000	6.983564
68512784.0000	5.006982
68562640.0000	4.405063
68612496.0000	2.829888
68662352.0000	4.110705
68712208.0000	2.227897
68762064.0000	18.373446
68811920.0000	2.933788
68861776.0000	3.189668
68911632.0000	10.926350
68961488.0000	1.793115
69011344.0000	3.632151
69061200.0000	10.114516
69111056.0000	2.591899
69160912.0000	2.341084
69210768.0000	1.876442
69260624.0000	2.048597
69310480.0000	2.411713
69360336.0000	1.706605
69410192.0000	1.807078
69460048.0000	29.880472
69509904.0000	2.852164
69559760.0000	1.851108
69609616.0000	2.846918
69659472.0000	2.452172
69709328.0000	2.672417
69759184.0000	2.774622
69809040.0000	2.642686
69858896.0000	1.730346
69908752.0000	3.569148
69958608.0000	2.170352
70008464.0000	2.572557
70058320.0000	1.616276
70108176.0000	3.045452
70158032.0000	5.551776
70207888.0000	2.110153
70257744.0000	3.396784
70307600.0000	3.292934
70357456.0000	1.556946
70407312.0000	1.637496
70457168.0000	2.137821
70507024.0000	3.253583
70556880.0000	3.065438
70606736.0000	3.535138
70656592.0000	2.611073
70706448.0000	1.632968
70756304.0000	4.902590
70806160.0000	6.393856
70856016.0000	1.756587
70905872.0000	3.253697
70955728.0000	5.817871
71005584.0000	3.381624
71055440.0000	2.769517
71105296.0000	2.270451
71155152.0000	8.254589
71205008.0000	4.633646
71254864.0000	1.793328
71304720.0000	1.800061
71354576.0000	2.224033
71404432.0000	2.486804
71454288.0000	1.893627
71504144.0000	3.091322
71554000.0000	3.716358
71603856.0000	1.677276
71653712.0000	2.084147
71703568.0000	2.682482
71753424.0000	4.608520
71803280.0000	1.592823
71853136.0000	5.413774
71902992.0000	2.868822
71952848.0000	6.053704
72002704.0000	3.073625
72052560.0000	2.865273
72102416.0000	1.596301
72152272.0000	1.702786
72202128.0000	4.753445
72251984.0000	2.751659
72301840.0000	3.422546
72351696.0000	3.028359
72401552.0000	2.453217
72451408.0000	2.278203
72501264.0000	4.054723
72551120.0000	3.238204
72600976.0000	1.878140
72650832.0000	4.087751
72700688.0000	1.765252
72750544.0000	3.485653
72800400.0000	1.877843
72850256.0000	2.228262
72900112.0000	3.069820
72949968.0000	2.572859
72999824.0000	1.971096
73049680.0000	2.861382
73099536.0000	2.867593
73149392.0000	2.642240
73199248.0000	47.003212
73249104.0000	2.493706
73298960.0000	6.228992
73348816.0000	2.776159
73398672.0000	3.876846
73448528.0000	5.881375
73498384.0000	5.035707
73548240.0000	1.658001
73598096.0000	3.499145
73647952.0000	3.106027
73697808.0000	54.712322
73747664.0000	3.316968
73797520.0000	1.747712
73847376.0000	2.963884
73897232.0000	4.554437
73947088.0000	3.755048
73996944.0000	4.856413
74046800.0000	3.275291
74096656.0000	1.605948
74146512.0000	5.909485
74196368.0000	2.485979
74246224.0000	14.194863
74296080.0000	3.339860
74345936.0000	2.008916
74395792.0000	2.291533
74445648.0000	4.474667
74495504.0000	2.374602
74545360.0000	1.818445
74595216.0000	4.401262
74645072.0000	2.286014
74694928.0000	1.980597
74744784.0000	2.392502
74794640.0000	2.122288
74844496.0000	3.205406
74894352.0000	1.897362
74944208.0000	3.281298
74994064.0000	2.413587
75043920.0000	23.964134
75093776.0000	2.649612
75143632.0000	10.660611
75193488.0000	1.518507
75243344.0000	2.394109
75293200.0000	3.737245
75343056.0000	2.601924
75392912.0000	1.626230
75442768.0000	4.437446
75492624.0000	2.107596
75542480.0000	2.737386
75592336.0000	2.317757
75642192.0000	2.291911
75692048.0000	6.952735
75741904.0000	2.159571
75791760.0000	2.134207
75841616.0000	1.752841
75891472.0000	363.214722
75941328.0000	2.223772
75991184.0000	4.333030
76041040.0000	3.591308
76090896.0000	2.817827
76140752.0000	1.905030
76190608.0000	1.684322
76240464.0000	1.883246
76290320.0000	2.621956
76340176.0000	1.860403
76390032.0000	3.711688
76439888.0000	2.336027
76489744.0000	3.108438
76539600.0000	2.728331
76589456.0000	2.922129
76639312.0000	3.429939
76689168.0000	4.192236
76739024.0000	3.106459
76788880.0000	3.542315
76838736.0000	3.166077
76888592.0000	2.986346
76938448.0000	2.330063
76988304.0000	18.580189
77038160.0000	3.372683
77088016.0000	3.808099
77137872.0000	5.381932
77187728.0000	8.505496
77237584.0000	6.879036
77287440.0000	5.308852
77337296.0000	3.298524
77387152.0000	3.489064
77437008.0000	2.846653
77486864.0000	2.050939
77536720.0000	4.276744
77586576.0000	1.625200
77636432.0000	1.538876
77686288.0000	3.306525
77736144.0000	4.141542
77786000.0000	1.497275
77835856.0000	2.088971
77885712.0000	2.742129
77935568.0000	10.431136
77985424.0000	8.665804
78035280.0000	1.896330
78085136.0000	1.598626
78134992.0000	2.701032
78184848.0000	2.168974
78234704.0000	2.313844
78284560.0000	19.508812
78334416.0000	1.631311
78384272.0000	2.462637
78434128.0000	2.782245
78483984.0000	1.912681
78533840.0000	2.641549
78583696.0000	2.190703
78633552.0000	1.653867
78683408.0000	3.266534
78733264.0000	2.876123
78783120.0000	1.657766
78832976.0000	2.544127
78882832.0000	7.891128
78932688.0000	2.065407
78982544.0000	5.050375
79032400.0000	1.807414
79082256.0000	3.433189
79132112.0000	2.706377
79181968.0000	4.178636
79231824.0000	11.851347
79281680.0000	2.718375
79331536.0000	1.750720
79381392.0000	2.511497
79431248.0000	1.473752
79481104.0000	2.854936
79530960.0000	2.299934
79580816.0000	3.542169
79630672.0000	2.820660
79680528.0000	3.093633
79730384.0000	7.723636
79780240.0000	9.191088
79830096.0000	2.922435
79879952.0000	2.296015
79929808.0000	2.107663
79979664.0000	1.764716
80029520.0000	2.297297
80079376.0000	4.620163
80129232.0000	2.894808
80179088.0000	2.506778
80228944.0000	2.605972
80278800.0000	2.626222
80328656.0000	2.897708
80378512.0000	1.581292
80428368.0000	7.432164
80478224.0000	2.209427
80528080.0000	3.108266
80577936.0000	7.267305
80627792.0000	2.310349
80677648.0000	3.994446
80727504.0000	3.194426
80777360.0000	6.698886
80827216.0000	3.556928
80877072.0000	6.169914
80926928.0000	2.823073
80976784.0000	4.187351
81026640.0000	3.390158
81076496.0000	3.575188
81126352.0000	2.799573
81176208.0000	2.210531
81226064.0000	4.086749
81275920.0000	2.906531
81325776.0000	3.212363
81375632.0000	4.431211
81425488.0000	1.993306
81475344.0000	4.172912
81525200.0000	2.092195
81575056.0000	2.972119
81624912.0000	1.977141
81674768.0000	3.118573
81724624.0000	3.567685
81774480.0000	2.950904
81824336.0000	2.230569
81874192.0000	3.420386
81924048.0000	2.618796
81973904.0000	2.857191
82023760.0000	3.603195
82073616.0000	1.696407
82123472.0000	3.500545
82173328.0000	2.123972
82223184.0000	5.731143
82273040.0000	3.186844
82322896.0000	2.299326
82372752.0000	1.959415
82422608.0000	1.625811
82472464.0000	2.357344
82522320.0000	1.565496
82572176.0000	4.883038
82622032.0000	2.317100
82671888.0000	2.802870
82721744.0000	12.713802
82771600.0000	2.217613
82821456.0000	3.446912
82871312.0000	2.801989
82921168.0000	1.846073
82971024.0000	2.654877
83020880.0000	2.111908
83070736.0000	3.867082
83120592.0000	6.078462
83170448.0000	4.020889
83220304.0000	2.321534
83270160.0000	2.597538
83320016.0000	2.690973
83369872.0000	2.934665
83419728.0000	11.789903
83469584.0000	8.805394
83519440.0000	1.869493
83569296.0000	2.176846
83619152.0000	2.637035
83669008.0000	5.217490
83718864.0000	3.434605
83768720.0000	2.405717
83818576.0000	6.078602
83868432.0000	3.093887
83918288.0000	4.565578
83968144.0000	30.623428
84018000.0000	20.907970
84067856.0000	3.531155
84117712.0000	2.669000
84167568.0000	5.649981
84217424.0000	2.542317
84267280.0000	2.256260
84317136.0000	4.313556
84366992.0000	1.427960
84416848.0000	1.750165
84466704.0000	2.646578
84516560.0000	2.487246
84566416.0000	10.668770
84616272.0000	4.211903
84666128.0000	2.466031
84715984.0000	2.890424
84765840.0000	2.716668
84815696.0000	2.135342
84865552.0000	3.142174
84915408.0000	2.459613
84965264.0000	6.080513
85015120.0000	1.751955
85064976.0000	1.937534
85114832.0000	2.739085
85164688.0000	3.648767
85214544.0000	2.662565
85264400.0000	4.199220
85314256.0000	2.562679
85364112.0000	2.572735
85413968.0000	4.184806
85463824.0000	1.788623
85513680.0000	2.762336
85563536.0000	2.944949
85613392.0000	2.666119
85663248.0000	2.321078
85713104.0000	2.810637
85762960.0000	3.875792
85812816.0000	2.536546
85862672.0000	1.348873
85912528.0000	2.305283
85962384.0000	2.571210
86012240.0000	6.944561
86062096.0000	2.889596
86111952.0000	1.849834
86161808.0000	5.288437
86211664.0000	1.630549
86261520.0000	2.526505
86311376.0000	1.589371
86361232.0000	2.573293
86411088.0000	3.033374
86460944.0000	2.850446
86510800.0000	3.090584
86560656.0000	4.800756
86610512.0000	2.308939
86660368.0000	3.059619
86710224.0000	3.473081
86760080.0000	4.548997
86809936.0000	3.729944
86859792.0000	1.382315
86909648.0000	24.414608
86959504.0000	2.894439
87009360.0000	3.173931
87059216.0000	3.317707
87109072.0000	5.293949
87158928.0000	8.326952
87208784.0000	1.795676
87258640.0000	5.113605
87308496.0000	2.734025
87358352.0000	1.737085
87408208.0000	8.474337
87458064.0000	1.211643
87507920.0000	2.868324
87557776.0000	2.742192
87607632.0000	3.228615
87657488.0000	3.743943
87707344.0000	3.562454
87757200.0000	6.174166
87807056.0000	3.663576
87856912.0000	2.944826
87906768.0000	2.309725
87956624.0000	3.611499
88006480.0000	2.744621
88056336.0000	2.981519
88106192.0000	1.761475
88156048.0000	2.118415
88205904.0000	8.911205
88255760.0000	5.663517
88305616.0000	6.879972
88355472.0000	18.230450
88405328.0000	2.668454
88455184.0000	8.476184
88505040.0000	1.912955
88554896.0000	4.208977
88604752.0000	2.879004
88654608.0000	3.773897
88704464.0000	1.810280
88754320.0000	2.940562
88804176.0000	1.996889
88854032.0000	3.845067
88903888.0000	3.298156
88953744.0000	5.990644
89003600.0000	2.776624
89053456.0000	2.147126
89103312.0000	1.766260
89153168.0000	1.970569
89203024.0000	1.437904
89252880.0000	2.266467
89302736.0000	1.555349
89352592.0000	3.194466
89402448.0000	7.857963
89452304.0000	9.702739
89502160.0000	2.192729
89552016.0000	2.204436
89601872.0000	1.504615
89651728.0000	4.775115
89701584.0000	2.835342
89751440.0000	4.041400
89801296.0000	3.607270
89851152.0000	3.465257
89901008.0000	4.600601
89950864.0000	6.867249
90000720.0000	2.840053
90050576.0000	3.752364
90100432.0000	3.904621
90150288.0000	2.728054
90200144.0000	2.984687
90250000.0000	2.647855
90299856.0000	45.325367
90349712.0000	2.731847
90399568.0000	3.835240
90449424.0000	4.615459
90499280.0000	4.025209
90549136.0000	3.452082
90598992.0000	5.599748
90648848.0000	4.231320
90698704.0000	20.791662
90748560.0000	3.350655
90798416.0000	2.615157
90848272.0000	3.510294
90898128.0000	7.945130
90947984.0000	2.042481
90997840.0000	4.078225
91047696.0000	1.991660
91097552.0000	3.060407
91147408.0000	2.641212
91197264.0000	4.391792
91247120.0000	4.676699
91296976.0000	12.179235
91346832.0000	4.470843
91396688.0000	1.621258
91446544.0000	1.181297
91496400.0000	9.084351
91546256.0000	2.899617
91596112.0000	3.723007
91645968.0000	2.007617
91695824.0000	4.409900
91745680.0000	1.329469
91795536.0000	2.753541
91845392.0000	2.986140
91895248.0000	4.387205
91945104.0000	3.581442
91994960.0000	2.703223
92044816.0000	5.491649
92094672.0000	2.865639
92144528.0000	4.566755
92194384.0000	4.129937
92244240.0000	3.206870
92294096.0000	1.815645
92343952.0000	2.627691
92393808.0000	2.660912
92443664.0000	3.412208
92493520.0000	2.295021
92543376.0000	539.361206
92593232.0000	2.110015
92643088.0000	1.957261
92692944.0000	67.818047
92742800.0000	5.494771
92792656.0000	4.068088
92842512.0000	1.882760
92892368.0000	2.210292
92942224.0000	2.409747
92992080.0000	8.370410
93041936.0000	1.851746
93091792.0000	38.549763
93141648.0000	1.927498
93191504.0000	1.474212
93241360.0000	1.603908
93291216.0000	6.097298
93341072.0000	3.160163
93390928.0000	2.265516
93440784.0000	4.721032
93490640.0000	4.210673
93540496.0000	6.687912
93590352.0000	4.210021
93640208.0000	10.989671
93690064.0000	3.943691
93739920.0000	3.066960
93789776.0000	2.821929
93839632.0000	1.930106
93889488.0000	2.878196
93939344.0000	8.379671
93989200.0000	39.946167
94039056.0000	2.576519
94088912.0000	2.406677
94138768.0000	8.861331
94188624.0000	6.071045
94238480.0000	1.773466
94288336.0000	1.929717
94338192.0000	2.643076
94388048.0000	2.010678
94437904.0000	2.203725
94487760.0000	5.831465
94537616.0000	3.249466
94587472.0000	2.089578
94637328.0000	2.549511
94687184.0000	2.343808
94737040.0000	2.925014
94786896.0000	6.947938
94836752.0000	4.098365
94886608.0000	2.190959
94936464.0000	9.830910
94986320.0000	16.136129
95036176.0000	1.693395
95086032.0000	3.959659
95135888.0000	2.428898
95185744.0000	3.070967
95235600.0000	3.039531
95285456.0000	2.480353
95335312.0000	3.292718
95385168.0000	3.029579
95435024.0000	7.570210
95484880.0000	3.939257
95534736.0000	5.075629
95584592.0000	28.070261
95634448.0000	3.027536
95684304.0000	1.645179
95734160.0000	2.797072
95784016.0000	2.861130
95833872.0000	3.105648
95883728.0000	1.947326
95933584.0000	2.782115
95983440.0000	2.207999
96033296.0000	2.599657
96083152.0000	2.235089
96133008.0000	2.275523
96182864.0000	2.657626
96232720.0000	10.346762
96282576.0000	1.755505
96332432.0000	16.482275
96382288.0000	2.312675
96432144.0000	5.643862
96482000.0000	1.728556
96531856.0000	5.293354
96581712.0000	4.140735
96631568.0000	2.139293
96681424.0000	3.264500
96731280.0000	3.723052
96781136.0000	1.528037
96830992.0000	2.135070
96880848.0000	6.942571
96930704.0000	33.277840
96980560.0000	3.142611
97030416.0000	2.314279
97080272.0000	2.476541
97130128.0000	1.300112
97179984.0000	2.292187
97229840.0000	1.996719
97279696.0000	2.674058
97329552.0000	2.549222
97379408.0000	5.859593
97429264.0000	3.656801
97479120.0000	2.254438
97528976.0000	3.397570
97578832.0000	2.436511
97628688.0000	2.141697
97678544.0000	2.804108
97728400.0000	3.845613
97778256.0000	4.862574
97828112.0000	3.300005
97877968.0000	4.362927
97927824.0000	3.182435
97977680.0000	2.254971
98027536.0000	8.167961
98077392.0000	1.730144
98127248.0000	13.564353
98177104.0000	1.719221
98226960.0000	4.975785
98276816.0000	2.989259
98326672.0000	1.544970
98376528.0000	10.110261
98426384.0000	2.206000
98476240.0000	3.487141
98526096.0000	1.902881
98575952.0000	3.516984
98625808.0000	2.578995
98675664.0000	2.115024
98725520.0000	4.729834
98775376.0000	1.743261
98825232.0000	2.377527
98875088.0000	2.257714
98924944.0000	16.120064
98974800.0000	2.119788
99024656.0000	2.255027
99074512.0000	4.452556
99124368.0000	2.116687
99174224.0000	5.403260
99224080.0000	1.544932
99273936.0000	9.408087
99323792.0000	2.539032
99373648.0000	2.414119
99423504.0000	9.182239
99473360.0000	1.900848
99523216.0000	16.161940
99573072.0000	2.471901
99622928.0000	2.847636
[truncated: 3,001 more rows]
