# Supplementary material for: Scalable linkage-disequilibrium-based selective sweep detection: a performance guide
Source: Gigascience. 2016 Feb 8;5:7. doi: 10.1186/s13742-016-0114-9 (PMC4746822; doi:10.1186/s13742-016-0114-9)
Supplement: Supplementary file 2 — Human Chromosome 1 OmegaPlus results per population. This file contains the OmegaPlus reports and information files for the analysis of the first chromosome of the human genome per population (26 populations) for DNA data representation. (ZIP 1120 kb) [file 13742_2016_114_MOESM2_ESM.zip › OmegaPlus_pops/OmegaPlus_Report.LIST]

OmegaPlus_Report.ACB
OmegaPlus_Report.ASW
OmegaPlus_Report.BEB
OmegaPlus_Report.CDX
OmegaPlus_Report.CEU
OmegaPlus_Report.CHB
OmegaPlus_Report.CHS
OmegaPlus_Report.CLM
OmegaPlus_Report.ESN
OmegaPlus_Report.FIN
OmegaPlus_Report.GBR
OmegaPlus_Report.GIH
OmegaPlus_Report.GWD
OmegaPlus_Report.IBS
OmegaPlus_Report.ITU
OmegaPlus_Report.JPT
OmegaPlus_Report.KHV
OmegaPlus_Report.LWK
OmegaPlus_Report.MSL
OmegaPlus_Report.MXL
OmegaPlus_Report.PEL
OmegaPlus_Report.PJL
OmegaPlus_Report.PUR
OmegaPlus_Report.STU
OmegaPlus_Report.TSI
OmegaPlus_Report.YRI
