# Supplementary material for: Scalable linkage-disequilibrium-based selective sweep detection: a performance guide
Source: Gigascience. 2016 Feb 8;5:7. doi: 10.1186/s13742-016-0114-9 (PMC4746822; doi:10.1186/s13742-016-0114-9)
Supplement: Supplementary file 2 — Human Chromosome 1 OmegaPlus results per population. This file contains the OmegaPlus reports and information files for the analysis of the first chromosome of the human genome per population (26 populations) for DNA data representation. (ZIP 1120 kb) [file 13742_2016_114_MOESM2_ESM.zip › OmegaPlus_pops/OmegaPlus_Report.PEL]

//1
11008.0000	0.000000
60863.8789	26.326326
110719.7578	5.822411
160575.6406	6.866565
210431.5156	115.180283
260287.3906	0.000000
310143.2812	0.000000
359999.1562	0.000000
409855.0312	0.000000
459710.9062	0.000000
509566.7812	0.000000
559422.6875	52.098259
609278.5625	7.409756
659134.4375	4.251049
708990.3125	5.492093
758846.1875	1.451334
808702.0625	2.660352
858557.9375	2.243946
908413.8125	3.356186
958269.6875	2.059453
1008125.5625	2.381434
1057981.5000	2.166160
1107837.3750	9.427507
1157693.2500	1.921212
1207549.1250	2.571783
1257405.0000	3.509482
1307260.8750	22.671183
1357116.7500	3.437876
1406972.6250	2.644367
1456828.5000	2.054402
1506684.3750	3.432947
1556540.2500	5.754817
1606396.1250	8.915319
1656252.0000	24.636154
1706107.8750	2.573045
1755963.7500	38.300156
1805819.6250	2.565592
1855675.5000	1.833854
1905531.3750	4.007717
1955387.2500	2.951414
2005243.1250	2.253331
2055099.0000	2.524335
2104955.0000	2.017328
2154811.0000	3.314706
2204667.0000	2.748505
2254523.0000	5.219169
2304379.0000	4.217755
2354235.0000	2.982717
2404091.0000	10.760696
2453947.0000	3.246314
2503803.0000	3.626914
2553659.0000	1.581891
2603515.0000	4.860776
2653371.0000	6.745709
2703227.0000	1.494508
2753083.0000	3.875496
2802939.0000	3.209987
2852795.0000	2.481321
2902651.0000	5.553568
2952507.0000	1.829977
3002363.0000	7.525479
3052219.0000	6.631518
3102075.0000	8.001509
3151931.0000	6.466354
3201787.0000	4.495521
3251643.0000	2.861704
3301499.0000	3.563520
3351355.0000	9.764650
3401211.0000	2.508351
3451067.0000	3.914422
3500923.0000	2.854387
3550779.0000	10.535645
3600635.0000	3.887178
3650491.0000	3.545851
3700347.0000	2.422911
3750203.0000	1.628378
3800059.0000	6.007860
3849915.0000	0.000000
3899771.0000	5.068710
3949627.0000	0.000000
3999483.0000	4.432673
4049339.0000	5.277320
4099195.0000	3.045204
4149051.0000	5.658752
4198907.0000	2.495198
4248763.0000	2.471546
4298619.0000	8.107087
4348475.0000	4.037934
4398331.0000	3.249162
4448187.0000	2.000981
4498043.0000	3.076082
4547899.0000	4.564833
4597755.0000	2.341571
4647611.0000	3.119611
4697467.0000	3.622006
4747323.0000	3.504873
4797179.0000	2.777149
4847035.0000	6.787762
4896891.0000	4.257014
4946747.0000	3.896590
4996603.0000	16.115372
5046459.0000	2.671570
5096315.0000	6.461836
5146171.0000	3.404669
5196027.0000	5.117477
5245883.0000	2.692826
5295739.0000	3.045937
5345595.0000	3.628147
5395451.0000	4.586212
5445307.0000	12.631558
5495163.0000	3.715269
5545019.0000	4.831082
5594875.0000	2.342005
5644731.0000	6.282739
5694587.0000	2.651147
5744443.0000	7.040650
5794299.0000	1.834440
5844155.0000	3.344724
5894011.0000	2.842734
5943867.0000	2.672559
5993723.0000	2.253570
6043579.0000	1.817734
6093435.0000	2.417493
6143291.0000	4.519296
6193147.0000	2.781866
6243003.0000	2.749416
6292859.0000	5.059695
6342715.0000	3.491369
6392571.0000	1.849452
6442427.0000	1.466334
6492283.0000	2.877249
6542139.0000	5.570489
6591995.0000	2.647599
6641851.0000	46.398579
6691707.0000	2.846400
6741563.0000	8.339738
6791419.0000	6.409528
6841275.0000	1.902151
6891131.0000	2.257980
6940987.0000	1.671622
6990843.0000	2.054518
7040699.0000	3.199961
7090555.0000	1.737574
7140411.0000	2.134563
7190267.0000	2.242425
7240123.0000	4.755632
7289979.0000	1.665382
7339835.0000	3.642867
7389691.0000	3.996882
7439547.0000	27.444027
7489403.0000	7.896210
7539259.0000	2.771896
7589115.0000	3.166129
7638971.0000	4.767518
7688827.0000	2.319417
7738683.0000	7.024212
7788539.0000	2.828131
7838395.0000	2.281423
7888251.0000	2.044572
7938107.0000	4.476864
7987963.0000	1.587462
8037819.0000	81.058403
8087675.0000	6.654628
8137531.0000	27.349546
8187387.0000	2.605722
8237243.0000	2.929652
8287099.0000	6.075825
8336955.0000	3.201404
8386811.0000	3.676904
8436667.0000	14.684004
8486523.0000	2.235173
8536379.0000	2.100535
8586235.0000	7.586489
8636091.0000	2.889729
8685947.0000	3.175871
8735803.0000	1.708004
8785659.0000	24.271866
8835515.0000	2.028636
8885371.0000	4.419825
8935227.0000	63.392559
8985083.0000	23.371721
9034939.0000	8.057260
9084795.0000	4.150816
9134651.0000	2.873120
9184507.0000	3.645527
9234363.0000	6.598582
9284219.0000	3.094510
9334075.0000	3.071271
9383931.0000	7.459580
9433787.0000	3.261283
9483643.0000	6.132179
9533499.0000	4.828706
9583355.0000	2.570615
9633211.0000	2.497607
9683067.0000	763.796875
9732923.0000	3.434980
9782779.0000	2.534255
9832635.0000	2.829337
9882491.0000	3.959141
9932347.0000	2.183619
9982203.0000	2.591781
10032059.0000	12.191873
10081915.0000	1.525221
10131771.0000	2.760696
10181627.0000	2.433110
10231483.0000	8.982454
10281339.0000	2.276699
10331195.0000	1.415247
10381051.0000	1.743697
10430907.0000	2.220267
10480763.0000	3.226949
10530619.0000	4.046947
10580475.0000	2.144574
10630331.0000	2.518650
10680187.0000	2.950086
10730043.0000	2.341725
10779899.0000	4.113300
10829755.0000	10.185023
10879611.0000	3.541985
10929467.0000	2.585399
10979323.0000	3.637789
11029179.0000	5.869798
11079035.0000	3.426234
11128891.0000	2.015086
11178747.0000	1.515906
11228603.0000	1.126242
11278459.0000	1.655450
11328315.0000	4.113241
11378171.0000	5.316334
11428027.0000	3.920510
11477883.0000	2.672572
11527739.0000	1.630074
11577595.0000	2.494632
11627451.0000	2.679746
11677307.0000	7.435965
11727163.0000	12.116213
11777019.0000	6.228482
11826875.0000	5.233066
11876731.0000	2.787476
11926587.0000	3.864293
11976443.0000	2.056542
12026299.0000	3.208406
12076155.0000	114.547737
12126011.0000	2.956483
12175867.0000	3.652731
12225723.0000	4.026906
12275579.0000	5.271679
12325435.0000	2.665511
12375291.0000	8.981712
12425147.0000	2.173402
12475003.0000	1.699687
12524859.0000	4.125572
12574715.0000	2.402339
12624571.0000	2.281857
12674427.0000	4.310157
12724283.0000	2.908280
12774139.0000	5.718163
12823995.0000	3.361925
12873851.0000	47.525745
12923707.0000	5.836212
12973563.0000	8.570875
13023419.0000	44.239399
13073275.0000	11.294073
13123131.0000	31.823553
13172987.0000	2.597327
13222843.0000	0.000000
13272699.0000	10.517374
13322555.0000	0.000000
13372411.0000	3.093920
13422267.0000	3.171050
13472123.0000	40.721443
13521979.0000	7.685319
13571835.0000	94.210098
13621691.0000	94.210098
13671547.0000	11.504984
13721403.0000	9.556556
13771259.0000	11.984616
13821115.0000	3.283950
13870971.0000	3.185082
13920827.0000	5.970274
13970683.0000	1.423059
14020539.0000	3.736013
14070395.0000	4.185068
14120251.0000	5.194490
14170107.0000	8.918183
14219963.0000	3.467562
14269819.0000	2.361680
14319675.0000	1.739191
14369531.0000	2.251491
14419387.0000	6.871571
14469243.0000	15.025848
14519099.0000	5.397818
14568955.0000	16.629930
14618811.0000	3.927817
14668667.0000	4.449905
14718523.0000	3.622923
14768379.0000	2.823407
14818235.0000	2.302616
14868091.0000	7.146205
14917947.0000	2.743467
14967803.0000	2.543291
15017659.0000	2.375239
15067515.0000	3.678411
15117371.0000	3.072394
15167227.0000	2.867447
15217083.0000	4.870142
15266939.0000	3.175308
15316795.0000	3.340397
15366651.0000	3.975570
15416507.0000	7.130714
15466363.0000	10.522633
15516219.0000	2.293718
15566075.0000	7.692646
15615931.0000	6.509614
15665787.0000	3.084804
15715643.0000	1.995820
15765499.0000	4.357239
15815355.0000	3.087061
15865211.0000	1.845249
15915067.0000	10.267750
15964923.0000	1.835642
16014779.0000	3.226408
16064635.0000	7.472270
16114491.0000	23.858290
16164347.0000	2.281392
16214203.0000	2.040306
16264059.0000	2.743520
16313915.0000	2.004891
16363771.0000	3.919620
16413627.0000	8.116622
16463483.0000	6.179920
16513339.0000	3.460551
16563195.0000	2.612179
16613051.0000	2.095972
16662907.0000	1.169929
16712763.0000	1.704363
16762619.0000	2.284452
16812474.0000	2.239930
16862330.0000	2.380234
16912186.0000	7.780713
16962042.0000	1.858496
17011898.0000	3.782990
17061754.0000	5.393938
17111610.0000	3.423510
17161466.0000	3.049764
17211322.0000	1.490243
17261178.0000	4.373648
17311034.0000	3.599790
17360890.0000	3.492768
17410746.0000	4.590142
17460602.0000	6.214388
17510458.0000	2.074954
17560314.0000	4.565766
17610170.0000	3.150048
17660026.0000	2.416780
17709882.0000	4.615269
17759738.0000	3.724062
17809594.0000	3.249018
17859450.0000	5.777562
17909306.0000	4.888449
17959162.0000	5.428328
18009018.0000	2.448808
18058874.0000	5.446193
18108730.0000	38.120865
18158586.0000	2.852134
18208442.0000	12.056386
18258298.0000	1.877024
18308154.0000	4.325439
18358010.0000	1.608761
18407866.0000	6.215635
18457722.0000	4.812556
18507578.0000	3.686019
18557434.0000	2.295728
18607290.0000	3.484864
18657146.0000	6.843327
18707002.0000	3.265733
18756858.0000	2.401157
18806714.0000	2.247553
18856570.0000	4.685043
18906426.0000	9.828263
18956282.0000	2.387330
19006138.0000	4.951946
19055994.0000	10.672121
19105850.0000	6.869565
19155706.0000	1.911585
19205562.0000	6.245161
19255418.0000	13.052449
19305274.0000	2.099894
19355130.0000	7.225397
19404986.0000	3.609476
19454842.0000	3.350784
19504698.0000	3.208462
19554554.0000	4.129078
19604410.0000	1.875192
19654266.0000	3.152250
19704122.0000	2.003198
19753978.0000	1.775011
19803834.0000	5.910943
19853690.0000	2.667817
19903546.0000	2.261216
19953402.0000	2.362904
20003258.0000	4.291995
20053114.0000	13.848573
20102970.0000	8.118333
20152826.0000	6.103221
20202682.0000	1.931646
20252538.0000	2.264639
20302394.0000	3.768179
20352250.0000	2.049363
20402106.0000	1.612081
20451962.0000	3.858757
20501818.0000	4.631081
20551674.0000	5.620848
20601530.0000	4.642412
20651386.0000	3.442902
20701242.0000	1.891534
20751098.0000	5.828014
20800954.0000	4.230103
20850810.0000	3.166527
20900666.0000	2.515799
20950522.0000	2.137922
21000378.0000	4.213026
21050234.0000	2.286505
21100090.0000	4.432790
21149946.0000	2.867344
21199802.0000	2.623610
21249658.0000	2.048266
21299514.0000	16.405813
21349370.0000	2.689290
21399226.0000	2.205696
21449082.0000	7.070492
21498938.0000	1.523324
21548794.0000	2.435044
21598650.0000	3.360871
21648506.0000	2.415624
21698362.0000	2.323606
21748218.0000	2.897754
21798074.0000	1.688996
21847930.0000	5.590476
21897786.0000	1.802144
21947642.0000	2.088456
21997498.0000	2.728844
22047354.0000	2.669052
22097210.0000	2.216872
22147066.0000	8.421418
22196922.0000	3.136172
22246778.0000	2.424944
22296634.0000	1.769914
22346490.0000	9.230044
22396346.0000	2.097972
22446202.0000	2.550079
22496058.0000	4.364067
22545914.0000	4.431128
22595770.0000	4.016668
22645626.0000	14.198174
22695482.0000	2.404526
22745338.0000	3.278141
22795194.0000	2.028454
22845050.0000	2.196774
22894906.0000	14.514076
22944762.0000	5.742435
22994618.0000	3.174922
23044474.0000	3.569380
23094330.0000	5.194111
23144186.0000	2.243455
23194042.0000	3.086353
23243898.0000	3.798074
23293754.0000	20.217632
23343610.0000	4.025441
23393466.0000	2.356547
23443322.0000	5.731899
23493178.0000	3.156267
23543034.0000	2.343238
23592890.0000	3.953943
23642746.0000	1.498165
23692602.0000	2.608230
23742458.0000	2.386502
23792314.0000	2.120425
23842170.0000	7.113118
23892026.0000	3.224773
23941882.0000	7.316439
23991738.0000	1.937969
24041594.0000	2.016114
24091450.0000	1.774828
24141306.0000	3.053773
24191162.0000	3.487766
24241018.0000	4.243576
24290874.0000	8.464138
24340730.0000	5.950104
24390586.0000	4.806599
24440442.0000	7.331928
24490298.0000	2.381872
24540154.0000	5.315071
24590010.0000	3.036360
24639866.0000	6.576065
24689722.0000	3.453074
24739578.0000	1.515214
24789434.0000	2.939600
24839290.0000	2.475661
24889146.0000	4.406856
24939002.0000	3.976098
24988858.0000	5.948310
25038714.0000	39.911377
25088570.0000	6.719689
25138426.0000	1.637836
25188282.0000	4.568512
25238138.0000	3.348561
25287994.0000	4.796809
25337850.0000	2.787851
25387706.0000	2.782808
25437562.0000	573.176819
25487418.0000	2.443917
25537274.0000	4.173440
25587130.0000	10.474888
25636986.0000	1.971992
25686842.0000	4.402041
25736698.0000	12.403626
25786554.0000	2.724765
25836410.0000	1.817460
25886266.0000	7.177295
25936122.0000	1.724095
25985978.0000	1.933637
26035834.0000	4.141119
26085690.0000	3.414087
26135546.0000	2.621504
26185402.0000	15.140073
26235258.0000	2.246188
26285114.0000	3.986519
26334970.0000	3.136468
26384826.0000	5.602493
26434682.0000	3.464355
26484538.0000	7.945281
26534394.0000	5.319887
26584250.0000	2.954496
26634106.0000	2.068264
26683962.0000	4.852427
26733818.0000	2.475799
26783674.0000	2.143245
26833530.0000	3.688527
26883386.0000	6.674974
26933242.0000	2.464938
26983098.0000	11.679777
27032954.0000	409.210815
27082810.0000	1.845241
27132666.0000	2.581465
27182522.0000	9.623298
27232378.0000	2.146784
27282234.0000	3.013229
27332090.0000	24.756289
27381946.0000	2.316063
27431802.0000	125.473526
27481658.0000	5.439151
27531514.0000	6.410343
27581370.0000	1.794959
27631226.0000	2.434403
27681082.0000	3.431791
27730938.0000	4.505237
27780794.0000	1.905221
27830650.0000	2.322150
27880506.0000	10.777141
27930362.0000	4.631759
27980218.0000	2.350628
28030074.0000	2.139970
28079930.0000	3.168525
28129786.0000	1.585845
28179642.0000	3.598250
28229498.0000	3.090936
28279354.0000	5.773402
28329210.0000	2.090458
28379066.0000	1.527910
28428922.0000	3.108687
28478778.0000	5.147843
28528634.0000	4.200665
28578490.0000	1.686970
28628346.0000	9.363041
28678202.0000	5.361598
28728058.0000	1.491280
28777914.0000	2.692404
28827770.0000	1.595886
28877626.0000	7.145672
28927482.0000	39.582138
28977338.0000	1.918401
29027194.0000	3.338893
29077050.0000	2.361762
29126906.0000	9.409279
29176762.0000	3.172222
29226618.0000	4.731864
29276474.0000	3.187758
29326330.0000	2.167918
29376186.0000	2.679390
29426042.0000	2.694687
29475898.0000	2.211273
29525754.0000	2.601062
29575610.0000	2.209232
29625466.0000	2.122390
29675322.0000	4.353766
29725178.0000	3.199118
29775034.0000	3.261517
29824890.0000	2.844232
29874746.0000	6.044098
29924602.0000	0.000000
29974458.0000	11.773293
30024314.0000	0.000000
30074170.0000	2.515322
30124026.0000	2.561833
30173882.0000	3.759448
30223738.0000	2.652832
30273594.0000	3.955484
30323450.0000	2.845093
30373306.0000	2.748908
30423162.0000	5.195208
30473018.0000	5.081449
30522874.0000	4.352021
30572730.0000	2.148932
30622586.0000	2.104245
30672442.0000	6.983566
30722298.0000	2.448653
30772154.0000	3.491045
30822010.0000	1.938214
30871866.0000	5.545256
30921722.0000	2.180421
30971578.0000	2.398216
31021434.0000	4.150156
31071290.0000	2.263296
31121146.0000	5.260252
31171002.0000	3.570071
31220858.0000	15.208018
31270714.0000	2.771734
31320570.0000	6.200545
31370426.0000	4.667277
31420282.0000	1.724826
31470138.0000	3.821399
31519994.0000	2.463152
31569850.0000	7.206694
31619706.0000	3.194442
31669562.0000	10.955063
31719418.0000	2.948645
31769274.0000	12.822812
31819130.0000	2.705642
31868986.0000	3.014832
31918842.0000	2.210307
31968698.0000	6.744178
32018554.0000	3.387040
32068410.0000	2.266256
32118266.0000	2.685326
32168122.0000	4.775518
32217978.0000	4.290269
32267834.0000	4.871763
32317690.0000	2.551391
32367546.0000	4.249181
32417402.0000	4.080118
32467258.0000	1.676277
32517114.0000	1254.705811
32566970.0000	3.594447
32616826.0000	1.505960
32666682.0000	4.637599
32716538.0000	6.418040
32766394.0000	2.004965
32816250.0000	1.804858
32866106.0000	2.666350
32915962.0000	3.523723
32965818.0000	4.856073
33015674.0000	1.468422
33065530.0000	14.407959
33115386.0000	2.638161
33165242.0000	32.204193
33215098.0000	4.364792
33264954.0000	1.533914
33314810.0000	1.478181
33364666.0000	3.034777
33414522.0000	4.026326
33464378.0000	2.199784
33514234.0000	3.900529
33564088.0000	8.085977
33613944.0000	1.934371
33663800.0000	2.878911
33713656.0000	2.079523
33763512.0000	2.429689
33813368.0000	14.857431
33863224.0000	2.334499
33913080.0000	4.757194
33962936.0000	2.018564
34012792.0000	3.087448
34062648.0000	6.479167
34112504.0000	2.335512
34162360.0000	2.770137
34212216.0000	4.115540
34262072.0000	5.774637
34311928.0000	3.422431
34361784.0000	4.113596
34411640.0000	4.324119
34461496.0000	4.454614
34511352.0000	4.059829
34561208.0000	4.423134
34611064.0000	2.900505
34660920.0000	3.399954
34710776.0000	3.780028
34760632.0000	2.758918
34810488.0000	6.278131
34860344.0000	2.066230
34910200.0000	2.877621
34960056.0000	2.226225
35009912.0000	2.540156
35059768.0000	8.136235
35109624.0000	2.873860
35159480.0000	3.409949
35209336.0000	10.160129
35259192.0000	2.169195
35309048.0000	12.717431
35358904.0000	2.829189
35408760.0000	5.704874
35458616.0000	3.133682
35508472.0000	1.580447
35558328.0000	2.132181
35608184.0000	3.436958
35658040.0000	1.876387
35707896.0000	2.454625
35757752.0000	2.315618
35807608.0000	2.290563
35857464.0000	12.638603
35907320.0000	1.785023
35957176.0000	1.611958
36007032.0000	5.829169
36056888.0000	2.300555
36106744.0000	2.978264
36156600.0000	2.480922
36206456.0000	2.810714
36256312.0000	2.466235
36306168.0000	1.927737
36356024.0000	28.002523
36405880.0000	3.075519
36455736.0000	1.766352
36505592.0000	1.328675
36555448.0000	2.269491
36605304.0000	1.637254
36655160.0000	1.921079
36705016.0000	1.653143
36754872.0000	1.209214
36804728.0000	3.211081
36854584.0000	7.065145
36904440.0000	8.664789
36954296.0000	3.597083
37004152.0000	2.707275
37054008.0000	2.763069
37103864.0000	2.420109
37153720.0000	2.497719
37203576.0000	2.660822
37253432.0000	4.950656
37303288.0000	1.857403
37353144.0000	2.900568
37403000.0000	9.841582
37452856.0000	19.699057
37502712.0000	1.969766
37552568.0000	5.077225
37602424.0000	9.151072
37652280.0000	1.702252
37702136.0000	2.815602
37751992.0000	2.361205
37801848.0000	3.131240
37851704.0000	5.882222
37901560.0000	3.129490
37951416.0000	3.817803
38001272.0000	2.570647
38051128.0000	1.512089
38100984.0000	2.501047
38150840.0000	3.093388
38200696.0000	5.415562
38250552.0000	2.388730
38300408.0000	1.524474
38350264.0000	1.921016
38400120.0000	1.792538
38449976.0000	5.508074
38499832.0000	10.716801
38549688.0000	3.348351
38599544.0000	13.916902
38649400.0000	4.622433
38699256.0000	5.224802
38749112.0000	3.813167
38798968.0000	1.889434
38848824.0000	3.749109
38898680.0000	6.397023
38948536.0000	4.520570
38998392.0000	3.706768
39048248.0000	10.890128
39098104.0000	1.985472
39147960.0000	3.538900
39197816.0000	2.949315
39247672.0000	2.818911
39297528.0000	3.244048
39347384.0000	2.106375
39397240.0000	2.571515
39447096.0000	2.711751
39496952.0000	2.368830
39546808.0000	8.570456
39596664.0000	3.209714
39646520.0000	2.042693
39696376.0000	1.950654
39746232.0000	3.601487
39796088.0000	2.701286
39845944.0000	3.225183
39895800.0000	1.924595
39945656.0000	1.498026
39995512.0000	2.379721
40045368.0000	1.563845
40095224.0000	3.449399
40145080.0000	2.176355
40194936.0000	5.390244
40244792.0000	2.507117
40294648.0000	3.189163
40344504.0000	2.099717
40394360.0000	2.389072
40444216.0000	5.770461
40494072.0000	3.184937
40543928.0000	5.897877
40593784.0000	1.568783
40643640.0000	3.643281
40693496.0000	3.339088
40743352.0000	4.074236
40793208.0000	1.971115
40843064.0000	2.463160
40892920.0000	7.790752
40942776.0000	3.256012
40992632.0000	2.004164
41042488.0000	2.725069
41092344.0000	2.374940
41142200.0000	4.044483
41192056.0000	1.772253
41241912.0000	2.727781
41291768.0000	3.185818
41341624.0000	2.444567
41391480.0000	2.447121
41441336.0000	2.676917
41491192.0000	1.301628
41541048.0000	1.768529
41590904.0000	3.691998
41640760.0000	1.883657
41690616.0000	2.562810
41740472.0000	6.843460
41790328.0000	1.957325
41840184.0000	9.909214
41890040.0000	18.232029
41939896.0000	2.447907
41989752.0000	2.363444
42039608.0000	4.151604
42089464.0000	2.138106
42139320.0000	2.297279
42189176.0000	1.894776
42239032.0000	2.022500
42288888.0000	1.917114
42338744.0000	1.560786
42388600.0000	35.903320
42438456.0000	5.162652
42488312.0000	2.203463
42538168.0000	2.729509
42588024.0000	1.712380
42637880.0000	7.121431
42687736.0000	1.560409
42737592.0000	2.600782
42787448.0000	5.763208
42837304.0000	10.265610
42887160.0000	2.782483
42937016.0000	2.222123
42986872.0000	1.400480
43036728.0000	1.782850
43086584.0000	4.715398
43136440.0000	3.431713
43186296.0000	10.215002
43236152.0000	1.494343
43286008.0000	2.774859
43335864.0000	2.304996
43385720.0000	4.089258
43435576.0000	2.053516
43485432.0000	72.826324
43535288.0000	3.787810
43585144.0000	3.311683
43635000.0000	1.945501
43684856.0000	4.309740
43734712.0000	3.068657
43784568.0000	2.721656
43834424.0000	2.660936
43884280.0000	1.373445
43934136.0000	5.124311
43983992.0000	3.653511
44033848.0000	2.950780
44083704.0000	2.560420
44133560.0000	2.577107
44183416.0000	1.632563
44233272.0000	1.572672
44283128.0000	2.428376
44332984.0000	2.290784
44382840.0000	2.681770
44432696.0000	1.887970
44482552.0000	70.537048
44532408.0000	3.027165
44582264.0000	3.710513
44632120.0000	2.308091
44681976.0000	2.131746
44731832.0000	2.652262
44781688.0000	1.562069
44831544.0000	2.287843
44881400.0000	13.105010
44931256.0000	5.918776
44981112.0000	2.828296
45030968.0000	2.554750
45080824.0000	7.570773
45130680.0000	2.786549
45180536.0000	3.968281
45230392.0000	1.911971
45280248.0000	2.824970
45330104.0000	2.060138
45379960.0000	1.355307
45429816.0000	6.562307
45479672.0000	2.194424
45529528.0000	3.004367
45579384.0000	1.696738
45629240.0000	2.615118
45679096.0000	1.493096
45728952.0000	1.897619
45778808.0000	2.838227
45828664.0000	4.812237
45878520.0000	1.641122
45928376.0000	1.614143
45978232.0000	3.158703
46028088.0000	9.120829
46077944.0000	3.430250
46127800.0000	2.659754
46177656.0000	2.505794
46227512.0000	1.846399
46277368.0000	2.769521
46327224.0000	1.893646
46377080.0000	2.552214
46426936.0000	1.744821
46476792.0000	1.848591
46526648.0000	2.764742
46576504.0000	1.589365
46626360.0000	2.850303
46676216.0000	3.022191
46726072.0000	4.491968
46775928.0000	16.296722
46825784.0000	1.451389
46875640.0000	10.041160
46925496.0000	2.708823
46975352.0000	3.129376
47025208.0000	2.141625
47075064.0000	39.669003
47124920.0000	2.159454
47174776.0000	2.406202
47224632.0000	23.600584
47274488.0000	1.955753
47324344.0000	2.875266
47374200.0000	2.873533
47424056.0000	6.516010
47473912.0000	2.723521
47523768.0000	1.433615
47573624.0000	1.313496
47623480.0000	3.294478
47673336.0000	3.687036
47723192.0000	1.699226
47773048.0000	1.635704
47822904.0000	1.296268
47872760.0000	2.700425
47922616.0000	2.438628
47972472.0000	3.168902
48022328.0000	3.140807
48072184.0000	2.629105
48122040.0000	4.440305
48171896.0000	3.869408
48221752.0000	4.809941
48271608.0000	2.360723
48321464.0000	1.782899
48371320.0000	2.792033
48421176.0000	2.482708
48471032.0000	4.100778
48520888.0000	5.558806
48570744.0000	7.287147
48620600.0000	27.821627
48670456.0000	1.711560
48720312.0000	2.208418
48770168.0000	1.738649
48820024.0000	1.567008
48869880.0000	1.641637
48919736.0000	2.307078
48969592.0000	2.031124
49019448.0000	2.372416
49069304.0000	8.829093
49119160.0000	3.398387
49169016.0000	2.406393
49218872.0000	8.840683
49268728.0000	5.043972
49318584.0000	1.785156
49368440.0000	2.495738
49418296.0000	3.507318
49468152.0000	1.537732
49518008.0000	6.477323
49567864.0000	1.652475
49617720.0000	2.272690
49667576.0000	26.627274
49717432.0000	2.588119
49767288.0000	2.867301
49817144.0000	1.656434
49867000.0000	3.022997
49916856.0000	1.127336
49966712.0000	4.099492
50016568.0000	6.629923
50066424.0000	2.316246
50116280.0000	1.904917
50166136.0000	1.783669
50215992.0000	2.951307
50265848.0000	2.664851
50315704.0000	1.448141
50365560.0000	4.224012
50415416.0000	11.310953
50465272.0000	2.312974
50515128.0000	1.825663
50564984.0000	2.332917
50614840.0000	3.062370
50664696.0000	4.074230
50714552.0000	1.918233
50764408.0000	3.174660
50814264.0000	2.194229
50864120.0000	1.570313
50913976.0000	4.091711
50963832.0000	1.566296
51013688.0000	2.528562
51063544.0000	2.015512
51113400.0000	1.809298
51163256.0000	7.195775
51213112.0000	2.239412
51262968.0000	1.934864
51312824.0000	22.076014
51362680.0000	1.995220
51412536.0000	31.177259
51462392.0000	2.752475
51512248.0000	2.527541
51562104.0000	1.505092
51611960.0000	3.357287
51661816.0000	3.911616
51711672.0000	308.567719
51761528.0000	23.485653
51811384.0000	2.119109
51861240.0000	1.620657
51911096.0000	1.870806
51960952.0000	2.225691
52010808.0000	2.024623
52060664.0000	17.502991
52110520.0000	1.775977
52160376.0000	5.476957
52210232.0000	2.720609
52260088.0000	5.167135
52309944.0000	3.092281
52359800.0000	2.374665
52409656.0000	1.661292
52459512.0000	1.647244
52509368.0000	5.340997
52559224.0000	1.593245
52609080.0000	56.844917
52658936.0000	2.568422
52708792.0000	1.515244
52758648.0000	1.821768
52808504.0000	3.774781
52858360.0000	5.603655
52908216.0000	1.426751
52958072.0000	1.691648
53007928.0000	2.186684
53057784.0000	3.018279
53107640.0000	5.162788
53157496.0000	2.054142
53207352.0000	1.570419
53257208.0000	1.879199
53307064.0000	16.554825
53356920.0000	3.359647
53406776.0000	12.958759
53456632.0000	3.826686
53506488.0000	1.577719
53556344.0000	2.406849
53606200.0000	2.826101
53656056.0000	4.451764
53705912.0000	3.470555
53755768.0000	5.213757
53805624.0000	4.302310
53855480.0000	2.299870
53905336.0000	2.000848
53955192.0000	2.803468
54005048.0000	2.755163
54054904.0000	2.671881
54104760.0000	2.761716
54154616.0000	5.573763
54204472.0000	3.717601
54254328.0000	2.414377
54304184.0000	3.605130
54354040.0000	2.485789
54403896.0000	2.771280
54453752.0000	2.382400
54503608.0000	3.389825
54553464.0000	1.636204
54603320.0000	8.099775
54653176.0000	3.271545
54703032.0000	2.005036
54752888.0000	3.698100
54802744.0000	3.157392
54852600.0000	78.204430
54902456.0000	1.915228
54952312.0000	19.227888
55002168.0000	4.565493
55052024.0000	2.221352
55101880.0000	3.408744
55151736.0000	9.703913
55201592.0000	1.745462
55251448.0000	9.216102
55301304.0000	2.037998
55351160.0000	2.828970
55401016.0000	3.635772
55450872.0000	2.525218
55500728.0000	2.985755
55550584.0000	6.718994
55600440.0000	43.170940
55650296.0000	1.333779
55700152.0000	2.670072
55750008.0000	2.346686
55799864.0000	2.290509
55849720.0000	2.258255
55899576.0000	3.496589
55949432.0000	2.784631
55999288.0000	2.825488
56049144.0000	5.243621
56099000.0000	3.834205
56148856.0000	2.164825
56198712.0000	3.706903
56248568.0000	2.195560
56298424.0000	4.815628
56348280.0000	1.999973
56398136.0000	2.793813
56447992.0000	3.620304
56497848.0000	2.500756
56547704.0000	1.956842
56597560.0000	1.976715
56647416.0000	3.693257
56697272.0000	1.789777
56747128.0000	2.770508
56796984.0000	6.604827
56846840.0000	4.730615
56896696.0000	4.240222
56946552.0000	4.191365
56996408.0000	2.242197
57046264.0000	3.159130
57096120.0000	2.726216
57145976.0000	2.279975
57195832.0000	4.498131
57245688.0000	1.938761
57295544.0000	4.374219
57345400.0000	2.517235
57395256.0000	3.487296
57445112.0000	35.020756
57494968.0000	2.110091
57544824.0000	3.049006
57594680.0000	2.963915
57644536.0000	2.474057
57694392.0000	3.099199
57744248.0000	1.927712
57794104.0000	4.042068
57843960.0000	1.949902
57893816.0000	3.870324
57943672.0000	22.461842
57993528.0000	6.141482
58043384.0000	3.152528
58093240.0000	3.964115
58143096.0000	3.099000
58192952.0000	4.929829
58242808.0000	2.149899
58292664.0000	2.072267
58342520.0000	2.327572
58392376.0000	3.606634
58442232.0000	28.330933
58492088.0000	5.146709
58541944.0000	3.566120
58591800.0000	3.312267
58641656.0000	1.401297
58691512.0000	2.642048
58741368.0000	2.159748
58791224.0000	3.949834
58841080.0000	2.056291
58890936.0000	2.574271
58940792.0000	5.620627
58990648.0000	1.624738
59040504.0000	3.143725
59090360.0000	3.396307
59140216.0000	1.725287
59190072.0000	4.157451
59239928.0000	3.125394
59289784.0000	2.968249
59339640.0000	5.340583
59389496.0000	2.693529
59439352.0000	4.393619
59489208.0000	24.316069
59539064.0000	2.844390
59588920.0000	4.796365
59638776.0000	2.409758
59688632.0000	3.303772
59738488.0000	6.125320
59788344.0000	2.598533
59838200.0000	2.660421
59888056.0000	4.036453
59937912.0000	1.562701
59987768.0000	4.649271
60037624.0000	2.913540
60087480.0000	2.802645
60137336.0000	4.244152
60187192.0000	3.377052
60237048.0000	4.774444
60286904.0000	180.607117
60336760.0000	2.235962
60386616.0000	24.697241
60436472.0000	7.021203
60486328.0000	2.442085
60536184.0000	2.306787
60586040.0000	1.944164
60635896.0000	3.330202
60685752.0000	2.227548
60735608.0000	4.551147
60785464.0000	2.334200
60835320.0000	1.806319
60885176.0000	5.741636
60935032.0000	1.714458
60984888.0000	6.540767
61034744.0000	1.720299
61084600.0000	1.983964
61134456.0000	4.428250
61184312.0000	23.827217
61234168.0000	2.128333
61284024.0000	2.268143
61333880.0000	2.164865
61383736.0000	2.966818
61433592.0000	44.763561
61483448.0000	4.112827
61533304.0000	19.444086
61583160.0000	8.311714
61633016.0000	2.402707
61682872.0000	3.588146
61732728.0000	6.900836
61782584.0000	2.469362
61832440.0000	4.030748
61882296.0000	3.727559
61932152.0000	3.410847
61982008.0000	4.911842
62031864.0000	2.119169
62081720.0000	1.871963
62131576.0000	2.858750
62181432.0000	2.830279
62231288.0000	5.670892
62281144.0000	3.908382
62331000.0000	3.091597
62380856.0000	8.009311
62430712.0000	10.067707
62480568.0000	5.608181
62530424.0000	4.137940
62580280.0000	1.644760
62630136.0000	3.158683
62679992.0000	2.866083
62729848.0000	7.384435
62779704.0000	19.921850
62829560.0000	8.810057
62879416.0000	4.026134
62929272.0000	2.114228
62979128.0000	1.268924
63028984.0000	1.995886
63078840.0000	3.111347
63128696.0000	1.594590
63178552.0000	2.753546
63228408.0000	2.181699
63278264.0000	1.353973
63328120.0000	1.587100
63377976.0000	3.609806
63427832.0000	3.811656
63477688.0000	2.695448
63527544.0000	4.921314
63577400.0000	4.097679
63627256.0000	6.868588
63677112.0000	3.537266
63726968.0000	2.306805
63776824.0000	3.279958
63826680.0000	3.361240
63876536.0000	1.359831
63926392.0000	2.257654
63976248.0000	30.067192
64026104.0000	6.618207
64075960.0000	4.444164
64125816.0000	4.083577
64175672.0000	4.742270
64225528.0000	1.594692
64275384.0000	7.417627
64325240.0000	3.758850
64375096.0000	2.795666
64424952.0000	1.713658
64474808.0000	21.920589
64524664.0000	4.397273
64574520.0000	2.802245
64624376.0000	3.913149
64674232.0000	5.163583
64724088.0000	3.453949
64773944.0000	2.007651
64823800.0000	3.736629
64873656.0000	13.697062
64923512.0000	4.704669
64973368.0000	2.232852
65023224.0000	3.917588
65073080.0000	2.979270
65122936.0000	3.776263
65172792.0000	8.200358
65222648.0000	1.419881
65272504.0000	2.865965
65322360.0000	3.340005
65372216.0000	1.733392
65422072.0000	2.049510
65471928.0000	4.884153
65521784.0000	2.610619
65571640.0000	2.244371
65621496.0000	6.573835
65671352.0000	3.072995
65721208.0000	4.082938
65771064.0000	2.432688
65820920.0000	3.769131
65870776.0000	3.318387
65920632.0000	3.968697
65970488.0000	2.245498
66020344.0000	2.136138
66070200.0000	3.562865
66120056.0000	1.879112
66169912.0000	7.175333
66219768.0000	3.648798
66269624.0000	3.432605
66319480.0000	2.384320
66369336.0000	2.744263
66419192.0000	3.150396
66469048.0000	2.982045
66518904.0000	2.936213
66568760.0000	2.466562
66618616.0000	3.672148
66668472.0000	1.832487
66718328.0000	1.812649
66768184.0000	5.930590
66818040.0000	2.389643
66867896.0000	19.640825
66917752.0000	2.565472
66967608.0000	2.430375
67017464.0000	5.184593
67067320.0000	1.986394
67117176.0000	3.627455
67167032.0000	1.537149
67216888.0000	4.953372
67266744.0000	3.392976
67316600.0000	3.439925
67366456.0000	9.234461
67416312.0000	28.224531
67466168.0000	1.692425
67516024.0000	4.902903
67565880.0000	1.830917
67615736.0000	4.024582
67665592.0000	1.782163
67715448.0000	3.296695
67765304.0000	5.650520
67815160.0000	3.424135
67865016.0000	1.863498
67914872.0000	3.356221
67964728.0000	2.901902
68014584.0000	4.030848
68064440.0000	2.575958
68114296.0000	4.079926
68164152.0000	1.932673
68214008.0000	2.175507
68263864.0000	2.853376
68313720.0000	3.720649
68363576.0000	2.255533
68413432.0000	5.308476
68463288.0000	2.861119
68513144.0000	4.644890
68563000.0000	5.379360
68612856.0000	3.309896
68662712.0000	3.503143
68712568.0000	2.965382
68762424.0000	5.078589
68812280.0000	2.911818
68862136.0000	6.226058
68911992.0000	4.069974
68961848.0000	49.369331
69011704.0000	2.124253
69061560.0000	2.850566
69111416.0000	4.706267
69161272.0000	2.563963
69211128.0000	1.840603
69260984.0000	2.319339
69310840.0000	1.742628
69360696.0000	1.577198
69410552.0000	1.684600
69460408.0000	35.719772
69510264.0000	4.461164
69560120.0000	2.349599
69609976.0000	3.751394
69659832.0000	3.868572
69709688.0000	1.932681
69759544.0000	2.430855
69809400.0000	2.905031
69859256.0000	1.356894
69909112.0000	4.940455
69958968.0000	2.306733
70008824.0000	2.455269
70058680.0000	1.698747
70108536.0000	2.791728
70158392.0000	3.451193
70208248.0000	9.236264
70258104.0000	6.534312
70307960.0000	2.817206
70357816.0000	1.807713
70407672.0000	9.684948
70457528.0000	2.751264
70507384.0000	12.989244
70557240.0000	4.544219
70607096.0000	12.257975
70656952.0000	1.702887
70706808.0000	6.484377
70756664.0000	2.533946
70806520.0000	5.451425
70856376.0000	3.249771
70906232.0000	9.868659
70956088.0000	5.523343
71005944.0000	4.080498
71055800.0000	2.985177
71105656.0000	5.811337
71155512.0000	8.816298
71205368.0000	2.390901
71255224.0000	6.994065
71305080.0000	1.535794
71354936.0000	20.334312
71404792.0000	3.025030
71454648.0000	1.902537
71504504.0000	3.485879
71554360.0000	14.838800
71604216.0000	1.856497
71654072.0000	2.146323
71703928.0000	1.685685
71753784.0000	1.611258
71803640.0000	4.096780
71853496.0000	2.632057
71903352.0000	1.946663
71953208.0000	7.566200
72003064.0000	2.315048
72052920.0000	4.503986
72102776.0000	1.741030
72152632.0000	1.929092
72202488.0000	3.005574
72252344.0000	3.334645
72302200.0000	2.653368
72352056.0000	2.226288
72401912.0000	2.428800
72451768.0000	5.226814
72501624.0000	7.310912
72551480.0000	3.911255
72601336.0000	1.383644
72651192.0000	1.528105
72701048.0000	8.700705
72750904.0000	4.506398
72800760.0000	1.997014
72850616.0000	3.115906
72900472.0000	1.642969
72950328.0000	2.669918
73000184.0000	3.707763
73050040.0000	3.811496
73099896.0000	3.000198
73149752.0000	3.495297
73199608.0000	4.124050
73249464.0000	2.479021
73299320.0000	5.285865
73349176.0000	1.316124
73399032.0000	10.120119
73448888.0000	1.463949
73498744.0000	1.669256
73548600.0000	1.541231
73598456.0000	1.915228
73648312.0000	9.589791
73698168.0000	4.572906
73748024.0000	2.625130
73797880.0000	1.787020
73847736.0000	1.886735
73897592.0000	1.792627
73947448.0000	3.490899
73997304.0000	4.212281
74047160.0000	2.544231
74097016.0000	3.330408
74146872.0000	3.303733
74196728.0000	2.014380
74246584.0000	25.345184
74296440.0000	2.870314
74346296.0000	3.967614
74396152.0000	1.979196
74446008.0000	2.237075
74495864.0000	2.802080
74545720.0000	3.024035
74595576.0000	1.758386
74645432.0000	3.209983
74695288.0000	2.365990
74745144.0000	2.183970
74795000.0000	2.153255
74844856.0000	3.167219
74894712.0000	3.334103
74944568.0000	2.098403
74994424.0000	2.769303
75044280.0000	4.967130
75094136.0000	1.903279
75143992.0000	64.468521
75193848.0000	1.736045
75243704.0000	2.104280
75293560.0000	4.962944
75343416.0000	2.622949
75393272.0000	1.700344
75443128.0000	4.066808
75492984.0000	2.070583
75542840.0000	2.662218
75592696.0000	4.770109
75642552.0000	2.003871
75692408.0000	11.764982
75742264.0000	2.391103
75792120.0000	2.065084
75841976.0000	2.537138
75891832.0000	2.212864
75941688.0000	3.703327
75991544.0000	9.189691
76041400.0000	3.955820
76091256.0000	4.088478
76141112.0000	2.717860
76190968.0000	1.831099
76240824.0000	1.535346
76290680.0000	2.808142
76340536.0000	1.385195
76390392.0000	1.853901
76440248.0000	2.041882
76490104.0000	2.678656
76539960.0000	4.160682
76589816.0000	5.064957
76639672.0000	2.500183
76689528.0000	3.372343
76739384.0000	6.119830
76789240.0000	4.832276
76839096.0000	1.994933
76888952.0000	5.768434
76938808.0000	1.975052
76988664.0000	4.750062
77038520.0000	3.513181
77088376.0000	4.782206
77138232.0000	5.359036
77188088.0000	10.290978
77237944.0000	3.134557
77287800.0000	2.745712
77337656.0000	4.203221
77387512.0000	3.166352
77437368.0000	3.161009
77487224.0000	2.298340
77537080.0000	4.491770
77586936.0000	1.495981
77636792.0000	1.241527
77686648.0000	2.446992
77736504.0000	3.055455
77786360.0000	2.627710
77836216.0000	2.896126
77886072.0000	2.549216
77935928.0000	6.854482
77985784.0000	6.479797
78035640.0000	1.540784
78085496.0000	1.680326
78135352.0000	1.514237
78185208.0000	1.772909
78235064.0000	1.517963
78284920.0000	1.990507
78334776.0000	11.900932
78384632.0000	1.692909
78434488.0000	2.013759
78484344.0000	1.998777
78534200.0000	4.270721
78584056.0000	2.859445
78633912.0000	1.785484
78683768.0000	2.322259
78733624.0000	2.712366
78783480.0000	1.804098
78833336.0000	2.013940
78883192.0000	3.947155
78933048.0000	7.719943
78982904.0000	1.978668
79032760.0000	3.606690
79082616.0000	27.680513
79132472.0000	2.870767
79182328.0000	4.798617
79232184.0000	4.838985
79282040.0000	2.942668
79331896.0000	1.574410
79381752.0000	2.276999
79431608.0000	1.553518
79481464.0000	4.232753
79531320.0000	9.467957
79581176.0000	4.523434
79631032.0000	3.701382
79680888.0000	2.731543
79730744.0000	4.174041
79780600.0000	9.806492
79830456.0000	3.503703
79880312.0000	5.151322
79930168.0000	1.314328
79980024.0000	1.439212
80029880.0000	2.457866
80079736.0000	2.501300
80129592.0000	2.619253
80179448.0000	2.646701
80229304.0000	4.104873
80279160.0000	2.285185
80329016.0000	7.621473
80378872.0000	1.856967
80428728.0000	2.675579
80478584.0000	1.716966
80528440.0000	2.030811
80578296.0000	2.045103
80628152.0000	8.582088
80678008.0000	74.919373
80727864.0000	5.897818
80777720.0000	18.236149
80827576.0000	7.760727
80877432.0000	7.161265
80927288.0000	2.673993
80977144.0000	1.821722
81027000.0000	2.907892
81076856.0000	4.636182
81126712.0000	3.196550
81176568.0000	2.154654
81226424.0000	12.428865
81276280.0000	2.255271
81326136.0000	7.436125
81375992.0000	7.324305
81425848.0000	2.242084
81475704.0000	3.517462
81525560.0000	2.838721
81575416.0000	2.902231
81625272.0000	2.071350
81675128.0000	2.836243
81724984.0000	2.787665
81774840.0000	5.837255
81824696.0000	2.740632
81874552.0000	3.626989
81924408.0000	2.723353
81974264.0000	2.779452
82024120.0000	13.280122
82073976.0000	2.108518
82123832.0000	7.055573
82173688.0000	1.826770
82223544.0000	4.236348
82273400.0000	2.387847
82323256.0000	2.556269
82373112.0000	3.220993
82422968.0000	2.665880
82472824.0000	3.562966
82522680.0000	1.751841
82572536.0000	3.648902
82622392.0000	2.323489
82672248.0000	3.021600
82722104.0000	9.472800
82771960.0000	1.851125
82821816.0000	3.976625
82871672.0000	3.686321
82921528.0000	1.719526
82971384.0000	3.628002
83021240.0000	2.059720
83071096.0000	4.247710
83120952.0000	6.265119
83170808.0000	2.279949
83220664.0000	2.334136
83270520.0000	2.996340
83320376.0000	2.175174
83370232.0000	13.426186
83420088.0000	34.045609
83469944.0000	11.328357
83519800.0000	3.561603
83569656.0000	2.314485
83619512.0000	4.717535
83669368.0000	16.446079
83719224.0000	6.974493
83769080.0000	2.528902
83818936.0000	1.929600
83868792.0000	2.849908
83918648.0000	34.798038
83968504.0000	3.209351
84018360.0000	3.512295
84068216.0000	3.502307
84118072.0000	3.263573
84167928.0000	3.203506
84217784.0000	2.663230
84267640.0000	3.011585
84317496.0000	6.585705
84367352.0000	1.364907
84417208.0000	1.598329
84467064.0000	2.030434
84516920.0000	2.164991
84566776.0000	10.846784
84616632.0000	6.648784
84666488.0000	2.968470
84716344.0000	4.081115
84766200.0000	2.761335
84816056.0000	2.293540
84865912.0000	2.474000
84915768.0000	1.939054
84965624.0000	2.036127
85015480.0000	1.504668
85065336.0000	2.647023
85115192.0000	2.357705
85165048.0000	28.394487
85214904.0000	3.599972
85264760.0000	3.395006
85314616.0000	6.416907
85364472.0000	3.251930
85414328.0000	5.219293
85464184.0000	1.874365
85514040.0000	3.436996
85563896.0000	3.766610
85613752.0000	17.986662
85663608.0000	3.262073
85713464.0000	4.181777
85763320.0000	3.362652
85813176.0000	2.165451
85863032.0000	1.845474
85912888.0000	1.996085
85962744.0000	3.002469
86012600.0000	4.710859
86062456.0000	4.329288
86112312.0000	1.405903
86162168.0000	2.565864
86212024.0000	2.065876
86261880.0000	2.424119
86311736.0000	1.743431
86361592.0000	2.153587
86411448.0000	3.329379
86461304.0000	3.579478
86511160.0000	2.884932
86561016.0000	7.630253
86610872.0000	3.702640
86660728.0000	2.830375
86710584.0000	4.146767
86760440.0000	4.736042
86810296.0000	6.242270
86860152.0000	2.025768
86910008.0000	3.291548
86959864.0000	4.675201
87009720.0000	3.422169
87059576.0000	2.747404
87109432.0000	1.655788
87159288.0000	1.736559
87209144.0000	1.791570
87259000.0000	1.551400
87308856.0000	3.700609
87358712.0000	1.482398
87408568.0000	1.641034
87458424.0000	1.192341
87508280.0000	1.284164
87558136.0000	3.002608
87607992.0000	3.847170
87657848.0000	6.832260
87707704.0000	5.581634
87757560.0000	5.334519
87807416.0000	5.473841
87857272.0000	4.821427
87907128.0000	2.276820
87956984.0000	2.267597
88006840.0000	94.345802
88056696.0000	3.770018
88106552.0000	1.892610
88156408.0000	2.620014
88206264.0000	4.840566
88256120.0000	3.910245
88305976.0000	2.586727
88355832.0000	4.307254
88405688.0000	3.338419
88455544.0000	30.917614
88505400.0000	1.926167
88555256.0000	4.043323
88605112.0000	6.881905
88654968.0000	5.238599
88704824.0000	1.413775
88754680.0000	2.256545
88804536.0000	2.218500
88854392.0000	47.522591
88904248.0000	1.826123
88954104.0000	9.225402
89003960.0000	10.493555
89053816.0000	1.780898
89103672.0000	4.007892
89153528.0000	2.962150
89203384.0000	1.543156
89253240.0000	1.640075
89303096.0000	1.447068
89352952.0000	2.740533
89402808.0000	2.808920
89452664.0000	9.479929
89502520.0000	2.342412
89552376.0000	2.021194
89602232.0000	1.617439
89652088.0000	2.263993
89701944.0000	30.697329
89751800.0000	9.522719
89801656.0000	3.751579
89851512.0000	2.004232
89901368.0000	3.695573
89951224.0000	3.164629
90001080.0000	2.737294
90050936.0000	3.035110
90100792.0000	46.184826
90150648.0000	185.926575
90200504.0000	2.779492
90250360.0000	3.509370
90300216.0000	3.730896
90350072.0000	1.825167
90399928.0000	4.282423
90449784.0000	1.994521
90499640.0000	9.207888
90549496.0000	24.458055
90599352.0000	14.004832
90649208.0000	3.879290
90699064.0000	2.900707
90748920.0000	5.821269
90798776.0000	4.594345
90848632.0000	1.885271
90898488.0000	1.879770
90948344.0000	2.046266
90998200.0000	2.717003
91048056.0000	3.412624
91097912.0000	3.683264
91147768.0000	1.854185
91197624.0000	2.886962
91247480.0000	3.051098
91297336.0000	3.527921
91347192.0000	3.798964
91397048.0000	3.280252
91446904.0000	1.801136
91496760.0000	6.646257
91546616.0000	2.847409
91596472.0000	2.857501
91646328.0000	1.715898
91696184.0000	3.895997
91746040.0000	1.691739
91795896.0000	3.884406
91845752.0000	5.533306
91895608.0000	4.131146
91945464.0000	4.337767
91995320.0000	2.572074
92045176.0000	2.987940
92095032.0000	2.135640
92144888.0000	3.558445
92194744.0000	2.383738
92244600.0000	2.346048
92294456.0000	1.746640
92344312.0000	2.560386
92394168.0000	2.039685
92444024.0000	2.262826
92493880.0000	2.791669
92543736.0000	5.412592
92593592.0000	3.173200
92643448.0000	2.460104
92693304.0000	4.983866
92743160.0000	1.520869
92793016.0000	2.190965
92842872.0000	2.186838
92892728.0000	1.337427
92942584.0000	3.246933
92992440.0000	5.743270
93042296.0000	1.977982
93092152.0000	2.580644
93142008.0000	1.872873
93191864.0000	2.549684
93241720.0000	4.068571
93291576.0000	6.139435
93341432.0000	1.992401
93391288.0000	1.297873
93441144.0000	5.089676
93491000.0000	1.815325
93540856.0000	2.654845
93590712.0000	1.693998
93640568.0000	2.313961
93690424.0000	1.308625
93740280.0000	1.612323
93790136.0000	2.320995
93839992.0000	1.466074
93889848.0000	2.900362
93939704.0000	1.674615
93989560.0000	4.414142
94039416.0000	2.469982
94089272.0000	2.396535
94139128.0000	5.460880
94188984.0000	32.992508
94238840.0000	1.369822
94288696.0000	1.802163
94338552.0000	2.208429
94388408.0000	2.169086
94438264.0000	4.032272
94488120.0000	6.109339
94537976.0000	18.501244
94587832.0000	1.971961
94637688.0000	2.139791
94687544.0000	3.777379
94737400.0000	2.251205
94787256.0000	1.822471
94837112.0000	1.478691
94886968.0000	4.136753
94936824.0000	2.346838
94986680.0000	4.035072
95036536.0000	1.572377
95086392.0000	4.994385
95136248.0000	4.216973
95186104.0000	2.571924
95235960.0000	4.297142
95285816.0000	1.794760
95335672.0000	4.800686
95385528.0000	2.038749
95435384.0000	3.027906
95485240.0000	3.428120
95535096.0000	3.625554
95584952.0000	5.344872
95634808.0000	1.844296
95684664.0000	1.953050
95734520.0000	4.593021
95784376.0000	2.431610
95834232.0000	5.272650
95884088.0000	2.751145
95933944.0000	2.169027
95983800.0000	1.830322
96033656.0000	2.710649
96083512.0000	2.235368
96133368.0000	3.529232
96183224.0000	1.978597
96233080.0000	21.750471
96282936.0000	7.006725
96332792.0000	1.942480
96382648.0000	2.008001
96432504.0000	3.112416
96482360.0000	1.837725
96532216.0000	5.284824
96582072.0000	3.634200
96631928.0000	2.394114
96681784.0000	5.645841
96731640.0000	4.726740
96781496.0000	1.564641
96831352.0000	4.650367
96881208.0000	7.263320
96931064.0000	2.576506
96980920.0000	2.370735
97030776.0000	3.091641
97080632.0000	2.448016
97130488.0000	1.477624
97180344.0000	1.875765
97230200.0000	8.657556
97280056.0000	3.050567
97329912.0000	1.412303
97379768.0000	1.517799
97429624.0000	3.361340
97479480.0000	2.134568
97529336.0000	66.117104
97579192.0000	5.062347
97629048.0000	2.038559
97678904.0000	5.780054
97728760.0000	3.276931
97778616.0000	2.798325
97828472.0000	3.415481
97878328.0000	4.972008
97928184.0000	4.371428
97978040.0000	4.452374
98027896.0000	3.401416
98077752.0000	11.524244
98127608.0000	2.085550
98177464.0000	2.857085
98227320.0000	9.331814
98277176.0000	1.828826
98327032.0000	1.939099
98376888.0000	12.066990
98426744.0000	3.718515
98476600.0000	2.233720
98526456.0000	2.092231
98576312.0000	4.858470
98626168.0000	1.689595
98676024.0000	2.579240
98725880.0000	8.967303
98775736.0000	2.182810
98825592.0000	5.250380
98875448.0000	1.699278
98925304.0000	9.074008
98975160.0000	2.353991
99025016.0000	3.203538
99074872.0000	1.806499
99124728.0000	6.330330
99174584.0000	2.657183
99224440.0000	1.478131
99274296.0000	3.228238
99324152.0000	13.485474
99374008.0000	2.519705
99423864.0000	9.892997
99473720.0000	3.365814
99523576.0000	2.419674
99573432.0000	2.007261
99623288.0000	4.098835
[truncated: 3,001 more rows]
