# Supplementary material for: Scalable linkage-disequilibrium-based selective sweep detection: a performance guide
Source: Gigascience. 2016 Feb 8;5:7. doi: 10.1186/s13742-016-0114-9 (PMC4746822; doi:10.1186/s13742-016-0114-9)
Supplement: Supplementary file 2 — Human Chromosome 1 OmegaPlus results per population. This file contains the OmegaPlus reports and information files for the analysis of the first chromosome of the human genome per population (26 populations) for DNA data representation. (ZIP 1120 kb) [file 13742_2016_114_MOESM2_ESM.zip › OmegaPlus_pops/OmegaPlus_Report.GWD]

//1
10642.0000	0.000000
60497.9531	2.672050
110353.9062	2.894961
160209.8594	22.036854
210065.8125	23.601984
259921.7656	0.000000
309777.7188	28.462187
359633.6875	0.000000
409489.6250	0.000000
459345.5625	19.074844
509201.5000	0.000000
559057.4375	12.898319
608913.3750	12.663621
658769.3125	4.957621
708625.2500	3.465339
758481.1875	2.016561
808337.1250	4.537603
858193.0625	4.659397
908049.0000	3.400567
957904.9375	2.554008
1007760.8750	2.832481
1057616.8750	4.018326
1107472.8750	4.183110
1157328.8750	5.077149
1207184.8750	2.024249
1257040.8750	9.029049
1306896.8750	7.030694
1356752.8750	6.605633
1406608.8750	2.475334
1456464.8750	2.955026
1506320.8750	4.305311
1556176.8750	2.970283
1606032.8750	7.949272
1655888.8750	8.808545
1705744.8750	2.413436
1755600.8750	3.719810
1805456.8750	2.129128
1855312.8750	2.613377
1905168.8750	4.717219
1955024.8750	3.706535
2004880.8750	5.789418
2054736.8750	2.249607
2104592.7500	5.620925
2154448.7500	4.978561
2204304.7500	2.499001
2254160.7500	3.261919
2304016.7500	2.962063
2353872.7500	5.368955
2403728.7500	4.879830
2453584.7500	4.309813
2503440.7500	5.072101
2553296.7500	1.475617
2603152.7500	5.458048
2653008.7500	2.639127
2702864.7500	1.940810
2752720.7500	3.798168
2802576.7500	2.603678
2852432.7500	2.604121
2902288.7500	3.429515
2952144.7500	2.846801
3002000.7500	3.432355
3051856.7500	4.814763
3101712.7500	3.899629
3151568.7500	7.506939
3201424.7500	2.206593
3251280.7500	3.038093
3301136.7500	6.246352
3350992.7500	4.112510
3400848.7500	3.800591
3450704.7500	2.823969
3500560.7500	2.346724
3550416.7500	2.082822
3600272.7500	5.587246
3650128.7500	2.910747
3699984.7500	3.462701
3749840.7500	1.534664
3799696.7500	4.120447
3849552.7500	0.000000
3899408.7500	8.576085
3949264.7500	0.000000
3999120.7500	3.458945
4048976.7500	4.842479
4098832.7500	2.559331
4148688.7500	3.506830
4198544.5000	2.153383
4248400.5000	3.269259
4298256.5000	4.882301
4348112.5000	3.749549
4397968.5000	3.746208
4447824.5000	1.591191
4497680.5000	3.460692
4547536.5000	3.049681
4597392.5000	2.208021
4647248.5000	3.160945
4697104.5000	3.037838
4746960.5000	4.663946
4796816.5000	4.073706
4846672.5000	2.676320
4896528.5000	6.015755
4946384.5000	3.049520
4996240.5000	4.302187
5046096.5000	3.933104
5095952.5000	4.899503
5145808.5000	3.685752
5195664.5000	3.894178
5245520.5000	2.293087
5295376.5000	4.128936
5345232.5000	5.839443
5395088.5000	3.450614
5444944.5000	14.914225
5494800.5000	2.903065
5544656.5000	6.579668
5594512.5000	2.985024
5644368.5000	5.979127
5694224.5000	2.968286
5744080.5000	3.156438
5793936.5000	2.510717
5843792.5000	4.899648
5893648.5000	3.616807
5943504.5000	2.133537
5993360.5000	1.408906
6043216.5000	1.797217
6093072.5000	4.550127
6142928.5000	4.606256
6192784.5000	2.596390
6242640.5000	2.579140
6292496.5000	3.168109
6342352.5000	3.113574
6392208.5000	2.551010
6442064.5000	1.898876
6491920.5000	6.706152
6541776.5000	4.127728
6591632.5000	1.955124
6641488.5000	63.376328
6691344.5000	2.298280
6741200.5000	1.855234
6791056.5000	4.588247
6840912.5000	1.755781
6890768.5000	1.726463
6940624.5000	3.047230
6990480.5000	1.985838
7040336.5000	2.450932
7090192.5000	1.902099
7140048.5000	2.700925
7189904.5000	1.985559
7239760.5000	4.090699
7289616.5000	1.764472
7339472.5000	26.588909
7389328.5000	2.946721
7439184.5000	4.169168
7489040.5000	7.164713
7538896.5000	3.151197
7588752.5000	3.171134
7638608.5000	3.380869
7688464.5000	2.576730
7738320.5000	9.262411
7788176.5000	2.344113
7838032.5000	2.453084
7887888.5000	2.433528
7937744.5000	2.308858
7987600.5000	4.899045
8037456.5000	3.672920
8087312.5000	2.131196
8137168.5000	3.698192
8187024.5000	2.928030
8236880.5000	3.116739
8286736.5000	2.790686
8336592.5000	2.392046
8386448.5000	19.738331
8436304.0000	4.440216
8486160.0000	1.672990
8536016.0000	3.087028
8585872.0000	3.075596
8635728.0000	13.077543
8685584.0000	4.768236
8735440.0000	7.007592
8785296.0000	6.252227
8835152.0000	3.053057
8885008.0000	5.482467
8934864.0000	3.904078
8984720.0000	11.709859
9034576.0000	3.047420
9084432.0000	3.979095
9134288.0000	3.043518
9184144.0000	2.920699
9234000.0000	5.970019
9283856.0000	5.039456
9333712.0000	3.880728
9383568.0000	4.826504
9433424.0000	2.475817
9483280.0000	3.050563
9533136.0000	3.207619
9582992.0000	2.876755
9632848.0000	9.359839
9682704.0000	22.672314
9732560.0000	2.891614
9782416.0000	4.997004
9832272.0000	2.010244
9882128.0000	4.621877
9931984.0000	1.952064
9981840.0000	2.173798
10031696.0000	7.511027
10081552.0000	3.042919
10131408.0000	124.836937
10181264.0000	4.202635
10231120.0000	2.000366
10280976.0000	1.645774
10330832.0000	3.398188
10380688.0000	2.624636
10430544.0000	3.201514
10480400.0000	3.787325
10530256.0000	1.774778
10580112.0000	2.050642
10629968.0000	1.925662
10679824.0000	2.769687
10729680.0000	2.462531
10779536.0000	3.605785
10829392.0000	3.191758
10879248.0000	3.440746
10929104.0000	6.436124
10978960.0000	3.517186
11028816.0000	6.668937
11078672.0000	3.123333
11128528.0000	2.096294
11178384.0000	1.345153
11228240.0000	1.600575
11278096.0000	3.911694
11327952.0000	11.618043
11377808.0000	2.927176
11427664.0000	3.476304
11477520.0000	3.291777
11527376.0000	6.452426
11577232.0000	2.268406
11627088.0000	2.500444
11676944.0000	4.414376
11726800.0000	2.848043
11776656.0000	8.715921
11826512.0000	7.665467
11876368.0000	3.015996
11926224.0000	3.809639
11976080.0000	2.592569
12025936.0000	3.808894
12075792.0000	2.823314
12125648.0000	3.736967
12175504.0000	128.603973
12225360.0000	3.571688
12275216.0000	5.318749
12325072.0000	23.778585
12374928.0000	1.499670
12424784.0000	2.339385
12474640.0000	3.972469
12524496.0000	1.882428
12574352.0000	2.504494
12624208.0000	2.185596
12674064.0000	5.033309
12723920.0000	2.619096
12773776.0000	4.556407
12823632.0000	17.886034
12873488.0000	3.026746
12923344.0000	3.205732
12973200.0000	7.270094
13023056.0000	4.214817
13072912.0000	6.818519
13122768.0000	28.515142
13172624.0000	4.050967
13222480.0000	0.000000
13272336.0000	12.975390
13322192.0000	0.000000
13372048.0000	3.492500
13421904.0000	5.077775
13471760.0000	217.644592
13521616.0000	8.672791
13571472.0000	35.584553
13621328.0000	26.643532
13671184.0000	57.196590
13721040.0000	5.885244
13770896.0000	14.065122
13820752.0000	4.300164
13870608.0000	12.740656
13920464.0000	5.852468
13970320.0000	2.329933
14020176.0000	9.728267
14070032.0000	2.598893
14119888.0000	4.357466
14169744.0000	4.750723
14219600.0000	4.252751
14269456.0000	2.625826
14319312.0000	3.973054
14369168.0000	3.086875
14419024.0000	5.376256
14468880.0000	11.359263
14518736.0000	4.487387
14568592.0000	3.732412
14618448.0000	19.456450
14668304.0000	3.851928
14718160.0000	3.176298
14768016.0000	2.339413
14817872.0000	3.014221
14867728.0000	43.435802
14917584.0000	2.251387
14967440.0000	3.502385
15017296.0000	2.151529
15067152.0000	2.787214
15117008.0000	2.860269
15166864.0000	2.822117
15216720.0000	4.250867
15266576.0000	4.017923
15316432.0000	6.016711
15366288.0000	5.316727
15416144.0000	15.186618
15466000.0000	7.469509
15515856.0000	3.061958
15565712.0000	7.972457
15615568.0000	9.632927
15665424.0000	3.140646
15715280.0000	3.942996
15765136.0000	3.370733
15814992.0000	2.907215
15864848.0000	1.649187
15914704.0000	4.887011
15964560.0000	1.959420
16014416.0000	3.352833
16064272.0000	3.915156
16114128.0000	8.015705
16163984.0000	2.407569
16213840.0000	30.056255
16263696.0000	2.143243
16313552.0000	1.703870
16363408.0000	3.451970
16413264.0000	3.057723
16463120.0000	5.273560
16512976.0000	4.987956
16562832.0000	2.189136
16612688.0000	2.887383
16662544.0000	3.056283
16712400.0000	1.783364
16762256.0000	3.688051
16812112.0000	1.796450
16861968.0000	2.190144
16911824.0000	4.415685
16961680.0000	2.244986
17011536.0000	4.413342
17061392.0000	6.238372
17111248.0000	3.480458
17161104.0000	4.307759
17210960.0000	2.099650
17260816.0000	4.444096
17310672.0000	3.069604
17360528.0000	2.224473
17410384.0000	5.724217
17460240.0000	4.819579
17510096.0000	2.679100
17559952.0000	4.714591
17609808.0000	3.900908
17659664.0000	2.448008
17709520.0000	3.377233
17759376.0000	2.407386
17809232.0000	6.595804
17859088.0000	5.275662
17908944.0000	13.726726
17958800.0000	5.704214
18008656.0000	1.703613
18058512.0000	3.061933
18108368.0000	4.902489
18158224.0000	3.483695
18208080.0000	11.271532
18257936.0000	2.441917
18307792.0000	3.274175
18357648.0000	3.455241
18407504.0000	3.332760
18457360.0000	4.083126
18507216.0000	3.925205
18557072.0000	3.128973
18606928.0000	3.449871
18656784.0000	4.915406
18706640.0000	3.740163
18756496.0000	5.506627
18806352.0000	2.369747
18856208.0000	3.393688
18906064.0000	5.876858
18955920.0000	3.466718
19005776.0000	43.050259
19055632.0000	7.073273
19105488.0000	6.704320
19155344.0000	3.342701
19205200.0000	9.474895
19255056.0000	17.988138
19304912.0000	1.715647
19354768.0000	19.922474
19404624.0000	2.355800
19454480.0000	2.904249
19504336.0000	2.278446
19554192.0000	6.295624
19604048.0000	32.573727
19653904.0000	2.033543
19703760.0000	1.484463
19753616.0000	3.738065
19803472.0000	5.410475
19853328.0000	2.796784
19903184.0000	2.044996
19953040.0000	2.094201
20002896.0000	4.272271
20052752.0000	7.300694
20102608.0000	5.344664
20152464.0000	4.762115
20202320.0000	2.007875
20252176.0000	3.678230
20302032.0000	3.669840
20351888.0000	3.040363
20401744.0000	2.706007
20451600.0000	12.779214
20501456.0000	3.123150
20551312.0000	5.182365
20601168.0000	4.818972
20651024.0000	1.925812
20700880.0000	2.314156
20750736.0000	4.459136
20800592.0000	14.480854
20850448.0000	2.820130
20900304.0000	3.386692
20950160.0000	2.751370
21000016.0000	4.610567
21049872.0000	9.109258
21099728.0000	4.487779
21149584.0000	2.510339
21199440.0000	1.414199
21249296.0000	2.971073
21299152.0000	2.296374
21349008.0000	1.933726
21398864.0000	12.514575
21448720.0000	1.543722
21498576.0000	1.766933
21548432.0000	2.189661
21598288.0000	6.183593
21648144.0000	6.021396
21698000.0000	2.330936
21747856.0000	2.937641
21797712.0000	1.860757
21847568.0000	9.894066
21897424.0000	1.897632
21947280.0000	2.521297
21997136.0000	2.869796
22046992.0000	2.009410
22096848.0000	1.852788
22146704.0000	6.731160
22196560.0000	2.693155
22246416.0000	2.986076
22296272.0000	3.994544
22346128.0000	12.525268
22395984.0000	2.218215
22445840.0000	3.134206
22495696.0000	3.938927
22545552.0000	2.061442
22595408.0000	3.834743
22645264.0000	3.239038
22695120.0000	3.323661
22744976.0000	3.710118
22794832.0000	2.364373
22844688.0000	9.717471
22894544.0000	2.668984
22944400.0000	9.582731
22994256.0000	13.674768
23044112.0000	2.933084
23093968.0000	6.693539
23143824.0000	5.118742
23193680.0000	3.767359
23243536.0000	3.586518
23293392.0000	2.586509
23343248.0000	1.765867
23393104.0000	1.862675
23442960.0000	5.437071
23492816.0000	2.921418
23542672.0000	2.189259
23592528.0000	2.923086
23642384.0000	2.527840
23692240.0000	2.221294
23742096.0000	2.870436
23791952.0000	1.779071
23841808.0000	3.207708
23891664.0000	2.870275
23941520.0000	4.627428
23991376.0000	8.761256
24041232.0000	2.308262
24091088.0000	3.482234
24140944.0000	2.274557
24190800.0000	5.312626
24240656.0000	5.947430
24290512.0000	5.859575
24340368.0000	29.070749
24390224.0000	5.415286
24440080.0000	3.359625
24489936.0000	4.944952
24539792.0000	4.545274
24589648.0000	4.393809
24639504.0000	2.760374
24689360.0000	4.240538
24739216.0000	1.619580
24789072.0000	3.913849
24838928.0000	3.667074
24888784.0000	4.644154
24938640.0000	3.364394
24988496.0000	4.112242
25038352.0000	5.338658
25088208.0000	4.968718
25138064.0000	2.206560
25187920.0000	3.057086
25237776.0000	6.809711
25287632.0000	4.093291
25337488.0000	2.682859
25387344.0000	2.738767
25437200.0000	3.382454
25487056.0000	3.186473
25536912.0000	4.246913
25586768.0000	5.073551
25636624.0000	1.889974
25686480.0000	1.992456
25736336.0000	1.868685
25786192.0000	14.814620
25836048.0000	2.219757
25885904.0000	6.092866
25935760.0000	4.001886
25985616.0000	2.887739
26035472.0000	5.449315
26085328.0000	3.167182
26135184.0000	3.337319
26185040.0000	2.034868
26234896.0000	7.789833
26284752.0000	2.763145
26334608.0000	2.105405
26384464.0000	4.673281
26434320.0000	3.598800
26484176.0000	3.692208
26534032.0000	2.709941
26583888.0000	1.657366
26633744.0000	1.802462
26683600.0000	3.534117
26733456.0000	8.664702
26783312.0000	1.692990
26833168.0000	260.112427
26883024.0000	32.289600
26932880.0000	2.413604
26982736.0000	3.334654
27032592.0000	245.445374
27082448.0000	1.541919
27132304.0000	116.525909
27182160.0000	1.707074
27232016.0000	2.992261
27281872.0000	49.994522
27331728.0000	3.792764
27381584.0000	2.522293
27431440.0000	17.425968
27481296.0000	16.496542
27531152.0000	3.499840
27581008.0000	2.859623
27630864.0000	6.655002
27680720.0000	2.256518
27730576.0000	1.791395
27780432.0000	1.887453
27830288.0000	2.324885
27880144.0000	9.982353
27930000.0000	7.228088
27979856.0000	2.839959
28029712.0000	8.685352
28079568.0000	2.115040
28129424.0000	1.512578
28179280.0000	6.456277
28229136.0000	4.410363
28278992.0000	4.982150
28328848.0000	6.733858
28378704.0000	1.907691
28428560.0000	6.531747
28478416.0000	3.104548
28528272.0000	5.058254
28578128.0000	2.631057
28627984.0000	3.007000
28677840.0000	4.301659
28727696.0000	2.017792
28777552.0000	1.820227
28827408.0000	2.815295
28877264.0000	3.983183
28927120.0000	3.352778
28976976.0000	2.069134
29026832.0000	1.405256
29076688.0000	5.133074
29126544.0000	2.297310
29176400.0000	3.362819
29226256.0000	3.841511
29276112.0000	12.833154
29325968.0000	1.254754
29375824.0000	100.056366
29425680.0000	1.712868
29475536.0000	1.618430
29525392.0000	2.098501
29575248.0000	3.159457
29625104.0000	2.966851
29674960.0000	3.889558
29724816.0000	3.194673
29774672.0000	5.080501
29824528.0000	7.766640
29874384.0000	4.748857
29924240.0000	0.000000
29974096.0000	10.759870
30023952.0000	0.000000
30073808.0000	3.557633
30123664.0000	3.243198
30173520.0000	3.787587
30223376.0000	2.247837
30273232.0000	4.431977
30323088.0000	2.566608
30372944.0000	3.265051
30422800.0000	3.198730
30472656.0000	9.597173
30522512.0000	7.395635
30572368.0000	3.442320
30622224.0000	2.498798
30672080.0000	2.563349
30721936.0000	2.407044
30771792.0000	3.830998
30821648.0000	2.150167
30871504.0000	3.763669
30921360.0000	2.863290
30971216.0000	2.754355
31021072.0000	2.788304
31070928.0000	2.857817
31120784.0000	4.463891
31170640.0000	3.443927
31220496.0000	6.881341
31270352.0000	2.642956
31320208.0000	3.602154
31370064.0000	8.070344
31419920.0000	4.431134
31469776.0000	2.348659
31519632.0000	2.133230
31569488.0000	11.525757
31619344.0000	3.121087
31669200.0000	5.813822
31719056.0000	2.813704
31768912.0000	22.269398
31818768.0000	1.495506
31868624.0000	1.831466
31918480.0000	2.845495
31968336.0000	3.138235
32018192.0000	4.480307
32068048.0000	4.680782
32117904.0000	5.413231
32167760.0000	3.212108
32217616.0000	34.455204
32267472.0000	3.799999
32317328.0000	2.955104
32367184.0000	1.927410
32417040.0000	21.666853
32466896.0000	2.919950
32516752.0000	157.641815
32566608.0000	1.650789
32616464.0000	1.895737
32666320.0000	2.271446
32716176.0000	5.681990
32766032.0000	1.508567
32815888.0000	1.755428
32865744.0000	5.471249
32915600.0000	2.261359
32965456.0000	2.951164
33015312.0000	1.666217
33065168.0000	6.807500
33115024.0000	3.664042
33164880.0000	2.370040
33214736.0000	4.428370
33264592.0000	3.973089
33314448.0000	1.340968
33364304.0000	4.411865
33414160.0000	2.298173
33464016.0000	2.333784
33513872.0000	1.376283
33563728.0000	22.678133
33613584.0000	2.261943
33663440.0000	2.980840
33713296.0000	2.576517
33763152.0000	2.104374
33813008.0000	3.890137
33862864.0000	28.670589
33912720.0000	5.056640
33962576.0000	2.477087
34012432.0000	5.387644
34062288.0000	4.068041
34112144.0000	1.935692
34162000.0000	109.731499
34211856.0000	3.465269
34261712.0000	5.590815
34311568.0000	5.710339
34361424.0000	3.665098
34411280.0000	3.289552
34461136.0000	2.351206
34510992.0000	4.383677
34560848.0000	4.015474
34610704.0000	3.833478
34660560.0000	3.611484
34710416.0000	10.417238
34760272.0000	3.153000
34810128.0000	4.962117
34859984.0000	2.291101
34909840.0000	19.549286
34959696.0000	2.668465
35009552.0000	1.906070
35059408.0000	4.180693
35109264.0000	2.816256
35159120.0000	2.927000
35208976.0000	3.844049
35258832.0000	5.336292
35308688.0000	19.640959
35358544.0000	3.607148
35408400.0000	25.483070
35458256.0000	1.618802
35508112.0000	2.686919
35557968.0000	1.735019
35607824.0000	2.100362
35657680.0000	2.326114
35707536.0000	3.621102
35757392.0000	2.605450
35807248.0000	17.054365
35857104.0000	19.056963
35906960.0000	1.706620
35956816.0000	2.054625
36006672.0000	2.736470
36056528.0000	2.149506
36106384.0000	2.542778
36156240.0000	4.158679
36206096.0000	2.664125
36255952.0000	2.350914
36305808.0000	1.486535
36355664.0000	2.032470
36405520.0000	3.871707
36455376.0000	2.350419
36505232.0000	6.986742
36555088.0000	2.240679
36604944.0000	5.231678
36654800.0000	3.508658
36704656.0000	2.233623
36754512.0000	1.240996
36804368.0000	2.890016
36854224.0000	13.538449
36904080.0000	6.745481
36953936.0000	7.169990
37003792.0000	2.828581
37053648.0000	3.784745
37103504.0000	2.340007
37153360.0000	2.399949
37203216.0000	3.830038
37253072.0000	6.288761
37302928.0000	3.042926
37352784.0000	2.523318
37402640.0000	5.550258
37452496.0000	2.738910
37502352.0000	2.058718
37552208.0000	3.177525
37602064.0000	6.309967
37651920.0000	2.629380
37701776.0000	3.225035
37751632.0000	1.912609
37801488.0000	2.676194
37851344.0000	4.847392
37901200.0000	3.562421
37951056.0000	6.649555
38000912.0000	3.718101
38050768.0000	9.119092
38100624.0000	5.357958
38150480.0000	131.681183
38200336.0000	4.414380
38250192.0000	2.272295
38300048.0000	1.578584
38349904.0000	2.249578
38399760.0000	2.761933
38449616.0000	2.762906
38499472.0000	2.627295
38549328.0000	2.796847
38599184.0000	5.523445
38649040.0000	2.572638
38698896.0000	60.797634
38748752.0000	3.115531
38798608.0000	2.816913
38848464.0000	2.697521
38898320.0000	4.060227
38948176.0000	5.314478
38998032.0000	10.012527
39047888.0000	7.760039
39097744.0000	3.758565
39147600.0000	4.414042
39197456.0000	3.531629
39247312.0000	3.197693
39297168.0000	2.745151
39347024.0000	1.446590
39396880.0000	3.515375
39446736.0000	2.709799
39496592.0000	1.364647
39546448.0000	7.631168
39596304.0000	2.754342
39646160.0000	1.668699
39696016.0000	7.235308
39745872.0000	16.769890
39795728.0000	12.292217
39845584.0000	2.540377
39895440.0000	1.607789
39945296.0000	2.400552
39995152.0000	4.947368
40045008.0000	2.056675
40094864.0000	5.274359
40144720.0000	2.584014
40194576.0000	4.006306
40244432.0000	2.510051
40294288.0000	4.943686
40344144.0000	5.948417
40394000.0000	2.926327
40443856.0000	8.167055
40493712.0000	2.432595
40543568.0000	4.207755
40593424.0000	2.072529
40643280.0000	1.606157
40693136.0000	1.722021
40742992.0000	3.942348
40792848.0000	2.086274
40842704.0000	3.893229
40892560.0000	3.938658
40942416.0000	3.511284
40992272.0000	6.535110
41042128.0000	2.536373
41091984.0000	5.020403
41141840.0000	1.934865
41191696.0000	3.704603
41241552.0000	2.922639
41291408.0000	3.436032
41341264.0000	2.480181
41391120.0000	2.638987
41440976.0000	7.195496
41490832.0000	1.674843
41540688.0000	14.523026
41590544.0000	4.397446
41640400.0000	4.783234
41690256.0000	1.807919
41740112.0000	3.160062
41789968.0000	3.701734
41839824.0000	6.157358
41889680.0000	4.125806
41939536.0000	3.607877
41989392.0000	13.101740
42039248.0000	2.306278
42089104.0000	2.708844
42138960.0000	4.680900
42188816.0000	2.434299
42238672.0000	3.958516
42288528.0000	3.052837
42338384.0000	1.883521
42388240.0000	3.577812
42438096.0000	3.963068
42487952.0000	6.363051
42537808.0000	1.901175
42587664.0000	1.928174
42637520.0000	2.439758
42687376.0000	5.300341
42737232.0000	6.261745
42787088.0000	13.347158
42836944.0000	6.302946
42886800.0000	7.182402
42936656.0000	3.002060
42986512.0000	1.484289
43036368.0000	2.698946
43086224.0000	2.248951
43136080.0000	4.062326
43185936.0000	2.679287
43235792.0000	2.318203
43285648.0000	1.825711
43335504.0000	3.369605
43385360.0000	4.942915
43435216.0000	2.499172
43485072.0000	3.214970
43534928.0000	3.065131
43584784.0000	1.826777
43634640.0000	1.763281
43684496.0000	3.438863
43734352.0000	2.648767
43784208.0000	9.391559
43834064.0000	2.278454
43883920.0000	3.243137
43933776.0000	15.202651
43983632.0000	2.477396
44033488.0000	3.918342
44083344.0000	1.674295
44133200.0000	2.333966
44183056.0000	1.643057
44232912.0000	2.341570
44282768.0000	3.712096
44332624.0000	1.475881
44382480.0000	1.948654
44432336.0000	1.746929
44482192.0000	3.163481
44532048.0000	4.106786
44581904.0000	4.434413
44631760.0000	2.577801
44681616.0000	1.706987
44731472.0000	13.769370
44781328.0000	1.709362
44831184.0000	8.317814
44881040.0000	7.309181
44930896.0000	4.829930
44980752.0000	2.714096
45030608.0000	2.263639
45080464.0000	6.645240
45130320.0000	2.789783
45180176.0000	4.356064
45230032.0000	1.559086
45279888.0000	1.816520
45329744.0000	4.076793
45379600.0000	1.572870
45429456.0000	3.936137
45479312.0000	2.619671
45529168.0000	7.497842
45579024.0000	1.824064
45628880.0000	1.757936
45678736.0000	1.574281
45728592.0000	2.565346
45778448.0000	2.691465
45828304.0000	3.339195
45878160.0000	1.871876
45928016.0000	3.681180
45977872.0000	1.499553
46027728.0000	4.564840
46077584.0000	3.104385
46127440.0000	5.172520
46177296.0000	2.590859
46227152.0000	1.722185
46277008.0000	2.285380
46326864.0000	1.616117
46376720.0000	2.804179
46426576.0000	2.163302
46476432.0000	3.954854
46526288.0000	1.573858
46576144.0000	1.506361
46626000.0000	3.812468
46675856.0000	5.013841
46725712.0000	2.897003
46775568.0000	22.804552
46825424.0000	1.904621
46875280.0000	4.597549
46925136.0000	3.825394
46974992.0000	2.916927
47024848.0000	3.864752
47074704.0000	7.574742
47124560.0000	2.273229
47174416.0000	4.462769
47224272.0000	19.019747
47274128.0000	4.217334
47323984.0000	2.460244
47373840.0000	1.477418
47423696.0000	2.478401
47473552.0000	2.874962
47523408.0000	1.555944
47573264.0000	1.538759
47623120.0000	3.884136
47672976.0000	2.935115
47722832.0000	2.236796
47772688.0000	1.896664
47822544.0000	1.582807
47872400.0000	2.272965
47922256.0000	1.894281
47972112.0000	2.258282
48021968.0000	2.771336
48071824.0000	2.986055
48121680.0000	2.709191
48171536.0000	9.905080
48221392.0000	7.911488
48271248.0000	1.721407
48321104.0000	2.054291
48370960.0000	5.214601
48420816.0000	1.630747
48470672.0000	6.433558
48520528.0000	5.772595
48570384.0000	11.293585
48620240.0000	10.981035
48670096.0000	3.090320
48719952.0000	2.420770
48769808.0000	2.460593
48819664.0000	1.792437
48869520.0000	1.578984
48919376.0000	4.421033
48969232.0000	2.763479
49019088.0000	3.029689
49068944.0000	7.785647
49118800.0000	3.946860
49168656.0000	3.574484
49218512.0000	3.546392
49268368.0000	13.098228
49318224.0000	1.702837
49368080.0000	2.725122
49417936.0000	6.276925
49467792.0000	2.424638
49517648.0000	2.328044
49567504.0000	2.167390
49617360.0000	2.912607
49667216.0000	9.869546
49717072.0000	10.351186
49766928.0000	2.230426
49816784.0000	32.017628
49866640.0000	4.299783
49916496.0000	48.191875
49966352.0000	23.904488
50016208.0000	2.801016
50066064.0000	62.326153
50115920.0000	8.916520
50165776.0000	2.163556
50215632.0000	20.780485
50265488.0000	1.916930
50315344.0000	1.438914
50365200.0000	1.792438
50415056.0000	4.674185
50464912.0000	2.306693
50514768.0000	1.725471
50564624.0000	2.956029
50614480.0000	5.799914
50664336.0000	4.871352
50714192.0000	2.723173
50764048.0000	3.128037
50813904.0000	2.799865
50863760.0000	3.025034
50913616.0000	2.656400
50963472.0000	1.554669
51013328.0000	7.756304
51063184.0000	2.363392
51113040.0000	3.546341
51162896.0000	18.326637
51212752.0000	5.902647
51262608.0000	1.469385
51312464.0000	2.984120
51362320.0000	3.270166
51412176.0000	8.638679
51462032.0000	3.013645
51511888.0000	3.198590
51561744.0000	1.686464
51611600.0000	1.782642
51661456.0000	7.266893
51711312.0000	2.099494
51761168.0000	4.147995
51811024.0000	2.353046
51860880.0000	4.235329
51910736.0000	4.453543
51960592.0000	1.915402
52010448.0000	2.785169
52060304.0000	5.517395
52110160.0000	24.933426
52160016.0000	1.527790
52209872.0000	8.945276
52259728.0000	3.150527
52309584.0000	1.636976
52359440.0000	2.420834
52409296.0000	2.770008
52459152.0000	2.092033
52509008.0000	5.815983
52558864.0000	4.717848
52608720.0000	53.792671
52658576.0000	2.017015
52708432.0000	2.819703
52758288.0000	1.347748
52808144.0000	1.776127
52858000.0000	3.107672
52907856.0000	2.856172
52957712.0000	2.065261
53007568.0000	1.614720
53057424.0000	2.666957
53107280.0000	11.232722
53157136.0000	2.783551
53206992.0000	1.823416
53256848.0000	2.866452
53306704.0000	2.079802
53356560.0000	2.285019
53406416.0000	2.154440
53456272.0000	3.442466
53506128.0000	2.144743
53555984.0000	3.807984
53605840.0000	4.789283
53655696.0000	8.792488
53705552.0000	2.000803
53755408.0000	3.101956
53805264.0000	2.797680
53855120.0000	8.097955
53904976.0000	1.830781
53954832.0000	6.448910
54004688.0000	3.168174
54054544.0000	2.850324
54104400.0000	2.438558
54154256.0000	6.074911
54204112.0000	3.707042
54253968.0000	6.541646
54303824.0000	6.910980
54353680.0000	3.411139
54403536.0000	2.999822
54453392.0000	2.132365
54503248.0000	2.269171
54553104.0000	1.725951
54602960.0000	2.832048
54652816.0000	2.801343
54702672.0000	2.955019
54752528.0000	4.104716
54802384.0000	8.840484
54852240.0000	16.983801
54902096.0000	2.306195
54951952.0000	4.358991
55001808.0000	4.872298
55051664.0000	2.344831
55101520.0000	3.623668
55151376.0000	6.016558
55201232.0000	1.844476
55251088.0000	5.465983
55300944.0000	2.287476
55350800.0000	14.899060
55400656.0000	2.614364
55450512.0000	2.625007
55500368.0000	3.286165
55550224.0000	17.258333
55600080.0000	1.477879
55649936.0000	1.435217
55699792.0000	2.031972
55749648.0000	2.961049
55799504.0000	2.301679
55849360.0000	2.349126
55899216.0000	5.199917
55949072.0000	4.496331
55998928.0000	2.828331
56048784.0000	5.934387
56098640.0000	2.922992
56148496.0000	4.483498
56198352.0000	3.587322
56248208.0000	2.671457
56298064.0000	2.039546
56347920.0000	3.080562
56397776.0000	4.103106
56447632.0000	16.308395
56497488.0000	2.305791
56547344.0000	3.035992
56597200.0000	1.709982
56647056.0000	5.182456
56696912.0000	1.313499
56746768.0000	2.600480
56796624.0000	5.969371
56846480.0000	6.420686
56896336.0000	5.400408
56946192.0000	6.641563
56996048.0000	3.532171
57045904.0000	3.905787
57095760.0000	5.146206
57145616.0000	2.669972
57195472.0000	6.044170
57245328.0000	3.508869
57295184.0000	3.696417
57345040.0000	2.456020
57394896.0000	3.067742
57444752.0000	4.988191
57494608.0000	2.873596
57544464.0000	2.370476
57594320.0000	10.709255
57644176.0000	2.676113
57694032.0000	2.772512
57743888.0000	4.175823
57793744.0000	3.253570
57843600.0000	1.910191
57893456.0000	3.397197
57943312.0000	3.169095
57993168.0000	2.884227
58043024.0000	2.173359
58092880.0000	2.678216
58142736.0000	2.144077
58192592.0000	3.811872
58242448.0000	5.932484
58292304.0000	1.990543
58342160.0000	2.578911
58392016.0000	3.348875
58441872.0000	2.823384
58491728.0000	3.798345
58541584.0000	4.573114
58591440.0000	2.374140
58641296.0000	1.488642
58691152.0000	3.931280
58741008.0000	1.914315
58790864.0000	2.748292
58840720.0000	2.377270
58890576.0000	3.323330
58940432.0000	4.385130
58990288.0000	2.220980
59040144.0000	2.705044
59090000.0000	3.125506
59139856.0000	1.919735
59189712.0000	4.442406
59239568.0000	3.318953
59289424.0000	13.016944
59339280.0000	3.620804
59389136.0000	2.667897
59438992.0000	17.373579
59488848.0000	10.711101
59538704.0000	2.337549
59588560.0000	3.279187
59638416.0000	2.771530
59688272.0000	3.905860
59738128.0000	7.427638
59787984.0000	3.865794
59837840.0000	2.720490
59887696.0000	4.032848
59937552.0000	6.195114
59987408.0000	5.604366
60037264.0000	4.337280
60087120.0000	2.078912
60136976.0000	2.791777
60186832.0000	4.935396
60236688.0000	4.359307
60286544.0000	5.784900
60336400.0000	2.004590
60386256.0000	1.798196
60436112.0000	5.145784
60485968.0000	3.192635
60535824.0000	1.642480
60585680.0000	2.153854
60635536.0000	1.789022
60685392.0000	2.805816
60735248.0000	2.366870
60785104.0000	124.734604
60834960.0000	1.864385
60884816.0000	4.721879
60934672.0000	1.574156
60984528.0000	3.675751
61034384.0000	1.871514
61084240.0000	5.066193
61134096.0000	4.043235
61183952.0000	4.374050
61233808.0000	2.611847
61283664.0000	3.166324
61333520.0000	8.967838
61383376.0000	3.002691
61433232.0000	4.215235
61483088.0000	1.904173
61532944.0000	2.622750
61582800.0000	2.188217
61632656.0000	29.471600
61682512.0000	3.662425
61732368.0000	3.159405
61782224.0000	2.738843
61832080.0000	2.986427
61881936.0000	2.454031
61931792.0000	3.707527
61981648.0000	2.647235
62031504.0000	2.776914
62081360.0000	2.596378
62131216.0000	3.119111
62181072.0000	2.336850
62230928.0000	2.719267
62280784.0000	2.717479
62330640.0000	3.675444
62380496.0000	7.274995
62430352.0000	2.150416
62480208.0000	3.393017
62530064.0000	3.214563
62579920.0000	1.793711
62629776.0000	2.670124
62679632.0000	7.564014
62729488.0000	3.981043
62779344.0000	16.170483
62829200.0000	8.933414
62879056.0000	6.983399
62928912.0000	1.400448
62978768.0000	2.369914
63028624.0000	2.456301
63078480.0000	3.043916
63128336.0000	1.514171
63178192.0000	2.133372
63228048.0000	1.721215
63277904.0000	1.397445
63327760.0000	1.752910
63377616.0000	4.762482
63427472.0000	3.230796
63477328.0000	2.847144
63527184.0000	4.177941
63577040.0000	3.005567
63626896.0000	3.593415
63676752.0000	3.382977
63726608.0000	22.650579
63776464.0000	7.572776
63826320.0000	4.257163
63876176.0000	2.989465
63926032.0000	4.765209
63975888.0000	1.996265
64025744.0000	2.886379
64075600.0000	4.584565
64125456.0000	3.401447
64175312.0000	4.782149
64225168.0000	1.937308
64275024.0000	4.324096
64324880.0000	2.838384
64374736.0000	3.157013
64424592.0000	1.643949
64474448.0000	2.014234
64524304.0000	4.128683
64574160.0000	3.221724
64624016.0000	3.191810
64673872.0000	10.139985
64723728.0000	3.108362
64773584.0000	1.788938
64823440.0000	3.509484
64873296.0000	15.537322
64923152.0000	3.045543
64973008.0000	2.172009
65022864.0000	3.296181
65072720.0000	3.716816
65122576.0000	12.049365
65172432.0000	4.205022
65222288.0000	3.220371
65272144.0000	1.698765
65322000.0000	2.481523
65371856.0000	4.613891
65421712.0000	1.675615
65471568.0000	7.017854
65521424.0000	3.042839
65571280.0000	3.959711
65621136.0000	3.056980
65670992.0000	5.249713
65720848.0000	2.452673
65770704.0000	7.571891
65820560.0000	4.756045
65870416.0000	4.751780
65920272.0000	3.223309
65970128.0000	2.665351
66019984.0000	2.226887
66069840.0000	3.705557
66119696.0000	3.361511
66169552.0000	17.968237
66219408.0000	5.681455
66269264.0000	2.886954
66319120.0000	2.208442
66368976.0000	2.058839
66418832.0000	2.172159
66468688.0000	3.880194
66518544.0000	1.874228
66568400.0000	2.428947
66618256.0000	50.109734
66668112.0000	1.641114
66717968.0000	11.514046
66767824.0000	5.450343
66817680.0000	3.720364
66867536.0000	2.966850
66917392.0000	2.467523
66967248.0000	2.447723
67017104.0000	5.407632
67066960.0000	2.542484
67116816.0000	2.030664
67166672.0000	2.051734
67216528.0000	3.846670
67266384.0000	3.784081
67316240.0000	270.552277
67366096.0000	6.334422
67415952.0000	2.329343
67465808.0000	3.108476
67515664.0000	3.991006
67565520.0000	2.788286
67615376.0000	3.295430
67665232.0000	2.526480
67715088.0000	2.279464
67764944.0000	5.978056
67814800.0000	1.838417
67864656.0000	2.583016
67914512.0000	2.855442
67964368.0000	3.294615
68014224.0000	2.643647
68064080.0000	2.274441
68113936.0000	6.950767
68163792.0000	4.819364
68213648.0000	1.977440
68263504.0000	2.345341
68313360.0000	2.625028
68363216.0000	4.527784
68413072.0000	2.607707
68462928.0000	11.499720
68512784.0000	3.803374
68562640.0000	4.134299
68612496.0000	4.373509
68662352.0000	4.199404
68712208.0000	2.463037
68762064.0000	12.980785
68811920.0000	3.080077
68861776.0000	3.900410
68911632.0000	10.674585
68961488.0000	2.209906
69011344.0000	2.946942
69061200.0000	9.055689
69111056.0000	3.123515
69160912.0000	2.385977
69210768.0000	2.097066
69260624.0000	3.689373
69310480.0000	2.474757
69360336.0000	1.677855
69410192.0000	1.790804
69460048.0000	34.659290
69509904.0000	3.298886
69559760.0000	1.716539
69609616.0000	8.323670
69659472.0000	2.534095
69709328.0000	2.543333
69759184.0000	2.346591
69809040.0000	2.715016
69858896.0000	1.741865
69908752.0000	3.664951
69958608.0000	5.558508
70008464.0000	5.231781
70058320.0000	1.625443
70108176.0000	4.049905
70158032.0000	4.028782
70207888.0000	2.208385
70257744.0000	4.027905
70307600.0000	2.384787
70357456.0000	1.327818
70407312.0000	2.057646
70457168.0000	2.555449
70507024.0000	3.110011
70556880.0000	3.102630
70606736.0000	3.526404
70656592.0000	4.357668
70706448.0000	1.730626
70756304.0000	5.589901
70806160.0000	9.034904
70856016.0000	1.859492
70905872.0000	3.497659
70955728.0000	5.796367
71005584.0000	3.786984
71055440.0000	2.976160
71105296.0000	2.380833
71155152.0000	4.921191
71205008.0000	3.778147
71254864.0000	1.851073
71304720.0000	1.817521
71354576.0000	2.284208
71404432.0000	2.468755
71454288.0000	1.941383
71504144.0000	3.584250
71554000.0000	3.826585
71603856.0000	1.757001
71653712.0000	2.722303
71703568.0000	11.911790
71753424.0000	3.856177
71803280.0000	1.302494
71853136.0000	9.905838
71902992.0000	2.794461
71952848.0000	6.032799
72002704.0000	2.360399
72052560.0000	5.123446
72102416.0000	1.868112
72152272.0000	1.624953
72202128.0000	2.049414
72251984.0000	3.702198
72301840.0000	2.439710
72351696.0000	9.419191
72401552.0000	2.734001
72451408.0000	3.961198
72501264.0000	2.935680
72551120.0000	7.407442
72600976.0000	1.769291
72650832.0000	1.405027
72700688.0000	1.962707
72750544.0000	4.504068
72800400.0000	1.704730
72850256.0000	2.699726
72900112.0000	10.229680
72949968.0000	3.467784
72999824.0000	2.310125
73049680.0000	3.155908
73099536.0000	2.875042
73149392.0000	3.967815
73199248.0000	9.206726
73249104.0000	2.244761
73298960.0000	14.005312
73348816.0000	3.318756
73398672.0000	4.932990
73448528.0000	4.999902
73498384.0000	4.165174
73548240.0000	1.574726
73598096.0000	2.426851
73647952.0000	3.366808
73697808.0000	27.209600
73747664.0000	3.138027
73797520.0000	1.555823
73847376.0000	3.282022
73897232.0000	4.234972
73947088.0000	3.742087
73996944.0000	3.918504
74046800.0000	2.416944
74096656.0000	1.642170
74146512.0000	5.952832
74196368.0000	2.429897
74246224.0000	15.020330
74296080.0000	2.577247
74345936.0000	2.584031
74395792.0000	2.026746
74445648.0000	3.887497
74495504.0000	2.750556
74545360.0000	1.801513
74595216.0000	6.062358
74645072.0000	2.741609
74694928.0000	1.884879
74744784.0000	2.186727
74794640.0000	1.616349
74844496.0000	35.323746
74894352.0000	1.784624
74944208.0000	2.714021
74994064.0000	2.844384
75043920.0000	21.369814
75093776.0000	2.172231
75143632.0000	3.581048
75193488.0000	1.783385
75243344.0000	2.850029
75293200.0000	7.115180
75343056.0000	2.696211
75392912.0000	1.459545
75442768.0000	3.808855
75492624.0000	2.449180
75542480.0000	4.111612
75592336.0000	2.632894
75642192.0000	2.833229
75692048.0000	7.963037
75741904.0000	2.348234
75791760.0000	1.898999
75841616.0000	1.702009
75891472.0000	426.611481
75941328.0000	2.656097
75991184.0000	3.898004
76041040.0000	4.008816
76090896.0000	3.533004
76140752.0000	1.892979
76190608.0000	1.551927
76240464.0000	1.852572
76290320.0000	16.892534
76340176.0000	1.577918
76390032.0000	3.418306
76439888.0000	3.349196
76489744.0000	2.805854
76539600.0000	6.038145
76589456.0000	2.834376
76639312.0000	3.335508
76689168.0000	3.457708
76739024.0000	3.492083
76788880.0000	3.952036
76838736.0000	2.423367
76888592.0000	3.319747
76938448.0000	3.403401
76988304.0000	38.068016
77038160.0000	3.502274
77088016.0000	4.065816
77137872.0000	5.503659
77187728.0000	7.228770
77237584.0000	6.775134
77287440.0000	3.564621
77337296.0000	3.875728
77387152.0000	17.929585
77437008.0000	2.264930
77486864.0000	2.140509
77536720.0000	4.142810
77586576.0000	1.867699
77636432.0000	1.257958
77686288.0000	6.517102
77736144.0000	2.829586
77786000.0000	1.726971
77835856.0000	2.140850
77885712.0000	3.019374
77935568.0000	20.363461
77985424.0000	3.445297
78035280.0000	1.642387
78085136.0000	1.518003
78134992.0000	2.339829
78184848.0000	1.830557
78234704.0000	2.749026
78284560.0000	2.244896
78334416.0000	2.480230
78384272.0000	1.325070
78434128.0000	11.868547
78483984.0000	4.803827
78533840.0000	2.887565
78583696.0000	2.171741
78633552.0000	1.532537
78683408.0000	3.139523
78733264.0000	2.971918
78783120.0000	1.806980
78832976.0000	2.233512
78882832.0000	7.501866
78932688.0000	2.039962
78982544.0000	3.809577
79032400.0000	2.068212
79082256.0000	3.210386
79132112.0000	2.496164
79181968.0000	4.032106
79231824.0000	4.666571
79281680.0000	2.730711
79331536.0000	1.755069
79381392.0000	2.573709
79431248.0000	1.529591
79481104.0000	3.218988
79530960.0000	3.321630
79580816.0000	4.129359
79630672.0000	4.201494
79680528.0000	3.476995
79730384.0000	7.882568
79780240.0000	4.338533
79830096.0000	3.461083
79879952.0000	2.676710
79929808.0000	1.931171
79979664.0000	1.886369
80029520.0000	2.783993
80079376.0000	5.080902
80129232.0000	2.694187
80179088.0000	2.740468
80228944.0000	2.457390
80278800.0000	2.724193
80328656.0000	4.085785
80378512.0000	1.649870
80428368.0000	4.409933
80478224.0000	1.999611
80528080.0000	3.731070
80577936.0000	4.739740
80627792.0000	2.297417
80677648.0000	4.087172
80727504.0000	4.017023
80777360.0000	5.971994
80827216.0000	3.524812
80877072.0000	7.221636
80926928.0000	2.833092
80976784.0000	4.425447
81026640.0000	3.973495
81076496.0000	3.871491
81126352.0000	2.588946
81176208.0000	2.648489
81226064.0000	4.166622
81275920.0000	3.346501
81325776.0000	2.802741
81375632.0000	4.686896
81425488.0000	1.949159
81475344.0000	5.134479
81525200.0000	2.131391
81575056.0000	4.452731
81624912.0000	1.995159
81674768.0000	3.085064
81724624.0000	2.889296
81774480.0000	3.288485
81824336.0000	2.483634
81874192.0000	4.369269
81924048.0000	2.988899
81973904.0000	3.634255
82023760.0000	3.410153
82073616.0000	1.868071
82123472.0000	5.128822
82173328.0000	1.964688
82223184.0000	3.163733
82273040.0000	2.383311
82322896.0000	3.115276
82372752.0000	1.860304
82422608.0000	2.900674
82472464.0000	2.463001
82522320.0000	1.954286
82572176.0000	5.081121
82622032.0000	6.140545
82671888.0000	2.327107
82721744.0000	6.321149
82771600.0000	2.489841
82821456.0000	2.645839
82871312.0000	3.129010
82921168.0000	1.960298
82971024.0000	2.569331
83020880.0000	2.058625
83070736.0000	4.712737
83120592.0000	7.475416
83170448.0000	3.766211
83220304.0000	2.186115
83270160.0000	2.454433
83320016.0000	2.346027
83369872.0000	2.280357
83419728.0000	89.124619
83469584.0000	7.766597
83519440.0000	2.019737
83569296.0000	2.287639
83619152.0000	2.833771
83669008.0000	3.999602
83718864.0000	3.656780
83768720.0000	1.595513
83818576.0000	6.850448
83868432.0000	2.812605
83918288.0000	2.991610
83968144.0000	3.407572
84018000.0000	5.844894
84067856.0000	2.923397
84117712.0000	2.829834
84167568.0000	4.793831
84217424.0000	2.416606
84267280.0000	2.626053
84317136.0000	4.693118
84366992.0000	1.415603
84416848.0000	1.601541
84466704.0000	2.301759
84516560.0000	2.264368
84566416.0000	6.567855
84616272.0000	130.271591
84666128.0000	2.547833
84715984.0000	3.358422
84765840.0000	3.044108
84815696.0000	2.233872
84865552.0000	5.653243
84915408.0000	2.649628
84965264.0000	48.353134
85015120.0000	1.786685
85064976.0000	1.767651
85114832.0000	3.470455
85164688.0000	5.678967
85214544.0000	2.892703
85264400.0000	3.611158
85314256.0000	2.902663
85364112.0000	3.143684
85413968.0000	5.075444
85463824.0000	1.840423
85513680.0000	3.274159
85563536.0000	7.418962
85613392.0000	2.683422
85663248.0000	2.255305
85713104.0000	3.091117
85762960.0000	3.292881
85812816.0000	2.425245
85862672.0000	1.498562
85912528.0000	2.552814
85962384.0000	3.732264
86012240.0000	8.406940
86062096.0000	3.265448
86111952.0000	1.957380
86161808.0000	6.269811
86211664.0000	1.926502
86261520.0000	2.346737
86311376.0000	3.880863
86361232.0000	1.889011
86411088.0000	3.138493
86460944.0000	3.152879
86510800.0000	3.153592
86560656.0000	5.145151
86610512.0000	2.372657
86660368.0000	3.893393
86710224.0000	4.153196
86760080.0000	4.972285
86809936.0000	4.456223
86859792.0000	1.311852
86909648.0000	18.531942
86959504.0000	3.450538
87009360.0000	3.833641
87059216.0000	2.357207
87109072.0000	3.925897
87158928.0000	5.303955
87208784.0000	1.718418
87258640.0000	5.073519
87308496.0000	2.352340
87358352.0000	1.604807
87408208.0000	8.497941
87458064.0000	1.365814
87507920.0000	3.357646
87557776.0000	15.946183
87607632.0000	10.484874
87657488.0000	3.853748
87707344.0000	3.394950
87757200.0000	6.530286
87807056.0000	3.924314
87856912.0000	3.378238
87906768.0000	2.217169
87956624.0000	6.272149
88006480.0000	2.741536
88056336.0000	3.489024
88106192.0000	2.035951
88156048.0000	2.172401
88205904.0000	3.981833
88255760.0000	7.505599
88305616.0000	5.457681
88355472.0000	10.026836
88405328.0000	3.316216
88455184.0000	12.660471
88505040.0000	4.622106
88554896.0000	5.729101
88604752.0000	7.392856
88654608.0000	5.736430
88704464.0000	1.649935
88754320.0000	3.086983
88804176.0000	1.997596
88854032.0000	4.952022
88903888.0000	2.290866
88953744.0000	4.923797
89003600.0000	2.618735
89053456.0000	4.736897
89103312.0000	1.943422
89153168.0000	2.208981
89203024.0000	1.428594
89252880.0000	1.684176
89302736.0000	1.827475
89352592.0000	3.744866
89402448.0000	8.741403
89452304.0000	11.828892
89502160.0000	2.347080
89552016.0000	2.814159
89601872.0000	1.530424
89651728.0000	4.236297
89701584.0000	2.682181
89751440.0000	3.483758
89801296.0000	7.485109
89851152.0000	2.620639
89901008.0000	4.893391
89950864.0000	6.270247
90000720.0000	68.093056
90050576.0000	3.867798
90100432.0000	2.715871
90150288.0000	2.525739
90200144.0000	3.349327
90250000.0000	7.463911
90299856.0000	46.731792
90349712.0000	2.053337
90399568.0000	3.244020
90449424.0000	4.032840
90499280.0000	2.806097
90549136.0000	3.723475
90598992.0000	8.311066
90648848.0000	3.606831
90698704.0000	22.914019
90748560.0000	53.275925
90798416.0000	3.167118
90848272.0000	3.304727
90898128.0000	7.963537
90947984.0000	2.208648
90997840.0000	6.236125
91047696.0000	2.280192
91097552.0000	2.667418
91147408.0000	3.828491
91197264.0000	5.270739
91247120.0000	8.630578
91296976.0000	219.254745
91346832.0000	3.285284
91396688.0000	1.589331
91446544.0000	2.717456
91496400.0000	197.649643
91546256.0000	3.351146
91596112.0000	3.492297
91645968.0000	1.641807
91695824.0000	13.834449
91745680.0000	1.312161
91795536.0000	3.064996
91845392.0000	4.420250
91895248.0000	4.228850
91945104.0000	3.600095
91994960.0000	2.759810
92044816.0000	2.779590
92094672.0000	2.874690
92144528.0000	4.206576
92194384.0000	3.377981
92244240.0000	3.472536
92294096.0000	1.640551
92343952.0000	2.710182
92393808.0000	2.859251
92443664.0000	4.343633
92493520.0000	2.089879
92543376.0000	45.090954
92593232.0000	1.787211
92643088.0000	1.833149
92692944.0000	4.546146
92742800.0000	5.377031
92792656.0000	1.900951
92842512.0000	1.881368
92892368.0000	2.570207
92942224.0000	2.769174
92992080.0000	6.141136
93041936.0000	1.837499
93091792.0000	8.549079
93141648.0000	2.038224
93191504.0000	1.786034
93241360.0000	2.246483
93291216.0000	11.010210
93341072.0000	4.393889
93390928.0000	2.346184
93440784.0000	7.265254
93490640.0000	5.251301
93540496.0000	6.232180
93590352.0000	2.079427
93640208.0000	20.051237
93690064.0000	4.688316
93739920.0000	3.225047
93789776.0000	3.886624
93839632.0000	2.211452
93889488.0000	3.558144
93939344.0000	54.661827
93989200.0000	2.553816
94039056.0000	2.150969
94088912.0000	2.439873
94138768.0000	8.093356
94188624.0000	5.896297
94238480.0000	2.207479
94288336.0000	1.735844
94338192.0000	2.426237
94388048.0000	1.987296
94437904.0000	2.139217
94487760.0000	11.030785
94537616.0000	5.113529
94587472.0000	2.489071
94637328.0000	2.477387
94687184.0000	2.123244
94737040.0000	3.029335
94786896.0000	3.966186
94836752.0000	2.649732
94886608.0000	2.279276
94936464.0000	3.407055
94986320.0000	23.865368
95036176.0000	1.753292
95086032.0000	4.319787
95135888.0000	2.962717
95185744.0000	2.800706
95235600.0000	3.425990
95285456.0000	3.216243
95335312.0000	3.845834
95385168.0000	2.625777
95435024.0000	12.135803
95484880.0000	4.271721
95534736.0000	4.219569
95584592.0000	20.682121
95634448.0000	2.453174
95684304.0000	2.049170
95734160.0000	2.857303
95784016.0000	2.983822
95833872.0000	3.933919
95883728.0000	1.856315
95933584.0000	2.273778
95983440.0000	2.872337
96033296.0000	2.754198
96083152.0000	2.963500
96133008.0000	2.657330
96182864.0000	2.558986
96232720.0000	5.044984
96282576.0000	1.737128
96332432.0000	8.107959
96382288.0000	2.428777
96432144.0000	6.741673
96482000.0000	1.803524
96531856.0000	4.345006
96581712.0000	4.505035
96631568.0000	2.334296
96681424.0000	3.264538
96731280.0000	3.016315
96781136.0000	1.577477
96830992.0000	1.873620
96880848.0000	4.115862
96930704.0000	12.833183
96980560.0000	3.824486
97030416.0000	2.423343
97080272.0000	2.825454
97130128.0000	1.262906
97179984.0000	3.101000
97229840.0000	1.946610
97279696.0000	7.254468
97329552.0000	11.547997
97379408.0000	3.147110
97429264.0000	2.872205
97479120.0000	2.267659
97528976.0000	4.044123
97578832.0000	2.380561
97628688.0000	3.513829
97678544.0000	3.826562
97728400.0000	4.292367
97778256.0000	3.925942
97828112.0000	3.051246
97877968.0000	4.686062
97927824.0000	14.436965
97977680.0000	2.799615
98027536.0000	19.331980
98077392.0000	3.579489
98127248.0000	9.960038
98177104.0000	1.829585
98226960.0000	31.207325
98276816.0000	3.568194
98326672.0000	2.203205
98376528.0000	7.451133
98426384.0000	2.548644
98476240.0000	2.647820
98526096.0000	1.927613
98575952.0000	3.482612
98625808.0000	2.274631
98675664.0000	2.271686
98725520.0000	5.794099
98775376.0000	1.970631
98825232.0000	107.180084
98875088.0000	2.057456
98924944.0000	205.056305
98974800.0000	2.244272
99024656.0000	2.183769
99074512.0000	10.227530
99124368.0000	2.075892
99174224.0000	5.736900
99224080.0000	1.841842
99273936.0000	2.517693
99323792.0000	2.411399
99373648.0000	2.430489
99423504.0000	10.324756
99473360.0000	4.537301
99523216.0000	5.046613
99573072.0000	2.476071
99622928.0000	3.438285
[truncated: 3,001 more rows]
