# Supplementary material for: Scalable linkage-disequilibrium-based selective sweep detection: a performance guide
Source: Gigascience. 2016 Feb 8;5:7. doi: 10.1186/s13742-016-0114-9 (PMC4746822; doi:10.1186/s13742-016-0114-9)
Supplement: Supplementary file 2 — Human Chromosome 1 OmegaPlus results per population. This file contains the OmegaPlus reports and information files for the analysis of the first chromosome of the human genome per population (26 populations) for DNA data representation. (ZIP 1120 kb) [file 13742_2016_114_MOESM2_ESM.zip › OmegaPlus_pops/OmegaPlus_Report.YRI]

//1
10642.0000	0.000000
60497.9531	1.272448
110353.9062	3.361976
160209.8594	2.498952
210065.8125	11.083381
259921.7656	0.000000
309777.7188	15.363547
359633.6875	0.000000
409489.6250	0.000000
459345.5625	83.750381
509201.5000	0.000000
559057.4375	40.793095
608913.3750	13.985958
658769.3125	5.442834
708625.2500	2.578460
758481.1875	1.874975
808337.1250	5.436841
858193.0625	3.752702
908049.0000	3.564292
957904.9375	2.655473
1007760.8750	2.432947
1057616.8750	2.163838
1107472.8750	8.530645
1157328.8750	5.437298
1207184.8750	1.962515
1257040.8750	4.314487
1306896.8750	9.007631
1356752.8750	5.287240
1406608.8750	1.835530
1456464.8750	4.237585
1506320.8750	20.279110
1556176.8750	2.965652
1606032.8750	6.501798
1655888.8750	5.919111
1705744.8750	2.798554
1755600.8750	4.861395
1805456.8750	2.405488
1855312.8750	2.958790
1905168.8750	13.697105
1955024.8750	3.431262
2004880.8750	2.508302
2054736.8750	2.534010
2104592.7500	3.979839
2154448.7500	7.129496
2204304.7500	2.182792
2254160.7500	3.816782
2304016.7500	4.192703
2353872.7500	4.180734
2403728.7500	3.768924
2453584.7500	3.920684
2503440.7500	8.577523
2553296.7500	1.876540
2603152.7500	11.793219
2653008.7500	3.446095
2702864.7500	1.772009
2752720.7500	3.749424
2802576.7500	2.522395
2852432.7500	2.519096
2902288.7500	3.084619
2952144.7500	3.004527
3002000.7500	3.220910
3051856.7500	4.452056
3101712.7500	4.161680
3151568.7500	5.570914
3201424.7500	2.396790
3251280.7500	2.718987
3301136.7500	7.258202
3350992.7500	2.999487
3400848.7500	3.206595
3450704.7500	2.252155
3500560.7500	1.979205
3550416.7500	2.616302
3600272.7500	6.325729
3650128.7500	2.704713
3699984.7500	3.344429
3749840.7500	1.507113
3799696.7500	4.104139
3849552.7500	0.000000
3899408.7500	6.880305
3949264.7500	0.000000
3999120.7500	2.794454
4048976.7500	7.346349
4098832.7500	2.758846
4148688.7500	4.118375
4198544.5000	2.417885
4248400.5000	2.744162
4298256.5000	4.868746
4348112.5000	3.865712
4397968.5000	3.655764
4447824.5000	1.562929
4497680.5000	3.620080
4547536.5000	7.485028
4597392.5000	2.060182
4647248.5000	2.929538
4697104.5000	3.045331
4746960.5000	5.228331
4796816.5000	4.290040
4846672.5000	2.897978
4896528.5000	5.212592
4946384.5000	2.948476
4996240.5000	3.462976
5046096.5000	2.777986
5095952.5000	2.573349
5145808.5000	2.874750
5195664.5000	2.319281
5245520.5000	2.203968
5295376.5000	6.008877
5345232.5000	6.543051
5395088.5000	3.500714
5444944.5000	30.017891
5494800.5000	2.904831
5544656.5000	6.439345
5594512.5000	3.053296
5644368.5000	4.666080
5694224.5000	3.148310
5744080.5000	3.116089
5793936.5000	2.027839
5843792.5000	4.238107
5893648.5000	3.257042
5943504.5000	2.544273
5993360.5000	1.286335
6043216.5000	1.675634
6093072.5000	2.200569
6142928.5000	3.208566
6192784.5000	2.224167
6242640.5000	2.443462
6292496.5000	3.161523
6342352.5000	2.825518
6392208.5000	2.586853
6442064.5000	2.362633
6491920.5000	3.873728
6541776.5000	4.276712
6591632.5000	2.018720
6641488.5000	11.104068
6691344.5000	2.516679
6741200.5000	1.850754
6791056.5000	3.522563
6840912.5000	2.409680
6890768.5000	1.830015
6940624.5000	3.143241
6990480.5000	1.597679
7040336.5000	2.467074
7090192.5000	1.641783
7140048.5000	2.319444
7189904.5000	2.138880
7239760.5000	4.497740
7289616.5000	2.508363
7339472.5000	9.498950
7389328.5000	2.511403
7439184.5000	4.768797
7489040.5000	9.137409
7538896.5000	3.104833
7588752.5000	3.496920
7638608.5000	4.549168
7688464.5000	2.417266
7738320.5000	7.341171
7788176.5000	2.713261
7838032.5000	2.251324
7887888.5000	2.394421
7937744.5000	2.471106
7987600.5000	3.695676
8037456.5000	1.502888
8087312.5000	2.325711
8137168.5000	2.956143
8187024.5000	2.816161
8236880.5000	2.827302
8286736.5000	3.273235
8336592.5000	2.745915
8386448.5000	18.841824
8436304.0000	2.914086
8486160.0000	2.299746
8536016.0000	3.078993
8585872.0000	5.559254
8635728.0000	9.085593
8685584.0000	2.889968
8735440.0000	10.092793
8785296.0000	4.233778
8835152.0000	2.128991
8885008.0000	2.988542
8934864.0000	2.944866
8984720.0000	8.930361
9034576.0000	3.323097
9084432.0000	3.767559
9134288.0000	2.742065
9184144.0000	2.705890
9234000.0000	6.390921
9283856.0000	4.641576
9333712.0000	2.991687
9383568.0000	23.106510
9433424.0000	2.700155
9483280.0000	2.876048
9533136.0000	3.983119
9582992.0000	2.228355
9632848.0000	3.856697
9682704.0000	14.681897
9732560.0000	2.309909
9782416.0000	3.701999
9832272.0000	1.874929
9882128.0000	2.938786
9931984.0000	1.917285
9981840.0000	2.401286
10031696.0000	21.365562
10081552.0000	1.969246
10131408.0000	40.344925
10181264.0000	1.841619
10231120.0000	2.344146
10280976.0000	1.797259
10330832.0000	2.378252
10380688.0000	3.834041
10430544.0000	3.083906
10480400.0000	4.588084
10530256.0000	1.860113
10580112.0000	1.870201
10629968.0000	1.958593
10679824.0000	2.795382
10729680.0000	3.060922
10779536.0000	2.974548
10829392.0000	2.406474
10879248.0000	2.740777
10929104.0000	6.709289
10978960.0000	3.627103
11028816.0000	6.338899
11078672.0000	2.635403
11128528.0000	1.906322
11178384.0000	1.593615
11228240.0000	1.176983
11278096.0000	3.430252
11327952.0000	4.355313
11377808.0000	3.406792
11427664.0000	3.413772
11477520.0000	4.109069
11527376.0000	8.619271
11577232.0000	2.301005
11627088.0000	2.382089
11676944.0000	4.071522
11726800.0000	2.562037
11776656.0000	18.541037
11826512.0000	6.700188
11876368.0000	1.890712
11926224.0000	3.522588
11976080.0000	2.615274
12025936.0000	3.330519
12075792.0000	3.478858
12125648.0000	3.395105
12175504.0000	86.960838
12225360.0000	3.420491
12275216.0000	8.414041
12325072.0000	4.353179
12374928.0000	2.167512
12424784.0000	1.565126
12474640.0000	1.809136
12524496.0000	1.684697
12574352.0000	2.431665
12624208.0000	2.301036
12674064.0000	4.923929
12723920.0000	2.528276
12773776.0000	5.075767
12823632.0000	2.297586
12873488.0000	2.732861
12923344.0000	2.830510
12973200.0000	24.053148
13023056.0000	4.247413
13072912.0000	10.557745
13122768.0000	11.997430
13172624.0000	8.237394
13222480.0000	0.000000
13272336.0000	111.593613
13322192.0000	0.000000
13372048.0000	6.935028
13421904.0000	9.001663
13471760.0000	705.560669
13521616.0000	46.265808
13571472.0000	14.050357
13621328.0000	14.050357
13671184.0000	41.089512
13721040.0000	4.311901
13770896.0000	17.625954
13820752.0000	3.760395
13870608.0000	25.000751
13920464.0000	6.495327
13970320.0000	2.094347
14020176.0000	9.903576
14070032.0000	5.278069
14119888.0000	4.372397
14169744.0000	6.608117
14219600.0000	4.051238
14269456.0000	2.417156
14319312.0000	3.425061
14369168.0000	2.937061
14419024.0000	12.357683
14468880.0000	21.537060
14518736.0000	4.100333
14568592.0000	4.813501
14618448.0000	5.463068
14668304.0000	4.639902
14718160.0000	2.758582
14768016.0000	2.403890
14817872.0000	2.087876
14867728.0000	9.155478
14917584.0000	2.356615
14967440.0000	2.371660
15017296.0000	1.831633
15067152.0000	2.809571
15117008.0000	2.703531
15166864.0000	3.014262
15216720.0000	4.358378
15266576.0000	4.770692
15316432.0000	5.062648
15366288.0000	4.738504
15416144.0000	10.909720
15466000.0000	6.660956
15515856.0000	3.086617
15565712.0000	7.504500
15615568.0000	13.326527
15665424.0000	2.874774
15715280.0000	3.975953
15765136.0000	3.340938
15814992.0000	2.882904
15864848.0000	1.609496
15914704.0000	4.724674
15964560.0000	2.336144
16014416.0000	2.245073
16064272.0000	3.411519
16114128.0000	11.112398
16163984.0000	2.205090
16213840.0000	2.974010
16263696.0000	4.225442
16313552.0000	1.769897
16363408.0000	3.068032
16413264.0000	2.396016
16463120.0000	3.511123
16512976.0000	4.514738
16562832.0000	2.158935
16612688.0000	2.839783
16662544.0000	2.939726
16712400.0000	1.710655
16762256.0000	2.798402
16812112.0000	2.378745
16861968.0000	2.585382
16911824.0000	7.678981
16961680.0000	2.680725
17011536.0000	4.344241
17061392.0000	8.110038
17111248.0000	25.654060
17161104.0000	8.695190
17210960.0000	2.012077
17260816.0000	2.395975
17310672.0000	3.156662
17360528.0000	2.168234
17410384.0000	3.828984
17460240.0000	5.193773
17510096.0000	2.455699
17559952.0000	4.599001
17609808.0000	4.253104
17659664.0000	2.297180
17709520.0000	4.333054
17759376.0000	2.393493
17809232.0000	4.812903
17859088.0000	9.360840
17908944.0000	14.542862
17958800.0000	7.235285
18008656.0000	1.808811
18058512.0000	3.299024
18108368.0000	5.784531
18158224.0000	3.799211
18208080.0000	6.694274
18257936.0000	2.252560
18307792.0000	2.773592
18357648.0000	2.113333
18407504.0000	3.714113
18457360.0000	5.272611
18507216.0000	4.263740
18557072.0000	3.313517
18606928.0000	3.032113
18656784.0000	4.296799
18706640.0000	2.995955
18756496.0000	6.287693
18806352.0000	2.493431
18856208.0000	3.559253
18906064.0000	8.208003
18955920.0000	2.421329
19005776.0000	25.924921
19055632.0000	7.514901
19105488.0000	6.179386
19155344.0000	3.349992
19205200.0000	4.923059
19255056.0000	48.073074
19304912.0000	1.912686
19354768.0000	19.164354
19404624.0000	2.504775
19454480.0000	2.203542
19504336.0000	2.679466
19554192.0000	5.631645
19604048.0000	2.238899
19653904.0000	2.229983
19703760.0000	1.570887
19753616.0000	2.129141
19803472.0000	4.368323
19853328.0000	2.772552
19903184.0000	1.712864
19953040.0000	1.970693
20002896.0000	3.827280
20052752.0000	8.097727
20102608.0000	6.326383
20152464.0000	4.247031
20202320.0000	1.961183
20252176.0000	3.354490
20302032.0000	3.770186
20351888.0000	2.324669
20401744.0000	2.595741
20451600.0000	15.058495
20501456.0000	3.221490
20551312.0000	5.397394
20601168.0000	5.567203
20651024.0000	1.812020
20700880.0000	2.115849
20750736.0000	3.605031
20800592.0000	4.582520
20850448.0000	3.233120
20900304.0000	3.729554
20950160.0000	2.822215
21000016.0000	7.300940
21049872.0000	3.381255
21099728.0000	1.920981
21149584.0000	4.184573
21199440.0000	1.508470
21249296.0000	3.119042
21299152.0000	1.661210
21349008.0000	2.256146
21398864.0000	2.898779
21448720.0000	1.749023
21498576.0000	1.665591
21548432.0000	4.361818
21598288.0000	3.074010
21648144.0000	15.518567
21698000.0000	2.480505
21747856.0000	2.910549
21797712.0000	1.927472
21847568.0000	5.420460
21897424.0000	1.922388
21947280.0000	2.207632
21997136.0000	3.009288
22046992.0000	2.470724
22096848.0000	2.188210
22146704.0000	7.324338
22196560.0000	2.359014
22246416.0000	2.675255
22296272.0000	3.402727
22346128.0000	13.053507
22395984.0000	2.018996
22445840.0000	2.836036
22495696.0000	3.524215
22545552.0000	2.007216
22595408.0000	4.094378
22645264.0000	3.010960
22695120.0000	2.531923
22744976.0000	3.746459
22794832.0000	5.462582
22844688.0000	4.448265
22894544.0000	2.369478
22944400.0000	9.617314
22994256.0000	13.563462
23044112.0000	2.463765
23093968.0000	5.074205
23143824.0000	7.167052
23193680.0000	3.076788
23243536.0000	2.964165
23293392.0000	3.093069
23343248.0000	1.816656
23393104.0000	5.200807
23442960.0000	9.427971
23492816.0000	2.688605
23542672.0000	2.215159
23592528.0000	2.742454
23642384.0000	2.765167
23692240.0000	2.041893
23742096.0000	3.258483
23791952.0000	3.131097
23841808.0000	4.115361
23891664.0000	2.448567
23941520.0000	5.454107
23991376.0000	3.911057
24041232.0000	2.465656
24091088.0000	3.957151
24140944.0000	2.108103
24190800.0000	3.711043
24240656.0000	4.553653
24290512.0000	4.429519
24340368.0000	16.918612
24390224.0000	10.080605
24440080.0000	4.487885
24489936.0000	4.442176
24539792.0000	3.609168
24589648.0000	6.818909
24639504.0000	2.507014
24689360.0000	3.094014
24739216.0000	1.633617
24789072.0000	2.994591
24838928.0000	3.307089
24888784.0000	4.289808
24938640.0000	3.229538
24988496.0000	7.583531
25038352.0000	15.910655
25088208.0000	4.417789
25138064.0000	2.492486
25187920.0000	2.829340
25237776.0000	19.411522
25287632.0000	4.318921
25337488.0000	2.400571
25387344.0000	2.084486
25437200.0000	3.133951
25487056.0000	3.167435
25536912.0000	4.942421
25586768.0000	5.317025
25636624.0000	2.194639
25686480.0000	2.345134
25736336.0000	1.642309
25786192.0000	4.514165
25836048.0000	2.303923
25885904.0000	5.420144
25935760.0000	2.932785
25985616.0000	2.959319
26035472.0000	3.183938
26085328.0000	3.127720
26135184.0000	3.313607
26185040.0000	1.778182
26234896.0000	4.214983
26284752.0000	4.674597
26334608.0000	2.373423
26384464.0000	3.354924
26434320.0000	2.658998
26484176.0000	2.979895
26534032.0000	2.971813
26583888.0000	1.570662
26633744.0000	1.883520
26683600.0000	3.502840
26733456.0000	8.570219
26783312.0000	1.682704
26833168.0000	4.201525
26883024.0000	2.480690
26932880.0000	2.343442
26982736.0000	4.726934
27032592.0000	838.568298
27082448.0000	2.599734
27132304.0000	9.353172
27182160.0000	2.080514
27232016.0000	2.379932
27281872.0000	3.485834
27331728.0000	4.738402
27381584.0000	2.645000
27431440.0000	42.869595
27481296.0000	2.178816
27531152.0000	4.390484
27581008.0000	2.041165
27630864.0000	7.076880
27680720.0000	2.082517
27730576.0000	2.239705
27780432.0000	1.914696
27830288.0000	2.017964
27880144.0000	22.403280
27930000.0000	8.137131
27979856.0000	2.628211
28029712.0000	8.385384
28079568.0000	2.289578
28129424.0000	1.506424
28179280.0000	7.988525
28229136.0000	3.248876
28278992.0000	5.112495
28328848.0000	2.306999
28378704.0000	2.164538
28428560.0000	7.611070
28478416.0000	3.217098
28528272.0000	5.537672
28578128.0000	1.955609
28627984.0000	4.697116
28677840.0000	3.106598
28727696.0000	1.981710
28777552.0000	1.698680
28827408.0000	2.714718
28877264.0000	2.596233
28927120.0000	2.152420
28976976.0000	3.899976
29026832.0000	1.407243
29076688.0000	18.738852
29126544.0000	3.396470
29176400.0000	2.421249
29226256.0000	3.597744
29276112.0000	3.499158
29325968.0000	2.229018
29375824.0000	3.126225
29425680.0000	1.870209
29475536.0000	1.651972
29525392.0000	1.810319
29575248.0000	2.562822
29625104.0000	2.502433
29674960.0000	3.129840
29724816.0000	3.019767
29774672.0000	4.042154
29824528.0000	9.484622
29874384.0000	5.046766
29924240.0000	0.000000
29974096.0000	9.139573
30023952.0000	0.000000
30073808.0000	4.600276
30123664.0000	22.297415
30173520.0000	3.186342
30223376.0000	2.911290
30273232.0000	5.610320
30323088.0000	2.694317
30372944.0000	3.170604
30422800.0000	2.830463
30472656.0000	10.306639
30522512.0000	7.088377
30572368.0000	3.044891
30622224.0000	2.328104
30672080.0000	2.487551
30721936.0000	2.989776
30771792.0000	3.192558
30821648.0000	2.119255
30871504.0000	3.480290
30921360.0000	2.922173
30971216.0000	2.098889
31021072.0000	3.506271
31070928.0000	2.530618
31120784.0000	4.340370
31170640.0000	3.372870
31220496.0000	5.992397
31270352.0000	2.538517
31320208.0000	5.304521
31370064.0000	2.995490
31419920.0000	4.042746
31469776.0000	1.555255
31519632.0000	1.849236
31569488.0000	12.820760
31619344.0000	2.509722
31669200.0000	6.172638
31719056.0000	2.681012
31768912.0000	31.705866
31818768.0000	1.457879
31868624.0000	2.111733
31918480.0000	2.819910
31968336.0000	3.250427
32018192.0000	4.107787
32068048.0000	9.940915
32117904.0000	8.397591
32167760.0000	3.106936
32217616.0000	17.641825
32267472.0000	3.551147
32317328.0000	4.418755
32367184.0000	2.432782
32417040.0000	48.610336
32466896.0000	32.625221
32516752.0000	66.903099
32566608.0000	1.867485
32616464.0000	3.797518
32666320.0000	2.420980
32716176.0000	3.679693
32766032.0000	1.797179
32815888.0000	2.128025
32865744.0000	3.413567
32915600.0000	2.776500
32965456.0000	3.255450
33015312.0000	1.636032
33065168.0000	7.520587
33115024.0000	4.471239
33164880.0000	2.662786
33214736.0000	3.945020
33264592.0000	3.237564
33314448.0000	2.046318
33364304.0000	5.802958
33414160.0000	2.525518
33464016.0000	13.628428
33513872.0000	2.020335
33563728.0000	3.756488
33613584.0000	2.434088
33663440.0000	3.713370
33713296.0000	2.014453
33763152.0000	2.515892
33813008.0000	21.451839
33862864.0000	8.214223
33912720.0000	5.311580
33962576.0000	2.282621
34012432.0000	4.253972
34062288.0000	2.837897
34112144.0000	2.133937
34162000.0000	17.005276
34211856.0000	3.478614
34261712.0000	6.363180
34311568.0000	5.791171
34361424.0000	4.729210
34411280.0000	3.355216
34461136.0000	2.810761
34510992.0000	3.413924
34560848.0000	3.955307
34610704.0000	2.718646
34660560.0000	3.612189
34710416.0000	13.555527
34760272.0000	2.662278
34810128.0000	4.102448
34859984.0000	2.785936
34909840.0000	14.676137
34959696.0000	2.238016
35009552.0000	3.084980
35059408.0000	4.782218
35109264.0000	2.852033
35159120.0000	4.178119
35208976.0000	3.718969
35258832.0000	19.527470
35308688.0000	18.224745
35358544.0000	3.716648
35408400.0000	15.148729
35458256.0000	1.435591
35508112.0000	2.237265
35557968.0000	1.475900
35607824.0000	5.797029
35657680.0000	2.073072
35707536.0000	3.081269
35757392.0000	2.035905
35807248.0000	37.695923
35857104.0000	63.271183
35906960.0000	2.696846
35956816.0000	3.566890
36006672.0000	17.654066
36056528.0000	2.014897
36106384.0000	2.289996
36156240.0000	2.793972
36206096.0000	4.158730
36255952.0000	1.393985
36305808.0000	2.931506
36355664.0000	2.933357
36405520.0000	2.945748
36455376.0000	2.158594
36505232.0000	4.611903
36555088.0000	2.345926
36604944.0000	2.566237
36654800.0000	3.464057
36704656.0000	3.965888
36754512.0000	1.345803
36804368.0000	3.930058
36854224.0000	14.645312
36904080.0000	8.137087
36953936.0000	8.963443
37003792.0000	2.799142
37053648.0000	2.883647
37103504.0000	2.399122
37153360.0000	2.105077
37203216.0000	3.473687
37253072.0000	292.576385
37302928.0000	3.122116
37352784.0000	2.351068
37402640.0000	9.684106
37452496.0000	2.531645
37502352.0000	2.416338
37552208.0000	3.220903
37602064.0000	4.534391
37651920.0000	2.835540
37701776.0000	4.601681
37751632.0000	1.738474
37801488.0000	2.564794
37851344.0000	3.710296
37901200.0000	3.810002
37951056.0000	4.555106
38000912.0000	1.840697
38050768.0000	9.793963
38100624.0000	13.435372
38150480.0000	43.421551
38200336.0000	4.240488
38250192.0000	2.724360
38300048.0000	1.609486
38349904.0000	2.421523
38399760.0000	2.898519
38449616.0000	2.889593
38499472.0000	3.574751
38549328.0000	2.923765
38599184.0000	3.694417
38649040.0000	2.030785
38698896.0000	32.571835
38748752.0000	2.948284
38798608.0000	2.490022
38848464.0000	2.568019
38898320.0000	3.176049
38948176.0000	5.981260
38998032.0000	7.149459
39047888.0000	7.198497
39097744.0000	2.353088
39147600.0000	4.305417
39197456.0000	2.854454
39247312.0000	2.796098
39297168.0000	2.816523
39347024.0000	1.482203
39396880.0000	4.439343
39446736.0000	2.806555
39496592.0000	1.484018
39546448.0000	6.662330
39596304.0000	2.372127
39646160.0000	3.720072
39696016.0000	2.095709
39745872.0000	6.124858
39795728.0000	9.150107
39845584.0000	17.069895
39895440.0000	1.203897
39945296.0000	1.535951
39995152.0000	5.053003
40045008.0000	2.145581
40094864.0000	6.000474
40144720.0000	2.628070
40194576.0000	3.530488
40244432.0000	2.529138
40294288.0000	3.614372
40344144.0000	4.179804
40394000.0000	2.819589
40443856.0000	6.704484
40493712.0000	1.928291
40543568.0000	4.019557
40593424.0000	1.861784
40643280.0000	1.687477
40693136.0000	2.103105
40742992.0000	4.693071
40792848.0000	2.262494
40842704.0000	4.825348
40892560.0000	98.388100
40942416.0000	3.831522
40992272.0000	16.995602
41042128.0000	2.859836
41091984.0000	18.399940
41141840.0000	1.961567
41191696.0000	2.234453
41241552.0000	2.736878
41291408.0000	4.789152
41341264.0000	2.275841
41391120.0000	2.455614
41440976.0000	8.439730
41490832.0000	1.634973
41540688.0000	26.335726
41590544.0000	106.651505
41640400.0000	8.230433
41690256.0000	1.882504
41740112.0000	7.555000
41789968.0000	2.947577
41839824.0000	8.517461
41889680.0000	3.121549
41939536.0000	2.348386
41989392.0000	3.866208
42039248.0000	2.067065
42089104.0000	2.510262
42138960.0000	21.578455
42188816.0000	2.595600
42238672.0000	4.648867
42288528.0000	6.640703
42338384.0000	1.817978
42388240.0000	9.644137
42438096.0000	2.634181
42487952.0000	5.997934
42537808.0000	2.048079
42587664.0000	2.684295
42637520.0000	2.212398
42687376.0000	4.950543
42737232.0000	3.927698
42787088.0000	12.318501
42836944.0000	5.664375
42886800.0000	10.302390
42936656.0000	2.544027
42986512.0000	1.190021
43036368.0000	2.579297
43086224.0000	2.572520
43136080.0000	2.148603
43185936.0000	2.513445
43235792.0000	2.352627
43285648.0000	2.045939
43335504.0000	2.529035
43385360.0000	4.311569
43435216.0000	2.116454
43485072.0000	3.115074
43534928.0000	2.984622
43584784.0000	1.757148
43634640.0000	1.774537
43684496.0000	3.458779
43734352.0000	3.256527
43784208.0000	2.464406
43834064.0000	2.645788
43883920.0000	2.738087
43933776.0000	4.169252
43983632.0000	2.567865
44033488.0000	3.146361
44083344.0000	1.614330
44133200.0000	2.305071
44183056.0000	1.565165
44232912.0000	4.154252
44282768.0000	3.220289
44332624.0000	1.573785
44382480.0000	2.276054
44432336.0000	1.547307
44482192.0000	3.211590
44532048.0000	3.806032
44581904.0000	3.821447
44631760.0000	2.143766
44681616.0000	1.642645
44731472.0000	4.111012
44781328.0000	1.583486
44831184.0000	6.500942
44881040.0000	12.312462
44930896.0000	4.299310
44980752.0000	2.615962
45030608.0000	2.208823
45080464.0000	4.314297
45130320.0000	2.047930
45180176.0000	8.360531
45230032.0000	1.591622
45279888.0000	1.670861
45329744.0000	2.148918
45379600.0000	1.289301
45429456.0000	3.176730
45479312.0000	2.086461
45529168.0000	4.786493
45579024.0000	2.195068
45628880.0000	1.918783
45678736.0000	1.272370
45728592.0000	2.687282
45778448.0000	2.665637
45828304.0000	3.158245
45878160.0000	1.492062
45928016.0000	22.193649
45977872.0000	2.372205
46027728.0000	4.785493
46077584.0000	3.265095
46127440.0000	1.748948
46177296.0000	2.453370
46227152.0000	1.653590
46277008.0000	2.414295
46326864.0000	1.747637
46376720.0000	4.684708
46426576.0000	2.823366
46476432.0000	2.316016
46526288.0000	1.607969
46576144.0000	1.940321
46626000.0000	2.543433
46675856.0000	4.731388
46725712.0000	2.433219
46775568.0000	6.255929
46825424.0000	1.714703
46875280.0000	5.056314
46925136.0000	4.063218
46974992.0000	2.192636
47024848.0000	3.832416
47074704.0000	30.094398
47124560.0000	2.358646
47174416.0000	4.777120
47224272.0000	13.492806
47274128.0000	4.016660
47323984.0000	2.480714
47373840.0000	1.540944
47423696.0000	2.001299
47473552.0000	3.073880
47523408.0000	1.567096
47573264.0000	1.666518
47623120.0000	3.010085
47672976.0000	3.631089
47722832.0000	1.967396
47772688.0000	1.474283
47822544.0000	1.501070
47872400.0000	3.219410
47922256.0000	1.877240
47972112.0000	2.415962
48021968.0000	2.551456
48071824.0000	2.536493
48121680.0000	2.701764
48171536.0000	6.030022
48221392.0000	19.269724
48271248.0000	1.766469
48321104.0000	2.376472
48370960.0000	2.890429
48420816.0000	1.719287
48470672.0000	4.888615
48520528.0000	4.781200
48570384.0000	5.847296
48620240.0000	13.158650
48670096.0000	3.771996
48719952.0000	2.262611
48769808.0000	2.202111
48819664.0000	2.248728
48869520.0000	1.529625
48919376.0000	2.552835
48969232.0000	2.741632
49019088.0000	3.617425
49068944.0000	7.531373
49118800.0000	4.010965
49168656.0000	3.795534
49218512.0000	3.578521
49268368.0000	2.478629
49318224.0000	1.795867
49368080.0000	3.130621
49417936.0000	13.611045
49467792.0000	2.152903
49517648.0000	5.947038
49567504.0000	1.924087
49617360.0000	3.581891
49667216.0000	10.287778
49717072.0000	13.359757
49766928.0000	1.588259
49816784.0000	2.692941
49866640.0000	1.853208
49916496.0000	7.231581
49966352.0000	25.562267
50016208.0000	1.749554
50066064.0000	2.157362
50115920.0000	4.249703
50165776.0000	7.134733
50215632.0000	29.308029
50265488.0000	2.862947
50315344.0000	1.424144
50365200.0000	3.957026
50415056.0000	3.338724
50464912.0000	4.040752
50514768.0000	1.909782
50564624.0000	8.281245
50614480.0000	3.351283
50664336.0000	9.245719
50714192.0000	5.910849
50764048.0000	3.349545
50813904.0000	2.500680
50863760.0000	9.209245
50913616.0000	3.256651
50963472.0000	1.798487
51013328.0000	1.820276
51063184.0000	7.697799
51113040.0000	4.228519
51162896.0000	5.959957
51212752.0000	7.259604
51262608.0000	1.175959
51312464.0000	2.142838
51362320.0000	3.585218
51412176.0000	14.933797
51462032.0000	2.583221
51511888.0000	3.993119
51561744.0000	1.476429
51611600.0000	1.740601
51661456.0000	2.230740
51711312.0000	1.874731
51761168.0000	2.905827
51811024.0000	3.687318
51860880.0000	2.956919
51910736.0000	2.215859
51960592.0000	1.845267
52010448.0000	2.905526
52060304.0000	4.847929
52110160.0000	2.058851
52160016.0000	5.706927
52209872.0000	15.623328
52259728.0000	3.209234
52309584.0000	1.796239
52359440.0000	2.162626
52409296.0000	1.876692
52459152.0000	1.956095
52509008.0000	3.792277
52558864.0000	3.265668
52608720.0000	48.153961
52658576.0000	1.657334
52708432.0000	2.762836
52758288.0000	5.362703
52808144.0000	2.233472
52858000.0000	1.373268
52907856.0000	2.967650
52957712.0000	7.009426
53007568.0000	1.857958
53057424.0000	2.111334
53107280.0000	5.931372
53157136.0000	2.729558
53206992.0000	1.714883
53256848.0000	2.365455
53306704.0000	2.344115
53356560.0000	2.377286
53406416.0000	2.658053
53456272.0000	3.215178
53506128.0000	1.908582
53555984.0000	6.792481
53605840.0000	3.823334
53655696.0000	4.036863
53705552.0000	1.900023
53755408.0000	2.877805
53805264.0000	2.286642
53855120.0000	3.819149
53904976.0000	1.746612
53954832.0000	54.716888
54004688.0000	2.679269
54054544.0000	2.549137
54104400.0000	1.958591
54154256.0000	5.390246
54204112.0000	3.051338
54253968.0000	2.294775
54303824.0000	3.503027
54353680.0000	2.756853
54403536.0000	2.212934
54453392.0000	2.274149
54503248.0000	2.324354
54553104.0000	1.652975
54602960.0000	2.454748
54652816.0000	2.841793
54702672.0000	3.638263
54752528.0000	3.178274
54802384.0000	4.980410
54852240.0000	14.026953
54902096.0000	2.722377
54951952.0000	4.253322
55001808.0000	5.099502
55051664.0000	2.511561
55101520.0000	3.577107
55151376.0000	5.021808
55201232.0000	1.765546
55251088.0000	4.479767
55300944.0000	1.985878
55350800.0000	11.210212
55400656.0000	2.709614
55450512.0000	3.065092
55500368.0000	3.326276
55550224.0000	7.713508
55600080.0000	1.662006
55649936.0000	1.574406
55699792.0000	1.897403
55749648.0000	2.328975
55799504.0000	1.970096
55849360.0000	2.162888
55899216.0000	4.135131
55949072.0000	3.525265
55998928.0000	2.784637
56048784.0000	3.382876
56098640.0000	2.614869
56148496.0000	2.070917
56198352.0000	4.115427
56248208.0000	2.412897
56298064.0000	2.037251
56347920.0000	3.312819
56397776.0000	4.056978
56447632.0000	107.342445
56497488.0000	2.861384
56547344.0000	9.549642
56597200.0000	1.632235
56647056.0000	7.976091
56696912.0000	1.443862
56746768.0000	2.301443
56796624.0000	4.370819
56846480.0000	4.407842
56896336.0000	4.246993
56946192.0000	2.903346
56996048.0000	2.899585
57045904.0000	4.763186
57095760.0000	2.000528
57145616.0000	2.560869
57195472.0000	4.207261
57245328.0000	3.357082
57295184.0000	3.714067
57345040.0000	2.314236
57394896.0000	2.945026
57444752.0000	3.766335
57494608.0000	14.164327
57544464.0000	2.329714
57594320.0000	6.988081
57644176.0000	2.547845
57694032.0000	4.470570
57743888.0000	3.600144
57793744.0000	3.320967
57843600.0000	1.870774
57893456.0000	3.404021
57943312.0000	2.872268
57993168.0000	3.543981
58043024.0000	2.059632
58092880.0000	2.289798
58142736.0000	1.888604
58192592.0000	3.599615
58242448.0000	3.673008
58292304.0000	1.699034
58342160.0000	2.212861
58392016.0000	3.105810
58441872.0000	6.747467
58491728.0000	3.545543
58541584.0000	5.499921
58591440.0000	2.259574
58641296.0000	1.464698
58691152.0000	3.028333
58741008.0000	1.957402
58790864.0000	2.552793
58840720.0000	1.884031
58890576.0000	3.021841
58940432.0000	3.884540
58990288.0000	3.531087
59040144.0000	3.113597
59090000.0000	3.456314
59139856.0000	1.984647
59189712.0000	4.717676
59239568.0000	3.274698
59289424.0000	39.256470
59339280.0000	3.322056
59389136.0000	2.284103
59438992.0000	23.512104
59488848.0000	14.902431
59538704.0000	2.315412
59588560.0000	3.257632
59638416.0000	2.783187
59688272.0000	4.172248
59738128.0000	6.804189
59787984.0000	4.209284
59837840.0000	2.594035
59887696.0000	4.159237
59937552.0000	3.408859
59987408.0000	5.909021
60037264.0000	2.866690
60087120.0000	1.845430
60136976.0000	2.807300
60186832.0000	4.609906
60236688.0000	3.867436
60286544.0000	25.706533
60336400.0000	15.138118
60386256.0000	1.693390
60436112.0000	4.740881
60485968.0000	7.364663
60535824.0000	2.016292
60585680.0000	2.202873
60635536.0000	1.951326
60685392.0000	2.436506
60735248.0000	1.803579
60785104.0000	5.222522
60834960.0000	1.739451
60884816.0000	4.571311
60934672.0000	1.627014
60984528.0000	5.112612
61034384.0000	2.419140
61084240.0000	4.054828
61134096.0000	4.908069
61183952.0000	6.168789
61233808.0000	1.848159
61283664.0000	2.186859
61333520.0000	2.024017
61383376.0000	3.204876
61433232.0000	4.446271
61483088.0000	4.067219
61532944.0000	4.352643
61582800.0000	2.190375
61632656.0000	12.918226
61682512.0000	9.381992
61732368.0000	2.601511
61782224.0000	2.708434
61832080.0000	3.093736
61881936.0000	4.067160
61931792.0000	3.899474
61981648.0000	2.803702
62031504.0000	2.700299
62081360.0000	2.631888
62131216.0000	3.462584
62181072.0000	2.198658
62230928.0000	2.777447
62280784.0000	2.674745
62330640.0000	3.963881
62380496.0000	6.198070
62430352.0000	2.210179
62480208.0000	2.869826
62530064.0000	2.839575
62579920.0000	1.685290
62629776.0000	2.841835
62679632.0000	8.136441
62729488.0000	3.203882
62779344.0000	12.082366
62829200.0000	8.970625
62879056.0000	7.317424
62928912.0000	1.378107
62978768.0000	1.453413
63028624.0000	2.811970
63078480.0000	12.205694
63128336.0000	1.544573
63178192.0000	1.931014
63228048.0000	2.110587
63277904.0000	1.648392
63327760.0000	1.808529
63377616.0000	5.030437
63427472.0000	2.902476
63477328.0000	2.718559
63527184.0000	3.987534
63577040.0000	4.137796
63626896.0000	3.517761
63676752.0000	5.734356
63726608.0000	3.418432
63776464.0000	14.454391
63826320.0000	6.166766
63876176.0000	3.347066
63926032.0000	2.160560
63975888.0000	4.239247
64025744.0000	1.589753
64075600.0000	4.620625
64125456.0000	3.344470
64175312.0000	4.974209
64225168.0000	1.930491
64275024.0000	3.979236
64324880.0000	2.548755
64374736.0000	2.963257
64424592.0000	1.406414
64474448.0000	1.866506
64524304.0000	3.835438
64574160.0000	3.083643
64624016.0000	3.498142
64673872.0000	7.970995
64723728.0000	5.220766
64773584.0000	1.616103
64823440.0000	3.032504
64873296.0000	2.562773
64923152.0000	2.918478
64973008.0000	2.095983
65022864.0000	2.803907
65072720.0000	3.909370
65122576.0000	2.768241
65172432.0000	4.125694
65222288.0000	1.779414
65272144.0000	2.051785
65322000.0000	1.897352
65371856.0000	4.503938
65421712.0000	2.315562
65471568.0000	6.971126
65521424.0000	2.446157
65571280.0000	3.102475
65621136.0000	2.887671
65670992.0000	4.684278
65720848.0000	3.773721
65770704.0000	4.961141
65820560.0000	3.139198
65870416.0000	5.771586
65920272.0000	2.557407
65970128.0000	2.887311
66019984.0000	2.288610
66069840.0000	3.347776
66119696.0000	1.925792
66169552.0000	14.093890
66219408.0000	10.797769
66269264.0000	2.114899
66319120.0000	1.884685
66368976.0000	2.009233
66418832.0000	2.313542
66468688.0000	2.659560
66518544.0000	1.952297
66568400.0000	2.537444
66618256.0000	14.386777
66668112.0000	1.592043
66717968.0000	2.229244
66767824.0000	2.879183
66817680.0000	3.271328
66867536.0000	3.149578
66917392.0000	3.018928
66967248.0000	2.193300
67017104.0000	4.025441
67066960.0000	2.433825
67116816.0000	2.441709
67166672.0000	2.074465
67216528.0000	4.924415
67266384.0000	3.686876
67316240.0000	8.649755
67366096.0000	5.228405
67415952.0000	3.532839
67465808.0000	3.125521
67515664.0000	4.823765
67565520.0000	2.182701
67615376.0000	3.558654
67665232.0000	3.217926
67715088.0000	3.596068
67764944.0000	4.516417
67814800.0000	1.860651
67864656.0000	5.459554
67914512.0000	3.178829
67964368.0000	3.276877
68014224.0000	2.536727
68064080.0000	2.304513
68113936.0000	8.575430
68163792.0000	4.413800
68213648.0000	2.175560
68263504.0000	2.049832
68313360.0000	4.579816
68363216.0000	4.486016
68413072.0000	2.725531
68462928.0000	6.682343
68512784.0000	21.345325
68562640.0000	4.243466
68612496.0000	9.840201
68662352.0000	4.156334
68712208.0000	2.768836
68762064.0000	6.722819
68811920.0000	2.677056
68861776.0000	3.473971
68911632.0000	5.868779
68961488.0000	1.803392
69011344.0000	2.692185
69061200.0000	6.425673
69111056.0000	3.061520
69160912.0000	2.455296
69210768.0000	1.822179
69260624.0000	1.951841
69310480.0000	2.399421
69360336.0000	1.393006
69410192.0000	1.655807
69460048.0000	6.759183
69509904.0000	5.487686
69559760.0000	1.740185
69609616.0000	11.236645
69659472.0000	2.636841
69709328.0000	2.309872
69759184.0000	2.530508
69809040.0000	2.656297
69858896.0000	1.619876
69908752.0000	4.113378
69958608.0000	2.013134
70008464.0000	2.121821
70058320.0000	1.822555
70108176.0000	5.354806
70158032.0000	6.144776
70207888.0000	2.319859
70257744.0000	3.901179
70307600.0000	2.280805
70357456.0000	1.398345
70407312.0000	1.860308
70457168.0000	2.829831
70507024.0000	3.133123
70556880.0000	4.855019
70606736.0000	8.567017
70656592.0000	3.115582
70706448.0000	1.351112
70756304.0000	6.815114
70806160.0000	7.576416
70856016.0000	2.758638
70905872.0000	3.058576
70955728.0000	4.993676
71005584.0000	3.194287
71055440.0000	2.626829
71105296.0000	2.790837
71155152.0000	7.320291
71205008.0000	5.700382
71254864.0000	1.741906
71304720.0000	2.744947
71354576.0000	1.984968
71404432.0000	2.483049
71454288.0000	2.113707
71504144.0000	3.918800
71554000.0000	5.227744
71603856.0000	1.557909
71653712.0000	2.506970
71703568.0000	11.888662
71753424.0000	5.037349
71803280.0000	1.350099
71853136.0000	6.656303
71902992.0000	2.480416
71952848.0000	8.639662
72002704.0000	2.903218
72052560.0000	3.941520
72102416.0000	1.599504
72152272.0000	1.919595
72202128.0000	2.242306
72251984.0000	2.616781
72301840.0000	4.625406
72351696.0000	11.136099
72401552.0000	2.318411
72451408.0000	5.117929
72501264.0000	4.216486
72551120.0000	4.820763
72600976.0000	1.714968
72650832.0000	4.143076
72700688.0000	2.559222
72750544.0000	3.358858
72800400.0000	1.825784
72850256.0000	2.449523
72900112.0000	6.068137
72949968.0000	2.287591
72999824.0000	2.036664
73049680.0000	2.890550
73099536.0000	2.754386
73149392.0000	3.106112
73199248.0000	37.196247
73249104.0000	2.437029
73298960.0000	6.826254
73348816.0000	3.300610
73398672.0000	3.807710
73448528.0000	5.086427
73498384.0000	4.907351
73548240.0000	1.504027
73598096.0000	3.004299
73647952.0000	4.238313
73697808.0000	60.019005
73747664.0000	4.202153
73797520.0000	1.621998
73847376.0000	2.636149
73897232.0000	3.427284
73947088.0000	2.501664
73996944.0000	3.962368
74046800.0000	2.740474
74096656.0000	1.712396
74146512.0000	3.991963
74196368.0000	2.122328
74246224.0000	8.273659
74296080.0000	3.338736
74345936.0000	2.624670
74395792.0000	2.466721
74445648.0000	3.523509
74495504.0000	2.330856
74545360.0000	1.432665
74595216.0000	6.833189
74645072.0000	2.123877
74694928.0000	2.308620
74744784.0000	2.554846
74794640.0000	1.947712
74844496.0000	31.171085
74894352.0000	2.518930
74944208.0000	3.800404
74994064.0000	2.611668
75043920.0000	30.162014
75093776.0000	3.290062
75143632.0000	16.315643
75193488.0000	1.845291
75243344.0000	5.389690
75293200.0000	4.005504
75343056.0000	2.503165
75392912.0000	1.748724
75442768.0000	4.842088
75492624.0000	2.396616
75542480.0000	4.455826
75592336.0000	2.794126
75642192.0000	2.017024
75692048.0000	6.474404
75741904.0000	2.562063
75791760.0000	2.588890
75841616.0000	1.703772
75891472.0000	6.673896
75941328.0000	2.441065
75991184.0000	3.451967
76041040.0000	6.123710
76090896.0000	2.854460
76140752.0000	2.163014
76190608.0000	1.378351
76240464.0000	2.020774
76290320.0000	2.073216
76340176.0000	2.518045
76390032.0000	3.143228
76439888.0000	2.146264
76489744.0000	2.777345
76539600.0000	3.313910
76589456.0000	2.923719
76639312.0000	3.701620
76689168.0000	3.175777
76739024.0000	3.369005
76788880.0000	3.162981
76838736.0000	2.381013
76888592.0000	3.740586
76938448.0000	2.707179
76988304.0000	14.391912
77038160.0000	3.683014
77088016.0000	4.530579
77137872.0000	4.748009
77187728.0000	6.772568
77237584.0000	6.036813
77287440.0000	3.531555
77337296.0000	3.319316
77387152.0000	11.280745
77437008.0000	2.422487
77486864.0000	2.220174
77536720.0000	4.589875
77586576.0000	2.457598
77636432.0000	1.617316
77686288.0000	2.927823
77736144.0000	2.408565
77786000.0000	1.823963
77835856.0000	1.832739
77885712.0000	2.480193
77935568.0000	4.915842
77985424.0000	3.046449
78035280.0000	1.596976
78085136.0000	2.419058
78134992.0000	1.545284
78184848.0000	19.159132
78234704.0000	2.704744
78284560.0000	10.187686
78334416.0000	1.755987
78384272.0000	1.583610
78434128.0000	6.316409
78483984.0000	1.674008
78533840.0000	2.106942
78583696.0000	3.075022
78633552.0000	1.610239
78683408.0000	2.987287
78733264.0000	3.057556
78783120.0000	1.618729
78832976.0000	2.414827
78882832.0000	12.960930
78932688.0000	1.915646
78982544.0000	4.357985
79032400.0000	1.909316
79082256.0000	2.912690
79132112.0000	2.564949
79181968.0000	7.956483
79231824.0000	4.182970
79281680.0000	2.813637
79331536.0000	1.818552
79381392.0000	2.795712
79431248.0000	1.521107
79481104.0000	2.905861
79530960.0000	4.711514
79580816.0000	4.550341
79630672.0000	2.617053
79680528.0000	2.492235
79730384.0000	2.429399
79780240.0000	6.957598
79830096.0000	3.031934
79879952.0000	2.030256
79929808.0000	1.978399
79979664.0000	2.001013
80029520.0000	2.088257
80079376.0000	4.368698
80129232.0000	2.378112
80179088.0000	2.581411
80228944.0000	3.133191
80278800.0000	2.464031
80328656.0000	2.846155
80378512.0000	1.539527
80428368.0000	6.490037
80478224.0000	2.017520
80528080.0000	2.963326
80577936.0000	5.161926
80627792.0000	2.214802
80677648.0000	3.630850
80727504.0000	149.583176
80777360.0000	5.900559
80827216.0000	2.926038
80877072.0000	6.156971
80926928.0000	2.739191
80976784.0000	2.996164
81026640.0000	3.077229
81076496.0000	3.584477
81126352.0000	2.824409
81176208.0000	2.081079
81226064.0000	3.415214
81275920.0000	3.197248
81325776.0000	2.836612
81375632.0000	4.295450
81425488.0000	1.896423
81475344.0000	4.629317
81525200.0000	2.041817
81575056.0000	1.951444
81624912.0000	1.997235
81674768.0000	2.809646
81724624.0000	2.774009
81774480.0000	3.271362
81824336.0000	2.228841
81874192.0000	3.979577
81924048.0000	3.247885
81973904.0000	2.836314
82023760.0000	3.849162
82073616.0000	1.727445
82123472.0000	4.722496
82173328.0000	2.123237
82223184.0000	4.412540
82273040.0000	2.880506
82322896.0000	2.360411
82372752.0000	1.970684
82422608.0000	8.346730
82472464.0000	2.087523
82522320.0000	1.597835
82572176.0000	4.577673
82622032.0000	2.943551
82671888.0000	2.466552
82721744.0000	7.433087
82771600.0000	3.013285
82821456.0000	3.008909
82871312.0000	3.072607
82921168.0000	2.012899
82971024.0000	2.899481
83020880.0000	2.201364
83070736.0000	4.726097
83120592.0000	5.491302
83170448.0000	4.094153
83220304.0000	3.200728
83270160.0000	3.003743
83320016.0000	3.157866
83369872.0000	2.072209
83419728.0000	5.631171
83469584.0000	8.500249
83519440.0000	2.004988
83569296.0000	2.703507
83619152.0000	2.470768
83669008.0000	3.974565
83718864.0000	1.969856
83768720.0000	1.833238
83818576.0000	7.813437
83868432.0000	2.510433
83918288.0000	3.092480
83968144.0000	3.134186
84018000.0000	5.182559
84067856.0000	2.783258
84117712.0000	2.966713
84167568.0000	5.342576
84217424.0000	2.197376
84267280.0000	2.487345
84317136.0000	4.578660
84366992.0000	1.356292
84416848.0000	1.718303
84466704.0000	2.089694
84516560.0000	2.310040
84566416.0000	3.460107
84616272.0000	3.141031
84666128.0000	2.390599
84715984.0000	2.964337
84765840.0000	2.561386
84815696.0000	2.078656
84865552.0000	4.576627
84915408.0000	2.154113
84965264.0000	3.995387
85015120.0000	1.584118
85064976.0000	1.758577
85114832.0000	2.333139
85164688.0000	13.025346
85214544.0000	3.184852
85264400.0000	4.760748
85314256.0000	8.922154
85364112.0000	3.048350
85413968.0000	5.031507
85463824.0000	2.198415
85513680.0000	3.116927
85563536.0000	5.249844
85613392.0000	3.216980
85663248.0000	3.213120
85713104.0000	2.897307
85762960.0000	3.267932
85812816.0000	2.879592
85862672.0000	1.198418
85912528.0000	3.012882
85962384.0000	2.968963
86012240.0000	8.827554
86062096.0000	2.463084
86111952.0000	2.050065
86161808.0000	3.994839
86211664.0000	1.801731
86261520.0000	2.494068
86311376.0000	2.262761
86361232.0000	2.224121
86411088.0000	2.598895
86460944.0000	3.049412
86510800.0000	2.201222
86560656.0000	6.645247
86610512.0000	2.860267
86660368.0000	5.427375
86710224.0000	3.463007
86760080.0000	6.903919
86809936.0000	4.298936
86859792.0000	1.368791
86909648.0000	23.410311
86959504.0000	2.970785
87009360.0000	3.462342
87059216.0000	4.436256
87109072.0000	9.147068
87158928.0000	2.173981
87208784.0000	1.758349
87258640.0000	4.219641
87308496.0000	2.436199
87358352.0000	1.779300
87408208.0000	9.603957
87458064.0000	1.263687
87507920.0000	3.045516
87557776.0000	3.300370
87607632.0000	4.723615
87657488.0000	5.320277
87707344.0000	3.564672
87757200.0000	5.045743
87807056.0000	4.027707
87856912.0000	3.217749
87906768.0000	2.831058
87956624.0000	48.876972
88006480.0000	2.754335
88056336.0000	3.798459
88106192.0000	2.179448
88156048.0000	3.916860
88205904.0000	149.445160
88255760.0000	3.726050
88305616.0000	3.786125
88355472.0000	7.116163
88405328.0000	2.884866
88455184.0000	16.976601
88505040.0000	3.318400
88554896.0000	23.244537
88604752.0000	6.696695
88654608.0000	5.040505
88704464.0000	1.858906
88754320.0000	2.677324
88804176.0000	1.925697
88854032.0000	4.496930
88903888.0000	3.558122
88953744.0000	97.209404
89003600.0000	2.214078
89053456.0000	3.237877
89103312.0000	1.965583
89153168.0000	2.167356
89203024.0000	1.433269
89252880.0000	1.819573
89302736.0000	1.865804
89352592.0000	4.004580
89402448.0000	8.304460
89452304.0000	10.964299
89502160.0000	2.189088
89552016.0000	2.391834
89601872.0000	1.841591
89651728.0000	5.468929
89701584.0000	2.439924
89751440.0000	3.544314
89801296.0000	4.896406
89851152.0000	2.993270
89901008.0000	4.247694
89950864.0000	3.652057
90000720.0000	8.412589
90050576.0000	4.231783
90100432.0000	2.833609
90150288.0000	2.883080
90200144.0000	2.352127
90250000.0000	3.065625
90299856.0000	30.155195
90349712.0000	2.046147
90399568.0000	4.517601
90449424.0000	4.129309
90499280.0000	4.041674
90549136.0000	3.563984
90598992.0000	6.915451
90648848.0000	4.118021
90698704.0000	12.877623
90748560.0000	4.502276
90798416.0000	2.480522
90848272.0000	4.724106
90898128.0000	5.169693
90947984.0000	1.882338
90997840.0000	5.853013
91047696.0000	4.799882
91097552.0000	3.441072
91147408.0000	2.398039
91197264.0000	4.903507
91247120.0000	4.682903
91296976.0000	4.368252
91346832.0000	3.219051
91396688.0000	1.660352
91446544.0000	1.214600
91496400.0000	3.981950
91546256.0000	2.839004
91596112.0000	6.714531
91645968.0000	1.693370
91695824.0000	9.869308
91745680.0000	1.490158
91795536.0000	3.281707
91845392.0000	3.322310
91895248.0000	4.670811
91945104.0000	3.113984
91994960.0000	3.047433
92044816.0000	5.376104
92094672.0000	2.568047
92144528.0000	2.623451
92194384.0000	3.675536
92244240.0000	3.045691
92294096.0000	1.893448
92343952.0000	1.898536
92393808.0000	2.314981
92443664.0000	5.379060
92493520.0000	2.520536
92543376.0000	149.472382
92593232.0000	5.665056
92643088.0000	2.607975
92692944.0000	3.655098
92742800.0000	2.739768
92792656.0000	3.436360
92842512.0000	1.878274
92892368.0000	1.516406
92942224.0000	2.657538
92992080.0000	106.759682
93041936.0000	1.772578
93091792.0000	33.553665
93141648.0000	1.784706
93191504.0000	1.594038
93241360.0000	1.792276
93291216.0000	9.873646
93341072.0000	2.637488
93390928.0000	2.301792
93440784.0000	3.963840
93490640.0000	2.665179
93540496.0000	4.478931
93590352.0000	1.808362
93640208.0000	9.468868
93690064.0000	3.328454
93739920.0000	2.332438
93789776.0000	2.321063
93839632.0000	1.929786
93889488.0000	2.951355
93939344.0000	76.440407
93989200.0000	3.151963
94039056.0000	2.797773
94088912.0000	2.674027
94138768.0000	24.624052
94188624.0000	7.666569
94238480.0000	2.041933
94288336.0000	1.617541
94338192.0000	2.838573
94388048.0000	2.016836
94437904.0000	2.114103
94487760.0000	6.572674
94537616.0000	4.632236
94587472.0000	2.389859
94637328.0000	1.996982
94687184.0000	3.034448
94737040.0000	3.055753
94786896.0000	3.193947
94836752.0000	3.709126
94886608.0000	5.391941
94936464.0000	14.877691
94986320.0000	35.482658
95036176.0000	1.715798
95086032.0000	4.342633
95135888.0000	2.800558
95185744.0000	3.243422
95235600.0000	3.171553
95285456.0000	1.989781
95335312.0000	3.822377
95385168.0000	3.411792
95435024.0000	12.098620
95484880.0000	3.804389
95534736.0000	5.455360
95584592.0000	32.041965
95634448.0000	2.080281
95684304.0000	1.765294
95734160.0000	3.847899
95784016.0000	3.314943
95833872.0000	4.818842
95883728.0000	2.030289
95933584.0000	3.165257
95983440.0000	2.341799
96033296.0000	2.263052
96083152.0000	4.495670
96133008.0000	2.702004
96182864.0000	3.657231
96232720.0000	5.328723
96282576.0000	1.794347
96332432.0000	7.269801
96382288.0000	2.349195
96432144.0000	3.005540
96482000.0000	1.985575
96531856.0000	3.981431
96581712.0000	42.067986
96631568.0000	2.564081
96681424.0000	2.898822
96731280.0000	2.865902
96781136.0000	1.352365
96830992.0000	2.140446
96880848.0000	3.896392
96930704.0000	13.372799
96980560.0000	3.401345
97030416.0000	2.562359
97080272.0000	2.804039
97130128.0000	1.217356
97179984.0000	3.013643
97229840.0000	2.399364
97279696.0000	4.664917
97329552.0000	4.446412
97379408.0000	6.006372
97429264.0000	3.947512
97479120.0000	2.450755
97528976.0000	2.599943
97578832.0000	3.648851
97628688.0000	2.218707
97678544.0000	2.365148
97728400.0000	3.645617
97778256.0000	3.988089
97828112.0000	3.633246
97877968.0000	4.059774
97927824.0000	3.294998
97977680.0000	4.376808
98027536.0000	10.849267
98077392.0000	2.041836
98127248.0000	6.799459
98177104.0000	1.690652
98226960.0000	55.319550
98276816.0000	3.933175
98326672.0000	1.711046
98376528.0000	10.254153
98426384.0000	2.244029
98476240.0000	2.737351
98526096.0000	1.970984
98575952.0000	3.797412
98625808.0000	2.290529
98675664.0000	2.126124
98725520.0000	5.002598
98775376.0000	1.962271
98825232.0000	2.845027
98875088.0000	2.460530
98924944.0000	64.709999
98974800.0000	2.494551
99024656.0000	2.199918
99074512.0000	4.609036
99124368.0000	2.623650
99174224.0000	4.802619
99224080.0000	2.019088
99273936.0000	12.624620
99323792.0000	2.690251
99373648.0000	2.577941
99423504.0000	15.211957
99473360.0000	2.793862
99523216.0000	5.610615
99573072.0000	2.306760
99622928.0000	2.786539
[truncated: 3,001 more rows]
