# Supplementary material for: Scalable linkage-disequilibrium-based selective sweep detection: a performance guide
Source: Gigascience. 2016 Feb 8;5:7. doi: 10.1186/s13742-016-0114-9 (PMC4746822; doi:10.1186/s13742-016-0114-9)
Supplement: Supplementary file 2 — Human Chromosome 1 OmegaPlus results per population. This file contains the OmegaPlus reports and information files for the analysis of the first chromosome of the human genome per population (26 populations) for DNA data representation. (ZIP 1120 kb) [file 13742_2016_114_MOESM2_ESM.zip › OmegaPlus_pops/OmegaPlus_Report.LWK]

//1
10642.0000	0.000000
60497.9531	6.419466
110353.9062	10.475920
160209.8594	9.771513
210065.8125	4.536861
259921.7656	0.000000
309777.7188	11.647991
359633.6875	0.000000
409489.6250	0.000000
459345.5625	3.132205
509201.5000	0.000000
559057.4375	12.967197
608913.3750	8.479768
658769.3125	4.683632
708625.2500	3.011642
758481.1875	1.943944
808337.1250	7.213416
858193.0625	4.446301
908049.0000	3.138186
957904.9375	2.311601
1007760.8750	2.803497
1057616.8750	2.109553
1107472.8750	6.601815
1157328.8750	6.465951
1207184.8750	2.233909
1257040.8750	16.003338
1306896.8750	7.396542
1356752.8750	4.958901
1406608.8750	1.870302
1456464.8750	2.285526
1506320.8750	3.249233
1556176.8750	2.620280
1606032.8750	7.324873
1655888.8750	6.230531
1705744.8750	2.709835
1755600.8750	5.611617
1805456.8750	2.681732
1855312.8750	2.999107
1905168.8750	3.172824
1955024.8750	3.594051
2004880.8750	2.840511
2054736.8750	6.513454
2104592.7500	4.905441
2154448.7500	3.739043
2204304.7500	1.923127
2254160.7500	3.202086
2304016.7500	5.177018
2353872.7500	5.479681
2403728.7500	3.760948
2453584.7500	2.724523
2503440.7500	3.263204
2553296.7500	1.896829
2603152.7500	5.686601
2653008.7500	8.139890
2702864.7500	1.363015
2752720.7500	3.511616
2802576.7500	2.173032
2852432.7500	2.106268
2902288.7500	2.674266
2952144.7500	3.177325
3002000.7500	2.885965
3051856.7500	2.917266
3101712.7500	4.973205
3151568.7500	4.826275
3201424.7500	2.327619
3251280.7500	2.616087
3301136.7500	8.628558
3350992.7500	2.786027
3400848.7500	10.690237
3450704.7500	2.674351
3500560.7500	1.849913
3550416.7500	2.497420
3600272.7500	10.231899
3650128.7500	2.269313
3699984.7500	3.786471
3749840.7500	1.561537
3799696.7500	4.962461
3849552.7500	0.000000
3899408.7500	16.845472
3949264.7500	0.000000
3999120.7500	3.185251
4048976.7500	4.890882
4098832.7500	2.680446
4148688.7500	2.997253
4198544.5000	1.836356
4248400.5000	2.549469
4298256.5000	4.177948
4348112.5000	3.238708
4397968.5000	3.045632
4447824.5000	1.602715
4497680.5000	3.806882
4547536.5000	4.445777
4597392.5000	1.890673
4647248.5000	2.897265
4697104.5000	2.601644
4746960.5000	5.616502
4796816.5000	3.903281
4846672.5000	3.001174
4896528.5000	6.012719
4946384.5000	4.164243
4996240.5000	3.319690
5046096.5000	3.489014
5095952.5000	3.873828
5145808.5000	3.301312
5195664.5000	2.333836
5245520.5000	2.036104
5295376.5000	4.906775
5345232.5000	7.223580
5395088.5000	3.009195
5444944.5000	38.091373
5494800.5000	2.605051
5544656.5000	5.403386
5594512.5000	3.736119
5644368.5000	5.177844
5694224.5000	2.744817
5744080.5000	3.204353
5793936.5000	1.973257
5843792.5000	5.266379
5893648.5000	2.747090
5943504.5000	1.898391
5993360.5000	1.648664
6043216.5000	1.741276
6093072.5000	3.127974
6142928.5000	3.577887
6192784.5000	2.901396
6242640.5000	1.995813
6292496.5000	2.442036
6342352.5000	2.405424
6392208.5000	3.443417
6442064.5000	2.392510
6491920.5000	3.884827
6541776.5000	3.784497
6591632.5000	1.989438
6641488.5000	7.811176
6691344.5000	2.730668
6741200.5000	1.957424
6791056.5000	4.339832
6840912.5000	2.654482
6890768.5000	1.681202
6940624.5000	1.930149
6990480.5000	1.657298
7040336.5000	2.418881
7090192.5000	1.623902
7140048.5000	2.271008
7189904.5000	1.880301
7239760.5000	3.208853
7289616.5000	1.816776
7339472.5000	5.542313
7389328.5000	2.132318
7439184.5000	3.107485
7489040.5000	6.158767
7538896.5000	2.675697
7588752.5000	2.713812
7638608.5000	2.226591
7688464.5000	2.134457
7738320.5000	5.621671
7788176.5000	2.707329
7838032.5000	2.099887
7887888.5000	2.006139
7937744.5000	2.262045
7987600.5000	3.123838
8037456.5000	1.542332
8087312.5000	3.268969
8137168.5000	5.812653
8187024.5000	2.633869
8236880.5000	2.544609
8286736.5000	3.501636
8336592.5000	2.246423
8386448.5000	8.786577
8436304.0000	3.981112
8486160.0000	2.733981
8536016.0000	1.779562
8585872.0000	11.245372
8635728.0000	5.944236
8685584.0000	4.628813
8735440.0000	9.074207
8785296.0000	3.426268
8835152.0000	2.353319
8885008.0000	7.157360
8934864.0000	3.083594
8984720.0000	8.562153
9034576.0000	2.436680
9084432.0000	3.681896
9134288.0000	3.087636
9184144.0000	2.595190
9234000.0000	4.292293
9283856.0000	4.439594
9333712.0000	2.272894
9383568.0000	9.676227
9433424.0000	2.731278
9483280.0000	2.348337
9533136.0000	3.274716
9582992.0000	6.602146
9632848.0000	2.748495
9682704.0000	2.841426
9732560.0000	2.422499
9782416.0000	2.357196
9832272.0000	13.590269
9882128.0000	2.877672
9931984.0000	3.090748
9981840.0000	2.199621
10031696.0000	19.363464
10081552.0000	1.866918
10131408.0000	1.940762
10181264.0000	3.062821
10231120.0000	3.417657
10280976.0000	2.258303
10330832.0000	2.350754
10380688.0000	19.441818
10430544.0000	2.691834
10480400.0000	3.572934
10530256.0000	1.810824
10580112.0000	2.262301
10629968.0000	1.801009
10679824.0000	2.584257
10729680.0000	3.088928
10779536.0000	2.192723
10829392.0000	3.037545
10879248.0000	2.633752
10929104.0000	5.012782
10978960.0000	2.976430
11028816.0000	7.773922
11078672.0000	2.512036
11128528.0000	2.041110
11178384.0000	2.178162
11228240.0000	1.395112
11278096.0000	3.902093
11327952.0000	5.852204
11377808.0000	22.008795
11427664.0000	2.895373
11477520.0000	5.124094
11527376.0000	5.122849
11577232.0000	2.027440
11627088.0000	2.319113
11676944.0000	3.431079
11726800.0000	2.159345
11776656.0000	7.786314
11826512.0000	5.896528
11876368.0000	2.394573
11926224.0000	3.585391
11976080.0000	2.206156
12025936.0000	3.710807
12075792.0000	3.180516
12125648.0000	3.049308
12175504.0000	100.353973
12225360.0000	3.832931
12275216.0000	4.141656
12325072.0000	2.370418
12374928.0000	3.074398
12424784.0000	1.632424
12474640.0000	5.471291
12524496.0000	2.697827
12574352.0000	2.348294
12624208.0000	1.793018
12674064.0000	3.695490
12723920.0000	2.122442
12773776.0000	3.698366
12823632.0000	2.115193
12873488.0000	2.603732
12923344.0000	5.073341
12973200.0000	7.027820
13023056.0000	4.164704
13072912.0000	8.509169
13122768.0000	7.411905
13172624.0000	8.724054
13222480.0000	0.000000
13272336.0000	18.404501
13322192.0000	0.000000
13372048.0000	3.640112
13421904.0000	4.340471
13471760.0000	30.994770
13521616.0000	10.950279
13571472.0000	24.798719
13621328.0000	24.798719
13671184.0000	21.747816
13721040.0000	4.987644
13770896.0000	7.431471
13820752.0000	3.212377
13870608.0000	14.787830
13920464.0000	4.829576
13970320.0000	2.012452
14020176.0000	19.432793
14070032.0000	2.521432
14119888.0000	3.016458
14169744.0000	5.082906
14219600.0000	2.968049
14269456.0000	2.150299
14319312.0000	5.293629
14369168.0000	2.886486
14419024.0000	4.210069
14468880.0000	12.289737
14518736.0000	4.565433
14568592.0000	4.434372
14618448.0000	6.523034
14668304.0000	4.714751
14718160.0000	3.018840
14768016.0000	2.051147
14817872.0000	2.348754
14867728.0000	18.125650
14917584.0000	2.377195
14967440.0000	2.529646
15017296.0000	1.744982
15067152.0000	2.275441
15117008.0000	2.230641
15166864.0000	2.285178
15216720.0000	3.049815
15266576.0000	3.195039
15316432.0000	3.553341
15366288.0000	4.034049
15416144.0000	8.773086
15466000.0000	15.666521
15515856.0000	2.510427
15565712.0000	7.548386
15615568.0000	8.061731
15665424.0000	2.517309
15715280.0000	3.160497
15765136.0000	3.181281
15814992.0000	3.469777
15864848.0000	1.622723
15914704.0000	4.205308
15964560.0000	3.935523
16014416.0000	2.978015
16064272.0000	3.438721
16114128.0000	6.758387
16163984.0000	2.264287
16213840.0000	8.491727
16263696.0000	5.020418
16313552.0000	1.623201
16363408.0000	3.821638
16413264.0000	3.198801
16463120.0000	3.072643
16512976.0000	5.305128
16562832.0000	2.395978
16612688.0000	3.268291
16662544.0000	2.873739
16712400.0000	2.322549
16762256.0000	2.979084
16812112.0000	2.825717
16861968.0000	1.956977
16911824.0000	5.730827
16961680.0000	2.412426
17011536.0000	6.205294
17061392.0000	4.133013
17111248.0000	2.581507
17161104.0000	3.597173
17210960.0000	1.938893
17260816.0000	2.168712
17310672.0000	3.187296
17360528.0000	2.371678
17410384.0000	4.877888
17460240.0000	4.791295
17510096.0000	2.080880
17559952.0000	3.112653
17609808.0000	3.489703
17659664.0000	2.143421
17709520.0000	3.416728
17759376.0000	2.114705
17809232.0000	7.061965
17859088.0000	8.237096
17908944.0000	11.331649
17958800.0000	5.233707
18008656.0000	1.681941
18058512.0000	2.713687
18108368.0000	6.841028
18158224.0000	2.835887
18208080.0000	5.866749
18257936.0000	2.055429
18307792.0000	2.303386
18357648.0000	2.160166
18407504.0000	2.714272
18457360.0000	3.587099
18507216.0000	3.105566
18557072.0000	2.881528
18606928.0000	3.491951
18656784.0000	4.925179
18706640.0000	3.226249
18756496.0000	8.031730
18806352.0000	3.211143
18856208.0000	2.852344
18906064.0000	7.933710
18955920.0000	2.491668
19005776.0000	31.665169
19055632.0000	5.438028
19105488.0000	7.806517
19155344.0000	3.172535
19205200.0000	5.414465
19255056.0000	5.150797
19304912.0000	1.596478
19354768.0000	12.938755
19404624.0000	2.461156
19454480.0000	1.892553
19504336.0000	2.890285
19554192.0000	3.654557
19604048.0000	2.112347
19653904.0000	2.332485
19703760.0000	1.752334
19753616.0000	2.201305
19803472.0000	6.519321
19853328.0000	2.600625
19903184.0000	1.998742
19953040.0000	1.773789
20002896.0000	3.206929
20052752.0000	10.812703
20102608.0000	5.574900
20152464.0000	3.775789
20202320.0000	2.071944
20252176.0000	2.489241
20302032.0000	3.287527
20351888.0000	2.472315
20401744.0000	2.507660
20451600.0000	7.163408
20501456.0000	2.630977
20551312.0000	4.441281
20601168.0000	3.902058
20651024.0000	1.705269
20700880.0000	2.833955
20750736.0000	4.167854
20800592.0000	4.449978
20850448.0000	2.841834
20900304.0000	2.435993
20950160.0000	2.248612
21000016.0000	6.751483
21049872.0000	2.572315
21099728.0000	1.710896
21149584.0000	38.288296
21199440.0000	1.491382
21249296.0000	2.672215
21299152.0000	1.567643
21349008.0000	2.880594
21398864.0000	1.537021
21448720.0000	1.683055
21498576.0000	2.828672
21548432.0000	13.858355
21598288.0000	3.096570
21648144.0000	4.436845
21698000.0000	2.524182
21747856.0000	2.681595
21797712.0000	1.723016
21847568.0000	6.895665
21897424.0000	1.699629
21947280.0000	1.882970
21997136.0000	2.570399
22046992.0000	2.028204
22096848.0000	1.960916
22146704.0000	3.647480
22196560.0000	2.153507
22246416.0000	2.438786
22296272.0000	3.361635
22346128.0000	9.587682
22395984.0000	1.840439
22445840.0000	1.902976
22495696.0000	3.033254
22545552.0000	1.786694
22595408.0000	4.056150
22645264.0000	4.263891
22695120.0000	2.922355
22744976.0000	3.359419
22794832.0000	1.694785
22844688.0000	2.739298
22894544.0000	2.310754
22944400.0000	5.775903
22994256.0000	11.956663
23044112.0000	2.646726
23093968.0000	4.456607
23143824.0000	5.193334
23193680.0000	3.814021
23243536.0000	3.302255
23293392.0000	2.886813
23343248.0000	1.672199
23393104.0000	1.765710
23442960.0000	3.420691
23492816.0000	2.729990
23542672.0000	2.419599
23592528.0000	2.430077
23642384.0000	2.562807
23692240.0000	1.803149
23742096.0000	1.964099
23791952.0000	5.051823
23841808.0000	4.493611
23891664.0000	2.504658
23941520.0000	9.569542
23991376.0000	5.020066
24041232.0000	2.593296
24091088.0000	1.825520
24140944.0000	3.519337
24190800.0000	4.140313
24240656.0000	6.388412
24290512.0000	3.717100
24340368.0000	19.295029
24390224.0000	6.618203
24440080.0000	2.428259
24489936.0000	4.698697
24539792.0000	2.787918
24589648.0000	11.691080
24639504.0000	2.458417
24689360.0000	2.807230
24739216.0000	1.616135
24789072.0000	3.079787
24838928.0000	2.961535
24888784.0000	4.239946
24938640.0000	3.802863
24988496.0000	4.042726
25038352.0000	13.571301
25088208.0000	2.587260
25138064.0000	1.805952
25187920.0000	2.772227
25237776.0000	9.659128
25287632.0000	3.618740
25337488.0000	2.218929
25387344.0000	2.089083
25437200.0000	3.248725
25487056.0000	2.958561
25536912.0000	3.457070
25586768.0000	3.438988
25636624.0000	1.965840
25686480.0000	1.924732
25736336.0000	2.211421
25786192.0000	4.734420
25836048.0000	2.012447
25885904.0000	7.490872
25935760.0000	3.905597
25985616.0000	2.712632
26035472.0000	2.311136
26085328.0000	3.001744
26135184.0000	2.898375
26185040.0000	1.766080
26234896.0000	4.867297
26284752.0000	4.027528
26334608.0000	2.083143
26384464.0000	3.167264
26434320.0000	1.621652
26484176.0000	2.996886
26534032.0000	3.084435
26583888.0000	1.722376
26633744.0000	1.870840
26683600.0000	3.530862
26733456.0000	7.063106
26783312.0000	1.678863
26833168.0000	4.909991
26883024.0000	82.598763
26932880.0000	1.942481
26982736.0000	4.735382
27032592.0000	5.009486
27082448.0000	1.933736
27132304.0000	20.423756
27182160.0000	1.949716
27232016.0000	3.809088
27281872.0000	15.759856
27331728.0000	6.283540
27381584.0000	2.419480
27431440.0000	82.214195
27481296.0000	7.423120
27531152.0000	6.327514
27581008.0000	2.650659
27630864.0000	1.827281
27680720.0000	2.834645
27730576.0000	5.174052
27780432.0000	1.903012
27830288.0000	2.345582
27880144.0000	4.154893
27930000.0000	16.466311
27979856.0000	2.623605
28029712.0000	6.794326
28079568.0000	2.023516
28129424.0000	1.527576
28179280.0000	2.780705
28229136.0000	5.474586
28278992.0000	4.659603
28328848.0000	2.895064
28378704.0000	1.344386
28428560.0000	3.825018
28478416.0000	2.875381
28528272.0000	4.624378
28578128.0000	2.958856
28627984.0000	6.210955
28677840.0000	3.511128
28727696.0000	1.814116
28777552.0000	1.880087
28827408.0000	3.294428
28877264.0000	2.414881
28927120.0000	2.023501
28976976.0000	1.789552
29026832.0000	1.542257
29076688.0000	2.111687
29126544.0000	2.211837
29176400.0000	2.081017
29226256.0000	3.466009
29276112.0000	7.598389
29325968.0000	1.725333
29375824.0000	4.243020
29425680.0000	1.444139
29475536.0000	1.711332
29525392.0000	4.450562
29575248.0000	2.788367
29625104.0000	2.255256
29674960.0000	3.197723
29724816.0000	2.606355
29774672.0000	3.534429
29824528.0000	3.853262
29874384.0000	5.343713
29924240.0000	0.000000
29974096.0000	13.414360
30023952.0000	0.000000
30073808.0000	4.826587
30123664.0000	6.274917
30173520.0000	3.192381
30223376.0000	2.643492
30273232.0000	4.134464
30323088.0000	2.576300
30372944.0000	3.805785
30422800.0000	2.776971
30472656.0000	10.993386
30522512.0000	5.306372
30572368.0000	2.619732
30622224.0000	2.172055
30672080.0000	3.234275
30721936.0000	3.101872
30771792.0000	2.738786
30821648.0000	1.959644
30871504.0000	5.927097
30921360.0000	2.736607
30971216.0000	2.267893
31021072.0000	2.856226
31070928.0000	3.142978
31120784.0000	4.327618
31170640.0000	3.688605
31220496.0000	22.129580
31270352.0000	2.063763
31320208.0000	3.539646
31370064.0000	21.294901
31419920.0000	2.655476
31469776.0000	1.976690
31519632.0000	2.660230
31569488.0000	6.783526
31619344.0000	3.546094
31669200.0000	3.756241
31719056.0000	2.999188
31768912.0000	3.708662
31818768.0000	1.539066
31868624.0000	2.152520
31918480.0000	2.487540
31968336.0000	3.265696
32018192.0000	3.390313
32068048.0000	5.896478
32117904.0000	4.739094
32167760.0000	3.762514
32217616.0000	8.918031
32267472.0000	17.930296
32317328.0000	2.778537
32367184.0000	1.673383
32417040.0000	24.104216
32466896.0000	3.741731
32516752.0000	124.149506
32566608.0000	2.311995
32616464.0000	3.434010
32666320.0000	2.392988
32716176.0000	2.813971
32766032.0000	1.701097
32815888.0000	1.704171
32865744.0000	4.824398
32915600.0000	2.122180
32965456.0000	6.268671
33015312.0000	1.586561
33065168.0000	5.313427
33115024.0000	9.851057
33164880.0000	2.832634
33214736.0000	3.664598
33264592.0000	2.327658
33314448.0000	1.385486
33364304.0000	11.093899
33414160.0000	3.496479
33464016.0000	3.385841
33513872.0000	1.737060
33563728.0000	46.916252
33613584.0000	2.399868
33663440.0000	3.101547
33713296.0000	1.872518
33763152.0000	2.129026
33813008.0000	10.956100
33862864.0000	39.242146
33912720.0000	4.732594
33962576.0000	2.112594
34012432.0000	3.963722
34062288.0000	3.009210
34112144.0000	1.749645
34162000.0000	2.718275
34211856.0000	2.863832
34261712.0000	3.885854
34311568.0000	7.372409
34361424.0000	3.208273
34411280.0000	2.369474
34461136.0000	3.581822
34510992.0000	7.226481
34560848.0000	3.695377
34610704.0000	3.095323
34660560.0000	3.928013
34710416.0000	10.302046
34760272.0000	2.859284
34810128.0000	3.010869
34859984.0000	2.205513
34909840.0000	25.180361
34959696.0000	2.156686
35009552.0000	1.807638
35059408.0000	3.643473
35109264.0000	2.143068
35159120.0000	11.269945
35208976.0000	3.416398
35258832.0000	5.340701
35308688.0000	20.272341
35358544.0000	2.695394
35408400.0000	6.984907
35458256.0000	1.421121
35508112.0000	2.219859
35557968.0000	1.434819
35607824.0000	32.599335
35657680.0000	2.016515
35707536.0000	3.572321
35757392.0000	1.930848
35807248.0000	19.173174
35857104.0000	826.780151
35906960.0000	2.440950
35956816.0000	1.615151
36006672.0000	12.281903
36056528.0000	2.512396
36106384.0000	3.150913
36156240.0000	3.255481
36206096.0000	3.376352
36255952.0000	2.393536
36305808.0000	2.666236
36355664.0000	1.550792
36405520.0000	3.093909
36455376.0000	4.453182
36505232.0000	7.724236
36555088.0000	2.811931
36604944.0000	2.449220
36654800.0000	3.367473
36704656.0000	51.067955
36754512.0000	1.294634
36804368.0000	3.120898
36854224.0000	10.748085
36904080.0000	6.806494
36953936.0000	3.913322
37003792.0000	2.222973
37053648.0000	2.661257
37103504.0000	2.143548
37153360.0000	2.429958
37203216.0000	3.100809
37253072.0000	214.796463
37302928.0000	2.551936
37352784.0000	1.954546
37402640.0000	10.880171
37452496.0000	2.023453
37502352.0000	1.896546
37552208.0000	3.560438
37602064.0000	4.773000
37651920.0000	2.999199
37701776.0000	3.470907
37751632.0000	1.629663
37801488.0000	2.409373
37851344.0000	3.558611
37901200.0000	4.661288
37951056.0000	5.565931
38000912.0000	2.555833
38050768.0000	1.583038
38100624.0000	4.119648
38150480.0000	87.792122
38200336.0000	5.300963
38250192.0000	2.050333
38300048.0000	1.548907
38349904.0000	2.756033
38399760.0000	4.475122
38449616.0000	2.475276
38499472.0000	2.417717
38549328.0000	2.101683
38599184.0000	4.108304
38649040.0000	1.807883
38698896.0000	3.051771
38748752.0000	2.279869
38798608.0000	2.616562
38848464.0000	2.518761
38898320.0000	4.593223
38948176.0000	6.947341
38998032.0000	11.357800
39047888.0000	5.932063
39097744.0000	13.080498
39147600.0000	4.492237
39197456.0000	2.601312
39247312.0000	2.174804
39297168.0000	2.586261
39347024.0000	1.488847
39396880.0000	5.469590
39446736.0000	3.077864
39496592.0000	1.478844
39546448.0000	6.644651
39596304.0000	2.212468
39646160.0000	2.415850
39696016.0000	2.359119
39745872.0000	2.296385
39795728.0000	152.228470
39845584.0000	13.043399
39895440.0000	1.306826
39945296.0000	2.102887
39995152.0000	5.156113
40045008.0000	1.988685
40094864.0000	6.162519
40144720.0000	2.267540
40194576.0000	3.416378
40244432.0000	3.011936
40294288.0000	5.417091
40344144.0000	5.014042
40394000.0000	2.577391
40443856.0000	6.098937
40493712.0000	2.277246
40543568.0000	6.455170
40593424.0000	2.015290
40643280.0000	1.821125
40693136.0000	2.016627
40742992.0000	3.017583
40792848.0000	2.175405
40842704.0000	9.405981
40892560.0000	59.352215
40942416.0000	3.220099
40992272.0000	5.441348
41042128.0000	2.729400
41091984.0000	3.295266
41141840.0000	2.704037
41191696.0000	1.859521
41241552.0000	2.633204
41291408.0000	5.205718
41341264.0000	2.635784
41391120.0000	2.286446
41440976.0000	4.176881
41490832.0000	4.505463
41540688.0000	10.693794
41590544.0000	16.156208
41640400.0000	7.109552
41690256.0000	1.869324
41740112.0000	4.885197
41789968.0000	3.473751
41839824.0000	4.254798
41889680.0000	2.919686
41939536.0000	2.089088
41989392.0000	3.678072
42039248.0000	2.767798
42089104.0000	2.945032
42138960.0000	102.727852
42188816.0000	2.452597
42238672.0000	9.913272
42288528.0000	2.723979
42338384.0000	1.796836
42388240.0000	8.295401
42438096.0000	4.577681
42487952.0000	12.295177
42537808.0000	2.004621
42587664.0000	1.888872
42637520.0000	2.453402
42687376.0000	3.953449
42737232.0000	6.138112
42787088.0000	23.349493
42836944.0000	4.831171
42886800.0000	5.029841
42936656.0000	2.987804
42986512.0000	1.308733
43036368.0000	2.883202
43086224.0000	2.163304
43136080.0000	3.795923
43185936.0000	11.819650
43235792.0000	3.147946
43285648.0000	1.826265
43335504.0000	2.848216
43385360.0000	4.025606
43435216.0000	2.145365
43485072.0000	2.771904
43534928.0000	2.869601
43584784.0000	1.935930
43634640.0000	1.782870
43684496.0000	3.261253
43734352.0000	2.584256
43784208.0000	7.859934
43834064.0000	2.409393
43883920.0000	2.290929
43933776.0000	20.793726
43983632.0000	2.302612
44033488.0000	4.999448
44083344.0000	1.899520
44133200.0000	2.447365
44183056.0000	1.633163
44232912.0000	2.011599
44282768.0000	3.683186
44332624.0000	1.822195
44382480.0000	2.160165
44432336.0000	2.126259
44482192.0000	2.741828
44532048.0000	3.100402
44581904.0000	4.100078
44631760.0000	2.417980
44681616.0000	2.969253
44731472.0000	6.563051
44781328.0000	1.544641
44831184.0000	3.510309
44881040.0000	12.104401
44930896.0000	5.077230
44980752.0000	1.995128
45030608.0000	2.254801
45080464.0000	5.787746
45130320.0000	2.002015
45180176.0000	4.492528
45230032.0000	1.387274
45279888.0000	2.267731
45329744.0000	2.017626
45379600.0000	1.354041
45429456.0000	3.594530
45479312.0000	2.530104
45529168.0000	5.142703
45579024.0000	1.951295
45628880.0000	1.893305
45678736.0000	1.405786
45728592.0000	4.779319
45778448.0000	2.423400
45828304.0000	3.233569
45878160.0000	1.547033
45928016.0000	3.339078
45977872.0000	1.921848
46027728.0000	6.100868
46077584.0000	2.963094
46127440.0000	8.104471
46177296.0000	2.785304
46227152.0000	1.868437
46277008.0000	2.319256
46326864.0000	1.756405
46376720.0000	2.356727
46426576.0000	3.249655
46476432.0000	1.886515
46526288.0000	1.847492
46576144.0000	2.061664
46626000.0000	19.349627
46675856.0000	5.082703
46725712.0000	3.323310
46775568.0000	7.507018
46825424.0000	1.772146
46875280.0000	10.303912
46925136.0000	2.908134
46974992.0000	2.483404
47024848.0000	4.343989
47074704.0000	7.711720
47124560.0000	2.203701
47174416.0000	9.857295
47224272.0000	12.916066
47274128.0000	3.205187
47323984.0000	2.848211
47373840.0000	1.491462
47423696.0000	2.841403
47473552.0000	2.862525
47523408.0000	1.551578
47573264.0000	1.609600
47623120.0000	3.010694
47672976.0000	2.758095
47722832.0000	8.775890
47772688.0000	1.996563
47822544.0000	2.065494
47872400.0000	2.464352
47922256.0000	1.800394
47972112.0000	2.504724
48021968.0000	2.353885
48071824.0000	2.357643
48121680.0000	2.869256
48171536.0000	3.902088
48221392.0000	22.878418
48271248.0000	1.960355
48321104.0000	2.039306
48370960.0000	3.820767
48420816.0000	2.124609
48470672.0000	9.229343
48520528.0000	5.353102
48570384.0000	2.700224
48620240.0000	11.674085
48670096.0000	2.600376
48719952.0000	2.348398
48769808.0000	2.733006
48819664.0000	2.157470
48869520.0000	1.583815
48919376.0000	2.923611
48969232.0000	2.289320
49019088.0000	7.325131
49068944.0000	5.595009
49118800.0000	4.015473
49168656.0000	5.628404
49218512.0000	5.020075
49268368.0000	2.555433
49318224.0000	3.109478
49368080.0000	2.555297
49417936.0000	5.111102
49467792.0000	1.645366
49517648.0000	1.741612
49567504.0000	2.615440
49617360.0000	4.514957
49667216.0000	6.843156
49717072.0000	6.651103
49766928.0000	3.795598
49816784.0000	1.749678
49866640.0000	2.511827
49916496.0000	1.797652
49966352.0000	5.968182
50016208.0000	2.028881
50066064.0000	11.401460
50115920.0000	2.901094
50165776.0000	16.228998
50215632.0000	3.773565
50265488.0000	3.589714
50315344.0000	1.326364
50365200.0000	1.698291
50415056.0000	5.283484
50464912.0000	2.048483
50514768.0000	1.617121
50564624.0000	2.007360
50614480.0000	7.537254
50664336.0000	4.351724
50714192.0000	14.978855
50764048.0000	3.008892
50813904.0000	2.614265
50863760.0000	6.572336
50913616.0000	4.902761
50963472.0000	2.465719
51013328.0000	5.768023
51063184.0000	12.075939
51113040.0000	3.931942
51162896.0000	5.689699
51212752.0000	26.206573
51262608.0000	1.928671
51312464.0000	3.465468
51362320.0000	1.713821
51412176.0000	9.404433
51462032.0000	1.930839
51511888.0000	5.503832
51561744.0000	1.466658
51611600.0000	1.641097
51661456.0000	2.328802
51711312.0000	1.801883
51761168.0000	3.786747
51811024.0000	2.677484
51860880.0000	2.838835
51910736.0000	6.133702
51960592.0000	1.833542
52010448.0000	4.104929
52060304.0000	3.957296
52110160.0000	1.900873
52160016.0000	3.829327
52209872.0000	8.909287
52259728.0000	58.825306
52309584.0000	2.108801
52359440.0000	2.373631
52409296.0000	2.444336
52459152.0000	1.815930
52509008.0000	8.045866
52558864.0000	3.194019
52608720.0000	156.281845
52658576.0000	1.504294
52708432.0000	3.357137
52758288.0000	2.181481
52808144.0000	1.691189
52858000.0000	1.801376
52907856.0000	1.504693
52957712.0000	5.306315
53007568.0000	1.722263
53057424.0000	2.848883
53107280.0000	3.638551
53157136.0000	2.459331
53206992.0000	1.807195
53256848.0000	2.990212
53306704.0000	8.688760
53356560.0000	2.647944
53406416.0000	2.983906
53456272.0000	3.343206
53506128.0000	1.901048
53555984.0000	3.321292
53605840.0000	5.318436
53655696.0000	3.400908
53705552.0000	2.349552
53755408.0000	2.718855
53805264.0000	2.439558
53855120.0000	3.592128
53904976.0000	1.590161
53954832.0000	4.871785
54004688.0000	2.507391
54054544.0000	3.311597
54104400.0000	2.497439
54154256.0000	4.756085
54204112.0000	2.981554
54253968.0000	3.669103
54303824.0000	3.515700
54353680.0000	2.834381
54403536.0000	2.833261
54453392.0000	2.145238
54503248.0000	2.256372
54553104.0000	1.695885
54602960.0000	2.428267
54652816.0000	2.631788
54702672.0000	3.365068
54752528.0000	2.880799
54802384.0000	6.642848
54852240.0000	11.458634
54902096.0000	3.085201
54951952.0000	4.113103
55001808.0000	3.654479
55051664.0000	2.222493
55101520.0000	3.315213
55151376.0000	6.679718
55201232.0000	1.783003
55251088.0000	7.752618
55300944.0000	1.872278
55350800.0000	14.395969
55400656.0000	2.915415
55450512.0000	3.107810
55500368.0000	3.270890
55550224.0000	13.623316
55600080.0000	1.580262
55649936.0000	1.498787
55699792.0000	1.976714
55749648.0000	2.309483
55799504.0000	2.240055
55849360.0000	2.345002
55899216.0000	3.315115
55949072.0000	2.163270
55998928.0000	2.811892
56048784.0000	2.323580
56098640.0000	2.651652
56148496.0000	2.099008
56198352.0000	3.495643
56248208.0000	4.769086
56298064.0000	2.034980
56347920.0000	2.383394
56397776.0000	4.070519
56447632.0000	5.157292
56497488.0000	3.136595
56547344.0000	7.317161
56597200.0000	1.632733
56647056.0000	4.643412
56696912.0000	1.423907
56746768.0000	2.398205
56796624.0000	4.331999
56846480.0000	4.354315
56896336.0000	3.815166
56946192.0000	4.307518
56996048.0000	2.690919
57045904.0000	3.545823
57095760.0000	4.566096
57145616.0000	2.456475
57195472.0000	4.272608
57245328.0000	2.585538
57295184.0000	2.845911
57345040.0000	2.491397
57394896.0000	3.036636
57444752.0000	4.097595
57494608.0000	4.337362
57544464.0000	2.387007
57594320.0000	7.033533
57644176.0000	2.458187
57694032.0000	2.796398
57743888.0000	4.900064
57793744.0000	3.320951
57843600.0000	2.454379
57893456.0000	2.886496
57943312.0000	2.811658
57993168.0000	3.271951
58043024.0000	2.050383
58092880.0000	2.085140
58142736.0000	1.932667
58192592.0000	3.381102
58242448.0000	2.966415
58292304.0000	1.771139
58342160.0000	2.307364
58392016.0000	2.982598
58441872.0000	14.816131
58491728.0000	3.744116
58541584.0000	2.996918
58591440.0000	3.868908
58641296.0000	1.335065
58691152.0000	2.746597
58741008.0000	1.638838
58790864.0000	2.186709
58840720.0000	2.383512
58890576.0000	2.395771
58940432.0000	4.117198
58990288.0000	2.723991
59040144.0000	3.259257
59090000.0000	3.259232
59139856.0000	1.555428
59189712.0000	4.543386
59239568.0000	4.325403
59289424.0000	23.079149
59339280.0000	3.987797
59389136.0000	3.127064
59438992.0000	11.695139
59488848.0000	9.311967
59538704.0000	2.105391
59588560.0000	3.297732
59638416.0000	2.512416
59688272.0000	3.393993
59738128.0000	3.780501
59787984.0000	3.465768
59837840.0000	2.585667
59887696.0000	3.209702
59937552.0000	5.039094
59987408.0000	5.619004
60037264.0000	1.902979
60087120.0000	3.077901
60136976.0000	2.475281
60186832.0000	2.951505
60236688.0000	2.899083
60286544.0000	46.630440
60336400.0000	3.962475
60386256.0000	1.434459
60436112.0000	4.713255
60485968.0000	4.034146
60535824.0000	1.901963
60585680.0000	3.377388
60635536.0000	1.702447
60685392.0000	3.377901
60735248.0000	2.635568
60785104.0000	9.092914
60834960.0000	1.977778
60884816.0000	3.473851
60934672.0000	1.768143
60984528.0000	3.074641
61034384.0000	2.570979
61084240.0000	3.822358
61134096.0000	3.757561
61183952.0000	5.670735
61233808.0000	1.900394
61283664.0000	2.285553
61333520.0000	2.860710
61383376.0000	2.382336
61433232.0000	9.704502
61483088.0000	3.661106
61532944.0000	5.811768
61582800.0000	13.040136
61632656.0000	18.603277
61682512.0000	3.653635
61732368.0000	2.291949
61782224.0000	2.465517
61832080.0000	3.159123
61881936.0000	4.159422
61931792.0000	3.041066
61981648.0000	2.511186
62031504.0000	2.631016
62081360.0000	2.936665
62131216.0000	3.148721
62181072.0000	2.340948
62230928.0000	2.647165
62280784.0000	2.256361
62330640.0000	5.696358
62380496.0000	5.564380
62430352.0000	3.137579
62480208.0000	3.427499
62530064.0000	2.545444
62579920.0000	1.701783
62629776.0000	2.720468
62679632.0000	9.557402
62729488.0000	3.116316
62779344.0000	15.750276
62829200.0000	8.310869
62879056.0000	11.752129
62928912.0000	1.321466
62978768.0000	1.299349
63028624.0000	1.675022
63078480.0000	1.968169
63128336.0000	1.500004
63178192.0000	2.107742
63228048.0000	1.601930
63277904.0000	1.483413
63327760.0000	1.938450
63377616.0000	4.114327
63427472.0000	2.783706
63477328.0000	2.646332
63527184.0000	6.770540
63577040.0000	3.165738
63626896.0000	3.605325
63676752.0000	4.033474
63726608.0000	22.806480
63776464.0000	8.220392
63826320.0000	2.425464
63876176.0000	2.973215
63926032.0000	2.698511
63975888.0000	3.189107
64025744.0000	3.230309
64075600.0000	3.653379
64125456.0000	2.608601
64175312.0000	4.054890
64225168.0000	1.814916
64275024.0000	4.116693
64324880.0000	2.250792
64374736.0000	2.401477
64424592.0000	1.374191
64474448.0000	1.751272
64524304.0000	3.755266
64574160.0000	2.846928
64624016.0000	3.586073
64673872.0000	6.629755
64723728.0000	2.425668
64773584.0000	1.800130
64823440.0000	3.846545
64873296.0000	2.781511
64923152.0000	2.571255
64973008.0000	1.897939
65022864.0000	3.103844
65072720.0000	2.830913
65122576.0000	4.184657
65172432.0000	2.796752
65222288.0000	1.333702
65272144.0000	1.640083
65322000.0000	2.341219
65371856.0000	6.342612
65421712.0000	1.928566
65471568.0000	5.341244
65521424.0000	2.725703
65571280.0000	3.373126
65621136.0000	3.550625
65670992.0000	4.325328
65720848.0000	2.090020
65770704.0000	5.359498
65820560.0000	2.785801
65870416.0000	3.975675
65920272.0000	2.070649
65970128.0000	2.902814
66019984.0000	2.242469
66069840.0000	3.696422
66119696.0000	2.900171
66169552.0000	11.984104
66219408.0000	5.323320
66269264.0000	2.522629
66319120.0000	2.088853
66368976.0000	2.368271
66418832.0000	2.261406
66468688.0000	2.745182
66518544.0000	1.766310
66568400.0000	2.298528
66618256.0000	6.663957
66668112.0000	1.596400
66717968.0000	6.590994
66767824.0000	4.529651
66817680.0000	4.075340
66867536.0000	6.885138
66917392.0000	4.674564
66967248.0000	2.405288
67017104.0000	5.505136
67066960.0000	2.124734
67116816.0000	1.920131
67166672.0000	1.901876
67216528.0000	2.767802
67266384.0000	2.825790
67316240.0000	1.854622
67366096.0000	4.240483
67415952.0000	3.499355
67465808.0000	5.644368
67515664.0000	4.171569
67565520.0000	1.960431
67615376.0000	6.612970
67665232.0000	2.866504
67715088.0000	3.355460
67764944.0000	4.732188
67814800.0000	3.295904
67864656.0000	2.378831
67914512.0000	2.942332
67964368.0000	2.916865
68014224.0000	2.828049
68064080.0000	2.260313
68113936.0000	6.249252
68163792.0000	4.864529
68213648.0000	1.778407
68263504.0000	2.189645
68313360.0000	3.430509
68363216.0000	3.686878
68413072.0000	2.644324
68462928.0000	9.317311
68512784.0000	6.635412
68562640.0000	7.290012
68612496.0000	17.837090
68662352.0000	3.124168
68712208.0000	2.347429
68762064.0000	17.105721
68811920.0000	2.879168
68861776.0000	3.265352
68911632.0000	19.084684
68961488.0000	1.995808
69011344.0000	2.815863
69061200.0000	6.391921
69111056.0000	3.087408
69160912.0000	2.223858
69210768.0000	1.672726
69260624.0000	2.454587
69310480.0000	2.630060
69360336.0000	1.644385
69410192.0000	1.677803
69460048.0000	25.504496
69509904.0000	2.492112
69559760.0000	1.627957
69609616.0000	7.360864
69659472.0000	2.362570
69709328.0000	2.629045
69759184.0000	2.321415
69809040.0000	2.856766
69858896.0000	1.785821
69908752.0000	3.440028
69958608.0000	1.994791
70008464.0000	4.927300
70058320.0000	1.627611
70108176.0000	3.966698
70158032.0000	4.603802
70207888.0000	2.079102
70257744.0000	3.281096
70307600.0000	3.310750
70357456.0000	1.566554
70407312.0000	1.916320
70457168.0000	2.092252
70507024.0000	3.006007
70556880.0000	2.544817
70606736.0000	8.161873
70656592.0000	2.143817
70706448.0000	1.336348
70756304.0000	3.915688
70806160.0000	10.407152
70856016.0000	2.131381
70905872.0000	2.993911
70955728.0000	4.849168
71005584.0000	3.108019
71055440.0000	2.749855
71105296.0000	3.314909
71155152.0000	5.815907
71205008.0000	6.394382
71254864.0000	2.292504
71304720.0000	1.870969
71354576.0000	2.066763
71404432.0000	2.336707
71454288.0000	2.187919
71504144.0000	3.558890
71554000.0000	18.063501
71603856.0000	1.943327
71653712.0000	1.878538
71703568.0000	6.690546
71753424.0000	5.280999
71803280.0000	1.622797
71853136.0000	5.744484
71902992.0000	2.722155
71952848.0000	7.378792
72002704.0000	4.093152
72052560.0000	4.319131
72102416.0000	1.882057
72152272.0000	2.255442
72202128.0000	1.706878
72251984.0000	4.029412
72301840.0000	3.619906
72351696.0000	3.428753
72401552.0000	2.297410
72451408.0000	2.059312
72501264.0000	3.410572
72551120.0000	2.850081
72600976.0000	1.706187
72650832.0000	3.612123
72700688.0000	2.711421
72750544.0000	3.498921
72800400.0000	2.024798
72850256.0000	2.319402
72900112.0000	1.959635
72949968.0000	2.040243
72999824.0000	2.382031
73049680.0000	3.088299
73099536.0000	2.578652
73149392.0000	2.504015
73199248.0000	5.315415
73249104.0000	3.197500
73298960.0000	10.308837
73348816.0000	2.386772
73398672.0000	3.437071
73448528.0000	5.947605
73498384.0000	8.027494
73548240.0000	1.510466
73598096.0000	4.257010
73647952.0000	4.223333
73697808.0000	36.951340
73747664.0000	2.027391
73797520.0000	1.687305
73847376.0000	2.665692
73897232.0000	1.550308
73947088.0000	2.431448
73996944.0000	3.860526
74046800.0000	3.255321
74096656.0000	1.577121
74146512.0000	4.361158
74196368.0000	2.673149
74246224.0000	20.551683
74296080.0000	2.080429
74345936.0000	2.505409
74395792.0000	2.366497
74445648.0000	4.587843
74495504.0000	2.398608
74545360.0000	1.758650
74595216.0000	3.222330
74645072.0000	2.504194
74694928.0000	2.309708
74744784.0000	2.215833
74794640.0000	2.396187
74844496.0000	30.152836
74894352.0000	2.079360
74944208.0000	1.952846
74994064.0000	2.518492
75043920.0000	12.918849
75093776.0000	5.211473
75143632.0000	6.384591
75193488.0000	1.794492
75243344.0000	8.267740
75293200.0000	4.050687
75343056.0000	2.972599
75392912.0000	1.568208
75442768.0000	5.331332
75492624.0000	2.231029
75542480.0000	3.503865
75592336.0000	2.714802
75642192.0000	1.958813
75692048.0000	8.571658
75741904.0000	3.238715
75791760.0000	2.230024
75841616.0000	1.800961
75891472.0000	288.793243
75941328.0000	2.601052
75991184.0000	5.266651
76041040.0000	3.111112
76090896.0000	2.915507
76140752.0000	2.046647
76190608.0000	1.344478
76240464.0000	1.917967
76290320.0000	3.124192
76340176.0000	2.282415
76390032.0000	3.076494
76439888.0000	3.108514
76489744.0000	2.524996
76539600.0000	3.845002
76589456.0000	2.640461
76639312.0000	3.214299
76689168.0000	3.469352
76739024.0000	3.651375
76788880.0000	3.977283
76838736.0000	2.398365
76888592.0000	7.629655
76938448.0000	2.404588
76988304.0000	16.611248
77038160.0000	3.938683
77088016.0000	4.625992
77137872.0000	5.149643
77187728.0000	6.330204
77237584.0000	4.925314
77287440.0000	5.148783
77337296.0000	3.839629
77387152.0000	12.180069
77437008.0000	2.532788
77486864.0000	2.090827
77536720.0000	5.857480
77586576.0000	2.141434
77636432.0000	1.878590
77686288.0000	3.587162
77736144.0000	2.575382
77786000.0000	1.648940
77835856.0000	2.598013
77885712.0000	2.627364
77935568.0000	26.078974
77985424.0000	3.419626
78035280.0000	1.894486
78085136.0000	1.522997
78134992.0000	2.455674
78184848.0000	1.985689
78234704.0000	2.377780
78284560.0000	7.151692
78334416.0000	22.989922
78384272.0000	2.142607
78434128.0000	3.559373
78483984.0000	2.414167
78533840.0000	2.632788
78583696.0000	2.546427
78633552.0000	1.597310
78683408.0000	3.311961
78733264.0000	2.845176
78783120.0000	1.441808
78832976.0000	2.133654
78882832.0000	3.286878
78932688.0000	2.274759
78982544.0000	12.133395
79032400.0000	1.936676
79082256.0000	2.910845
79132112.0000	2.563440
79181968.0000	3.858985
79231824.0000	9.443107
79281680.0000	2.498792
79331536.0000	1.678341
79381392.0000	2.461534
79431248.0000	1.418916
79481104.0000	2.721736
79530960.0000	2.066521
79580816.0000	3.096484
79630672.0000	3.248611
79680528.0000	2.412921
79730384.0000	2.781790
79780240.0000	2.609294
79830096.0000	41.643990
79879952.0000	2.193365
79929808.0000	1.772886
79979664.0000	1.917299
80029520.0000	2.171520
80079376.0000	4.439273
80129232.0000	2.309471
80179088.0000	2.529282
80228944.0000	3.300187
80278800.0000	2.636121
80328656.0000	2.792694
80378512.0000	1.481332
80428368.0000	6.230156
80478224.0000	2.215768
80528080.0000	2.692933
80577936.0000	5.063953
80627792.0000	2.763547
80677648.0000	4.323460
80727504.0000	14.103316
80777360.0000	6.550355
80827216.0000	3.938424
80877072.0000	5.180570
80926928.0000	2.849910
80976784.0000	4.146951
81026640.0000	3.001085
81076496.0000	3.056829
81126352.0000	2.178938
81176208.0000	2.108727
81226064.0000	3.028286
81275920.0000	3.015844
81325776.0000	2.412047
81375632.0000	4.287190
81425488.0000	1.998769
81475344.0000	3.608111
81525200.0000	2.023313
81575056.0000	5.914672
81624912.0000	1.981933
81674768.0000	2.785806
81724624.0000	2.039546
81774480.0000	3.107201
81824336.0000	2.176865
81874192.0000	3.371959
81924048.0000	3.181557
81973904.0000	3.116025
82023760.0000	3.871899
82073616.0000	1.622271
82123472.0000	3.437886
82173328.0000	2.027966
82223184.0000	6.398396
82273040.0000	2.434679
82322896.0000	2.632734
82372752.0000	1.928706
82422608.0000	9.814875
82472464.0000	1.885859
82522320.0000	1.678489
82572176.0000	4.056046
82622032.0000	2.135611
82671888.0000	2.202145
82721744.0000	8.652144
82771600.0000	2.651829
82821456.0000	2.562587
82871312.0000	2.654956
82921168.0000	1.813965
82971024.0000	2.607253
83020880.0000	2.437151
83070736.0000	3.998197
83120592.0000	5.818013
83170448.0000	3.682119
83220304.0000	3.140854
83270160.0000	2.562956
83320016.0000	2.609113
83369872.0000	1.587191
83419728.0000	3.226913
83469584.0000	8.332822
83519440.0000	1.947823
83569296.0000	2.772350
83619152.0000	2.640369
83669008.0000	3.794832
83718864.0000	1.760906
83768720.0000	2.917400
83818576.0000	7.124396
83868432.0000	3.316663
83918288.0000	13.763567
83968144.0000	3.045643
84018000.0000	6.781810
84067856.0000	2.333901
84117712.0000	2.841054
84167568.0000	4.412757
84217424.0000	2.651748
84267280.0000	2.924398
84317136.0000	3.816922
84366992.0000	1.659077
84416848.0000	1.961263
84466704.0000	2.733550
84516560.0000	1.999685
84566416.0000	2.261488
84616272.0000	1137.192383
84666128.0000	2.134284
84715984.0000	2.529445
84765840.0000	2.515134
84815696.0000	2.503671
84865552.0000	3.469680
84915408.0000	2.475374
84965264.0000	5.088130
85015120.0000	1.543454
85064976.0000	1.880998
85114832.0000	6.694946
85164688.0000	6.812098
85214544.0000	2.788217
85264400.0000	3.701562
85314256.0000	2.468263
85364112.0000	2.393071
85413968.0000	4.609780
85463824.0000	2.415068
85513680.0000	2.762931
85563536.0000	3.205172
85613392.0000	3.617704
85663248.0000	2.101406
85713104.0000	3.427723
85762960.0000	2.793998
85812816.0000	4.378386
85862672.0000	1.536879
85912528.0000	27.227623
85962384.0000	4.863478
86012240.0000	9.306870
86062096.0000	2.067876
86111952.0000	1.439577
86161808.0000	1.555127
86211664.0000	1.888893
86261520.0000	2.928256
86311376.0000	2.021747
86361232.0000	2.807344
86411088.0000	2.982676
86460944.0000	2.870960
86510800.0000	3.105556
86560656.0000	4.690475
86610512.0000	2.373602
86660368.0000	4.917218
86710224.0000	4.226576
86760080.0000	5.990550
86809936.0000	2.895849
86859792.0000	1.332228
86909648.0000	15.832771
86959504.0000	3.327380
87009360.0000	3.120664
87059216.0000	4.411519
87109072.0000	4.250559
87158928.0000	3.589800
87208784.0000	2.509977
87258640.0000	2.109618
87308496.0000	3.569945
87358352.0000	2.023219
87408208.0000	11.056826
87458064.0000	2.325729
87507920.0000	1.850296
87557776.0000	8.381431
87607632.0000	2.579356
87657488.0000	2.999711
87707344.0000	3.783958
87757200.0000	5.766592
87807056.0000	4.321299
87856912.0000	2.054976
87906768.0000	2.148613
87956624.0000	169.712692
88006480.0000	3.845343
88056336.0000	2.643612
88106192.0000	1.941993
88156048.0000	3.500811
88205904.0000	2.752419
88255760.0000	5.192693
88305616.0000	17.597458
88355472.0000	7.095053
88405328.0000	2.310098
88455184.0000	8.198916
88505040.0000	2.403285
88554896.0000	6.244486
88604752.0000	4.278443
88654608.0000	83.732445
88704464.0000	1.782983
88754320.0000	2.645534
88804176.0000	1.892178
88854032.0000	3.922901
88903888.0000	2.417632
88953744.0000	53.229534
89003600.0000	2.448490
89053456.0000	1.598888
89103312.0000	2.016761
89153168.0000	2.286384
89203024.0000	1.393078
89252880.0000	1.785174
89302736.0000	2.188663
89352592.0000	4.005494
89402448.0000	8.721310
89452304.0000	36.533611
89502160.0000	2.292545
89552016.0000	2.639263
89601872.0000	1.481159
89651728.0000	4.890074
89701584.0000	2.433912
89751440.0000	3.126587
89801296.0000	4.609690
89851152.0000	2.701689
89901008.0000	4.397906
89950864.0000	2.899422
90000720.0000	2.292372
90050576.0000	3.354679
90100432.0000	3.134408
90150288.0000	2.462147
90200144.0000	3.658843
90250000.0000	2.240816
90299856.0000	4.971027
90349712.0000	2.020272
90399568.0000	2.184216
90449424.0000	3.592360
90499280.0000	2.551890
90549136.0000	4.411128
90598992.0000	4.424898
90648848.0000	3.770040
90698704.0000	14.612275
90748560.0000	4.361533
90798416.0000	3.996445
90848272.0000	3.903393
90898128.0000	3.400403
90947984.0000	1.874186
90997840.0000	1.669073
91047696.0000	3.050507
91097552.0000	2.690154
91147408.0000	1.979497
91197264.0000	3.581593
91247120.0000	3.679713
91296976.0000	324.344543
91346832.0000	2.926193
91396688.0000	1.576345
91446544.0000	1.254958
91496400.0000	6.900306
91546256.0000	2.996630
91596112.0000	3.528277
91645968.0000	2.368435
91695824.0000	2.480145
91745680.0000	1.323899
91795536.0000	3.466059
91845392.0000	2.899171
91895248.0000	4.748100
91945104.0000	3.373210
91994960.0000	2.658664
92044816.0000	11.272410
92094672.0000	2.418144
92144528.0000	3.748201
92194384.0000	3.269213
92244240.0000	2.495439
92294096.0000	1.650821
92343952.0000	2.478702
92393808.0000	3.023426
92443664.0000	4.757795
92493520.0000	2.688228
92543376.0000	4.251975
92593232.0000	2.781439
92643088.0000	2.686927
92692944.0000	44.881592
92742800.0000	122.846146
92792656.0000	1.718768
92842512.0000	2.323005
92892368.0000	1.781002
92942224.0000	3.419893
92992080.0000	58.231983
93041936.0000	2.119134
93091792.0000	10.355774
93141648.0000	1.617206
93191504.0000	2.183990
93241360.0000	1.846935
93291216.0000	5.213132
93341072.0000	4.242001
93390928.0000	2.268785
93440784.0000	6.645492
93490640.0000	3.213152
93540496.0000	6.909975
93590352.0000	2.759282
93640208.0000	4.982832
93690064.0000	1.408507
93739920.0000	2.779064
93789776.0000	2.355922
93839632.0000	1.911814
93889488.0000	29.969162
93939344.0000	4.362982
93989200.0000	5.970527
94039056.0000	2.359506
94088912.0000	2.354904
94138768.0000	41.528278
94188624.0000	8.985186
94238480.0000	1.869363
94288336.0000	1.636545
94338192.0000	2.951007
94388048.0000	2.248965
94437904.0000	3.017700
94487760.0000	6.757933
94537616.0000	3.167215
94587472.0000	2.112039
94637328.0000	1.602369
94687184.0000	2.625574
94737040.0000	2.457750
94786896.0000	6.570295
94836752.0000	3.174630
94886608.0000	5.817802
94936464.0000	21.030453
94986320.0000	37.138058
95036176.0000	1.557359
95086032.0000	3.550961
95135888.0000	2.954895
95185744.0000	3.022851
95235600.0000	4.227910
95285456.0000	2.226877
95335312.0000	2.882920
95385168.0000	3.160270
95435024.0000	10.802299
95484880.0000	5.488662
95534736.0000	5.901832
95584592.0000	7.938858
95634448.0000	3.496164
95684304.0000	1.616055
95734160.0000	2.346129
95784016.0000	3.069870
95833872.0000	3.874301
95883728.0000	2.301412
95933584.0000	2.249210
95983440.0000	1.812367
96033296.0000	2.207443
96083152.0000	4.744376
96133008.0000	2.039949
96182864.0000	3.966580
96232720.0000	2.251751
96282576.0000	1.789912
96332432.0000	19.084055
96382288.0000	2.502925
96432144.0000	3.759868
96482000.0000	2.255063
96531856.0000	2.331911
96581712.0000	81.105339
96631568.0000	2.350970
96681424.0000	3.411111
96731280.0000	2.418744
96781136.0000	1.653649
96830992.0000	1.998510
96880848.0000	4.144957
96930704.0000	7.142424
96980560.0000	2.445207
97030416.0000	2.546588
97080272.0000	2.591607
97130128.0000	1.337192
97179984.0000	2.653568
97229840.0000	1.561382
97279696.0000	2.363352
97329552.0000	2.657342
97379408.0000	6.718173
97429264.0000	2.574821
97479120.0000	2.388636
97528976.0000	5.852683
97578832.0000	3.182015
97628688.0000	2.689651
97678544.0000	3.328268
97728400.0000	4.190813
97778256.0000	3.508311
97828112.0000	3.125168
97877968.0000	4.239333
97927824.0000	5.872138
97977680.0000	5.844917
98027536.0000	9.530971
98077392.0000	11.347323
98127248.0000	3.761847
98177104.0000	1.564452
98226960.0000	103.551147
98276816.0000	3.156313
98326672.0000	2.429529
98376528.0000	7.133558
98426384.0000	2.081693
98476240.0000	2.531543
98526096.0000	1.938123
98575952.0000	3.057040
98625808.0000	2.178166
98675664.0000	2.094342
98725520.0000	4.308786
98775376.0000	1.984098
98825232.0000	2.698363
98875088.0000	2.266476
98924944.0000	19.804499
98974800.0000	2.160149
99024656.0000	2.089502
99074512.0000	5.646010
99124368.0000	2.092658
99174224.0000	5.501204
99224080.0000	1.867888
99273936.0000	3.570109
99323792.0000	2.485158
99373648.0000	2.387345
99423504.0000	12.810431
99473360.0000	2.657628
99523216.0000	41.558193
99573072.0000	2.503731
99622928.0000	2.799302
[truncated: 3,001 more rows]
