# Supplementary material for: Scalable linkage-disequilibrium-based selective sweep detection: a performance guide
Source: Gigascience. 2016 Feb 8;5:7. doi: 10.1186/s13742-016-0114-9 (PMC4746822; doi:10.1186/s13742-016-0114-9)
Supplement: Supplementary file 2 — Human Chromosome 1 OmegaPlus results per population. This file contains the OmegaPlus reports and information files for the analysis of the first chromosome of the human genome per population (26 populations) for DNA data representation. (ZIP 1120 kb) [file 13742_2016_114_MOESM2_ESM.zip › OmegaPlus_pops/OmegaPlus_Report.ACB]

//1
10505.0000	0.000000
60360.9766	1.712770
110216.9531	12.229896
160072.9375	19.216436
209928.9062	15.384869
259784.8750	0.000000
309640.8438	2.373566
359496.8125	0.000000
409352.7812	0.000000
459208.7500	2.362142
509064.7188	0.000000
558920.6875	13.505031
608776.6875	24.466101
658632.6875	4.408018
708488.6875	2.843015
758344.6875	1.943825
808200.6875	4.388107
858056.6875	3.306728
907912.6875	3.930860
957768.6875	2.549743
1007624.6875	2.449814
1057480.6250	2.207659
1107336.6250	3.944398
1157192.6250	5.717869
1207048.6250	2.954778
1256904.6250	2.717631
1306760.6250	12.942255
1356616.6250	2.490815
1406472.6250	2.960324
1456328.6250	2.050766
1506184.6250	3.598713
1556040.6250	2.507450
1605896.6250	5.287530
1655752.6250	5.358180
1705608.6250	2.374156
1755464.6250	4.749367
1805320.6250	2.348336
1855176.6250	2.734158
1905032.6250	12.490829
1954888.6250	3.191760
2004744.6250	4.729186
2054600.6250	2.070878
2104456.5000	2.438191
2154312.5000	10.153659
2204168.5000	2.167129
2254024.5000	3.168813
2303880.5000	3.474941
2353736.5000	2.724815
2403592.5000	7.017296
2453448.5000	2.952191
2503304.5000	4.587394
2553160.5000	1.521835
2603016.5000	11.291285
2652872.5000	5.353683
2702728.5000	1.466731
2752584.5000	4.986107
2802440.5000	2.462868
2852296.5000	2.264875
2902152.5000	2.974860
2952008.5000	3.450322
3001864.5000	3.263955
3051720.5000	4.292839
3101576.5000	3.627375
3151432.5000	5.021898
3201288.5000	2.137537
3251144.5000	3.599938
3301000.5000	2.936415
3350856.5000	2.871834
3400712.5000	3.165220
3450568.5000	2.925793
3500424.5000	2.073890
3550280.5000	3.326514
3600136.5000	8.057431
3649992.5000	3.082247
3699848.5000	2.986902
3749704.5000	1.539199
3799560.5000	4.418002
3849416.5000	0.000000
3899272.5000	5.239604
3949128.5000	0.000000
3998984.5000	2.825390
4048840.5000	4.828125
4098696.5000	2.675851
4148552.5000	3.193693
4198408.5000	2.313313
4248264.5000	2.506936
4298120.5000	6.734094
4347976.5000	2.983728
4397832.5000	3.406978
4447688.5000	1.599473
4497544.5000	2.890582
4547400.5000	2.847523
4597256.5000	2.136663
4647112.5000	2.891699
4696968.5000	2.921873
4746824.5000	4.943364
4796680.5000	4.755547
4846536.5000	2.907308
4896392.5000	6.129956
4946248.5000	3.072225
4996104.5000	3.718111
5045960.5000	2.932035
5095816.5000	4.498377
5145672.5000	3.444028
5195528.5000	2.599126
5245384.5000	2.311781
5295240.5000	3.777975
5345096.5000	6.006024
5394952.5000	3.109114
5444808.5000	4.159316
5494664.5000	2.791558
5544520.5000	5.841011
5594376.5000	2.190055
5644232.5000	5.549236
5694088.5000	2.979376
5743944.5000	3.048830
5793800.5000	2.197997
5843656.5000	4.145809
5893512.5000	3.176286
5943368.5000	3.621914
5993224.5000	1.486978
6043080.5000	1.716537
6092936.5000	2.310751
6142792.5000	3.410418
6192648.5000	3.051499
6242504.5000	2.374982
6292360.5000	4.426022
6342216.5000	2.968813
6392072.5000	2.323862
6441928.5000	1.798838
6491784.5000	4.093560
6541640.5000	4.782773
6591496.5000	1.835940
6641352.5000	10.711263
6691208.5000	3.549021
6741064.5000	2.233784
6790920.5000	6.029085
6840776.5000	18.571350
6890632.5000	1.562285
6940488.5000	1.699503
6990344.5000	1.765005
7040200.5000	2.306852
7090056.5000	1.814754
7139912.5000	2.291553
7189768.5000	2.130019
7239624.5000	3.283732
7289480.5000	1.813950
7339336.5000	7.941525
7389192.5000	2.452673
7439048.5000	7.319056
7488904.5000	9.603733
7538760.5000	2.746764
7588616.5000	2.766344
7638472.5000	2.947977
7688328.5000	2.210990
7738184.5000	5.975399
7788040.5000	3.273698
7837896.5000	2.332720
7887752.5000	1.832279
7937608.5000	2.380912
7987464.5000	2.460019
8037320.5000	3.537592
8087176.5000	7.559190
8137032.5000	2.870651
8186888.5000	2.761456
8236744.5000	2.514571
8286600.5000	2.746557
8336456.5000	2.314823
8386312.5000	42.076141
8436168.0000	1.577389
8486024.0000	2.725078
8535880.0000	3.044117
8585736.0000	2.091799
8635592.0000	10.263987
8685448.0000	5.196398
8735304.0000	6.245664
8785160.0000	35.204113
8835016.0000	2.564565
8884872.0000	2.662185
8934728.0000	2.963759
8984584.0000	7.400452
9034440.0000	3.823158
9084296.0000	3.554886
9134152.0000	3.028112
9184008.0000	2.700246
9233864.0000	4.273975
9283720.0000	5.185661
9333576.0000	2.513597
9383432.0000	6.378902
9433288.0000	2.453917
9483144.0000	2.385922
9533000.0000	3.259658
9582856.0000	2.652438
9632712.0000	4.434563
9682568.0000	2.551064
9732424.0000	2.244802
9782280.0000	2.946220
9832136.0000	2.021861
9881992.0000	4.287633
9931848.0000	2.174105
9981704.0000	2.458093
10031560.0000	24.485830
10081416.0000	3.557286
10131272.0000	72.385162
10181128.0000	331.856018
10230984.0000	2.335523
10280840.0000	2.330880
10330696.0000	1.569106
10380552.0000	2.849308
10430408.0000	1.783097
10480264.0000	2.689846
10530120.0000	1.950504
10579976.0000	2.007039
10629832.0000	1.942672
10679688.0000	2.747682
10729544.0000	1.825180
10779400.0000	2.234357
10829256.0000	2.260627
10879112.0000	3.564412
10928968.0000	6.627768
10978824.0000	3.259101
11028680.0000	5.615065
11078536.0000	2.690002
11128392.0000	2.050404
11178248.0000	1.327672
11228104.0000	1.492832
11277960.0000	3.704842
11327816.0000	3.825751
11377672.0000	6.128392
11427528.0000	3.691911
11477384.0000	5.199657
11527240.0000	3.130867
11577096.0000	2.319747
11626952.0000	2.252327
11676808.0000	4.042995
11726664.0000	2.671348
11776520.0000	35.456753
11826376.0000	6.192737
11876232.0000	1.899228
11926088.0000	3.216604
11975944.0000	2.401212
12025800.0000	3.729226
12075656.0000	3.043412
12125512.0000	4.010450
12175368.0000	4.508272
12225224.0000	3.876727
12275080.0000	12.986676
12324936.0000	12.386309
12374792.0000	2.169338
12424648.0000	2.026216
12474504.0000	2.255275
12524360.0000	4.009519
12574216.0000	2.172368
12624072.0000	2.189600
12673928.0000	4.549005
12723784.0000	2.604384
12773640.0000	4.981462
12823496.0000	7.651863
12873352.0000	42.247883
12923208.0000	3.847243
12973064.0000	5.701103
13022920.0000	5.954741
13072776.0000	18.133152
13122632.0000	5.707266
13172488.0000	4.001108
13222344.0000	0.000000
13272200.0000	44.855385
13322056.0000	0.000000
13371912.0000	7.323265
13421768.0000	6.603768
13471624.0000	20.502054
13521480.0000	8.164912
13571336.0000	65.194321
13621192.0000	36.624550
13671048.0000	6.391566
13720904.0000	5.020570
13770760.0000	7.705848
13820616.0000	3.631385
13870472.0000	10.283252
13920328.0000	4.947933
13970184.0000	2.366548
14020040.0000	3.934015
14069896.0000	1.769074
14119752.0000	3.603926
14169608.0000	4.509056
14219464.0000	3.324747
14269320.0000	2.356123
14319176.0000	3.043504
14369032.0000	3.162591
14418888.0000	5.506677
14468744.0000	12.068981
14518600.0000	4.045898
14568456.0000	4.640577
14618312.0000	6.490135
14668168.0000	3.840116
14718024.0000	2.764878
14767880.0000	2.327623
14817736.0000	2.143764
14867592.0000	19.726921
14917448.0000	2.214521
14967304.0000	2.601469
15017160.0000	1.786216
15067016.0000	2.631375
15116872.0000	2.576248
15166728.0000	2.699051
15216584.0000	5.397441
15266440.0000	3.997605
15316296.0000	7.639765
15366152.0000	4.939907
15416008.0000	16.907482
15465864.0000	14.105577
15515720.0000	2.978099
15565576.0000	8.679821
15615432.0000	12.218986
15665288.0000	3.049115
15715144.0000	2.646881
15765000.0000	3.272936
15814856.0000	2.686382
15864712.0000	1.585832
15914568.0000	4.037735
15964424.0000	3.079154
16014280.0000	2.635746
16064136.0000	3.393666
16113992.0000	5.444872
16163848.0000	2.215271
16213704.0000	3.120913
16263560.0000	3.211805
16313416.0000	1.701681
16363272.0000	2.619339
16413128.0000	2.563622
16462984.0000	2.577675
16512840.0000	4.917134
16562696.0000	2.094960
16612552.0000	3.117974
16662408.0000	3.741662
16712264.0000	1.829251
16762120.0000	3.434514
16811976.0000	2.552701
16861832.0000	2.093536
16911688.0000	7.923548
16961544.0000	2.630347
17011400.0000	8.117765
17061256.0000	9.196434
17111112.0000	2.381736
17160968.0000	8.166717
17210824.0000	1.712505
17260680.0000	2.667197
17310536.0000	2.975451
17360392.0000	2.765185
17410248.0000	4.145511
17460104.0000	5.047898
17509960.0000	2.298314
17559816.0000	3.879290
17609672.0000	3.632685
17659528.0000	2.118735
17709384.0000	3.283906
17759240.0000	2.359920
17809096.0000	2.987558
17858952.0000	8.969748
17908808.0000	11.688151
17958664.0000	2.235368
18008520.0000	1.680248
18058376.0000	2.930183
18108232.0000	6.067904
18158088.0000	3.386997
18207944.0000	37.106171
18257800.0000	2.196192
18307656.0000	2.936315
18357512.0000	2.787346
18407368.0000	3.400001
18457224.0000	3.898960
18507080.0000	3.828051
18556936.0000	2.921710
18606792.0000	3.182670
18656648.0000	6.312178
18706504.0000	4.247692
18756360.0000	2.893329
18806216.0000	2.315709
18856072.0000	3.036173
18905928.0000	7.487278
18955784.0000	2.382034
19005640.0000	14.947676
19055496.0000	7.907924
19105352.0000	8.597859
19155208.0000	3.260444
19205064.0000	5.634939
19254920.0000	21.251873
19304776.0000	1.912284
19354632.0000	5.664049
19404488.0000	2.296729
19454344.0000	2.054366
19504200.0000	1.228679
19554056.0000	4.140966
19603912.0000	5.075439
19653768.0000	2.449355
19703624.0000	2.059628
19753480.0000	2.663102
19803336.0000	3.558949
19853192.0000	2.696871
19903048.0000	2.209069
19952904.0000	2.043279
20002760.0000	3.827124
20052616.0000	7.462154
20102472.0000	3.899386
20152328.0000	4.488569
20202184.0000	2.156032
20252040.0000	2.832690
20301896.0000	2.832979
20351752.0000	3.173066
20401608.0000	1.840125
20451464.0000	9.260062
20501320.0000	3.223307
20551176.0000	5.240535
20601032.0000	4.442599
20650888.0000	1.953910
20700744.0000	2.564437
20750600.0000	3.781130
20800456.0000	35.134441
20850312.0000	2.944815
20900168.0000	3.157151
20950024.0000	2.587742
20999880.0000	4.404478
21049736.0000	2.898015
21099592.0000	15.297188
21149448.0000	2.155688
21199304.0000	1.368419
21249160.0000	2.252198
21299016.0000	1.835700
21348872.0000	1.775942
21398728.0000	1.352871
21448584.0000	1.869251
21498440.0000	2.117865
21548296.0000	7.415557
21598152.0000	2.690743
21648008.0000	2.077063
21697864.0000	2.048486
21747720.0000	2.707654
21797576.0000	1.767081
21847432.0000	6.152387
21897288.0000	1.746096
21947144.0000	2.222239
21997000.0000	2.948609
22046856.0000	2.826850
22096712.0000	1.859602
22146568.0000	4.473670
22196424.0000	2.266887
22246280.0000	2.639482
22296136.0000	7.319239
22345992.0000	11.928321
22395848.0000	1.913092
22445704.0000	2.322729
22495560.0000	4.044672
22545416.0000	2.199865
22595272.0000	3.347673
22645128.0000	2.824245
22694984.0000	3.129141
22744840.0000	3.779692
22794696.0000	1.587489
22844552.0000	3.961431
22894408.0000	2.313440
22944264.0000	6.468703
22994120.0000	15.627272
23043976.0000	2.989580
23093832.0000	6.382808
23143688.0000	4.634244
23193544.0000	2.941971
23243400.0000	3.174871
23293256.0000	2.851680
23343112.0000	1.839005
23392968.0000	15.730866
23442824.0000	8.306805
23492680.0000	2.486324
23542536.0000	3.065848
23592392.0000	2.578916
23642248.0000	1.607194
23692104.0000	2.183990
23741960.0000	2.518416
23791816.0000	4.501069
23841672.0000	3.978384
23891528.0000	2.605898
23941384.0000	6.374870
23991240.0000	3.757452
24041096.0000	2.249782
24090952.0000	4.561215
24140808.0000	2.407804
24190664.0000	4.269404
24240520.0000	5.723364
24290376.0000	4.816318
24340232.0000	21.530762
24390088.0000	5.429978
24439944.0000	3.535173
24489800.0000	2.683344
24539656.0000	3.118512
24589512.0000	3.152517
24639368.0000	2.724491
24689224.0000	3.516003
24739080.0000	1.939997
24788936.0000	5.323224
24838792.0000	3.236636
24888648.0000	4.748315
24938504.0000	3.595903
24988360.0000	4.965277
25038216.0000	9.789251
25088072.0000	2.671108
25137928.0000	12.303684
25187784.0000	2.535777
25237640.0000	8.138377
25287496.0000	3.915300
25337352.0000	2.296688
25387208.0000	1.985573
25437064.0000	3.156863
25486920.0000	2.641723
25536776.0000	4.054160
25586632.0000	5.714059
25636488.0000	2.723479
25686344.0000	2.309982
25736200.0000	1.917912
25786056.0000	2.632728
25835912.0000	2.107736
25885768.0000	6.276243
25935624.0000	3.559675
25985480.0000	2.840599
26035336.0000	2.750521
26085192.0000	2.471461
26135048.0000	3.307696
26184904.0000	2.065173
26234760.0000	7.865469
26284616.0000	2.809998
26334472.0000	2.126011
26384328.0000	3.435853
26434184.0000	2.444150
26484040.0000	3.576148
26533896.0000	2.818391
26583752.0000	4.071973
26633608.0000	1.882004
26683464.0000	3.326739
26733320.0000	2.939200
26783176.0000	1.733177
26833032.0000	4.690745
26882888.0000	2.667956
26932744.0000	2.101662
26982600.0000	4.944451
27032456.0000	26.618246
27082312.0000	1.242598
27132168.0000	5.744158
27182024.0000	2.803911
27231880.0000	2.259791
27281736.0000	1.846669
27331592.0000	9.880629
27381448.0000	2.634544
27431304.0000	14.609639
27481160.0000	4.752175
27531016.0000	4.373482
27580872.0000	2.785726
27630728.0000	7.107574
27680584.0000	2.120478
27730440.0000	2.778862
27780296.0000	2.565542
27830152.0000	2.832192
27880008.0000	2.063195
27929864.0000	3.811919
27979720.0000	2.738997
28029576.0000	13.361185
28079432.0000	2.714436
28129288.0000	1.729311
28179144.0000	3.051840
28229000.0000	3.485238
28278856.0000	4.964801
28328712.0000	7.775925
28378568.0000	1.741643
28428424.0000	2.779402
28478280.0000	9.905085
28528136.0000	6.115530
28577992.0000	2.760489
28627848.0000	5.318269
28677704.0000	3.645529
28727560.0000	2.482667
28777416.0000	1.673140
28827272.0000	2.801172
28877128.0000	3.656027
28926984.0000	6.069520
28976840.0000	2.184370
29026696.0000	1.388779
29076552.0000	10.822165
29126408.0000	2.506207
29176264.0000	2.580795
29226120.0000	3.723327
29275976.0000	6.425389
29325832.0000	1.296269
29375688.0000	6.882215
29425544.0000	1.915357
29475400.0000	1.552386
29525256.0000	3.641095
29575112.0000	2.556014
29624968.0000	2.275321
29674824.0000	3.700540
29724680.0000	3.182233
29774536.0000	3.369862
29824392.0000	6.744110
29874248.0000	5.454827
29924104.0000	0.000000
29973960.0000	10.925146
30023816.0000	0.000000
30073672.0000	4.601580
30123528.0000	4.517189
30173384.0000	3.508024
30223240.0000	2.464397
30273096.0000	9.331059
30322952.0000	2.679622
30372808.0000	3.363424
30422664.0000	2.887563
30472520.0000	7.665364
30522376.0000	5.353621
30572232.0000	3.026657
30622088.0000	2.362384
30671944.0000	3.032188
30721800.0000	2.389215
30771656.0000	3.311419
30821512.0000	2.003793
30871368.0000	2.704671
30921224.0000	2.902410
30971080.0000	2.289367
31020936.0000	2.429087
31070792.0000	3.039324
31120648.0000	3.443594
31170504.0000	3.391801
31220360.0000	5.635004
31270216.0000	2.558424
31320072.0000	4.886344
31369928.0000	2.956224
31419784.0000	1.603148
31469640.0000	4.266064
31519496.0000	2.548982
31569352.0000	7.792398
31619208.0000	2.015824
31669064.0000	5.308183
31718920.0000	2.824570
31768776.0000	64.120255
31818632.0000	1.347440
31868488.0000	1.821058
31918344.0000	2.954984
31968200.0000	2.809381
32018056.0000	4.545218
32067912.0000	5.839042
32117768.0000	12.228450
32167624.0000	2.691118
32217480.0000	21.270901
32267336.0000	8.998913
32317192.0000	6.352944
32367048.0000	2.861269
32416904.0000	27.720488
32466760.0000	19.974575
32516616.0000	1.545883
32566472.0000	1.752419
32616328.0000	1.922366
32666184.0000	2.220165
32716040.0000	2.248530
32765896.0000	1.698992
32815752.0000	2.049471
32865608.0000	4.081940
32915464.0000	2.210459
32965320.0000	3.104386
33015176.0000	1.882899
33065032.0000	7.812437
33114888.0000	3.125846
33164744.0000	3.425330
33214600.0000	4.611767
33264456.0000	1.802065
33314312.0000	1.941656
33364168.0000	5.744076
33414024.0000	5.240839
33463880.0000	3.472533
33513736.0000	1.838891
33563592.0000	6.845586
33613448.0000	2.079606
33663304.0000	3.012922
33713160.0000	2.164777
33763016.0000	2.113508
33812872.0000	15.134707
33862728.0000	4.763649
33912584.0000	6.392220
33962440.0000	2.625062
34012296.0000	5.719900
34062152.0000	10.027737
34112008.0000	2.019620
34161864.0000	5.405268
34211720.0000	3.026014
34261576.0000	5.885008
34311432.0000	16.909323
34361288.0000	3.621988
34411144.0000	3.246307
34461000.0000	2.151461
34510856.0000	3.640506
34560712.0000	14.561044
34610568.0000	3.051420
34660424.0000	3.786110
34710280.0000	13.143326
34760136.0000	2.539553
34809992.0000	4.217791
34859848.0000	2.015612
34909704.0000	16.238489
34959560.0000	2.207808
35009416.0000	1.980480
35059272.0000	6.430413
35109128.0000	2.435422
35158984.0000	2.055419
35208840.0000	3.223866
35258696.0000	6.858503
35308552.0000	13.842152
35358408.0000	3.271777
35408264.0000	15.666512
35458120.0000	1.474295
35507976.0000	2.368868
35557832.0000	1.639696
35607688.0000	23.106764
35657544.0000	2.900946
35707400.0000	5.441205
35757256.0000	2.131884
35807112.0000	12.179128
35856968.0000	5.001307
35906824.0000	2.039379
35956680.0000	3.112264
36006536.0000	2.153200
36056392.0000	1.947909
36106248.0000	2.356339
36156104.0000	2.482647
36205960.0000	5.240305
36255816.0000	2.762255
36305672.0000	5.722210
36355528.0000	2.652519
36405384.0000	7.187174
36455240.0000	6.229334
36505096.0000	5.602839
36554952.0000	3.204099
36604808.0000	2.584390
36654664.0000	3.213925
36704520.0000	29.011620
36754376.0000	1.789810
36804232.0000	3.260705
36854088.0000	12.402528
36903944.0000	6.738918
36953800.0000	5.460960
37003656.0000	2.567822
37053512.0000	2.727578
37103368.0000	2.256080
37153224.0000	2.282452
37203080.0000	3.101079
37252936.0000	7.018538
37302792.0000	2.954298
37352648.0000	2.452348
37402504.0000	5.436611
37452360.0000	3.121486
37502216.0000	4.291227
37552072.0000	3.467026
37601928.0000	6.968601
37651784.0000	8.306768
37701640.0000	14.050967
37751496.0000	1.612945
37801352.0000	2.772500
37851208.0000	4.324539
37901064.0000	3.453754
37950920.0000	24.271362
38000776.0000	2.722263
38050632.0000	4.379847
38100488.0000	24.806177
38150344.0000	6.985257
38200200.0000	5.490954
38250056.0000	3.606145
38299912.0000	6.119254
38349768.0000	2.294394
38399624.0000	2.406295
38449480.0000	2.483271
38499336.0000	4.136751
38549192.0000	2.668692
38599048.0000	4.159451
38648904.0000	6.891505
38698760.0000	3.278309
38748616.0000	2.588003
38798472.0000	2.245555
38848328.0000	2.727892
38898184.0000	3.031375
38948040.0000	5.388640
38997896.0000	8.697620
39047752.0000	6.915654
39097608.0000	8.525172
39147464.0000	5.666561
39197320.0000	2.593532
39247176.0000	10.777080
39297032.0000	2.783590
39346888.0000	2.065700
39396744.0000	3.862214
39446600.0000	2.683277
39496456.0000	1.355233
39546312.0000	6.119397
39596168.0000	2.423438
39646024.0000	5.096581
39695880.0000	2.406247
39745736.0000	5.940917
39795592.0000	3.964115
39845448.0000	8.530579
39895304.0000	1.763475
39945160.0000	1.519874
39995016.0000	1.472694
40044872.0000	1.798656
40094728.0000	4.441216
40144584.0000	2.153403
40194440.0000	4.407166
40244296.0000	2.908026
40294152.0000	3.432825
40344008.0000	18.946537
40393864.0000	2.343835
40443720.0000	43.816299
40493576.0000	2.206510
40543432.0000	3.626730
40593288.0000	1.976637
40643144.0000	1.732333
40693000.0000	1.496032
40742856.0000	3.639928
40792712.0000	2.120703
40842568.0000	4.125037
40892424.0000	19.577866
40942280.0000	3.550755
40992136.0000	5.647801
41041992.0000	2.818486
41091848.0000	5.189183
41141704.0000	2.286993
41191560.0000	1.616650
41241416.0000	2.771224
41291272.0000	11.065393
41341128.0000	2.059491
41390984.0000	2.187032
41440840.0000	2.752503
41490696.0000	1.604852
41540552.0000	1.609089
41590408.0000	4.248749
41640264.0000	2.658885
41690120.0000	1.671844
41739976.0000	6.053198
41789832.0000	3.566209
41839688.0000	6.360208
41889544.0000	3.745947
41939400.0000	2.356427
41989256.0000	6.991029
42039112.0000	2.480233
42088968.0000	2.418665
42138824.0000	3.928902
42188680.0000	2.598099
42238536.0000	14.878845
42288392.0000	2.578694
42338248.0000	1.926638
42388104.0000	4.051871
42437960.0000	2.156500
42487816.0000	2.176532
42537672.0000	1.869318
42587528.0000	2.086429
42637384.0000	2.656462
42687240.0000	4.979824
42737096.0000	5.638615
42786952.0000	7.391091
42836808.0000	7.710852
42886664.0000	7.024519
42936520.0000	3.008706
42986376.0000	2.402833
43036232.0000	1.530630
43086088.0000	2.286556
43135944.0000	2.787618
43185800.0000	3.694892
43235656.0000	2.269343
43285512.0000	2.503615
43335368.0000	2.576199
43385224.0000	4.616058
43435080.0000	2.047274
43484936.0000	3.087553
43534792.0000	3.163415
43584648.0000	1.862405
43634504.0000	1.843747
43684360.0000	3.499645
43734216.0000	2.830735
43784072.0000	2.345402
43833928.0000	2.696046
43883784.0000	1.189332
43933640.0000	18.855255
43983496.0000	3.192412
44033352.0000	3.392209
44083208.0000	1.693251
44133064.0000	2.042243
44182920.0000	1.749399
44232776.0000	1.822699
44282632.0000	2.647946
44332488.0000	2.518659
44382344.0000	1.684566
44432200.0000	1.736462
44482056.0000	3.176227
44531912.0000	4.018500
44581768.0000	4.519508
44631624.0000	2.422817
44681480.0000	5.699618
44731336.0000	2.795262
44781192.0000	1.584831
44831048.0000	615.149597
44880904.0000	11.913046
44930760.0000	2.182067
44980616.0000	2.560057
45030472.0000	2.324051
45080328.0000	4.549728
45130184.0000	2.233945
45180040.0000	7.175565
45229896.0000	1.545503
45279752.0000	3.484575
45329608.0000	2.525124
45379464.0000	1.711257
45429320.0000	3.119343
45479176.0000	2.708368
45529032.0000	4.035174
45578888.0000	3.267390
45628744.0000	1.719925
45678600.0000	1.373791
45728456.0000	4.907344
45778312.0000	2.610785
45828168.0000	3.766443
45878024.0000	1.469633
45927880.0000	1.830303
45977736.0000	2.180301
46027592.0000	6.103810
46077448.0000	2.572067
46127304.0000	1.571919
46177160.0000	2.095148
46227016.0000	1.445774
46276872.0000	2.125520
46326728.0000	1.400648
46376584.0000	2.554785
46426440.0000	19.140076
46476296.0000	2.083052
46526152.0000	1.649134
46576008.0000	1.569781
46625864.0000	11.891164
46675720.0000	9.683814
46725576.0000	5.085116
46775432.0000	16.371870
46825288.0000	1.767060
46875144.0000	5.229756
46925000.0000	3.071661
46974856.0000	2.673338
47024712.0000	3.721353
47074568.0000	11.576800
47124424.0000	1.491144
47174280.0000	3.202756
47224136.0000	11.482920
47273992.0000	3.633147
47323848.0000	2.716508
47373704.0000	1.814408
47423560.0000	2.130547
47473416.0000	3.660388
47523272.0000	1.688262
47573128.0000	1.551601
47622984.0000	3.082310
47672840.0000	3.492549
47722696.0000	2.616241
47772552.0000	1.891811
47822408.0000	1.697679
47872264.0000	2.584709
47922120.0000	2.844465
47971976.0000	2.193068
48021832.0000	2.387532
48071688.0000	2.683053
48121544.0000	5.326428
48171400.0000	6.703654
48221256.0000	5.392942
48271112.0000	1.932406
48320968.0000	5.090718
48370824.0000	4.682763
48420680.0000	2.416989
48470536.0000	5.624222
48520392.0000	7.489750
48570248.0000	33.827599
48620104.0000	10.127588
48669960.0000	2.723484
48719816.0000	2.215357
48769672.0000	3.578441
48819528.0000	2.371880
48869384.0000	3.465709
48919240.0000	3.098880
48969096.0000	2.786302
49018952.0000	5.893430
49068808.0000	5.401988
49118664.0000	8.189889
49168520.0000	10.408094
49218376.0000	4.125832
49268232.0000	3.611996
49318088.0000	1.660439
49367944.0000	4.645698
49417800.0000	5.152819
49467656.0000	1.445126
49517512.0000	2.410904
49567368.0000	1.890755
49617224.0000	3.764350
49667080.0000	5.994787
49716936.0000	2.427042
49766792.0000	10.401492
49816648.0000	5.757906
49866504.0000	1.852600
49916360.0000	9.534252
49966216.0000	21.418091
50016072.0000	2.329306
50065928.0000	1.928747
50115784.0000	5.520268
50165640.0000	2.247868
50215496.0000	4.877786
50265352.0000	1.672770
50315208.0000	2.831074
50365064.0000	2.672424
50414920.0000	14.629872
50464776.0000	2.417154
50514632.0000	2.462085
50564488.0000	3.897622
50614344.0000	4.658199
50664200.0000	6.617728
50714056.0000	3.189838
50763912.0000	5.863078
50813768.0000	2.520062
50863624.0000	3.055778
50913480.0000	3.793515
50963336.0000	1.959038
51013192.0000	2.719716
51063048.0000	3.135534
51112904.0000	3.388469
51162760.0000	4.673800
51212616.0000	19.167427
51262472.0000	1.196967
51312328.0000	1.859045
51362184.0000	3.055489
51412040.0000	11.464032
51461896.0000	2.437153
51511752.0000	1.672816
51561608.0000	1.610021
51611464.0000	1.633718
51661320.0000	4.678144
51711176.0000	1.898542
51761032.0000	5.437104
51810888.0000	2.705636
51860744.0000	1.435362
51910600.0000	4.689222
51960456.0000	3.062077
52010312.0000	3.527432
52060168.0000	4.319956
52110024.0000	2.163137
52159880.0000	3.092230
52209736.0000	18.544367
52259592.0000	3.359658
52309448.0000	1.605524
52359304.0000	1.962045
52409160.0000	5.172168
52459016.0000	1.692832
52508872.0000	3.694670
52558728.0000	3.129368
52608584.0000	21.383608
52658440.0000	2.207238
52708296.0000	3.908396
52758152.0000	1.639670
52808008.0000	1.449961
52857864.0000	1.346359
52907720.0000	8.665255
52957576.0000	3.570767
53007432.0000	5.415370
53057288.0000	2.231766
53107144.0000	3.329701
53157000.0000	2.574510
53206856.0000	3.572760
53256712.0000	2.376936
53306568.0000	13.362599
53356424.0000	3.187052
53406280.0000	3.068779
53456136.0000	2.827902
53505992.0000	1.961436
53555848.0000	3.151474
53605704.0000	2.478861
53655560.0000	5.249906
53705416.0000	2.033736
53755272.0000	2.936777
53805128.0000	2.904598
53854984.0000	13.853970
53904840.0000	1.851633
53954696.0000	23.074659
54004552.0000	3.402798
54054408.0000	3.808757
54104264.0000	2.407428
54154120.0000	3.753778
54203976.0000	3.219918
54253832.0000	6.282211
54303688.0000	5.082781
54353544.0000	3.271442
54403400.0000	3.485718
54453256.0000	2.104185
54503112.0000	3.627566
54552968.0000	1.627695
54602824.0000	2.482837
54652680.0000	2.686223
54702536.0000	3.419020
54752392.0000	3.382193
54802248.0000	3.504509
54852104.0000	22.739077
54901960.0000	2.441042
54951816.0000	4.137162
55001672.0000	6.217058
55051528.0000	3.048672
55101384.0000	2.874730
55151240.0000	5.385114
55201096.0000	1.795155
55250952.0000	4.816479
55300808.0000	2.196991
55350664.0000	15.443934
55400520.0000	2.632501
55450376.0000	2.850767
55500232.0000	2.825803
55550088.0000	61.613010
55599944.0000	1.903460
55649800.0000	1.473276
55699656.0000	1.909713
55749512.0000	2.269218
55799368.0000	2.208907
55849224.0000	2.051162
55899080.0000	4.068392
55948936.0000	3.090566
55998792.0000	5.163294
56048648.0000	2.647725
56098504.0000	2.915117
56148360.0000	2.217443
56198216.0000	3.972455
56248072.0000	2.275454
56297928.0000	2.304487
56347784.0000	2.653734
56397640.0000	3.312274
56447496.0000	2.040694
56497352.0000	2.135444
56547208.0000	8.305347
56597064.0000	1.563736
56646920.0000	4.048630
56696776.0000	1.375280
56746632.0000	2.391046
56796488.0000	5.747658
56846344.0000	3.198503
56896200.0000	4.331284
56946056.0000	16.629904
56995912.0000	2.488507
57045768.0000	4.171261
57095624.0000	3.290518
57145480.0000	2.603099
57195336.0000	4.974467
57245192.0000	2.985058
57295048.0000	3.274128
57344904.0000	2.144862
57394760.0000	2.897314
57444616.0000	3.372403
57494472.0000	5.050467
57544328.0000	2.290453
57594184.0000	8.993915
57644040.0000	3.002451
57693896.0000	7.007882
57743752.0000	3.807003
57793608.0000	3.163496
57843464.0000	2.012781
57893320.0000	3.735164
57943176.0000	2.989103
57993032.0000	3.032557
58042888.0000	1.880412
58092744.0000	2.207094
58142600.0000	2.550925
58192456.0000	3.462690
58242312.0000	3.295654
58292168.0000	1.937192
58342024.0000	2.474213
58391880.0000	5.046408
58441736.0000	2.658787
58491592.0000	5.653607
58541448.0000	3.179595
58591304.0000	2.358182
58641160.0000	1.398731
58691016.0000	3.078856
58740872.0000	1.785856
58790728.0000	2.415227
58840584.0000	1.748845
58890440.0000	2.573437
58940296.0000	4.662603
58990152.0000	2.666020
59040008.0000	3.133907
59089864.0000	3.593444
59139720.0000	1.773529
59189576.0000	4.867837
59239432.0000	3.063820
59289288.0000	49.866695
59339144.0000	3.256900
59389000.0000	2.086966
59438856.0000	23.330791
59488712.0000	12.377459
59538568.0000	2.273665
59588424.0000	2.991957
59638280.0000	3.320870
59688136.0000	5.088029
59737992.0000	4.599154
59787848.0000	13.055176
59837704.0000	2.328352
59887560.0000	3.965793
59937416.0000	1.804176
59987272.0000	9.298899
60037128.0000	3.231090
60086984.0000	2.038616
60136840.0000	2.793169
60186696.0000	3.732543
60236552.0000	3.817625
60286408.0000	8.668748
60336264.0000	3.722568
60386120.0000	1.562189
60435976.0000	4.087347
60485832.0000	4.172495
60535688.0000	2.147728
60585544.0000	3.597640
60635400.0000	1.661952
60685256.0000	2.308940
60735112.0000	3.355619
60784968.0000	1.819414
60834824.0000	1.701529
60884680.0000	4.113343
60934536.0000	1.714094
60984392.0000	5.243228
61034248.0000	1.815409
61084104.0000	3.920006
61133960.0000	4.041152
61183816.0000	8.313356
61233672.0000	2.455955
61283528.0000	3.107237
61333384.0000	2.082566
61383240.0000	2.535876
61433096.0000	6.225821
61482952.0000	2.368500
61532808.0000	2.292169
61582664.0000	2.878052
61632520.0000	3.728409
61682376.0000	4.340369
61732232.0000	3.027993
61782088.0000	2.835209
61831944.0000	3.236042
61881800.0000	3.641109
61931656.0000	6.203123
61981512.0000	2.583042
62031368.0000	2.451561
62081224.0000	2.856295
62131080.0000	3.363397
62180936.0000	2.417019
62230792.0000	2.617257
62280648.0000	2.630548
62330504.0000	4.128530
62380360.0000	5.513621
62430216.0000	2.265198
62480072.0000	4.353733
62529928.0000	2.825143
62579784.0000	1.633221
62629640.0000	4.507510
62679496.0000	4.975637
62729352.0000	2.505406
62779208.0000	16.175209
62829064.0000	8.966723
62878920.0000	11.746193
62928776.0000	1.348891
62978632.0000	2.037973
63028488.0000	1.658934
63078344.0000	10.749570
63128200.0000	1.682183
63178056.0000	2.178430
63227912.0000	1.986892
63277768.0000	1.785995
63327624.0000	1.833775
63377480.0000	4.897336
63427336.0000	2.970632
63477192.0000	2.765489
63527048.0000	4.553053
63576904.0000	4.774092
63626760.0000	3.567815
63676616.0000	2.710414
63726472.0000	2.060110
63776328.0000	12.031826
63826184.0000	2.618500
63876040.0000	7.954004
63925896.0000	2.914968
63975752.0000	2.058175
64025608.0000	2.742082
64075464.0000	4.178182
64125320.0000	2.861042
64175176.0000	3.893897
64225032.0000	1.849960
64274888.0000	4.284863
64324744.0000	2.504994
64374600.0000	17.689402
64424456.0000	1.396869
64474312.0000	1.890931
64524168.0000	4.051388
64574024.0000	2.858868
64623880.0000	3.053162
64673736.0000	5.835793
64723592.0000	2.429174
64773448.0000	2.467156
64823304.0000	3.779629
64873160.0000	4.337337
64923016.0000	3.263824
64972872.0000	6.514867
65022728.0000	2.780937
65072584.0000	2.554816
65122440.0000	3.750627
65172296.0000	3.506010
65222152.0000	2.022499
65272008.0000	1.582626
65321864.0000	1.976340
65371720.0000	74.645576
65421576.0000	2.247152
65471432.0000	2.340575
65521288.0000	3.168290
65571144.0000	2.547332
65621000.0000	3.399686
65670856.0000	6.406972
65720712.0000	3.144380
65770568.0000	2.165882
65820424.0000	4.915944
65870280.0000	4.223687
65920136.0000	2.460608
65969992.0000	3.152169
66019848.0000	1.893768
66069704.0000	6.930413
66119560.0000	2.394979
66169416.0000	11.707843
66219272.0000	6.077890
66269128.0000	2.432789
66318984.0000	2.167203
66368840.0000	2.104561
66418696.0000	1.662327
66468552.0000	4.743154
66518408.0000	1.870723
66568264.0000	2.461652
66618120.0000	47.887337
66667976.0000	1.599821
66717832.0000	13.220056
66767688.0000	2.500447
66817544.0000	3.864894
66867400.0000	3.882417
66917256.0000	7.075424
66967112.0000	2.216557
67016968.0000	4.495294
67066824.0000	2.110654
67116680.0000	2.043475
67166536.0000	1.708993
67216392.0000	2.260604
67266248.0000	2.569099
67316104.0000	2.330835
67365960.0000	4.550260
67415816.0000	4.149630
67465672.0000	2.839527
67515528.0000	4.785621
67565384.0000	2.270219
67615240.0000	3.324006
67665096.0000	2.834054
67714952.0000	4.543993
67764808.0000	5.194445
67814664.0000	2.845972
67864520.0000	10.036171
67914376.0000	2.887984
67964232.0000	4.918528
68014088.0000	2.216877
68063944.0000	2.163599
68113800.0000	4.492579
68163656.0000	2.950014
68213512.0000	2.058029
68263368.0000	2.087244
68313224.0000	3.631168
68363080.0000	5.139517
68412936.0000	2.755629
68462792.0000	9.049014
68512648.0000	4.554911
68562504.0000	5.298284
68612360.0000	2.803845
68662216.0000	3.883962
68712072.0000	2.346435
68761928.0000	5.451449
68811784.0000	3.094092
68861640.0000	3.307769
68911496.0000	4.773355
68961352.0000	1.954888
69011208.0000	2.849177
69061064.0000	8.856972
69110920.0000	2.989385
69160776.0000	2.390637
69210632.0000	1.961655
69260488.0000	2.730648
69310344.0000	2.805118
69360200.0000	1.563005
69410056.0000	1.775831
69459912.0000	4.498607
69509768.0000	2.697665
69559624.0000	3.800911
69609480.0000	2.042973
69659336.0000	2.886743
69709192.0000	2.682410
69759048.0000	2.343386
69808904.0000	2.624689
69858760.0000	2.071753
69908616.0000	3.427729
69958472.0000	136.084000
70008328.0000	3.367913
70058184.0000	1.643555
70108040.0000	3.641974
70157896.0000	8.701087
70207752.0000	2.495825
70257608.0000	3.756353
70307464.0000	2.401366
70357320.0000	1.523046
70407176.0000	1.780827
70457032.0000	1.779320
70506888.0000	3.660122
70556744.0000	5.746870
70606600.0000	2.789090
70656456.0000	1.889444
70706312.0000	1.589029
70756168.0000	1.835706
70806024.0000	2.306883
70855880.0000	2.493422
70905736.0000	3.115392
70955592.0000	5.686781
71005448.0000	3.486930
71055304.0000	4.399319
71105160.0000	2.189362
71155016.0000	7.638723
71204872.0000	4.059317
71254728.0000	1.670705
71304584.0000	1.748082
71354440.0000	1.971083
71404296.0000	2.458148
71454152.0000	2.051690
71504008.0000	3.575584
71553864.0000	19.053885
71603720.0000	2.937387
71653576.0000	1.856997
71703432.0000	6.276361
71753288.0000	2.509894
71803144.0000	1.293497
71853000.0000	10.092315
71902856.0000	2.284614
71952712.0000	4.789688
72002568.0000	5.420566
72052424.0000	2.955104
72102280.0000	1.588270
72152136.0000	1.564075
72201992.0000	4.073526
72251848.0000	2.955773
72301704.0000	2.439739
72351560.0000	16.750122
72401416.0000	2.268363
72451272.0000	3.470315
72501128.0000	3.811949
72550984.0000	17.731966
72600840.0000	1.705320
72650696.0000	3.266826
72700552.0000	1.721940
72750408.0000	3.134588
72800264.0000	1.718658
72850120.0000	2.309148
72899976.0000	2.462846
72949832.0000	2.310563
72999688.0000	1.850035
73049544.0000	3.212071
73099400.0000	2.696589
73149256.0000	1.846157
73199112.0000	7.496583
73248968.0000	2.367073
73298824.0000	5.521153
73348680.0000	3.089603
73398536.0000	4.009344
73448392.0000	8.960793
73498248.0000	8.306469
73548104.0000	1.731461
73597960.0000	2.443460
73647816.0000	8.067471
73697672.0000	8.940763
73747528.0000	2.697140
73797384.0000	1.596097
73847240.0000	2.798547
73897096.0000	1.637714
73946952.0000	2.854045
73996808.0000	4.522736
74046664.0000	2.844743
74096520.0000	1.679977
74146376.0000	5.721164
74196232.0000	3.567259
74246088.0000	30.893888
74295944.0000	2.575351
74345800.0000	2.563371
74395656.0000	2.698939
74445512.0000	3.072579
74495368.0000	2.200525
74545224.0000	1.240333
74595080.0000	7.597823
74644936.0000	2.015834
74694792.0000	3.165641
74744648.0000	2.051891
74794504.0000	1.717577
74844360.0000	2.415117
74894216.0000	2.498912
74944072.0000	4.688334
74993928.0000	4.127944
75043784.0000	10.002359
75093640.0000	3.551959
75143496.0000	57.065693
75193352.0000	1.604558
75243208.0000	4.819674
75293064.0000	3.962382
75342920.0000	2.444909
75392776.0000	1.536526
75442632.0000	4.238258
75492488.0000	2.244826
75542344.0000	3.569039
75592200.0000	2.426920
75642056.0000	1.892967
75691912.0000	6.780357
75741768.0000	2.542913
75791624.0000	2.007476
75841480.0000	1.762280
75891336.0000	18.440842
75941192.0000	2.656066
75991048.0000	3.497924
76040904.0000	3.274304
76090760.0000	3.501463
76140616.0000	1.770146
76190472.0000	1.371547
76240328.0000	1.959610
76290184.0000	1.807208
76340040.0000	5.038364
76389896.0000	2.578862
76439752.0000	2.464545
76489608.0000	2.686406
76539464.0000	3.870304
76589320.0000	2.715693
76639176.0000	4.098557
76689032.0000	6.833493
76738888.0000	3.788773
76788744.0000	4.336424
76838600.0000	1.920493
76888456.0000	3.007390
76938312.0000	2.403808
76988168.0000	6.710428
77038024.0000	2.999311
77087880.0000	4.520110
77137736.0000	5.701521
77187592.0000	9.761678
77237448.0000	6.598516
77287304.0000	2.841174
77337160.0000	3.020784
77387016.0000	7.610680
77436872.0000	2.804637
77486728.0000	2.086297
77536584.0000	3.569821
77586440.0000	1.555353
77636296.0000	1.747767
77686152.0000	2.315839
77736008.0000	2.795317
77785864.0000	1.568781
77835720.0000	1.930488
77885576.0000	2.526670
77935432.0000	6.521493
77985288.0000	3.408193
78035144.0000	3.334573
78085000.0000	1.630645
78134856.0000	1.567240
78184712.0000	3.193874
78234568.0000	2.763028
78284424.0000	21.229078
78334280.0000	2.440772
78384136.0000	1.257959
78433992.0000	1.917172
78483848.0000	4.503777
78533704.0000	46.136002
78583560.0000	4.953793
78633416.0000	1.472315
78683272.0000	2.894932
78733128.0000	2.775873
78782984.0000	1.576290
78832840.0000	2.321750
78882696.0000	6.302311
78932552.0000	1.926519
78982408.0000	3.016657
79032264.0000	1.941590
79082120.0000	2.885936
79131976.0000	3.616887
79181832.0000	3.152170
79231688.0000	3.572854
79281544.0000	2.930905
79331400.0000	1.657942
79381256.0000	3.018803
79431112.0000	1.553824
79480968.0000	2.816076
79530824.0000	2.465284
79580680.0000	5.386589
79630536.0000	4.405799
79680392.0000	2.691167
79730248.0000	1.430164
79780104.0000	3.917431
79829960.0000	3.041051
79879816.0000	2.440415
79929672.0000	2.030885
79979528.0000	1.908438
80029384.0000	2.643310
80079240.0000	3.934453
80129096.0000	2.753361
80178952.0000	2.588279
80228808.0000	2.643855
80278664.0000	3.526209
80328520.0000	4.227116
80378376.0000	1.886868
80428232.0000	7.861745
80478088.0000	1.894005
80527944.0000	53.793999
80577800.0000	1.657644
80627656.0000	1.998001
80677512.0000	4.810297
80727368.0000	10.742899
80777224.0000	8.689726
80827080.0000	4.133411
80876936.0000	5.777861
80926792.0000	2.672356
80976648.0000	2.648757
81026504.0000	3.554323
81076360.0000	3.268413
81126216.0000	2.898775
81176072.0000	2.313765
81225928.0000	5.525685
81275784.0000	3.011143
81325640.0000	2.757608
81375496.0000	4.907105
81425352.0000	2.002673
81475208.0000	4.602405
81525064.0000	2.115054
81574920.0000	2.754604
81624776.0000	1.700141
81674632.0000	2.678303
81724488.0000	2.877528
81774344.0000	3.059001
81824200.0000	15.003574
81874056.0000	3.256202
81923912.0000	8.275758
81973768.0000	3.495934
82023624.0000	6.827974
82073480.0000	1.604855
82123336.0000	4.206704
82173192.0000	2.156749
82223048.0000	3.070859
82272904.0000	2.399271
82322760.0000	2.066303
82372616.0000	2.286018
82422472.0000	60.104828
82472328.0000	3.332022
82522184.0000	1.550182
82572040.0000	4.064768
82621896.0000	1.859065
82671752.0000	3.138973
82721608.0000	13.248794
82771464.0000	2.796202
82821320.0000	2.957204
82871176.0000	2.728507
82921032.0000	2.023612
82970888.0000	4.084986
83020744.0000	1.945577
83070600.0000	6.228817
83120456.0000	9.508033
83170312.0000	3.615848
83220168.0000	3.198140
83270024.0000	2.979973
83319880.0000	2.844648
83369736.0000	1.646719
83419592.0000	4.636546
83469448.0000	5.809347
83519304.0000	2.359059
83569160.0000	2.328224
83619016.0000	2.383110
83668872.0000	4.669209
83718728.0000	1.762733
83768584.0000	2.213344
83818440.0000	8.322463
83868296.0000	3.029603
83918152.0000	3.676045
83968008.0000	2.880202
84017864.0000	7.681507
84067720.0000	2.560790
84117576.0000	2.611370
84167432.0000	5.280924
84217288.0000	2.361344
84267144.0000	2.813936
84317000.0000	5.490980
84366856.0000	1.629534
84416712.0000	2.238790
84466568.0000	2.099058
84516424.0000	2.187738
84566280.0000	2.168200
84616136.0000	5.061113
84665992.0000	2.814857
84715848.0000	2.754429
84765704.0000	2.567261
84815560.0000	2.434604
84865416.0000	4.098982
84915272.0000	6.298968
84965128.0000	2.774090
85014984.0000	1.602576
85064840.0000	3.148463
85114696.0000	14.406391
85164552.0000	5.046468
85214408.0000	4.796021
85264264.0000	2.843861
85314120.0000	2.600554
85363976.0000	3.019697
85413832.0000	4.796505
85463688.0000	1.921625
85513544.0000	3.632811
85563400.0000	4.053629
85613256.0000	2.364191
85663112.0000	2.770102
85712968.0000	2.963378
85762824.0000	2.327836
85812680.0000	2.012872
85862536.0000	1.546439
85912392.0000	3.082788
85962248.0000	2.563512
86012104.0000	8.786572
86061960.0000	3.609821
86111816.0000	2.278795
86161672.0000	45.760700
86211528.0000	1.988164
86261384.0000	2.673816
86311240.0000	2.385442
86361096.0000	3.042510
86410952.0000	8.872760
86460808.0000	3.145427
86510664.0000	2.115071
86560520.0000	5.178154
86610376.0000	3.563582
86660232.0000	4.399224
86710088.0000	4.579102
86759944.0000	6.886994
86809800.0000	10.234776
86859656.0000	3.204366
86909512.0000	4.255440
86959368.0000	3.015318
87009224.0000	2.781930
87059080.0000	4.860797
87108936.0000	3.452740
87158792.0000	7.231660
87208648.0000	2.099314
87258504.0000	6.038861
87308360.0000	2.964615
87358216.0000	1.928680
87408072.0000	2.345673
87457928.0000	1.774687
87507784.0000	2.824762
87557640.0000	3.662070
87607496.0000	5.255913
87657352.0000	4.816296
87707208.0000	3.778667
87757064.0000	5.487324
87806920.0000	3.738143
87856776.0000	2.663949
87906632.0000	2.676301
87956488.0000	2.852428
88006344.0000	5.825917
88056200.0000	3.473212
88106056.0000	3.088263
88155912.0000	2.691174
88205768.0000	3.277894
88255624.0000	6.775820
88305480.0000	2.034413
88355336.0000	3.117043
88405192.0000	3.493585
88455048.0000	7.519132
88504904.0000	2.251498
88554760.0000	17.524309
88604616.0000	4.680534
88654472.0000	5.452443
88704328.0000	1.643143
88754184.0000	3.204690
88804040.0000	2.002366
88853896.0000	4.428239
88903752.0000	3.077935
88953608.0000	6.546761
89003464.0000	2.577860
89053320.0000	1.710726
89103176.0000	2.013620
89153032.0000	2.378896
89202888.0000	1.977227
89252744.0000	2.050138
89302600.0000	1.772945
89352456.0000	3.950856
89402312.0000	9.022751
89452168.0000	8.734536
89502024.0000	2.386666
89551880.0000	2.742783
89601736.0000	1.565413
89651592.0000	4.681196
89701448.0000	2.495413
89751304.0000	3.425985
89801160.0000	3.431316
89851016.0000	2.696809
89900872.0000	4.917800
89950728.0000	3.297626
90000584.0000	4.295228
90050440.0000	3.147171
90100296.0000	3.305382
90150152.0000	3.433663
90200008.0000	2.822977
90249864.0000	1.954627
90299720.0000	3.779268
90349576.0000	2.552558
90399432.0000	7.491173
90449288.0000	2.725535
90499144.0000	3.739687
90549000.0000	4.933897
90598856.0000	5.272475
90648712.0000	3.980312
90698568.0000	8.480050
90748424.0000	4.026980
90798280.0000	3.021039
90848136.0000	2.727640
90897992.0000	2.169615
90947848.0000	2.110472
90997704.0000	6.077890
91047560.0000	1.784562
91097416.0000	3.246113
91147272.0000	4.025559
91197128.0000	36.897320
91246984.0000	4.009489
91296840.0000	3.988252
91346696.0000	3.436427
91396552.0000	1.638644
91446408.0000	1.242569
91496264.0000	2.993860
91546120.0000	2.931870
91595976.0000	3.673864
91645832.0000	2.037634
91695688.0000	9.321571
91745544.0000	1.456143
91795400.0000	4.700419
91845256.0000	3.588834
91895112.0000	4.546086
91944968.0000	3.223136
91994824.0000	2.673672
92044680.0000	2.504771
92094536.0000	2.811149
92144392.0000	4.005932
92194248.0000	4.276824
92244104.0000	3.126347
92293960.0000	1.804759
92343816.0000	2.044074
92393672.0000	2.537860
92443528.0000	4.022211
92493384.0000	2.120507
92543240.0000	3.392220
92593096.0000	1.957236
92642952.0000	75.532303
92692808.0000	3.111968
92742664.0000	2.414776
92792520.0000	1.999705
92842376.0000	3.162306
92892232.0000	2.564615
92942088.0000	2.631679
92991944.0000	4.748363
93041800.0000	1.673952
93091656.0000	7.563828
93141512.0000	1.785858
93191368.0000	1.858456
93241224.0000	1.899917
93291080.0000	26.205360
93340936.0000	2.659972
93390792.0000	2.000284
93440648.0000	2.969080
93490504.0000	3.665426
93540360.0000	6.273623
93590216.0000	1.557437
93640072.0000	5.880902
93689928.0000	14.140574
93739784.0000	3.260513
93789640.0000	2.468276
93839496.0000	1.443905
93889352.0000	3.282505
93939208.0000	3.849176
93989064.0000	3.766539
94038920.0000	2.101067
94088776.0000	2.382129
94138632.0000	19.067402
94188488.0000	7.270367
94238344.0000	2.383967
94288200.0000	1.846872
94338056.0000	7.452548
94387912.0000	2.081921
94437768.0000	2.139632
94487624.0000	6.109747
94537480.0000	3.291936
94587336.0000	2.303684
94637192.0000	6.865810
94687048.0000	2.633048
94736904.0000	2.328597
94786760.0000	2.000705
94836616.0000	1.628094
94886472.0000	6.697423
94936328.0000	12.239594
94986184.0000	23.436821
95036040.0000	1.706614
95085896.0000	4.389748
95135752.0000	2.854459
95185608.0000	3.346759
95235464.0000	4.313311
95285320.0000	2.506233
95335176.0000	3.635401
95385032.0000	5.096503
95434888.0000	9.751431
95484744.0000	6.294980
95534600.0000	5.106923
95584456.0000	22.505314
95634312.0000	1.730460
95684168.0000	1.822400
95734024.0000	2.817592
95783880.0000	6.192709
95833736.0000	3.647130
95883592.0000	2.166625
95933448.0000	2.030890
95983304.0000	1.981746
96033160.0000	5.374253
96083016.0000	3.614172
96132872.0000	2.480750
96182728.0000	2.190711
96232584.0000	7.360321
96282440.0000	2.026387
96332296.0000	8.309181
96382152.0000	1.768698
96432008.0000	3.627188
96481864.0000	2.100089
96531720.0000	3.894269
96581576.0000	7.782514
96631432.0000	1.989208
96681288.0000	4.482790
96731144.0000	2.538764
96781000.0000	1.428436
96830856.0000	2.047629
96880712.0000	3.752769
96930568.0000	21.023008
96980424.0000	2.712536
97030280.0000	3.811170
97080136.0000	2.641415
97129992.0000	1.473038
97179848.0000	5.459951
97229704.0000	3.583300
97279560.0000	1.962029
97329416.0000	2.868268
97379272.0000	1.463183
97429128.0000	3.766648
97478984.0000	2.307824
97528840.0000	4.119724
97578696.0000	2.327037
97628552.0000	1.923389
97678408.0000	3.256143
97728264.0000	3.816529
97778120.0000	3.685682
97827976.0000	3.230843
97877832.0000	4.446630
97927688.0000	3.526486
97977544.0000	2.213309
98027400.0000	7.254857
98077256.0000	1.868368
98127112.0000	6.027961
98176968.0000	1.671339
98226824.0000	3.888263
98276680.0000	2.949450
98326536.0000	2.227005
98376392.0000	6.695485
98426248.0000	2.744665
98476104.0000	2.681561
98525960.0000	1.793776
98575816.0000	4.164828
98625672.0000	1.971412
98675528.0000	6.568478
98725384.0000	4.600635
98775240.0000	1.910536
98825096.0000	2.725420
98874952.0000	2.295611
98924808.0000	74.230759
98974664.0000	2.936545
99024520.0000	7.225233
99074376.0000	6.951322
99124232.0000	2.158347
99174088.0000	5.091528
99223944.0000	2.085788
99273800.0000	8.023464
99323656.0000	4.117393
99373512.0000	2.731344
99423368.0000	9.494001
99473224.0000	5.934710
99523080.0000	12.586947
99572936.0000	1.869732
99622792.0000	2.356040
[truncated: 3,001 more rows]
