# Supplementary material for: Scalable linkage-disequilibrium-based selective sweep detection: a performance guide
Source: Gigascience. 2016 Feb 8;5:7. doi: 10.1186/s13742-016-0114-9 (PMC4746822; doi:10.1186/s13742-016-0114-9)
Supplement: Supplementary file 2 — Human Chromosome 1 OmegaPlus results per population. This file contains the OmegaPlus reports and information files for the analysis of the first chromosome of the human genome per population (26 populations) for DNA data representation. (ZIP 1120 kb) [file 13742_2016_114_MOESM2_ESM.zip › OmegaPlus_pops/OmegaPlus_Report.STU]

//1
11008.0000	0.000000
60863.8789	8.595203
110719.7578	2.561704
160575.6406	7.414850
210431.5156	9.993900
260287.3906	0.000000
310143.2812	0.000000
359999.1562	0.000000
409855.0312	0.000000
459710.9062	0.000000
509566.7812	0.000000
559422.6875	19.391922
609278.5625	11.696325
659134.4375	16.470997
708990.3125	15.588233
758846.1875	2.681882
808702.0625	3.967864
858557.9375	4.161862
908413.8125	6.390693
958269.6875	2.884019
1008125.5625	14.561724
1057981.5000	3.296383
1107837.3750	19.152708
1157693.2500	2.208671
1207549.1250	4.151333
1257405.0000	11.936376
1307260.8750	2.639430
1357116.7500	3.308822
1406972.6250	2.863967
1456828.5000	2.254340
1506684.3750	10.651760
1556540.2500	4.310966
1606396.1250	12.232953
1656252.0000	43.826263
1706107.8750	2.800480
1755963.7500	2.679339
1805819.6250	2.041034
1855675.5000	1.907847
1905531.3750	11.810881
1955387.2500	5.149375
2005243.1250	3.577356
2055099.0000	1.814961
2104955.0000	2.269385
2154811.0000	4.401582
2204667.0000	3.296178
2254523.0000	6.972655
2304379.0000	11.683048
2354235.0000	4.831894
2404091.0000	11.065304
2453947.0000	3.063988
2503803.0000	3.346869
2553659.0000	1.411831
2603515.0000	4.597126
2653371.0000	15.238336
2703227.0000	5.543949
2753083.0000	4.354221
2802939.0000	5.163862
2852795.0000	4.056417
2902651.0000	8.096591
2952507.0000	2.341688
3002363.0000	10.519583
3052219.0000	5.856130
3102075.0000	11.032716
3151931.0000	5.457262
3201787.0000	4.519840
3251643.0000	3.490667
3301499.0000	4.844286
3351355.0000	13.732307
3401211.0000	3.611339
3451067.0000	5.874331
3500923.0000	3.061453
3550779.0000	3.011629
3600635.0000	4.528881
3650491.0000	5.296575
3700347.0000	3.168941
3750203.0000	1.750085
3800059.0000	5.889058
3849915.0000	0.000000
3899771.0000	7.543743
3949627.0000	0.000000
3999483.0000	6.673532
4049339.0000	3.098392
4099195.0000	5.354985
4149051.0000	7.654272
4198907.0000	2.618411
4248763.0000	3.664724
4298619.0000	7.144152
4348475.0000	5.408873
4398331.0000	3.952268
4448187.0000	1.860957
4498043.0000	6.128459
4547899.0000	4.436545
4597755.0000	2.507069
4647611.0000	3.990401
4697467.0000	3.322201
4747323.0000	5.474102
4797179.0000	4.377229
4847035.0000	9.167045
4896891.0000	7.973078
4946747.0000	3.741847
4996603.0000	6.393287
5046459.0000	4.521252
5096315.0000	5.307782
5146171.0000	3.915479
5196027.0000	3.182425
5245883.0000	3.912336
5295739.0000	3.743383
5345595.0000	5.303395
5395451.0000	5.139399
5445307.0000	14.225973
5495163.0000	3.365386
5545019.0000	5.362794
5594875.0000	3.704652
5644731.0000	6.815722
5694587.0000	4.257113
5744443.0000	8.776272
5794299.0000	3.119816
5844155.0000	3.352010
5894011.0000	4.349756
5943867.0000	2.202695
5993723.0000	5.777397
6043579.0000	2.637997
6093435.0000	3.608760
6143291.0000	6.824442
6193147.0000	3.806005
6243003.0000	3.600325
6292859.0000	3.441143
6342715.0000	4.418287
6392571.0000	1.964905
6442427.0000	1.352475
6492283.0000	2.791138
6542139.0000	7.653756
6591995.0000	3.419343
6641851.0000	13.112819
6691707.0000	5.196448
6741563.0000	10.254665
6791419.0000	6.353441
6841275.0000	2.342563
6891131.0000	1.616287
6940987.0000	30.557449
6990843.0000	2.489119
7040699.0000	4.695610
7090555.0000	1.969655
7140411.0000	3.457578
7190267.0000	3.091246
7240123.0000	15.453421
7289979.0000	1.878709
7339835.0000	5.341035
7389691.0000	4.881237
7439547.0000	10.368355
7489403.0000	15.735689
7539259.0000	2.406884
7589115.0000	13.796869
7638971.0000	5.478323
7688827.0000	4.664493
7738683.0000	3.274247
7788539.0000	3.403100
7838395.0000	1.961294
7888251.0000	4.315873
7938107.0000	3.231586
7987963.0000	2.443962
8037819.0000	3.131314
8087675.0000	33.565262
8137531.0000	31.014240
8187387.0000	4.710275
8237243.0000	5.129149
8287099.0000	3.655411
8336955.0000	5.359727
8386811.0000	3.074689
8436667.0000	10.060629
8486523.0000	1.459023
8536379.0000	1.344246
8586235.0000	2.880472
8636091.0000	18.048964
8685947.0000	2.109980
8735803.0000	2.746205
8785659.0000	7.278323
8835515.0000	3.563912
8885371.0000	2.531753
8935227.0000	3.706297
8985083.0000	22.003502
9034939.0000	4.770371
9084795.0000	4.439895
9134651.0000	3.023960
9184507.0000	3.251410
9234363.0000	8.171982
9284219.0000	6.559407
9334075.0000	4.266065
9383931.0000	5.384778
9433787.0000	6.684185
9483643.0000	3.631276
9533499.0000	9.427023
9583355.0000	3.476851
9633211.0000	5.349934
9683067.0000	5.314894
9732923.0000	3.022382
9782779.0000	6.359065
9832635.0000	17.556433
9882491.0000	2.541977
9932347.0000	8.465500
9982203.0000	3.196643
10032059.0000	70.664902
10081915.0000	10.611851
10131771.0000	75.503059
10181627.0000	5.060149
10231483.0000	4.198793
10281339.0000	1.471750
10331195.0000	1.307456
10381051.0000	23.532349
10430907.0000	1.995247
10480763.0000	6.720824
10530619.0000	5.220343
10580475.0000	2.223539
10630331.0000	2.524781
10680187.0000	42.657669
10730043.0000	2.215578
10779899.0000	13.875310
10829755.0000	3.902765
10879611.0000	4.827912
10929467.0000	9.167672
10979323.0000	4.561003
11029179.0000	13.483437
11079035.0000	4.011139
11128891.0000	1.665289
11178747.0000	5.178200
11228603.0000	1.437312
11278459.0000	1.623671
11328315.0000	2.995261
11378171.0000	8.598542
11428027.0000	8.468868
11477883.0000	3.911938
11527739.0000	3.634787
11577595.0000	6.658245
11627451.0000	2.641315
11677307.0000	2.827578
11727163.0000	5.398239
11777019.0000	9.460956
11826875.0000	7.389836
11876731.0000	4.719378
11926587.0000	3.531535
11976443.0000	2.567727
12026299.0000	3.270936
12076155.0000	10.323549
12126011.0000	5.977695
12175867.0000	7.524475
12225723.0000	3.384066
12275579.0000	14.815488
12325435.0000	3.991636
12375291.0000	4.974342
12425147.0000	2.529183
12475003.0000	18.969849
12524859.0000	24.441248
12574715.0000	4.326587
12624571.0000	2.708475
12674427.0000	7.320357
12724283.0000	3.394395
12774139.0000	12.949250
12823995.0000	4.014226
12873851.0000	43.397842
12923707.0000	3.566549
12973563.0000	4.203395
13023419.0000	15.646939
13073275.0000	14.450078
13123131.0000	11.508511
13172987.0000	3.464337
13222843.0000	0.000000
13272699.0000	3.541940
13322555.0000	0.000000
13372411.0000	5.291528
13422267.0000	4.881821
13472123.0000	352.121796
13521979.0000	60.094315
13571835.0000	69.647469
13621691.0000	44.824604
13671547.0000	7.334406
13721403.0000	13.244843
13771259.0000	17.890167
13821115.0000	5.786662
13870971.0000	3.790784
13920827.0000	9.205050
13970683.0000	2.785974
14020539.0000	6.000628
14070395.0000	2.160822
14120251.0000	3.812666
14170107.0000	13.182188
14219963.0000	4.715733
14269819.0000	3.034961
14319675.0000	2.714529
14369531.0000	5.912554
14419387.0000	43.202232
14469243.0000	26.376377
14519099.0000	15.313478
14568955.0000	5.161790
14618811.0000	5.216879
14668667.0000	3.516683
14718523.0000	5.684971
14768379.0000	3.509096
14818235.0000	19.569311
14868091.0000	7.604597
14917947.0000	3.774605
14967803.0000	2.907107
15017659.0000	3.665534
15067515.0000	4.102870
15117371.0000	3.501974
15167227.0000	4.378801
15217083.0000	6.777597
15266939.0000	2.685421
15316795.0000	5.811471
15366651.0000	7.779766
15416507.0000	11.227793
15466363.0000	128.832031
15516219.0000	2.690192
15566075.0000	10.963584
15615931.0000	6.118419
15665787.0000	6.166245
15715643.0000	4.524934
15765499.0000	5.492627
15815355.0000	3.144514
15865211.0000	2.532466
15915067.0000	3.588666
15964923.0000	2.322848
16014779.0000	2.507204
16064635.0000	64.405113
16114491.0000	10.943521
16164347.0000	2.531657
16214203.0000	2.805691
16264059.0000	1.962603
16313915.0000	1.750626
16363771.0000	3.090826
16413627.0000	5.053638
16463483.0000	9.309377
16513339.0000	3.728670
16563195.0000	9.675889
16613051.0000	2.033304
16662907.0000	2.471184
16712763.0000	2.367203
16762619.0000	5.586895
16812474.0000	2.749181
16862330.0000	24.758656
16912186.0000	3.812641
16962042.0000	2.556564
17011898.0000	9.410873
17061754.0000	4.475986
17111610.0000	8.679280
17161466.0000	19.098841
17211322.0000	1.867732
17261178.0000	1.871145
17311034.0000	5.458661
17360890.0000	2.912986
17410746.0000	4.365839
17460602.0000	17.251530
17510458.0000	2.601172
17560314.0000	9.157868
17610170.0000	3.596838
17660026.0000	3.098039
17709882.0000	8.880770
17759738.0000	3.214581
17809594.0000	3.219891
17859450.0000	6.972030
17909306.0000	7.249314
17959162.0000	4.670579
18009018.0000	2.811100
18058874.0000	8.049919
18108730.0000	5.831375
18158586.0000	5.941288
18208442.0000	19.112471
18258298.0000	2.440470
18308154.0000	4.260512
18358010.0000	2.213310
18407866.0000	7.807750
18457722.0000	4.253511
18507578.0000	6.505856
18557434.0000	3.755581
18607290.0000	4.275108
18657146.0000	6.895399
18707002.0000	5.327497
18756858.0000	3.163494
18806714.0000	2.877435
18856570.0000	5.967076
18906426.0000	19.056238
18956282.0000	2.393672
19006138.0000	16.674196
19055994.0000	7.793360
19105850.0000	6.883009
19155706.0000	2.676312
19205562.0000	10.133883
19255418.0000	5.758457
19305274.0000	2.353246
19355130.0000	13.071551
19404986.0000	3.401791
19454842.0000	27.568514
19504698.0000	5.386086
19554554.0000	4.062509
19604410.0000	2.996991
19654266.0000	9.992923
19704122.0000	3.699663
19753978.0000	2.072114
19803834.0000	20.405098
19853690.0000	2.633644
19903546.0000	1.604468
19953402.0000	2.814879
20003258.0000	5.939679
20053114.0000	11.104554
20102970.0000	6.143913
20152826.0000	7.481859
20202682.0000	2.049147
20252538.0000	3.689072
20302394.0000	6.769662
20352250.0000	5.200842
20402106.0000	2.113571
20451962.0000	6.242747
20501818.0000	5.120358
20551674.0000	7.438786
20601530.0000	5.678195
20651386.0000	3.899870
20701242.0000	2.345235
20751098.0000	23.390936
20800954.0000	3.600498
20850810.0000	3.265431
20900666.0000	3.349044
20950522.0000	1.907799
21000378.0000	6.604381
21050234.0000	2.627500
21100090.0000	3.865284
21149946.0000	6.411086
21199802.0000	1.819369
21249658.0000	1.591548
21299514.0000	5.798360
21349370.0000	2.301198
21399226.0000	2.088984
21449082.0000	29.883244
21498938.0000	1.440545
21548794.0000	3.144168
21598650.0000	5.708053
21648506.0000	3.243456
21698362.0000	2.108933
21748218.0000	3.541774
21798074.0000	2.379976
21847930.0000	139.206055
21897786.0000	2.030673
21947642.0000	3.286113
21997498.0000	3.011856
22047354.0000	2.407419
22097210.0000	2.787154
22147066.0000	6.977955
22196922.0000	7.596889
22246778.0000	4.332514
22296634.0000	2.052301
22346490.0000	19.386326
22396346.0000	3.102346
22446202.0000	2.301281
22496058.0000	4.008697
22545914.0000	2.312867
22595770.0000	8.968724
22645626.0000	8.779631
22695482.0000	3.685398
22745338.0000	4.435821
22795194.0000	2.503856
22845050.0000	2.927524
22894906.0000	5.202705
22944762.0000	3.023942
22994618.0000	3.382331
23044474.0000	3.267863
23094330.0000	5.984045
23144186.0000	2.286525
23194042.0000	11.344164
23243898.0000	5.858037
23293754.0000	7.719426
23343610.0000	4.314601
23393466.0000	1.993729
23443322.0000	5.099218
23493178.0000	2.329393
23543034.0000	2.084501
23592890.0000	19.112532
23642746.0000	2.486057
23692602.0000	2.368133
23742458.0000	2.316274
23792314.0000	2.768412
23842170.0000	4.532530
23892026.0000	4.560863
23941882.0000	7.994650
23991738.0000	2.268382
24041594.0000	3.189001
24091450.0000	858.708435
24141306.0000	6.753508
24191162.0000	6.965314
24241018.0000	22.922459
24290874.0000	7.534792
24340730.0000	8.165672
24390586.0000	7.685313
24440442.0000	65.324608
24490298.0000	5.083045
24540154.0000	6.064161
24590010.0000	9.375054
24639866.0000	6.717012
24689722.0000	5.882278
24739578.0000	1.793791
24789434.0000	6.759051
24839290.0000	3.196601
24889146.0000	4.063844
24939002.0000	3.464378
24988858.0000	4.013923
25038714.0000	4.992224
25088570.0000	4.532315
25138426.0000	6.615020
25188282.0000	3.382437
25238138.0000	5.015794
25287994.0000	51.041405
25337850.0000	3.095560
25387706.0000	3.084993
25437562.0000	3.425377
25487418.0000	2.875664
25537274.0000	16.887344
25587130.0000	15.850076
25636986.0000	6.179930
25686842.0000	3.400380
25736698.0000	3.156179
25786554.0000	1.413810
25836410.0000	3.461323
25886266.0000	47.686619
25936122.0000	1.881981
25985978.0000	4.052649
26035834.0000	12.900386
26085690.0000	5.414705
26135546.0000	3.028608
26185402.0000	5.455415
26235258.0000	2.467031
26285114.0000	8.618967
26334970.0000	3.445569
26384826.0000	21.003767
26434682.0000	1.480221
26484538.0000	10.671749
26534394.0000	3.763716
26584250.0000	4.121119
26634106.0000	1.635625
26683962.0000	2.377539
26733818.0000	4.835799
26783674.0000	2.600569
26833530.0000	33.423794
26883386.0000	2.152636
26933242.0000	3.818961
26983098.0000	10.626216
27032954.0000	56.813259
27082810.0000	1.524541
27132666.0000	4.136278
27182522.0000	20.213600
27232378.0000	3.229831
27282234.0000	37.398624
27332090.0000	14.814935
27381946.0000	11.011152
27431802.0000	4.967607
27481658.0000	88.820763
27531514.0000	7.305318
27581370.0000	18.722862
27631226.0000	274.840118
27681082.0000	3.099983
27730938.0000	12.695040
27780794.0000	2.026823
27830650.0000	10.941154
27880506.0000	4.631505
27930362.0000	13.571282
27980218.0000	8.889584
28030074.0000	5.767086
28079930.0000	2.913593
28129786.0000	262.043762
28179642.0000	6.745044
28229498.0000	2.059846
28279354.0000	11.875228
28329210.0000	2.894172
28379066.0000	2.103640
28428922.0000	22.969889
28478778.0000	32.350613
28528634.0000	2.216213
28578490.0000	1.863536
28628346.0000	6.282551
28678202.0000	3.975040
28728058.0000	1.378131
28777914.0000	2.929405
28827770.0000	1.637554
28877626.0000	4.082600
28927482.0000	10.689706
28977338.0000	3.422112
29027194.0000	2.184797
29077050.0000	42.680218
29126906.0000	4.699648
29176762.0000	5.365192
29226618.0000	21.385696
29276474.0000	2.498543
29326330.0000	4.179677
29376186.0000	2.268757
29426042.0000	3.547613
29475898.0000	2.572392
29525754.0000	3.279794
29575610.0000	3.079802
29625466.0000	2.731617
29675322.0000	5.404557
29725178.0000	5.496779
29775034.0000	4.476586
29824890.0000	4.382644
29874746.0000	10.026009
29924602.0000	0.000000
29974458.0000	3.952878
30024314.0000	0.000000
30074170.0000	2.494726
30124026.0000	2.287993
30173882.0000	7.363496
30223738.0000	2.730425
30273594.0000	5.501916
30323450.0000	3.565797
30373306.0000	3.634413
30423162.0000	3.265672
30473018.0000	3.628911
30522874.0000	5.704212
30572730.0000	3.576098
30622586.0000	11.276605
30672442.0000	5.502537
30722298.0000	2.781066
30772154.0000	12.975806
30822010.0000	2.462936
30871866.0000	3.770670
30921722.0000	6.230033
30971578.0000	4.364021
31021434.0000	8.522289
31071290.0000	3.310739
31121146.0000	7.916839
31171002.0000	5.411376
31220858.0000	15.794018
31270714.0000	4.119302
31320570.0000	4.032837
31370426.0000	8.206122
31420282.0000	7.487040
31470138.0000	5.242449
31519994.0000	1.890600
31569850.0000	7.054857
31619706.0000	3.363565
31669562.0000	3.148381
31719418.0000	2.120787
31769274.0000	1.938246
31819130.0000	2.199310
31868986.0000	1.626092
31918842.0000	2.396956
31968698.0000	4.085538
32018554.0000	5.566595
32068410.0000	18.851822
32118266.0000	3.109202
32168122.0000	8.671858
32217978.0000	72.980309
32267834.0000	4.818207
32317690.0000	7.952681
32367546.0000	3.823051
32417402.0000	74.824165
32467258.0000	5.296295
32517114.0000	33.553688
32566970.0000	2.565953
32616826.0000	8.865378
32666682.0000	7.498777
32716538.0000	5.624176
32766394.0000	177.823639
32816250.0000	306.024963
32866106.0000	153.249710
32915962.0000	4.044700
32965818.0000	5.815338
33015674.0000	1.613409
33065530.0000	17.090475
33115386.0000	4.248558
33165242.0000	7.107732
33215098.0000	9.872015
33264954.0000	2.898171
33314810.0000	1.820208
33364666.0000	78.170776
33414522.0000	114.137444
33464378.0000	8.131280
33514234.0000	4.703733
33564088.0000	31.156672
33613944.0000	2.730501
33663800.0000	2.991116
33713656.0000	3.031418
33763512.0000	2.957005
33813368.0000	7.406279
33863224.0000	2.893046
33913080.0000	5.285402
33962936.0000	3.113941
34012792.0000	6.019533
34062648.0000	5.617935
34112504.0000	2.942600
34162360.0000	3.643428
34212216.0000	5.969630
34262072.0000	6.566025
34311928.0000	4.092893
34361784.0000	6.182098
34411640.0000	6.760236
34461496.0000	4.285945
34511352.0000	4.380126
34561208.0000	4.618586
34611064.0000	4.574688
34660920.0000	4.687743
34710776.0000	8.317620
34760632.0000	3.246353
34810488.0000	6.382638
34860344.0000	2.097126
34910200.0000	4.567064
34960056.0000	2.688715
35009912.0000	2.555091
35059768.0000	19.432480
35109624.0000	3.065914
35159480.0000	2.170422
35209336.0000	7.344733
35259192.0000	2.880668
35309048.0000	18.694511
35358904.0000	5.072491
35408760.0000	6.886250
35458616.0000	6.307478
35508472.0000	2.780250
35558328.0000	2.343869
35608184.0000	51.221821
35658040.0000	2.765166
35707896.0000	2.060832
35757752.0000	4.288475
35807608.0000	17.486263
35857464.0000	2.457128
35907320.0000	2.429640
35957176.0000	1.434773
36007032.0000	6.487766
36056888.0000	1.593701
36106744.0000	6.250731
36156600.0000	5.828490
36206456.0000	2.024815
36256312.0000	4.224706
36306168.0000	38.204956
36356024.0000	3.879341
36405880.0000	1.690509
36455736.0000	2.475286
36505592.0000	99.739197
36555448.0000	3.493189
36605304.0000	1.594964
36655160.0000	3.822210
36705016.0000	2.493302
36754872.0000	1.540582
36804728.0000	20.270971
36854584.0000	56.734665
36904440.0000	8.376244
36954296.0000	6.137626
37004152.0000	4.345125
37054008.0000	4.653862
37103864.0000	4.324510
37153720.0000	3.318630
37203576.0000	3.501391
37253432.0000	15.810224
37303288.0000	3.440997
37353144.0000	6.190414
37403000.0000	9.051777
37452856.0000	4.492836
37502712.0000	2.244759
37552568.0000	7.798745
37602424.0000	7.033658
37652280.0000	2.981119
37702136.0000	10.047303
37751992.0000	2.266634
37801848.0000	4.321399
37851704.0000	6.086809
37901560.0000	3.238870
37951416.0000	23.734423
38001272.0000	2.626910
38051128.0000	1.488145
38100984.0000	4.224078
38150840.0000	4.009412
38200696.0000	6.798358
38250552.0000	2.822679
38300408.0000	1.685003
38350264.0000	2.127497
38400120.0000	4.309981
38449976.0000	3.424894
38499832.0000	4.689031
38549688.0000	3.762039
38599544.0000	6.538193
38649400.0000	8.108254
38699256.0000	4.495836
38749112.0000	3.430177
38798968.0000	3.066847
38848824.0000	4.076018
38898680.0000	3.961085
38948536.0000	10.245230
38998392.0000	3.342650
39048248.0000	9.537677
39098104.0000	4.502820
39147960.0000	6.135842
39197816.0000	3.857656
39247672.0000	3.767819
39297528.0000	29.847998
39347384.0000	1.694509
39397240.0000	4.217308
39447096.0000	4.877525
39496952.0000	2.412250
39546808.0000	22.161676
39596664.0000	27.456274
39646520.0000	2.414440
39696376.0000	5.635299
39746232.0000	1.719818
39796088.0000	10.303492
39845944.0000	1.804878
39895800.0000	2.069081
39945656.0000	2.073058
39995512.0000	2.770892
40045368.0000	2.400050
40095224.0000	7.525953
40145080.0000	2.944297
40194936.0000	5.957233
40244792.0000	4.686924
40294648.0000	2.457061
40344504.0000	1.588885
40394360.0000	3.460468
40444216.0000	11.460581
40494072.0000	2.270252
40543928.0000	6.798973
40593784.0000	1.823767
40643640.0000	584.834961
40693496.0000	4.842585
40743352.0000	15.447008
40793208.0000	2.109449
40843064.0000	3.568820
40892920.0000	4.387208
40942776.0000	4.810908
40992632.0000	1.471652
41042488.0000	2.450493
41092344.0000	3.752743
41142200.0000	5.368083
41192056.0000	1.255115
41241912.0000	4.144613
41291768.0000	4.761036
41341624.0000	2.930768
41391480.0000	2.791586
41441336.0000	2.892543
41491192.0000	1.939109
41541048.0000	3.455389
41590904.0000	5.082892
41640760.0000	2.641492
41690616.0000	2.249743
41740472.0000	5.110757
41790328.0000	3.388313
41840184.0000	11.451762
41890040.0000	4.908138
41939896.0000	2.705565
41989752.0000	3.824747
42039608.0000	5.109332
42089464.0000	1.884797
42139320.0000	10.890759
42189176.0000	3.537348
42239032.0000	3.763434
42288888.0000	5.130546
42338744.0000	2.361534
42388600.0000	4.432501
42438456.0000	1.935436
42488312.0000	2.006361
42538168.0000	2.055909
42588024.0000	1.693133
42637880.0000	2.519574
42687736.0000	2.859035
42737592.0000	3.535676
42787448.0000	15.297868
42837304.0000	14.749247
42887160.0000	7.294639
42937016.0000	3.184951
42986872.0000	1.621783
43036728.0000	1.445221
43086584.0000	2.384127
43136440.0000	4.373230
43186296.0000	6.036283
43236152.0000	2.293325
43286008.0000	3.146153
43335864.0000	3.185103
43385720.0000	9.727654
43435576.0000	2.325607
43485432.0000	21.309221
43535288.0000	4.692875
43585144.0000	4.108154
43635000.0000	1.842545
43684856.0000	13.956982
43734712.0000	5.050313
43784568.0000	6.431422
43834424.0000	2.870418
43884280.0000	1.513041
43934136.0000	4.255408
43983992.0000	7.092613
44033848.0000	2.571019
44083704.0000	2.386766
44133560.0000	7.218592
44183416.0000	1.797789
44233272.0000	2.749159
44283128.0000	2.253296
44332984.0000	2.179514
44382840.0000	3.199423
44432696.0000	2.190099
44482552.0000	6.052438
44532408.0000	4.165803
44582264.0000	7.363469
44632120.0000	2.496604
44681976.0000	2.328845
44731832.0000	2.473952
44781688.0000	14.325914
44831544.0000	5.581631
44881400.0000	35.353432
44931256.0000	2.546914
44981112.0000	3.882844
45030968.0000	4.539950
45080824.0000	8.572089
45130680.0000	2.326287
45180536.0000	7.343818
45230392.0000	2.066471
45280248.0000	3.140507
45330104.0000	1.990118
45379960.0000	4.160385
45429816.0000	3.381758
45479672.0000	4.146190
45529528.0000	4.357818
45579384.0000	1.569121
45629240.0000	1.573477
45679096.0000	1.137875
45728952.0000	3.958422
45778808.0000	4.843423
45828664.0000	1.748978
45878520.0000	1.487421
45928376.0000	2.086315
45978232.0000	2.059767
46028088.0000	5.952893
46077944.0000	3.730711
46127800.0000	2.329302
46177656.0000	5.905645
46227512.0000	1.350172
46277368.0000	3.929688
46327224.0000	1.745940
46377080.0000	2.623857
46426936.0000	1.991364
46476792.0000	2.426253
46526648.0000	2.242183
46576504.0000	1.917162
46626360.0000	3.832223
46676216.0000	1.803225
46726072.0000	2.137460
46775928.0000	4.121505
46825784.0000	1.737480
46875640.0000	3.562638
46925496.0000	7.037302
46975352.0000	3.809863
47025208.0000	3.000202
47075064.0000	3.617359
47124920.0000	4.026401
47174776.0000	1.988870
47224632.0000	16.546209
47274488.0000	2.502054
47324344.0000	3.046258
47374200.0000	2.179595
47424056.0000	6.653803
47473912.0000	3.218633
47523768.0000	1.881150
47573624.0000	1.419054
47623480.0000	2.835896
47673336.0000	3.292406
47723192.0000	1.918630
47773048.0000	1.213293
47822904.0000	1.489661
47872760.0000	3.170903
47922616.0000	2.024246
47972472.0000	3.972692
48022328.0000	4.550645
48072184.0000	5.826361
48122040.0000	4.154390
48171896.0000	3.223252
48221752.0000	5.498630
48271608.0000	2.715303
48321464.0000	2.103427
48371320.0000	4.703827
48421176.0000	14.486263
48471032.0000	4.812793
48520888.0000	16.345173
48570744.0000	6.719709
48620600.0000	5.416734
48670456.0000	1.867887
48720312.0000	3.092152
48770168.0000	2.437233
48820024.0000	25.854874
48869880.0000	1.581226
48919736.0000	3.970105
48969592.0000	3.485743
49019448.0000	3.602768
49069304.0000	8.026257
49119160.0000	4.442986
49169016.0000	4.528148
49218872.0000	5.233228
49268728.0000	15.245210
49318584.0000	1.943181
49368440.0000	3.721748
49418296.0000	2.344135
49468152.0000	1.654152
49518008.0000	2.648150
49567864.0000	1.767188
49617720.0000	2.339011
49667576.0000	3.603288
49717432.0000	2.847209
49767288.0000	1.608031
49817144.0000	2.285704
49867000.0000	2.200372
49916856.0000	3.205315
49966712.0000	7.486462
50016568.0000	8.777995
50066424.0000	4.224480
50116280.0000	1.579217
50166136.0000	6.038472
50215992.0000	3.317407
50265848.0000	6.622715
50315704.0000	15.162259
50365560.0000	79.851341
50415416.0000	3.551469
50465272.0000	7.021233
50515128.0000	2.832243
50564984.0000	2.163359
50614840.0000	5.776073
50664696.0000	6.395331
50714552.0000	3.014022
50764408.0000	7.227323
50814264.0000	2.452091
50864120.0000	2.090020
50913976.0000	155.215469
50963832.0000	1.789583
51013688.0000	1.600952
51063544.0000	30.544325
51113400.0000	7.291189
51163256.0000	2.673323
51213112.0000	3.896753
51262968.0000	16.159245
51312824.0000	9.628774
51362680.0000	2.106439
51412536.0000	40.296711
51462392.0000	4.347774
51512248.0000	3.350599
51562104.0000	1.973013
51611960.0000	1.418247
51661816.0000	7.755836
51711672.0000	32.327648
51761528.0000	15.935180
51811384.0000	2.616004
51861240.0000	1.599813
51911096.0000	3.450578
51960952.0000	3.297075
52010808.0000	4.260945
52060664.0000	18.308479
52110520.0000	17.697866
52160376.0000	20.164268
52210232.0000	82.591217
52260088.0000	5.617703
52309944.0000	5.873862
52359800.0000	1.552023
52409656.0000	4.803423
52459512.0000	4.596056
52509368.0000	3.819084
52559224.0000	2.725212
52609080.0000	4.173378
52658936.0000	2.863202
52708792.0000	1.358547
52758648.0000	2.521019
52808504.0000	2.493817
52858360.0000	1.816528
52908216.0000	31.650600
52958072.0000	8.912608
53007928.0000	3.415167
53057784.0000	2.864999
53107640.0000	10.611758
53157496.0000	3.986993
53207352.0000	3.888535
53257208.0000	27.118956
53307064.0000	2.411705
53356920.0000	26.931534
53406776.0000	24.826313
53456632.0000	3.383481
53506488.0000	1.847627
53556344.0000	4.479584
53606200.0000	4.262873
53656056.0000	5.074337
53705912.0000	2.587317
53755768.0000	5.926657
53805624.0000	13.898046
53855480.0000	3.897165
53905336.0000	4.513453
53955192.0000	7.641836
54005048.0000	4.866479
54054904.0000	3.188577
54104760.0000	4.185979
54154616.0000	3.045554
54204472.0000	3.675001
54254328.0000	5.587915
54304184.0000	8.221108
54354040.0000	2.772959
54403896.0000	3.144354
54453752.0000	3.109273
54503608.0000	3.030668
54553464.0000	1.703003
54603320.0000	5.348017
54653176.0000	3.494652
54703032.0000	3.165562
54752888.0000	6.114300
54802744.0000	5.467034
54852600.0000	8.217320
54902456.0000	2.392250
54952312.0000	5.568905
55002168.0000	8.653398
55052024.0000	2.414432
55101880.0000	5.686527
55151736.0000	11.819882
55201592.0000	1.946533
55251448.0000	11.064956
55301304.0000	2.036213
55351160.0000	3.473643
55401016.0000	6.715548
55450872.0000	4.870590
55500728.0000	6.211902
55550584.0000	37.693043
55600440.0000	2.617286
55650296.0000	3.788747
55700152.0000	4.779644
55750008.0000	6.142128
55799864.0000	3.220143
55849720.0000	3.022242
55899576.0000	9.550553
55949432.0000	3.316970
55999288.0000	3.918805
56049144.0000	2.991732
56099000.0000	2.751863
56148856.0000	2.073270
56198712.0000	3.985071
56248568.0000	4.983422
56298424.0000	3.133259
56348280.0000	1.897348
56398136.0000	2.918863
56447992.0000	9.862883
56497848.0000	8.040557
56547704.0000	2.864001
56597560.0000	2.850621
56647416.0000	3.191055
56697272.0000	1.250829
56747128.0000	2.805088
56796984.0000	5.415404
56846840.0000	4.826495
56896696.0000	5.793284
56946552.0000	3.340329
56996408.0000	3.815114
57046264.0000	3.488525
57096120.0000	2.480987
57145976.0000	2.483979
57195832.0000	7.583001
57245688.0000	7.146199
57295544.0000	8.732844
57345400.0000	2.640316
57395256.0000	4.344679
57445112.0000	10.332808
57494968.0000	4.059785
57544824.0000	3.300115
57594680.0000	5.679913
57644536.0000	3.181585
57694392.0000	9.177863
57744248.0000	2.384465
57794104.0000	4.401547
57843960.0000	2.055619
57893816.0000	5.298771
57943672.0000	4.919971
57993528.0000	4.369513
58043384.0000	4.651427
58093240.0000	4.087051
58143096.0000	2.925627
58192952.0000	39.760857
58242808.0000	2.144890
58292664.0000	1.880430
58342520.0000	2.768139
58392376.0000	4.675780
58442232.0000	11.493182
58492088.0000	9.382113
58541944.0000	5.991203
58591800.0000	2.482131
58641656.0000	1.646832
58691512.0000	5.972160
58741368.0000	2.443316
58791224.0000	11.443727
58841080.0000	2.817484
58890936.0000	4.082189
58940792.0000	5.205026
58990648.0000	1.538004
59040504.0000	3.165315
59090360.0000	3.970103
59140216.0000	1.895140
59190072.0000	10.207561
59239928.0000	5.073318
59289784.0000	12.831229
59339640.0000	25.733793
59389496.0000	3.509276
59439352.0000	3.709388
59489208.0000	32.053875
59539064.0000	4.333694
59588920.0000	6.386950
59638776.0000	2.809202
59688632.0000	6.746292
59738488.0000	6.852319
59788344.0000	2.528419
59838200.0000	2.955678
59888056.0000	4.969667
59937912.0000	2.450101
59987768.0000	16.825809
60037624.0000	18.386080
60087480.0000	23.080820
60137336.0000	3.543154
60187192.0000	10.241820
60237048.0000	5.343714
60286904.0000	151.496811
60336760.0000	10.253088
60386616.0000	2.432868
60436472.0000	16.002182
60486328.0000	8.564336
60536184.0000	2.276617
60586040.0000	2.458533
60635896.0000	2.066213
60685752.0000	2.520627
60735608.0000	3.981325
60785464.0000	2.866023
60835320.0000	1.716647
60885176.0000	8.622660
60935032.0000	2.254097
60984888.0000	4.213628
61034744.0000	2.214741
61084600.0000	2.205783
61134456.0000	4.952761
61184312.0000	10.767679
61234168.0000	4.129315
61284024.0000	3.283713
61333880.0000	2.373633
61383736.0000	3.134268
61433592.0000	4.190029
61483448.0000	2.854868
61533304.0000	4.000218
61583160.0000	4.361773
61633016.0000	1.999766
61682872.0000	4.503559
61732728.0000	8.642182
61782584.0000	3.741665
61832440.0000	5.240390
61882296.0000	3.352817
61932152.0000	6.993073
61982008.0000	6.276432
62031864.0000	4.850234
62081720.0000	3.581107
62131576.0000	4.231641
62181432.0000	2.201866
62231288.0000	11.383574
62281144.0000	4.125474
62331000.0000	4.924883
62380856.0000	8.549445
62430712.0000	2.807279
62480568.0000	87.458748
62530424.0000	13.001235
62580280.0000	3.039504
62630136.0000	5.010478
62679992.0000	2.954222
62729848.0000	10.151007
62779704.0000	20.979307
62829560.0000	22.371618
62879416.0000	7.693954
62929272.0000	1.651760
62979128.0000	7.035184
63028984.0000	1.987978
63078840.0000	19.111822
63128696.0000	1.625000
63178552.0000	4.344572
63228408.0000	4.003785
63278264.0000	2.640852
63328120.0000	1.753434
63377976.0000	11.663755
63427832.0000	7.326761
63477688.0000	4.265797
63527544.0000	5.065029
63577400.0000	5.236117
63627256.0000	6.111831
63677112.0000	3.901040
63726968.0000	3.206651
63776824.0000	3.854977
63826680.0000	3.663144
63876536.0000	2.561324
63926392.0000	8.155222
63976248.0000	34.323879
64026104.0000	2.505409
64075960.0000	5.078727
64125816.0000	5.584159
64175672.0000	6.716771
64225528.0000	2.123902
64275384.0000	7.657346
64325240.0000	4.074882
64375096.0000	3.105101
64424952.0000	2.010654
64474808.0000	15.459862
64524664.0000	5.787727
64574520.0000	4.373632
64624376.0000	4.021904
64674232.0000	4.729627
64724088.0000	1.941087
64773944.0000	1.801344
64823800.0000	5.722652
64873656.0000	9.558414
64923512.0000	5.189681
64973368.0000	2.565642
65023224.0000	3.731038
65073080.0000	2.618656
65122936.0000	25.198320
65172792.0000	5.172001
65222648.0000	1.705479
65272504.0000	5.354798
65322360.0000	2.168839
65372216.0000	4.874157
65422072.0000	1.616620
65471928.0000	6.254714
65521784.0000	3.993349
65571640.0000	4.624205
65621496.0000	12.995546
65671352.0000	4.988174
65721208.0000	4.384643
65771064.0000	20.881361
65820920.0000	5.453609
65870776.0000	4.846019
65920632.0000	2.834992
65970488.0000	2.918659
66020344.0000	2.929778
66070200.0000	3.769842
66120056.0000	1.629174
66169912.0000	8.813285
66219768.0000	5.324464
66269624.0000	3.180519
66319480.0000	3.555037
66369336.0000	3.569865
66419192.0000	1.923221
66469048.0000	1.971053
66518904.0000	2.031675
66568760.0000	3.502699
66618616.0000	4.739914
66668472.0000	1.862389
66718328.0000	3.576726
66768184.0000	4.515666
66818040.0000	3.219950
66867896.0000	61.274769
66917752.0000	2.913629
66967608.0000	3.823494
67017464.0000	5.799248
67067320.0000	1.764984
67117176.0000	2.841738
67167032.0000	1.652862
67216888.0000	3.331421
67266744.0000	4.285115
67316600.0000	4.696980
67366456.0000	7.741195
67416312.0000	3.151776
67466168.0000	2.359818
67516024.0000	2.876194
67565880.0000	2.428867
67615736.0000	4.229300
67665592.0000	1.980119
67715448.0000	9.590655
67765304.0000	14.712071
67815160.0000	2.414876
67865016.0000	7.859226
67914872.0000	7.548810
67964728.0000	2.914630
68014584.0000	3.876516
68064440.0000	3.523712
68114296.0000	4.865159
68164152.0000	3.427896
68214008.0000	4.685227
68263864.0000	3.736391
68313720.0000	2.310886
68363576.0000	2.279311
68413432.0000	22.051870
68463288.0000	4.918418
68513144.0000	3.649915
68563000.0000	22.603300
68612856.0000	3.336281
68662712.0000	5.810913
68712568.0000	2.588727
68762424.0000	4.797997
68812280.0000	6.183333
68862136.0000	3.039495
68911992.0000	7.532033
68961848.0000	36.912167
69011704.0000	3.280306
69061560.0000	3.640849
69111416.0000	3.209707
69161272.0000	4.810713
69211128.0000	2.056172
69260984.0000	6.144018
69310840.0000	4.623013
69360696.0000	1.726659
69410552.0000	1.869495
69460408.0000	11.288438
69510264.0000	2.544837
69560120.0000	2.247308
69609976.0000	3.513321
69659832.0000	5.138955
69709688.0000	2.647238
69759544.0000	2.636284
69809400.0000	5.137697
69859256.0000	1.481194
69909112.0000	8.501748
69958968.0000	6.010899
70008824.0000	4.112955
70058680.0000	2.028276
70108536.0000	2.030742
70158392.0000	3.748261
70208248.0000	4.439388
70258104.0000	6.169849
70307960.0000	2.518325
70357816.0000	2.272215
70407672.0000	12.304564
70457528.0000	1.715726
70507384.0000	6.351586
70557240.0000	3.720609
70607096.0000	2.662107
70656952.0000	2.415005
70706808.0000	2.077474
70756664.0000	3.058663
70806520.0000	3.968570
70856376.0000	4.091385
70906232.0000	11.072942
70956088.0000	6.381797
71005944.0000	5.023784
71055800.0000	3.610156
71105656.0000	4.119282
71155512.0000	7.887650
71205368.0000	2.585383
71255224.0000	6.307975
71305080.0000	1.591433
71354936.0000	50.483589
71404792.0000	4.346375
71454648.0000	1.851462
71504504.0000	4.922373
71554360.0000	3.020936
71604216.0000	1.982705
71654072.0000	1.913780
71703928.0000	1.574837
71753784.0000	1.933900
71803640.0000	6.790998
71853496.0000	5.024941
71903352.0000	1.561728
71953208.0000	10.683127
72003064.0000	4.107166
72052920.0000	3.425920
72102776.0000	7.572391
72152632.0000	2.136453
72202488.0000	4.256086
72252344.0000	210.540802
72302200.0000	9.229396
72352056.0000	4.515926
72401912.0000	3.379764
72451768.0000	3.038047
72501624.0000	4.082680
72551480.0000	5.660303
72601336.0000	2.156927
72651192.0000	1.336638
72701048.0000	2.298065
72750904.0000	2.903412
72800760.0000	3.058162
72850616.0000	4.170249
72900472.0000	2.685682
72950328.0000	3.007338
73000184.0000	6.135929
73050040.0000	7.173814
73099896.0000	4.147998
73149752.0000	2.605676
73199608.0000	3.866519
73249464.0000	2.838155
73299320.0000	7.337969
73349176.0000	1.368499
73399032.0000	22.484198
73448888.0000	3.713787
73498744.0000	2.119501
73548600.0000	1.625570
73598456.0000	2.120218
73648312.0000	19.731894
73698168.0000	39.651291
73748024.0000	6.696378
73797880.0000	2.061491
73847736.0000	1.730933
73897592.0000	1.846363
73947448.0000	15.084689
73997304.0000	3.232000
74047160.0000	1.851246
74097016.0000	5.224202
74146872.0000	4.294651
74196728.0000	2.709673
74246584.0000	20.883801
74296440.0000	3.277648
74346296.0000	2.974952
74396152.0000	1.583818
74446008.0000	2.718852
74495864.0000	4.406130
74545720.0000	2.155408
74595576.0000	2.130764
74645432.0000	3.374706
74695288.0000	3.320952
74745144.0000	2.123286
74795000.0000	2.556472
74844856.0000	6.291208
74894712.0000	2.650155
74944568.0000	5.692064
74994424.0000	3.536002
75044280.0000	2.560147
75094136.0000	2.400415
75143992.0000	5.590805
75193848.0000	2.741293
75243704.0000	3.826607
75293560.0000	19.272785
75343416.0000	2.293324
75393272.0000	3.922418
75443128.0000	3.052257
75492984.0000	1.775738
75542840.0000	5.287498
75592696.0000	10.571699
75642552.0000	2.026286
75692408.0000	7.888214
75742264.0000	2.708369
75792120.0000	2.375069
75841976.0000	2.914191
75891832.0000	11.632868
75941688.0000	3.928343
75991544.0000	3.410086
76041400.0000	4.381173
76091256.0000	5.308836
76141112.0000	2.505128
76190968.0000	1.857033
76240824.0000	1.758691
76290680.0000	2.301977
76340536.0000	1.994481
76390392.0000	1.719428
76440248.0000	2.044022
76490104.0000	3.869165
76539960.0000	2.994617
76589816.0000	6.154037
76639672.0000	3.266577
76689528.0000	5.985660
76739384.0000	6.201961
76789240.0000	5.823956
76839096.0000	2.243321
76888952.0000	5.619462
76938808.0000	4.711762
76988664.0000	2.961975
77038520.0000	4.902331
77088376.0000	8.816630
77138232.0000	4.547740
77188088.0000	5.137976
77237944.0000	4.203032
77287800.0000	8.448687
77337656.0000	34.640789
77387512.0000	5.048010
77437368.0000	10.896292
77487224.0000	2.476270
77537080.0000	6.455959
77586936.0000	1.671484
77636792.0000	1.453576
77686648.0000	3.946754
77736504.0000	3.181592
77786360.0000	2.309973
77836216.0000	4.408364
77886072.0000	3.424565
77935928.0000	10.450901
77985784.0000	9.102251
78035640.0000	1.918160
78085496.0000	1.786448
78135352.0000	1.340138
78185208.0000	2.961940
78235064.0000	1.412743
78284920.0000	2.075677
78334776.0000	2.825305
78384632.0000	1.719735
78434488.0000	1.413236
78484344.0000	1.751287
78534200.0000	2.826597
78584056.0000	2.486060
78633912.0000	2.043868
78683768.0000	4.095226
78733624.0000	3.588127
78783480.0000	2.037592
78833336.0000	4.196677
78883192.0000	4.992008
78933048.0000	4.631262
78982904.0000	3.065416
79032760.0000	13.948542
79082616.0000	6.551924
79132472.0000	3.962398
79182328.0000	10.922733
79232184.0000	18.840414
79282040.0000	4.442588
79331896.0000	1.727868
79381752.0000	2.291368
79431608.0000	1.654271
79481464.0000	5.208697
79531320.0000	2.675327
79581176.0000	10.312223
79631032.0000	2.615906
79680888.0000	4.430789
79730744.0000	4.417525
79780600.0000	6.329156
79830456.0000	6.822373
79880312.0000	3.938762
79930168.0000	2.099754
79980024.0000	1.522537
80029880.0000	3.505801
80079736.0000	2.506159
80129592.0000	11.206054
80179448.0000	5.044593
80229304.0000	3.149405
80279160.0000	11.860729
80329016.0000	4.245424
80378872.0000	1.789568
80428728.0000	3.917192
80478584.0000	2.515928
80528440.0000	7.922505
80578296.0000	1.770988
80628152.0000	4.859425
80678008.0000	244.284714
80727864.0000	9.045097
80777720.0000	20.703960
80827576.0000	6.958113
80877432.0000	26.318888
80927288.0000	3.820418
80977144.0000	4.273236
81027000.0000	2.371174
81076856.0000	5.217058
81126712.0000	3.466904
81176568.0000	2.501118
81226424.0000	5.461304
81276280.0000	3.204032
81326136.0000	3.520087
81375992.0000	6.142814
81425848.0000	2.129387
81475704.0000	8.410496
81525560.0000	3.155660
81575416.0000	2.248756
81625272.0000	2.534484
81675128.0000	3.060612
81724984.0000	2.468526
81774840.0000	5.114042
81824696.0000	2.591985
81874552.0000	4.157138
81924408.0000	3.348609
81974264.0000	3.585532
82024120.0000	9.636160
82073976.0000	2.672073
82123832.0000	8.432453
82173688.0000	2.540432
82223544.0000	4.703281
82273400.0000	4.204819
82323256.0000	2.603413
82373112.0000	6.424115
82422968.0000	1.548249
82472824.0000	1.471707
82522680.0000	3.438171
82572536.0000	5.019868
82622392.0000	3.196285
82672248.0000	82.049812
82722104.0000	7.221050
82771960.0000	48.041271
82821816.0000	4.570958
82871672.0000	8.034856
82921528.0000	2.417719
82971384.0000	4.850996
83021240.0000	2.758567
83071096.0000	7.032373
83120952.0000	30.147394
83170808.0000	3.002123
83220664.0000	2.207886
83270520.0000	4.388874
83320376.0000	3.208650
83370232.0000	1.679115
83420088.0000	7.495518
83469944.0000	18.936659
83519800.0000	2.549639
83569656.0000	1.984159
83619512.0000	3.901728
83669368.0000	5.611007
83719224.0000	3.292955
83769080.0000	1.862700
83818936.0000	1.960238
83868792.0000	5.574354
83918648.0000	4.614069
83968504.0000	2.979309
84018360.0000	12.855878
84068216.0000	4.725635
84118072.0000	3.092494
84167928.0000	3.901454
84217784.0000	2.852499
84267640.0000	2.024987
84317496.0000	5.099430
84367352.0000	1.436013
84417208.0000	1.383159
84467064.0000	1.881044
84516920.0000	1.756208
84566776.0000	5.323535
84616632.0000	3.394844
84666488.0000	1.617644
84716344.0000	2.796965
84766200.0000	3.182063
84816056.0000	2.801016
84865912.0000	4.639979
84915768.0000	4.437424
84965624.0000	6.507939
85015480.0000	1.556349
85065336.0000	2.489980
85115192.0000	2.559376
85165048.0000	1.870574
85214904.0000	5.551522
85264760.0000	2.779811
85314616.0000	3.587298
85364472.0000	4.270482
85414328.0000	12.110834
85464184.0000	1.967625
85514040.0000	2.600081
85563896.0000	4.116026
85613752.0000	13.138517
85663608.0000	7.185535
85713464.0000	2.559354
85763320.0000	2.492525
85813176.0000	3.634166
85863032.0000	1.689690
85912888.0000	2.582108
85962744.0000	3.718954
86012600.0000	15.647280
86062456.0000	2.307062
86112312.0000	1.480310
86162168.0000	1.576682
86212024.0000	2.694905
86261880.0000	4.171370
86311736.0000	2.911658
86361592.0000	2.044879
86411448.0000	5.597797
86461304.0000	4.733646
86511160.0000	2.288782
86561016.0000	7.191063
86610872.0000	2.914976
86660728.0000	3.452512
86710584.0000	3.820717
86760440.0000	6.444782
86810296.0000	8.276664
86860152.0000	2.163528
86910008.0000	9.066025
86959864.0000	161.772324
87009720.0000	4.139030
87059576.0000	4.704380
87109432.0000	1.485502
87159288.0000	2.703016
87209144.0000	2.912138
87259000.0000	1.798230
87308856.0000	3.219101
87358712.0000	2.191286
87408568.0000	1.388024
87458424.0000	1.677975
87508280.0000	1.655618
87558136.0000	2.590118
87607992.0000	4.648774
87657848.0000	12.381372
87707704.0000	3.671144
87757560.0000	69.361160
87807416.0000	7.615466
87857272.0000	5.202672
87907128.0000	3.017883
87956984.0000	7.410473
88006840.0000	3.466290
88056696.0000	5.047080
88106552.0000	2.246054
88156408.0000	2.484920
88206264.0000	6.146182
88256120.0000	4.256005
88305976.0000	3.398268
88355832.0000	3.452860
88405688.0000	5.834245
88455544.0000	29.165174
88505400.0000	2.110028
88555256.0000	5.003076
88605112.0000	5.329389
88654968.0000	22.567499
88704824.0000	2.262790
88754680.0000	2.820406
88804536.0000	1.620981
88854392.0000	10.708737
88904248.0000	3.666828
88954104.0000	8.120800
89003960.0000	3.490057
89053816.0000	1.854901
89103672.0000	2.497265
89153528.0000	3.285308
89203384.0000	1.216349
89253240.0000	1.404339
89303096.0000	2.267152
89352952.0000	5.842842
89402808.0000	4.639037
89452664.0000	90.607018
89502520.0000	3.232328
89552376.0000	3.567667
89602232.0000	1.885082
89652088.0000	1.718832
89701944.0000	18.280006
89751800.0000	12.985814
89801656.0000	5.531879
89851512.0000	3.492225
89901368.0000	3.551249
89951224.0000	3.296312
90001080.0000	2.428885
90050936.0000	3.933237
90100792.0000	2.657261
90150648.0000	795.083923
90200504.0000	2.492325
90250360.0000	1.775936
90300216.0000	19.751484
90350072.0000	4.396397
90399928.0000	262.466797
90449784.0000	3.802840
90499640.0000	19.288359
90549496.0000	24.676538
90599352.0000	16.963694
90649208.0000	4.141017
90699064.0000	2.496780
90748920.0000	6.026300
90798776.0000	2.517834
90848632.0000	22.672091
90898488.0000	3.120545
90948344.0000	2.674382
90998200.0000	3.880865
91048056.0000	2.267377
91097912.0000	3.807538
91147768.0000	1.848368
91197624.0000	5.952425
91247480.0000	3.964214
91297336.0000	12.946732
91347192.0000	3.871719
91397048.0000	56.640656
91446904.0000	2.155642
91496760.0000	42.526646
91546616.0000	4.891189
91596472.0000	4.588643
91646328.0000	1.925613
91696184.0000	4.378909
91746040.0000	1.531890
91795896.0000	6.789129
91845752.0000	97.315720
91895608.0000	5.892535
91945464.0000	2.423501
91995320.0000	3.599599
92045176.0000	5.527826
92095032.0000	3.663196
92144888.0000	4.013456
92194744.0000	2.913210
92244600.0000	2.858638
92294456.0000	1.856850
92344312.0000	2.326439
92394168.0000	2.473792
92444024.0000	4.295117
92493880.0000	2.451713
92543736.0000	5.993554
92593592.0000	4.036318
92643448.0000	4.186538
92693304.0000	25.833031
92743160.0000	1.242284
92793016.0000	2.387073
92842872.0000	2.094590
92892728.0000	2.583949
92942584.0000	3.866274
92992440.0000	7.910912
93042296.0000	2.225759
93092152.0000	2.597272
93142008.0000	1.721130
93191864.0000	7.005612
93241720.0000	2.503316
93291576.0000	9.198926
93341432.0000	4.811819
93391288.0000	1.584755
93441144.0000	4.783574
93491000.0000	2.447684
93540856.0000	19.428478
93590712.0000	2.008603
93640568.0000	3.683510
93690424.0000	3.632549
93740280.0000	1.443128
93790136.0000	4.005594
93839992.0000	1.496696
93889848.0000	6.485457
93939704.0000	1.825388
93989560.0000	5.148946
94039416.0000	3.348549
94089272.0000	2.968618
94139128.0000	7.999058
94188984.0000	87.105659
94238840.0000	1.595083
94288696.0000	1.848349
94338552.0000	2.423366
94388408.0000	3.170089
94438264.0000	2.976659
94488120.0000	7.231037
94537976.0000	14.726109
94587832.0000	2.236790
94637688.0000	2.411070
94687544.0000	6.472553
94737400.0000	2.195304
94787256.0000	3.321820
94837112.0000	1.472798
94886968.0000	2.307161
94936824.0000	5.453463
94986680.0000	4.061196
95036536.0000	1.883490
95086392.0000	10.259883
95136248.0000	3.995756
95186104.0000	4.140729
95235960.0000	7.354553
95285816.0000	2.192703
95335672.0000	6.456761
95385528.0000	3.013894
95435384.0000	2.911207
95485240.0000	3.093590
95535096.0000	5.308991
95584952.0000	2.754673
95634808.0000	3.724388
95684664.0000	2.175900
95734520.0000	6.016338
95784376.0000	8.631989
95834232.0000	3.938684
95884088.0000	3.456172
95933944.0000	1.956640
95983800.0000	2.183694
96033656.0000	2.779366
96083512.0000	2.451583
96133368.0000	3.032980
96183224.0000	2.997780
96233080.0000	59.015320
96282936.0000	4.992610
96332792.0000	8.993216
96382648.0000	1.822051
96432504.0000	3.424272
96482360.0000	3.061408
96532216.0000	10.105435
96582072.0000	5.432117
96631928.0000	2.795288
96681784.0000	23.656023
96731640.0000	26.538126
96781496.0000	2.093379
96831352.0000	5.308031
96881208.0000	6.214172
96931064.0000	3.293379
96980920.0000	3.752695
97030776.0000	5.124639
97080632.0000	2.813582
97130488.0000	1.382361
97180344.0000	2.023525
97230200.0000	11.254724
97280056.0000	6.242050
97329912.0000	5.313180
97379768.0000	6.838959
97429624.0000	2.615515
97479480.0000	2.829422
97529336.0000	47.552517
97579192.0000	5.526078
97629048.0000	10.810840
97678904.0000	5.715612
97728760.0000	5.381400
97778616.0000	5.222495
97828472.0000	3.020563
97878328.0000	5.052347
97928184.0000	6.505377
97978040.0000	3.907909
98027896.0000	4.184959
98077752.0000	1.797731
98127608.0000	4.268001
98177464.0000	4.054364
98227320.0000	2.591507
98277176.0000	80.687202
98327032.0000	1.733150
98376888.0000	2.184119
98426744.0000	1.798218
98476600.0000	2.391274
98526456.0000	2.501936
98576312.0000	8.185281
98626168.0000	2.012298
98676024.0000	3.156471
98725880.0000	11.831860
98775736.0000	2.862660
98825592.0000	7.018563
98875448.0000	1.920957
98925304.0000	53.796757
98975160.0000	2.464539
99025016.0000	2.532392
99074872.0000	1.841195
99124728.0000	3.109178
99174584.0000	7.308042
99224440.0000	1.601521
99274296.0000	3.560594
99324152.0000	2.323655
99374008.0000	3.241581
99423864.0000	20.131142
99473720.0000	1.956417
99523576.0000	3.914465
99573432.0000	3.024153
99623288.0000	2.144809
[truncated: 3,001 more rows]
