# Supplementary material for: Scalable linkage-disequilibrium-based selective sweep detection: a performance guide
Source: Gigascience. 2016 Feb 8;5:7. doi: 10.1186/s13742-016-0114-9 (PMC4746822; doi:10.1186/s13742-016-0114-9)
Supplement: Supplementary file 2 — Human Chromosome 1 OmegaPlus results per population. This file contains the OmegaPlus reports and information files for the analysis of the first chromosome of the human genome per population (26 populations) for DNA data representation. (ZIP 1120 kb) [file 13742_2016_114_MOESM2_ESM.zip › OmegaPlus_pops/OmegaPlus_Report.CLM]

//1
10539.0000	0.000000
60394.9727	4.936200
110250.9453	112.961815
160106.9219	7.413132
209962.8906	9.407254
259818.8594	0.000000
309674.8438	100.783768
359530.8125	0.000000
409386.7812	0.000000
459242.7500	0.000000
509098.7188	0.000000
558954.6875	10.124073
608810.6875	26.376909
658666.6875	10.160030
708522.6875	11.768579
758378.6875	1.752131
808234.6875	4.706244
858090.6875	2.575305
907946.6875	2.943055
957802.6875	3.230874
1007658.6875	3.400081
1057514.6250	2.242185
1107370.6250	10.884976
1157226.6250	4.573316
1207082.6250	3.574571
1256938.6250	12.757360
1306794.6250	23.009752
1356650.6250	1.971027
1406506.6250	1.855057
1456362.6250	2.014213
1506218.6250	24.354282
1556074.6250	4.017409
1605930.6250	6.623094
1655786.6250	9.584867
1705642.6250	2.319871
1755498.6250	12.949121
1805354.6250	2.599204
1855210.6250	1.795308
1905066.6250	4.229220
1954922.6250	3.415972
2004778.6250	2.417193
2054634.6250	2.646930
2104490.5000	1.762659
2154346.5000	3.573323
2204202.5000	2.376208
2254058.5000	7.276602
2303914.5000	5.941331
2353770.5000	3.387222
2403626.5000	9.726849
2453482.5000	4.111630
2503338.5000	3.623083
2553194.5000	1.740743
2603050.5000	4.886823
2652906.5000	4.818316
2702762.5000	1.299002
2752618.5000	5.122101
2802474.5000	4.494151
2852330.5000	3.372768
2902186.5000	3.921719
2952042.5000	2.266886
3001898.5000	5.188858
3051754.5000	3.882992
3101610.5000	5.852448
3151466.5000	19.405327
3201322.5000	3.237118
3251178.5000	2.640388
3301034.5000	3.650668
3350890.5000	5.697758
3400746.5000	8.713476
3450602.5000	3.206833
3500458.5000	2.225193
3550314.5000	2.200699
3600170.5000	22.329544
3650026.5000	3.377557
3699882.5000	2.995054
3749738.5000	1.586746
3799594.5000	3.870069
3849450.5000	0.000000
3899306.5000	9.255903
3949162.5000	0.000000
3999018.5000	2.819972
4048874.5000	4.247468
4098730.5000	3.509792
4148586.5000	5.312890
4198442.5000	2.411852
4248298.5000	2.413318
4298154.5000	21.917416
4348010.5000	2.677495
4397866.5000	2.343922
4447722.5000	2.670275
4497578.5000	2.622083
4547434.5000	3.105944
4597290.5000	1.843937
4647146.5000	2.938367
4697002.5000	2.651168
4746858.5000	2.855048
4796714.5000	3.192591
4846570.5000	3.169531
4896426.5000	6.278465
4946282.5000	3.804947
4996138.5000	3.967676
5045994.5000	4.099079
5095850.5000	3.297777
5145706.5000	3.034586
5195562.5000	3.066254
5245418.5000	2.511513
5295274.5000	2.647300
5345130.5000	3.739310
5394986.5000	3.320431
5444842.5000	375.968018
5494698.5000	2.532286
5544554.5000	5.210766
5594410.5000	2.764375
5644266.5000	4.734245
5694122.5000	2.407266
5743978.5000	3.621524
5793834.5000	2.009529
5843690.5000	2.706302
5893546.5000	2.645480
5943402.5000	2.132645
5993258.5000	3.021999
6043114.5000	2.302579
6092970.5000	2.680236
6142826.5000	4.001998
6192682.5000	3.628311
6242538.5000	2.355095
6292394.5000	3.624463
6342250.5000	3.445902
6392106.5000	2.287972
6441962.5000	1.539446
6491818.5000	2.525028
6541674.5000	4.867142
6591530.5000	1.771146
6641386.5000	11.646918
6691242.5000	2.980988
6741098.5000	5.213913
6790954.5000	5.042011
6840810.5000	2.359915
6890666.5000	1.588129
6940522.5000	2.196632
6990378.5000	1.898635
7040234.5000	3.681149
7090090.5000	1.738768
7139946.5000	3.092914
7189802.5000	2.252770
7239658.5000	5.521894
7289514.5000	2.402877
7339370.5000	5.912780
7389226.5000	8.687685
7439082.5000	6.540485
7488938.5000	19.721954
7538794.5000	2.544906
7588650.5000	3.540856
7638506.5000	2.580493
7688362.5000	2.057823
7738218.5000	3.498750
7788074.5000	2.425905
7837930.5000	2.045890
7887786.5000	1.628320
7937642.5000	2.126635
7987498.5000	1.640494
8037354.5000	1.374078
8087210.5000	2.992023
8137066.5000	4.127858
8186922.5000	3.485979
8236778.5000	3.213995
8286634.5000	2.458731
8336490.5000	3.815980
8386346.5000	2.357945
8436202.0000	9.134939
8486058.0000	2.905581
8535914.0000	2.259465
8585770.0000	4.798147
8635626.0000	2.812586
8685482.0000	1.976735
8735338.0000	13.436510
8785194.0000	23.675613
8835050.0000	3.260607
8884906.0000	4.862453
8934762.0000	4.764738
8984618.0000	5.615821
9034474.0000	2.683544
9084330.0000	4.504375
9134186.0000	3.259390
9184042.0000	2.539141
9233898.0000	5.030040
9283754.0000	3.189800
9333610.0000	2.840488
9383466.0000	5.108084
9433322.0000	3.086212
9483178.0000	2.778266
9533034.0000	2.938449
9582890.0000	2.455342
9632746.0000	3.108870
9682602.0000	4.003949
9732458.0000	2.015713
9782314.0000	2.553682
9832170.0000	5.477826
9882026.0000	2.412411
9931882.0000	1.985783
9981738.0000	2.317874
10031594.0000	3.647124
10081450.0000	1.638516
10131306.0000	200.194962
10181162.0000	4.242953
10231018.0000	3.470581
10280874.0000	2.000077
10330730.0000	1.594088
10380586.0000	136.887177
10430442.0000	2.208238
10480298.0000	4.451733
10530154.0000	2.419361
10580010.0000	2.594273
10629866.0000	2.108959
10679722.0000	2.759307
10729578.0000	1.731822
10779434.0000	2.738742
10829290.0000	2.412437
10879146.0000	2.894464
10929002.0000	8.021048
10978858.0000	3.543528
11028714.0000	6.999300
11078570.0000	2.582734
11128426.0000	1.663046
11178282.0000	1.328858
11228138.0000	1.148070
11277994.0000	1.701650
11327850.0000	3.040504
11377706.0000	7.154077
11427562.0000	4.415011
11477418.0000	2.674783
11527274.0000	6.494056
11577130.0000	2.291298
11626986.0000	2.941742
11676842.0000	1.908275
11726698.0000	13.294398
11776554.0000	4.888161
11826410.0000	5.333133
11876266.0000	2.084517
11926122.0000	4.523143
11975978.0000	2.196507
12025834.0000	5.547308
12075690.0000	4.878870
12125546.0000	3.600270
12175402.0000	4.010284
12225258.0000	2.749844
12275114.0000	7.065567
12324970.0000	1.826066
12374826.0000	2.106140
12424682.0000	2.435054
12474538.0000	3.016800
12524394.0000	10.995232
12574250.0000	2.346631
12624106.0000	3.644157
12673962.0000	4.659834
12723818.0000	2.250338
12773674.0000	5.992460
12823530.0000	4.684324
12873386.0000	34.681072
12923242.0000	3.235094
12973098.0000	6.712176
13022954.0000	14.845926
13072810.0000	18.998230
13122666.0000	37.223701
13172522.0000	4.105329
13222378.0000	0.000000
13272234.0000	37.895050
13322090.0000	0.000000
13371946.0000	3.714051
13421802.0000	4.607154
13471658.0000	200.211136
13521514.0000	81.482201
13571370.0000	91.382149
13621226.0000	91.382149
13671082.0000	25.850163
13720938.0000	4.615764
13770794.0000	10.954370
13820650.0000	3.904593
13870506.0000	9.799999
13920362.0000	4.848680
13970218.0000	1.814040
14020074.0000	3.457444
14069930.0000	3.645839
14119786.0000	3.149701
14169642.0000	37.893269
14219498.0000	3.758281
14269354.0000	2.417967
14319210.0000	2.499682
14369066.0000	3.082387
14418922.0000	4.742561
14468778.0000	6.734330
14518634.0000	6.785731
14568490.0000	2.936862
14618346.0000	5.703548
14668202.0000	6.214267
14718058.0000	3.825879
14767914.0000	2.123271
14817770.0000	3.240234
14867626.0000	4.657477
14917482.0000	3.247766
14967338.0000	1.945945
15017194.0000	1.972482
15067050.0000	2.466914
15116906.0000	2.755808
15166762.0000	5.831175
15216618.0000	3.224388
15266474.0000	2.274599
15316330.0000	3.260127
15366186.0000	3.821310
15416042.0000	9.073735
15465898.0000	15.664872
15515754.0000	2.821875
15565610.0000	6.199044
15615466.0000	5.537341
15665322.0000	3.051443
15715178.0000	2.904365
15765034.0000	3.997395
15814890.0000	3.773184
15864746.0000	2.313083
15914602.0000	5.737313
15964458.0000	1.454690
16014314.0000	3.016051
16064170.0000	3.604096
16114026.0000	4.926162
16163882.0000	2.455771
16213738.0000	2.521842
16263594.0000	2.165976
16313450.0000	1.641540
16363306.0000	3.230717
16413162.0000	2.429932
16463018.0000	9.135541
16512874.0000	3.702902
16562730.0000	2.850687
16612586.0000	1.760749
16662442.0000	1.571217
16712298.0000	2.037440
16762154.0000	3.027663
16812010.0000	2.185570
16861866.0000	2.267678
16911722.0000	8.017509
16961578.0000	3.755242
17011434.0000	3.734816
17061290.0000	7.520839
17111146.0000	27.244787
17161002.0000	3.382492
17210858.0000	1.547143
17260714.0000	2.701717
17310570.0000	4.090436
17360426.0000	3.903727
17410282.0000	2.589041
17460138.0000	9.201521
17509994.0000	1.942555
17559850.0000	4.728638
17609706.0000	3.544621
17659562.0000	2.213134
17709418.0000	7.070932
17759274.0000	3.118811
17809130.0000	2.338369
17858986.0000	3.831137
17908842.0000	4.802179
17958698.0000	3.633968
18008554.0000	2.507212
18058410.0000	5.382952
18108266.0000	3.576513
18158122.0000	2.436043
18207978.0000	4.831849
18257834.0000	1.923839
18307690.0000	3.981190
18357546.0000	3.473914
18407402.0000	4.044847
18457258.0000	3.415783
18507114.0000	52.404427
18556970.0000	2.374489
18606826.0000	3.298246
18656682.0000	6.988283
18706538.0000	3.328669
18756394.0000	2.724983
18806250.0000	2.298673
18856106.0000	7.303693
18905962.0000	7.985394
18955818.0000	2.026940
19005674.0000	6.136413
19055530.0000	6.760493
19105386.0000	7.085253
19155242.0000	2.508485
19205098.0000	6.020525
19254954.0000	11.186121
19304810.0000	2.153287
19354666.0000	7.650142
19404522.0000	2.816401
19454378.0000	2.842966
19504234.0000	94.477432
19554090.0000	34.596565
19603946.0000	2.059502
19653802.0000	2.952194
19703658.0000	2.283458
19753514.0000	1.513068
19803370.0000	5.281847
19853226.0000	3.002517
19903082.0000	2.270725
19952938.0000	2.764114
20002794.0000	3.074033
20052650.0000	8.126905
20102506.0000	5.236867
20152362.0000	5.012970
20202218.0000	1.798252
20252074.0000	3.601144
20301930.0000	3.409015
20351786.0000	2.306231
20401642.0000	2.006966
20451498.0000	4.606346
20501354.0000	4.539979
20551210.0000	4.890143
20601066.0000	3.402843
20650922.0000	2.279226
20700778.0000	2.050459
20750634.0000	6.223361
20800490.0000	4.176023
20850346.0000	3.766210
20900202.0000	3.468120
20950058.0000	2.022986
20999914.0000	4.930530
21049770.0000	2.265281
21099626.0000	36.226357
21149482.0000	5.260356
21199338.0000	1.528639
21249194.0000	1.896347
21299050.0000	2.306782
21348906.0000	1.963563
21398762.0000	1.525177
21448618.0000	2.967947
21498474.0000	1.289774
21548330.0000	3.601193
21598186.0000	3.490631
21648042.0000	2.203352
21697898.0000	2.202431
21747754.0000	2.971395
21797610.0000	1.784190
21847466.0000	7.313802
21897322.0000	1.871604
21947178.0000	2.230224
21997034.0000	2.892198
22046890.0000	2.228784
22096746.0000	1.971691
22146602.0000	5.898075
22196458.0000	3.586272
22246314.0000	2.469314
22296170.0000	1.865280
22346026.0000	8.494191
22395882.0000	2.586577
22445738.0000	4.962622
22495594.0000	3.719668
22545450.0000	1.790641
22595306.0000	3.148576
22645162.0000	5.122444
22695018.0000	2.592943
22744874.0000	2.670096
22794730.0000	2.067841
22844586.0000	2.249690
22894442.0000	2.113280
22944298.0000	8.841923
22994154.0000	15.957115
23044010.0000	2.694606
23093866.0000	5.909202
23143722.0000	3.119212
23193578.0000	3.305015
23243434.0000	3.426744
23293290.0000	3.770893
23343146.0000	1.891620
23393002.0000	1.587707
23442858.0000	2.334614
23492714.0000	3.183950
23542570.0000	1.964566
23592426.0000	2.697693
23642282.0000	2.355010
23692138.0000	2.454863
23741994.0000	3.006486
23791850.0000	5.952800
23841706.0000	11.566582
23891562.0000	3.377298
23941418.0000	8.143824
23991274.0000	3.019239
24041130.0000	9.857780
24090986.0000	4.235088
24140842.0000	4.415754
24190698.0000	4.971717
24240554.0000	4.337766
24290410.0000	6.983808
24340266.0000	19.884319
24390122.0000	13.112192
24439978.0000	8.527698
24489834.0000	2.529649
24539690.0000	3.336250
24589546.0000	5.481705
24639402.0000	3.619379
24689258.0000	3.632917
24739114.0000	1.922087
24788970.0000	2.890714
24838826.0000	3.258992
24888682.0000	4.263575
24938538.0000	3.961130
24988394.0000	7.256040
25038250.0000	26.102005
25088106.0000	3.027628
25137962.0000	9.852099
25187818.0000	3.240972
25237674.0000	32.152607
25287530.0000	5.878070
25337386.0000	2.584792
25387242.0000	2.431268
25437098.0000	2.828564
25486954.0000	2.276465
25536810.0000	3.180452
25586666.0000	1.732918
25636522.0000	3.856021
25686378.0000	5.515349
25736234.0000	3.347183
25786090.0000	1.843704
25835946.0000	1.871335
25885802.0000	7.616333
25935658.0000	1.781765
25985514.0000	2.216817
26035370.0000	8.967978
26085226.0000	2.897950
26135082.0000	2.491080
26184938.0000	2.903852
26234794.0000	2.764963
26284650.0000	3.493798
26334506.0000	2.603265
26384362.0000	3.343868
26434218.0000	1.463016
26484074.0000	4.248652
26533930.0000	2.903969
26583786.0000	7.618871
26633642.0000	1.775474
26683498.0000	3.003827
26733354.0000	14.345272
26783210.0000	2.137644
26833066.0000	6.774330
26882922.0000	4.867081
26932778.0000	2.235445
26982634.0000	7.805150
27032490.0000	812.877197
27082346.0000	1.873543
27132202.0000	207.611862
27182058.0000	2.094517
27231914.0000	2.929117
27281770.0000	2.801570
27331626.0000	10.969596
27381482.0000	2.016286
27431338.0000	30.968304
27481194.0000	10.766641
27531050.0000	4.687132
27580906.0000	3.734579
27630762.0000	11.614258
27680618.0000	2.505415
27730474.0000	2.514809
27780330.0000	2.100470
27830186.0000	1.798352
27880042.0000	2.387635
27929898.0000	4.041721
27979754.0000	3.558173
28029610.0000	8.766260
28079466.0000	3.281271
28129322.0000	1.432299
28179178.0000	3.797964
28229034.0000	2.142290
28278890.0000	4.223757
28328746.0000	3.554054
28378602.0000	1.315562
28428458.0000	4.241060
28478314.0000	2.948454
28528170.0000	2.602436
28578026.0000	1.842178
28627882.0000	3.141184
28677738.0000	4.427609
28727594.0000	1.561782
28777450.0000	2.579344
28827306.0000	3.084768
28877162.0000	4.066517
28927018.0000	6.714402
28976874.0000	2.946565
29026730.0000	1.760159
29076586.0000	11.719482
29126442.0000	4.904840
29176298.0000	3.138809
29226154.0000	4.252428
29276010.0000	1.897097
29325866.0000	1.321957
29375722.0000	1.831953
29425578.0000	2.034802
29475434.0000	1.676930
29525290.0000	3.707636
29575146.0000	3.083647
29625002.0000	2.330745
29674858.0000	2.778269
29724714.0000	2.736776
29774570.0000	4.603960
29824426.0000	4.659081
29874282.0000	5.224330
29924138.0000	0.000000
29973994.0000	6.247655
30023850.0000	0.000000
30073706.0000	4.762699
30123562.0000	3.780498
30173418.0000	4.207851
30223274.0000	3.479732
30273130.0000	8.922519
30322986.0000	2.397318
30372842.0000	4.258972
30422698.0000	7.003638
30472554.0000	4.285431
30522410.0000	5.903497
30572266.0000	2.979497
30622122.0000	2.465609
30671978.0000	3.695391
30721834.0000	3.667089
30771690.0000	2.779095
30821546.0000	1.992226
30871402.0000	15.352030
30921258.0000	2.605937
30971114.0000	2.267894
31020970.0000	2.480984
31070826.0000	2.552262
31120682.0000	4.038068
31170538.0000	3.383293
31220394.0000	8.938781
31270250.0000	2.492708
31320106.0000	7.653582
31369962.0000	24.766806
31419818.0000	1.518996
31469674.0000	3.617681
31519530.0000	2.420058
31569386.0000	3.443263
31619242.0000	1.718890
31669098.0000	4.318255
31718954.0000	2.154244
31768810.0000	2.819297
31818666.0000	2.504250
31868522.0000	2.045342
31918378.0000	2.745544
31968234.0000	3.703821
32018090.0000	3.239160
32067946.0000	36.612667
32117802.0000	3.069951
32167658.0000	25.321903
32217514.0000	8.158749
32267370.0000	18.260147
32317226.0000	59.038639
32367082.0000	2.088770
32416938.0000	6.133070
32466794.0000	3.600446
32516650.0000	2.490887
32566506.0000	1.759137
32616362.0000	8.496115
32666218.0000	3.593729
32716074.0000	10.416340
32765930.0000	1.616007
32815786.0000	1.956540
32865642.0000	5.067310
32915498.0000	4.347394
32965354.0000	4.657197
33015210.0000	1.678103
33065066.0000	6.990678
33114922.0000	2.121985
33164778.0000	8.935240
33214634.0000	5.847425
33264490.0000	2.605546
33314346.0000	2.792250
33364202.0000	2.251860
33414058.0000	11.186279
33463914.0000	2.125850
33513770.0000	1.902961
33563624.0000	4.768978
33613480.0000	1.908753
33663336.0000	13.254599
33713192.0000	2.360596
33763048.0000	1.917055
33812904.0000	5.809583
33862760.0000	5.517780
33912616.0000	9.144294
33962472.0000	2.304297
34012328.0000	5.341695
34062184.0000	4.666030
34112040.0000	1.961231
34161896.0000	2.176167
34211752.0000	4.168589
34261608.0000	5.619775
34311464.0000	3.075181
34361320.0000	3.724384
34411176.0000	4.291602
34461032.0000	6.004450
34510888.0000	6.321962
34560744.0000	4.948610
34610600.0000	2.584588
34660456.0000	5.629681
34710312.0000	199.410019
34760168.0000	2.488414
34810024.0000	4.865911
34859880.0000	2.192811
34909736.0000	23.884840
34959592.0000	2.166208
35009448.0000	24.488270
35059304.0000	3.441346
35109160.0000	3.164925
35159016.0000	2.316378
35208872.0000	4.804502
35258728.0000	2.283267
35308584.0000	13.056075
35358440.0000	2.856093
35408296.0000	993.099609
35458152.0000	1.450887
35508008.0000	1.581320
35557864.0000	1.885730
35607720.0000	5.570907
35657576.0000	1.718082
35707432.0000	6.713001
35757288.0000	2.582356
35807144.0000	16.955057
35857000.0000	12.126593
35906856.0000	2.438393
35956712.0000	37.739319
36006568.0000	2.520112
36056424.0000	1.734291
36106280.0000	2.218705
36156136.0000	3.529319
36205992.0000	2.218193
36255848.0000	1.359547
36305704.0000	32.577648
36355560.0000	4.958116
36405416.0000	2.563989
36455272.0000	3.624646
36505128.0000	3.689372
36554984.0000	4.257001
36604840.0000	1.839994
36654696.0000	1.975937
36704552.0000	2.498082
36754408.0000	1.663109
36804264.0000	4.580373
36854120.0000	8.529512
36903976.0000	4.706441
36953832.0000	19.804455
37003688.0000	2.675786
37053544.0000	4.913406
37103400.0000	2.110620
37153256.0000	3.939536
37203112.0000	2.907305
37252968.0000	19.133429
37302824.0000	2.021801
37352680.0000	2.035694
37402536.0000	4.200398
37452392.0000	5.253539
37502248.0000	3.319779
37552104.0000	4.253977
37601960.0000	6.821853
37651816.0000	1.743246
37701672.0000	2.022278
37751528.0000	3.327732
37801384.0000	3.382834
37851240.0000	3.069138
37901096.0000	3.888983
37950952.0000	8.129342
38000808.0000	2.881881
38050664.0000	1.409654
38100520.0000	2.816604
38150376.0000	8.244918
38200232.0000	4.787068
38250088.0000	2.091742
38299944.0000	1.934728
38349800.0000	1.904715
38399656.0000	2.144898
38449512.0000	3.359217
38499368.0000	3.653163
38549224.0000	2.408664
38599080.0000	6.174666
38648936.0000	4.502377
38698792.0000	16.943079
38748648.0000	2.597014
38798504.0000	1.951287
38848360.0000	3.059321
38898216.0000	4.296774
38948072.0000	4.754611
38997928.0000	3.558361
39047784.0000	10.207858
39097640.0000	3.087925
39147496.0000	4.012673
39197352.0000	2.419498
39247208.0000	2.716177
39297064.0000	2.665801
39346920.0000	1.721742
39396776.0000	3.268788
39446632.0000	3.566625
39496488.0000	1.342164
39546344.0000	6.869068
39596200.0000	2.468345
39646056.0000	1.957156
39695912.0000	1.709791
39745768.0000	2.285955
39795624.0000	37.235634
39845480.0000	2.340848
39895336.0000	1.641314
39945192.0000	1.422256
39995048.0000	2.893939
40044904.0000	1.739883
40094760.0000	4.222423
40144616.0000	2.321853
40194472.0000	4.472920
40244328.0000	3.087447
40294184.0000	3.338035
40344040.0000	1.825799
40393896.0000	2.697353
40443752.0000	7.729723
40493608.0000	3.334179
40543464.0000	2.729226
40593320.0000	1.698126
40643176.0000	1.855423
40693032.0000	1.510640
40742888.0000	3.977313
40792744.0000	2.091049
40842600.0000	5.991886
40892456.0000	3.789855
40942312.0000	4.349648
40992168.0000	2.592047
41042024.0000	2.192747
41091880.0000	6.887408
41141736.0000	4.951335
41191592.0000	1.665065
41241448.0000	2.656297
41291304.0000	2.888455
41341160.0000	1.963296
41391016.0000	2.058176
41440872.0000	4.273312
41490728.0000	1.516418
41540584.0000	1.999848
41590440.0000	2.405224
41640296.0000	1.648900
41690152.0000	3.489441
41740008.0000	8.609533
41789864.0000	2.927784
41839720.0000	11.109876
41889576.0000	2.677370
41939432.0000	2.259351
41989288.0000	2.292029
42039144.0000	2.848070
42089000.0000	2.659936
42138856.0000	5.730613
42188712.0000	2.405128
42238568.0000	2.313501
42288424.0000	6.474259
42338280.0000	1.842654
42388136.0000	64.134323
42437992.0000	2.169404
42487848.0000	1.528435
42537704.0000	3.117706
42587560.0000	2.786324
42637416.0000	5.417112
42687272.0000	6.326494
42737128.0000	6.674895
42786984.0000	94.567360
42836840.0000	8.403959
42886696.0000	4.364664
42936552.0000	1.441062
42986408.0000	1.725164
43036264.0000	2.938517
43086120.0000	2.036778
43135976.0000	3.895192
43185832.0000	2.219446
43235688.0000	3.816750
43285544.0000	2.226732
43335400.0000	2.828923
43385256.0000	2.841773
43435112.0000	2.932671
43484968.0000	3.258837
43534824.0000	4.551462
43584680.0000	3.592922
43634536.0000	1.842517
43684392.0000	4.590750
43734248.0000	2.969221
43784104.0000	2.392277
43833960.0000	1.559722
43883816.0000	1.486361
43933672.0000	2.654923
43983528.0000	2.532497
44033384.0000	6.954617
44083240.0000	1.742679
44133096.0000	3.596052
44182952.0000	1.947528
44232808.0000	1.993404
44282664.0000	2.965914
44332520.0000	9.759498
44382376.0000	1.638852
44432232.0000	1.684640
44482088.0000	4.977100
44531944.0000	3.854361
44581800.0000	4.301270
44631656.0000	2.591483
44681512.0000	2.405376
44731368.0000	3.073409
44781224.0000	2.056952
44831080.0000	8.979951
44880936.0000	10.755136
44930792.0000	1.888373
44980648.0000	3.217804
45030504.0000	3.111529
45080360.0000	4.907709
45130216.0000	3.639958
45180072.0000	5.991701
45229928.0000	1.457802
45279784.0000	4.553264
45329640.0000	10.641947
45379496.0000	1.555607
45429352.0000	4.686442
45479208.0000	1.913791
45529064.0000	3.266513
45578920.0000	1.334966
45628776.0000	1.897788
45678632.0000	1.334994
45728488.0000	1.486448
45778344.0000	3.456442
45828200.0000	1.839783
45878056.0000	1.790583
45927912.0000	2.432977
45977768.0000	1.410589
46027624.0000	7.530122
46077480.0000	3.345119
46127336.0000	1.852601
46177192.0000	1.982797
46227048.0000	2.194267
46276904.0000	3.125202
46326760.0000	5.176764
46376616.0000	2.729485
46426472.0000	2.119193
46476328.0000	1.978644
46526184.0000	1.812239
46576040.0000	2.290672
46625896.0000	2.114634
46675752.0000	12.102484
46725608.0000	10.157810
46775464.0000	12.829751
46825320.0000	1.299413
46875176.0000	10.061807
46925032.0000	3.257309
46974888.0000	2.467828
47024744.0000	2.385692
47074600.0000	3.027454
47124456.0000	2.880475
47174312.0000	2.785720
47224168.0000	4.466801
47274024.0000	2.222283
47323880.0000	2.054044
47373736.0000	1.561536
47423592.0000	3.398874
47473448.0000	3.490793
47523304.0000	1.568788
47573160.0000	1.255362
47623016.0000	2.902185
47672872.0000	3.731159
47722728.0000	1.935725
47772584.0000	1.785263
47822440.0000	1.538899
47872296.0000	2.360515
47922152.0000	3.437647
47972008.0000	2.119994
48021864.0000	3.277563
48071720.0000	3.096382
48121576.0000	11.119603
48171432.0000	2.172413
48221288.0000	4.087153
48271144.0000	2.272251
48321000.0000	2.572874
48370856.0000	1.465577
48420712.0000	2.332433
48470568.0000	6.657595
48520424.0000	4.360711
48570280.0000	5.889797
48620136.0000	38.014988
48669992.0000	2.471376
48719848.0000	2.825781
48769704.0000	1.925549
48819560.0000	1.489968
48869416.0000	12.851455
48919272.0000	4.130335
48969128.0000	2.348907
49018984.0000	2.661813
49068840.0000	17.855055
49118696.0000	2.102986
49168552.0000	3.244547
49218408.0000	35.262814
49268264.0000	3.182342
49318120.0000	1.650849
49367976.0000	2.532838
49417832.0000	18.403254
49467688.0000	1.579943
49517544.0000	1.934498
49567400.0000	2.244683
49617256.0000	2.764527
49667112.0000	4.329927
49716968.0000	6.200574
49766824.0000	3.370289
49816680.0000	2.087120
49866536.0000	1.854421
49916392.0000	1.952561
49966248.0000	13.692554
50016104.0000	5.846058
50065960.0000	2.038236
50115816.0000	2.333225
50165672.0000	1.387902
50215528.0000	7.502901
50265384.0000	7.087620
50315240.0000	2.983583
50365096.0000	1.585384
50414952.0000	7.374650
50464808.0000	2.073710
50514664.0000	2.509178
50564520.0000	1.900386
50614376.0000	3.033968
50664232.0000	2.465715
50714088.0000	4.115299
50763944.0000	10.130872
50813800.0000	2.505638
50863656.0000	2.516283
50913512.0000	10.209563
50963368.0000	1.773979
51013224.0000	2.139921
51063080.0000	5.633602
51112936.0000	4.662226
51162792.0000	1.548750
51212648.0000	10.400947
51262504.0000	1.252689
51312360.0000	2.768250
51362216.0000	4.119423
51412072.0000	23.565264
51461928.0000	1.801059
51511784.0000	2.299687
51561640.0000	1.863711
51611496.0000	1.760617
51661352.0000	2.633568
51711208.0000	4.553769
51761064.0000	3.783376
51810920.0000	2.746320
51860776.0000	1.507549
51910632.0000	1.538554
51960488.0000	3.240943
52010344.0000	6.778001
52060200.0000	121.417664
52110056.0000	1.687515
52159912.0000	9.344706
52209768.0000	288.582184
52259624.0000	4.950062
52309480.0000	3.486163
52359336.0000	6.368976
52409192.0000	1.908999
52459048.0000	1.859685
52508904.0000	1.942091
52558760.0000	2.217667
52608616.0000	170.290115
52658472.0000	1.850296
52708328.0000	1.738442
52758184.0000	3.057273
52808040.0000	2.548652
52857896.0000	3.096484
52907752.0000	1.345257
52957608.0000	1.922845
53007464.0000	2.613183
53057320.0000	2.340821
53107176.0000	5.470088
53157032.0000	2.798007
53206888.0000	2.951813
53256744.0000	4.807340
53306600.0000	4.708023
53356456.0000	4.975266
53406312.0000	4.101706
53456168.0000	3.402997
53506024.0000	1.878104
53555880.0000	2.545046
53605736.0000	7.860865
53655592.0000	4.784122
53705448.0000	2.059683
53755304.0000	4.351401
53805160.0000	3.798566
53855016.0000	3.143711
53904872.0000	2.858178
53954728.0000	2.177473
54004584.0000	4.084702
54054440.0000	2.907569
54104296.0000	2.864524
54154152.0000	6.253040
54204008.0000	6.758601
54253864.0000	9.966996
54303720.0000	5.187268
54353576.0000	2.670043
54403432.0000	2.688740
54453288.0000	2.638536
54503144.0000	4.128927
54553000.0000	1.909226
54602856.0000	5.086547
54652712.0000	3.373690
54702568.0000	2.429605
54752424.0000	4.433898
54802280.0000	13.701711
54852136.0000	27.657351
54901992.0000	2.040088
54951848.0000	10.667514
55001704.0000	2.502321
55051560.0000	3.655736
55101416.0000	3.173064
55151272.0000	9.135521
55201128.0000	1.812345
55250984.0000	7.656795
55300840.0000	2.584233
55350696.0000	7.737435
55400552.0000	4.358005
55450408.0000	3.266085
55500264.0000	3.947701
55550120.0000	13.396908
55599976.0000	1.781293
55649832.0000	2.430362
55699688.0000	9.269816
55749544.0000	3.115776
55799400.0000	2.306759
55849256.0000	2.226032
55899112.0000	5.045329
55948968.0000	2.624758
55998824.0000	3.072043
56048680.0000	3.596462
56098536.0000	2.478628
56148392.0000	2.176486
56198248.0000	4.436821
56248104.0000	24.682596
56297960.0000	15.129113
56347816.0000	1.908381
56397672.0000	3.141547
56447528.0000	2.798362
56497384.0000	3.745866
56547240.0000	2.720500
56597096.0000	1.640216
56646952.0000	3.946571
56696808.0000	1.271769
56746664.0000	2.044911
56796520.0000	4.437134
56846376.0000	4.870431
56896232.0000	3.830808
56946088.0000	5.021984
56995944.0000	6.861100
57045800.0000	3.750102
57095656.0000	3.330437
57145512.0000	2.029348
57195368.0000	5.508074
57245224.0000	2.266325
57295080.0000	3.941981
57344936.0000	2.701605
57394792.0000	3.633133
57444648.0000	3.975292
57494504.0000	2.307158
57544360.0000	2.553084
57594216.0000	3.054399
57644072.0000	2.991921
57693928.0000	6.691379
57743784.0000	3.578010
57793640.0000	5.197422
57843496.0000	2.196242
57893352.0000	4.246424
57943208.0000	15.036812
57993064.0000	2.564136
58042920.0000	2.662898
58092776.0000	18.454737
58142632.0000	5.298141
58192488.0000	5.133789
58242344.0000	2.426384
58292200.0000	1.934030
58342056.0000	2.196072
58391912.0000	4.011499
58441768.0000	7.880764
58491624.0000	6.029269
58541480.0000	3.365862
58591336.0000	5.815355
58641192.0000	1.612361
58691048.0000	2.567914
58740904.0000	1.759661
58790760.0000	3.474956
58840616.0000	5.146591
58890472.0000	1.943779
58940328.0000	4.499861
58990184.0000	1.619011
59040040.0000	2.750615
59089896.0000	2.991342
59139752.0000	1.866001
59189608.0000	64.566589
59239464.0000	4.170737
59289320.0000	141.456772
59339176.0000	14.677431
59389032.0000	2.486740
59438888.0000	3.967406
59488744.0000	11.184625
59538600.0000	3.203124
59588456.0000	4.294735
59638312.0000	3.123171
59688168.0000	4.461621
59738024.0000	5.058784
59787880.0000	2.886102
59837736.0000	3.064311
59887592.0000	4.232708
59937448.0000	5.962977
59987304.0000	8.137094
60037160.0000	2.183886
60087016.0000	20.392290
60136872.0000	3.752931
60186728.0000	4.037710
60236584.0000	3.281286
60286440.0000	37.442104
60336296.0000	34.972408
60386152.0000	18.089943
60436008.0000	5.789099
60485864.0000	2.707863
60535720.0000	1.940114
60585576.0000	2.092679
60635432.0000	2.165242
60685288.0000	3.115296
60735144.0000	1.811767
60785000.0000	3.218345
60834856.0000	1.970790
60884712.0000	4.821598
60934568.0000	1.670857
60984424.0000	24.879248
61034280.0000	1.593986
61084136.0000	2.643813
61133992.0000	5.218318
61183848.0000	9.967255
61233704.0000	2.307488
61283560.0000	2.041313
61333416.0000	3.966715
61383272.0000	2.713743
61433128.0000	5.194513
61482984.0000	2.475734
61532840.0000	3.033014
61582696.0000	5.751875
61632552.0000	2.114223
61682408.0000	4.120195
61732264.0000	2.907841
61782120.0000	2.490170
61831976.0000	3.824475
61881832.0000	2.712772
61931688.0000	3.228463
61981544.0000	2.993116
62031400.0000	2.918374
62081256.0000	2.218539
62131112.0000	3.207053
62180968.0000	2.732964
62230824.0000	3.739443
62280680.0000	3.000939
62330536.0000	4.073493
62380392.0000	8.495400
62430248.0000	2.784296
62480104.0000	5.676126
62529960.0000	3.471225
62579816.0000	3.390999
62629672.0000	3.462461
62679528.0000	3.372970
62729384.0000	2.354648
62779240.0000	21.003946
62829096.0000	18.855888
62878952.0000	2.796984
62928808.0000	2.333709
62978664.0000	1.302900
63028520.0000	1.983507
63078376.0000	4.775637
63128232.0000	1.319678
63178088.0000	2.137796
63227944.0000	1.737974
63277800.0000	1.843932
63327656.0000	1.884256
63377512.0000	3.975907
63427368.0000	4.564774
63477224.0000	2.706255
63527080.0000	9.613406
63576936.0000	3.172125
63626792.0000	3.505456
63676648.0000	3.022706
63726504.0000	2.263976
63776360.0000	6.530867
63826216.0000	34.373688
63876072.0000	1.880552
63925928.0000	2.332272
63975784.0000	25.543615
64025640.0000	2.459729
64075496.0000	4.383168
64125352.0000	4.762548
64175208.0000	4.723658
64225064.0000	1.786434
64274920.0000	5.382092
64324776.0000	3.135989
64374632.0000	3.153523
64424488.0000	1.733752
64474344.0000	2.090789
64524200.0000	4.693241
64574056.0000	3.013815
64623912.0000	3.187568
64673768.0000	4.866260
64723624.0000	2.128565
64773480.0000	2.186244
64823336.0000	4.025606
64873192.0000	4.400939
64923048.0000	4.242505
64972904.0000	2.673496
65022760.0000	3.107336
65072616.0000	2.229245
65122472.0000	2.427265
65172328.0000	5.146297
65222184.0000	1.529923
65272040.0000	1.692910
65321896.0000	3.794308
65371752.0000	15.925111
65421608.0000	1.732021
65471464.0000	2.855618
65521320.0000	2.438913
65571176.0000	3.467587
65621032.0000	5.640969
65670888.0000	3.413177
65720744.0000	9.762215
65770600.0000	3.297133
65820456.0000	5.197847
65870312.0000	4.247321
65920168.0000	2.469664
65970024.0000	2.125552
66019880.0000	1.802437
66069736.0000	3.175254
66119592.0000	2.781069
66169448.0000	8.289405
66219304.0000	3.786263
66269160.0000	3.605285
66319016.0000	1.946754
66368872.0000	2.283459
66418728.0000	1.699987
66468584.0000	5.934937
66518440.0000	2.462848
66568296.0000	2.391225
66618152.0000	9.922808
66668008.0000	1.737762
66717864.0000	2.286713
66767720.0000	2.660908
66817576.0000	2.435020
66867432.0000	1.955748
66917288.0000	7.683523
66967144.0000	2.467702
67017000.0000	6.072891
67066856.0000	1.798153
67116712.0000	4.375070
67166568.0000	1.683644
67216424.0000	2.989774
67266280.0000	4.366189
67316136.0000	3.316041
67365992.0000	7.348360
67415848.0000	13.534405
67465704.0000	3.219827
67515560.0000	3.175208
67565416.0000	2.051703
67615272.0000	4.839376
67665128.0000	2.553701
67714984.0000	3.959707
67764840.0000	7.015907
67814696.0000	1.970579
67864552.0000	4.519617
67914408.0000	3.027882
67964264.0000	2.204987
68014120.0000	2.992668
68063976.0000	2.267547
68113832.0000	5.473025
68163688.0000	11.315239
68213544.0000	3.388135
68263400.0000	2.317255
68313256.0000	4.055302
68363112.0000	9.654357
68412968.0000	2.037394
68462824.0000	16.105305
68512680.0000	2.642189
68562536.0000	3.778952
68612392.0000	12.424961
68662248.0000	3.663089
68712104.0000	2.849177
68761960.0000	5.422804
68811816.0000	4.668199
68861672.0000	3.108155
68911528.0000	5.111530
68961384.0000	2.242844
69011240.0000	4.691071
69061096.0000	8.996571
69110952.0000	2.709488
69160808.0000	2.607520
69210664.0000	1.715804
69260520.0000	3.292539
69310376.0000	3.011821
69360232.0000	1.865911
69410088.0000	2.078877
69459944.0000	23.018881
69509800.0000	2.149983
69559656.0000	1.384244
69609512.0000	2.577933
69659368.0000	3.411688
69709224.0000	2.307918
69759080.0000	2.316901
69808936.0000	4.569947
69858792.0000	1.514704
69908648.0000	5.375042
69958504.0000	2.629247
70008360.0000	3.520531
70058216.0000	1.672091
70108072.0000	2.012154
70157928.0000	4.149916
70207784.0000	4.078174
70257640.0000	4.896239
70307496.0000	2.584147
70357352.0000	1.375892
70407208.0000	8.982556
70457064.0000	2.375307
70506920.0000	8.109022
70556776.0000	1.812055
70606632.0000	2.708162
70656488.0000	2.167768
70706344.0000	5.924155
70756200.0000	3.390608
70806056.0000	2.680812
70855912.0000	2.621534
70905768.0000	2.535916
70955624.0000	4.760026
71005480.0000	3.499527
71055336.0000	3.047745
71105192.0000	3.989125
71155048.0000	17.082508
71204904.0000	2.254702
71254760.0000	2.931365
71304616.0000	1.406225
71354472.0000	2.708817
71404328.0000	2.945730
71454184.0000	1.953133
71504040.0000	3.459628
71553896.0000	8.993263
71603752.0000	1.866832
71653608.0000	8.829722
71703464.0000	5.264104
71753320.0000	2.125723
71803176.0000	1.936702
71853032.0000	4.581203
71902888.0000	2.640424
71952744.0000	6.990062
72002600.0000	2.139931
72052456.0000	116.443077
72102312.0000	2.100201
72152168.0000	2.190665
72202024.0000	4.291933
72251880.0000	170.508530
72301736.0000	2.730566
72351592.0000	2.915965
72401448.0000	2.764444
72451304.0000	17.155554
72501160.0000	4.111706
72551016.0000	8.357037
72600872.0000	1.367878
72650728.0000	3.906244
72700584.0000	5.103980
72750440.0000	3.494375
72800296.0000	2.329718
72850152.0000	1.833927
72900008.0000	1.603308
72949864.0000	2.788761
72999720.0000	3.021333
73049576.0000	4.775671
73099432.0000	1.953659
73149288.0000	1.740674
73199144.0000	1.869606
73249000.0000	2.226413
73298856.0000	17.490410
73348712.0000	1.898020
73398568.0000	3.174726
73448424.0000	4.004655
73498280.0000	2.533963
73548136.0000	1.776510
73597992.0000	2.187703
73647848.0000	11.982656
73697704.0000	5.190860
73747560.0000	2.066591
73797416.0000	1.923373
73847272.0000	1.782819
73897128.0000	2.306755
73946984.0000	3.291332
73996840.0000	3.933510
74046696.0000	2.877846
74096552.0000	1.658598
74146408.0000	5.889762
74196264.0000	28.847214
74246120.0000	4.187341
74295976.0000	2.118462
74345832.0000	2.518260
74395688.0000	2.200180
74445544.0000	2.214652
74495400.0000	4.370415
74545256.0000	1.241158
74595112.0000	5.374208
74644968.0000	3.086507
74694824.0000	2.024536
74744680.0000	1.933304
74794536.0000	2.691440
74844392.0000	2.834279
74894248.0000	2.983790
74944104.0000	3.444398
74993960.0000	6.452475
75043816.0000	25.464630
75093672.0000	1.761878
75143528.0000	2.682740
75193384.0000	2.285327
75243240.0000	6.724434
75293096.0000	22.143759
75342952.0000	7.984180
75392808.0000	1.714715
75442664.0000	3.663972
75492520.0000	3.463856
75542376.0000	1.373588
75592232.0000	4.231778
75642088.0000	2.241407
75691944.0000	13.475081
75741800.0000	1.680543
75791656.0000	2.589115
75841512.0000	2.048297
75891368.0000	5.194464
75941224.0000	3.021344
75991080.0000	6.238555
76040936.0000	3.090306
76090792.0000	4.398164
76140648.0000	2.012016
76190504.0000	1.424039
76240360.0000	2.233186
76290216.0000	1.866710
76340072.0000	1.690817
76389928.0000	1.332162
76439784.0000	7.039398
76489640.0000	2.943220
76539496.0000	2.807683
76589352.0000	3.511053
76639208.0000	2.915289
76689064.0000	3.035703
76738920.0000	3.820175
76788776.0000	4.096901
76838632.0000	3.074662
76888488.0000	3.532223
76938344.0000	2.359501
76988200.0000	2.577145
77038056.0000	3.979728
77087912.0000	8.190268
77137768.0000	4.999121
77187624.0000	8.467735
77237480.0000	3.426889
77287336.0000	2.812160
77337192.0000	3.760010
77387048.0000	2.193823
77436904.0000	3.821037
77486760.0000	1.693791
77536616.0000	3.521455
77586472.0000	2.735571
77636328.0000	2.445909
77686184.0000	4.272134
77736040.0000	5.037338
77785896.0000	1.915659
77835752.0000	2.653297
77885608.0000	2.637159
77935464.0000	8.532346
77985320.0000	4.227790
78035176.0000	2.018760
78085032.0000	1.956245
78134888.0000	1.916236
78184744.0000	2.950311
78234600.0000	2.216967
78284456.0000	2.832314
78334312.0000	7.339072
78384168.0000	1.616296
78434024.0000	1.396351
78483880.0000	2.409165
78533736.0000	3.083553
78583592.0000	2.227677
78633448.0000	1.557434
78683304.0000	2.440302
78733160.0000	2.871191
78783016.0000	1.957620
78832872.0000	3.270331
78882728.0000	8.939941
78932584.0000	2.181545
78982440.0000	3.209082
79032296.0000	2.097371
79082152.0000	5.329460
79132008.0000	4.445999
79181864.0000	2.691618
79231720.0000	28.432789
79281576.0000	3.253071
79331432.0000	1.484080
79381288.0000	2.114710
79431144.0000	1.503863
79481000.0000	3.331989
79530856.0000	2.684810
79580712.0000	4.769027
79630568.0000	5.642685
79680424.0000	3.059556
79730280.0000	3.243372
79780136.0000	39.490040
79829992.0000	3.803186
79879848.0000	1.957724
79929704.0000	2.343191
79979560.0000	1.758562
80029416.0000	4.777800
80079272.0000	2.984997
80129128.0000	8.876168
80178984.0000	1.813964
80228840.0000	2.666940
80278696.0000	1.901450
80328552.0000	5.085679
80378408.0000	4.324674
80428264.0000	3.231855
80478120.0000	1.957324
80527976.0000	4.061123
80577832.0000	1.858018
80627688.0000	2.262261
80677544.0000	232.830994
80727400.0000	49.749748
80777256.0000	11.094538
80827112.0000	5.463648
80876968.0000	4.798873
80926824.0000	2.444294
80976680.0000	2.993842
81026536.0000	3.026584
81076392.0000	3.412261
81126248.0000	2.979975
81176104.0000	2.817321
81225960.0000	10.010437
81275816.0000	7.445392
81325672.0000	4.278517
81375528.0000	5.342836
81425384.0000	2.165275
81475240.0000	5.198864
81525096.0000	3.768406
81574952.0000	3.694531
81624808.0000	1.674630
81674664.0000	2.921298
81724520.0000	1.932631
81774376.0000	3.753218
81824232.0000	2.887941
81874088.0000	3.357279
81923944.0000	3.403620
81973800.0000	3.866865
82023656.0000	4.405539
82073512.0000	2.996334
82123368.0000	10.628627
82173224.0000	2.099693
82223080.0000	5.814944
82272936.0000	2.322394
82322792.0000	4.034100
82372648.0000	2.419496
82422504.0000	1.471124
82472360.0000	2.108644
82522216.0000	1.641624
82572072.0000	4.188339
82621928.0000	2.902656
82671784.0000	4.666576
82721640.0000	48.878651
82771496.0000	6.737311
82821352.0000	3.438379
82871208.0000	4.411982
82921064.0000	1.793599
82970920.0000	4.867507
83020776.0000	2.460133
83070632.0000	5.521348
83120488.0000	8.367041
83170344.0000	2.406861
83220200.0000	2.442488
83270056.0000	3.616059
83319912.0000	6.020973
83369768.0000	2.154118
83419624.0000	46.624241
83469480.0000	12.701911
83519336.0000	2.044740
83569192.0000	1.909932
83619048.0000	2.382007
83668904.0000	5.311371
83718760.0000	6.610670
83768616.0000	1.588632
83818472.0000	3.300282
83868328.0000	2.779163
83918184.0000	39.528107
83968040.0000	3.612508
84017896.0000	29.296165
84067752.0000	3.554139
84117608.0000	3.293191
84167464.0000	8.799710
84217320.0000	3.076611
84267176.0000	5.205424
84317032.0000	4.681886
84366888.0000	1.403716
84416744.0000	2.697583
84466600.0000	2.047573
84516456.0000	3.112017
84566312.0000	2.280371
84616168.0000	4.975294
84666024.0000	4.887796
84715880.0000	2.641289
84765736.0000	4.351025
84815592.0000	3.135240
84865448.0000	3.239861
84915304.0000	3.018362
84965160.0000	5.283657
85015016.0000	1.448078
85064872.0000	1.747522
85114728.0000	6.224611
85164584.0000	5.272727
85214440.0000	4.278874
85264296.0000	4.894537
85314152.0000	2.606489
85364008.0000	3.090616
85413864.0000	5.944036
85463720.0000	1.901576
85513576.0000	2.935993
85563432.0000	4.197153
85613288.0000	2.579957
85663144.0000	2.967324
85713000.0000	2.533921
85762856.0000	3.129659
85812712.0000	2.177138
85862568.0000	1.432050
85912424.0000	7.697772
85962280.0000	3.152598
86012136.0000	6.982749
86061992.0000	2.226996
86111848.0000	5.386405
86161704.0000	2.873567
86211560.0000	1.976805
86261416.0000	3.127220
86311272.0000	1.930174
86361128.0000	2.780828
86410984.0000	3.534922
86460840.0000	3.782223
86510696.0000	2.232648
86560552.0000	5.785219
86610408.0000	2.572094
86660264.0000	2.830933
86710120.0000	5.680744
86759976.0000	4.195469
86809832.0000	4.493522
86859688.0000	2.561027
86909544.0000	3.229565
86959400.0000	3.211254
87009256.0000	3.057809
87059112.0000	3.854078
87108968.0000	4.299026
87158824.0000	6.988038
87208680.0000	1.573258
87258536.0000	5.662894
87308392.0000	4.232140
87358248.0000	2.620449
87408104.0000	1.739781
87457960.0000	1.637907
87507816.0000	2.027956
87557672.0000	2.231332
87607528.0000	3.283467
87657384.0000	7.373867
87707240.0000	9.594283
87757096.0000	14.805971
87806952.0000	5.964280
87856808.0000	5.319443
87906664.0000	2.294453
87956520.0000	38.328144
88006376.0000	2.351898
88056232.0000	3.479912
88106088.0000	2.322976
88155944.0000	1.967690
88205800.0000	2.641420
88255656.0000	3.315162
88305512.0000	25.866032
88355368.0000	14.189293
88405224.0000	3.535184
88455080.0000	5.953104
88504936.0000	1.586565
88554792.0000	6.836961
88604648.0000	4.450766
88654504.0000	6.584663
88704360.0000	3.063086
88754216.0000	3.358239
88804072.0000	1.836782
88853928.0000	4.348938
88903784.0000	2.048311
88953640.0000	8.901717
89003496.0000	4.121196
89053352.0000	2.077399
89103208.0000	1.810665
89153064.0000	2.294944
89202920.0000	1.684279
89252776.0000	1.821076
89302632.0000	1.929427
89352488.0000	4.435356
89402344.0000	14.997976
89452200.0000	127.862289
89502056.0000	2.276162
89551912.0000	3.493613
89601768.0000	2.803907
89651624.0000	2.373314
89701480.0000	2.576270
89751336.0000	3.507969
89801192.0000	5.457681
89851048.0000	2.842544
89900904.0000	3.472750
89950760.0000	39.764778
90000616.0000	3.684453
90050472.0000	4.097364
90100328.0000	12.945207
90150184.0000	5.876930
90200040.0000	1.971594
90249896.0000	2.861193
90299752.0000	110.732948
90349608.0000	2.532524
90399464.0000	3.177616
90449320.0000	2.189168
90499176.0000	6.615940
90549032.0000	5.843532
90598888.0000	8.552955
90648744.0000	4.072965
90698600.0000	4.525094
90748456.0000	3.961466
90798312.0000	4.473662
90848168.0000	3.243505
90898024.0000	2.195757
90947880.0000	2.715138
90997736.0000	47.969685
91047592.0000	5.346116
91097448.0000	3.405312
91147304.0000	3.574785
91197160.0000	3.918185
91247016.0000	3.885949
91296872.0000	5.986254
91346728.0000	3.664579
91396584.0000	68.047325
91446440.0000	1.608004
91496296.0000	6.998617
91546152.0000	3.032926
91596008.0000	3.475085
91645864.0000	1.726717
91695720.0000	3.403691
91745576.0000	1.554169
91795432.0000	7.995377
91845288.0000	5.670166
91895144.0000	4.979047
91945000.0000	3.311444
91994856.0000	2.416098
92044712.0000	3.256017
92094568.0000	3.184749
92144424.0000	3.951324
92194280.0000	3.213784
92244136.0000	3.368821
92293992.0000	1.602776
92343848.0000	1.775114
92393704.0000	2.466123
92443560.0000	1.944058
92493416.0000	2.389995
92543272.0000	4.774480
92593128.0000	3.244575
92642984.0000	3.530404
92692840.0000	6.611317
92742696.0000	2.406975
92792552.0000	2.995332
92842408.0000	3.341978
92892264.0000	1.395404
92942120.0000	2.430722
92991976.0000	8.385840
93041832.0000	1.529154
93091688.0000	2.324178
93141544.0000	2.020047
93191400.0000	2.534605
93241256.0000	3.300981
93291112.0000	6.320003
93340968.0000	2.000136
93390824.0000	1.644035
93440680.0000	3.616015
93490536.0000	2.326447
93540392.0000	6.310730
93590248.0000	1.990766
93640104.0000	8.476861
93689960.0000	2.723276
93739816.0000	2.013118
93789672.0000	1.531694
93839528.0000	2.031537
93889384.0000	3.395166
93939240.0000	1.540289
93989096.0000	5.196065
94038952.0000	2.165455
94088808.0000	2.205346
94138664.0000	4.502769
94188520.0000	17.844748
94238376.0000	1.247616
94288232.0000	1.866212
94338088.0000	7.808943
94387944.0000	2.273605
94437800.0000	4.364196
94487656.0000	17.008427
94537512.0000	4.365164
94587368.0000	13.040804
94637224.0000	9.570050
94687080.0000	3.207385
94736936.0000	2.461272
94786792.0000	1.538017
94836648.0000	1.303726
94886504.0000	2.406116
94936360.0000	11.572277
94986216.0000	1325.053101
95036072.0000	1.514227
95085928.0000	5.840203
95135784.0000	3.336765
95185640.0000	4.051244
95235496.0000	5.806054
95285352.0000	2.452759
95335208.0000	4.665721
95385064.0000	2.037878
95434920.0000	17.726694
95484776.0000	3.831862
95534632.0000	5.389342
95584488.0000	5.036381
95634344.0000	1.863028
95684200.0000	1.724351
95734056.0000	13.253963
95783912.0000	1.863393
95833768.0000	3.104932
95883624.0000	2.100389
95933480.0000	15.263229
95983336.0000	4.926008
96033192.0000	6.514376
96083048.0000	2.996479
96132904.0000	3.162657
96182760.0000	5.347950
96232616.0000	30.191015
96282472.0000	1.953751
96332328.0000	3.803270
96382184.0000	1.889118
96432040.0000	18.525482
96481896.0000	2.371965
96531752.0000	7.622381
96581608.0000	5.623633
96631464.0000	2.163495
96681320.0000	2.255413
96731176.0000	2.459356
96781032.0000	1.725249
96830888.0000	2.168643
96880744.0000	4.631321
96930600.0000	2.008447
96980456.0000	3.093190
97030312.0000	2.848241
97080168.0000	2.126578
97130024.0000	1.542536
97179880.0000	2.904825
97229736.0000	6.213430
97279592.0000	4.189564
97329448.0000	2.656813
97379304.0000	1.502094
97429160.0000	3.990934
97479016.0000	2.248500
97528872.0000	13.114549
97578728.0000	10.676562
97628584.0000	2.035455
97678440.0000	5.441970
97728296.0000	6.117534
97778152.0000	4.618708
97828008.0000	3.021646
97877864.0000	4.808739
97927720.0000	5.104036
97977576.0000	2.476708
98027432.0000	2.260511
98077288.0000	1.460680
98127144.0000	5.057602
98177000.0000	2.845145
98226856.0000	3.270799
98276712.0000	2.398806
98326568.0000	3.202262
98376424.0000	2.306630
98426280.0000	3.272706
98476136.0000	2.504480
98525992.0000	1.944425
98575848.0000	9.899755
98625704.0000	1.841138
98675560.0000	4.364341
98725416.0000	5.259586
98775272.0000	2.181928
98825128.0000	4.164475
98874984.0000	1.615211
98924840.0000	9.441461
98974696.0000	2.530501
99024552.0000	2.914311
99074408.0000	2.795146
99124264.0000	3.754199
99174120.0000	4.350947
99223976.0000	1.741423
99273832.0000	2.325755
99323688.0000	2.725587
99373544.0000	2.614743
99423400.0000	18.235891
99473256.0000	2.374810
99523112.0000	11.496947
99572968.0000	2.459219
99622824.0000	2.215965
[truncated: 3,001 more rows]
