# Supplementary material for: Scalable linkage-disequilibrium-based selective sweep detection: a performance guide
Source: Gigascience. 2016 Feb 8;5:7. doi: 10.1186/s13742-016-0114-9 (PMC4746822; doi:10.1186/s13742-016-0114-9)
Supplement: Supplementary file 4 — Command lines for ms and mssel, and download links to the R scripts. This file contains a document that provides the command lines for generating the trajectories of the beneficial mutations in different bottleneck scenarios, the command lines to invoke the software tools ms and mssel for the simulations, and the download links for the R scripts to combine and plot OmegaPlus and SweeD scores. (ZIP 56 kb) [file 13742_2016_114_MOESM4_ESM.zip]

Archive with 2 entries (1 files):
- additional_file_4/
- additional_file_4/AdditionalFile4.odt
